# Supplementary material for: De Novo Design of Protein-Binding Peptides by Quantum Computing
Source: J Chem Theory Comput. 2025 Sep 29;21(19):9993–10005. doi: 10.1021/acs.jctc.5c00768 (PMC12529961; doi:10.1021/acs.jctc.5c00768)
Supplement: Supplementary file 1 [file ct5c00768_si_001.zip]

Archive with 12,778 entries (9,599 files):
- Datafile/
- Datafile/.DS_Store
- __MACOSX/Datafile/._.DS_Store
- Datafile/Gurobi_DWave_SA/
- Datafile/Structure_based_validation/
- Datafile/Sequence_based_validation/
- Datafile/Gurobi_DWave_SA/.DS_Store
- __MACOSX/Datafile/Gurobi_DWave_SA/._.DS_Store
- Datafile/Gurobi_DWave_SA/Analyze_benchmark.ipynb
- __MACOSX/Datafile/Gurobi_DWave_SA/._Analyze_benchmark.ipynb
- Datafile/Gurobi_DWave_SA/Data/
- Datafile/Structure_based_validation/3BFW/
- Datafile/Structure_based_validation/.DS_Store
- __MACOSX/Datafile/Structure_based_validation/._.DS_Store
- Datafile/Structure_based_validation/F_NC_analysis.ipynb
- __MACOSX/Datafile/Structure_based_validation/._F_NC_analysis.ipynb
- Datafile/Structure_based_validation/3BRL/
- Datafile/Structure_based_validation/4DS1/
- Datafile/Sequence_based_validation/.DS_Store
- __MACOSX/Datafile/Sequence_based_validation/._.DS_Store
- Datafile/Sequence_based_validation/Frequency_in_LC8.ipynb
- __MACOSX/Datafile/Sequence_based_validation/._Frequency_in_LC8.ipynb
- Datafile/Sequence_based_validation/Data/
- Datafile/Gurobi_DWave_SA/Data/Benchmark_SA.pkl
- Datafile/Gurobi_DWave_SA/Data/Benchmark_DWave_energies.pkl
- Datafile/Gurobi_DWave_SA/Data/Benchmark_Gurobi_energies.pkl
- Datafile/Structure_based_validation/3BFW/.DS_Store
- __MACOSX/Datafile/Structure_based_validation/3BFW/._.DS_Store
- Datafile/Structure_based_validation/3BFW/bad_guess/
- Datafile/Structure_based_validation/3BFW/redocking/
- Datafile/Structure_based_validation/3BFW/random/
- Datafile/Structure_based_validation/3BFW/educated_guess/
- Datafile/Structure_based_validation/3BFW/3bfw.pdb
- __MACOSX/Datafile/Structure_based_validation/3BFW/._3bfw.pdb
- Datafile/Structure_based_validation/3BRL/.DS_Store
- __MACOSX/Datafile/Structure_based_validation/3BRL/._.DS_Store
- Datafile/Structure_based_validation/3BRL/3brl.pdb
- __MACOSX/Datafile/Structure_based_validation/3BRL/._3brl.pdb
- Datafile/Structure_based_validation/3BRL/bad_guess/
- Datafile/Structure_based_validation/3BRL/redocking/
- Datafile/Structure_based_validation/3BRL/random/
- Datafile/Structure_based_validation/3BRL/educated_guess/
- Datafile/Structure_based_validation/4DS1/.DS_Store
- __MACOSX/Datafile/Structure_based_validation/4DS1/._.DS_Store
- Datafile/Structure_based_validation/4DS1/4ds1.pdb
- Datafile/Structure_based_validation/4DS1/bad_guess/
- Datafile/Structure_based_validation/4DS1/redocking/
- Datafile/Structure_based_validation/4DS1/random/
- Datafile/Structure_based_validation/4DS1/educated_guess/
- Datafile/Sequence_based_validation/Data/generated_sequences.pkl
- Datafile/Sequence_based_validation/Data/clusters.pkl
- Datafile/Sequence_based_validation/Data/LC8_hub_entries.xlsx
- Datafile/Structure_based_validation/3BFW/bad_guess/.DS_Store
- __MACOSX/Datafile/Structure_based_validation/3BFW/bad_guess/._.DS_Store
- Datafile/Structure_based_validation/3BFW/bad_guess/results.txt
- __MACOSX/Datafile/Structure_based_validation/3BFW/bad_guess/._results.txt
- Datafile/Structure_based_validation/3BFW/bad_guess/Results/
- Datafile/Structure_based_validation/3BFW/redocking/.DS_Store
- __MACOSX/Datafile/Structure_based_validation/3BFW/redocking/._.DS_Store
- Datafile/Structure_based_validation/3BFW/redocking/results.txt
- Datafile/Structure_based_validation/3BFW/redocking/Results/
- Datafile/Structure_based_validation/3BFW/random/.DS_Store
- __MACOSX/Datafile/Structure_based_validation/3BFW/random/._.DS_Store
- Datafile/Structure_based_validation/3BFW/random/avg_random_ridhkeceirm/
- Datafile/Structure_based_validation/3BFW/random/results.txt
- __MACOSX/Datafile/Structure_based_validation/3BFW/random/._results.txt
- Datafile/Structure_based_validation/3BFW/random/random/
- Datafile/Structure_based_validation/3BFW/educated_guess/.DS_Store
- __MACOSX/Datafile/Structure_based_validation/3BFW/educated_guess/._.DS_Store
- Datafile/Structure_based_validation/3BFW/educated_guess/results.txt
- __MACOSX/Datafile/Structure_based_validation/3BFW/educated_guess/._results.txt
- Datafile/Structure_based_validation/3BFW/educated_guess/Results/
- Datafile/Structure_based_validation/3BRL/bad_guess/.DS_Store
- __MACOSX/Datafile/Structure_based_validation/3BRL/bad_guess/._.DS_Store
- Datafile/Structure_based_validation/3BRL/bad_guess/results.txt
- __MACOSX/Datafile/Structure_based_validation/3BRL/bad_guess/._results.txt
- Datafile/Structure_based_validation/3BRL/bad_guess/Results/
- Datafile/Structure_based_validation/3BRL/redocking/.DS_Store
- __MACOSX/Datafile/Structure_based_validation/3BRL/redocking/._.DS_Store
- Datafile/Structure_based_validation/3BRL/redocking/results.txt
- Datafile/Structure_based_validation/3BRL/redocking/Results/
- Datafile/Structure_based_validation/3BRL/random/.DS_Store
- __MACOSX/Datafile/Structure_based_validation/3BRL/random/._.DS_Store
- Datafile/Structure_based_validation/3BRL/random/results.txt
- __MACOSX/Datafile/Structure_based_validation/3BRL/random/._results.txt
- Datafile/Structure_based_validation/3BRL/random/avg_random_nstslgknml/
- Datafile/Structure_based_validation/3BRL/random/random/
- Datafile/Structure_based_validation/3BRL/educated_guess/.DS_Store
- __MACOSX/Datafile/Structure_based_validation/3BRL/educated_guess/._.DS_Store
- Datafile/Structure_based_validation/3BRL/educated_guess/results.txt
- __MACOSX/Datafile/Structure_based_validation/3BRL/educated_guess/._results.txt
- Datafile/Structure_based_validation/3BRL/educated_guess/Results/
- Datafile/Structure_based_validation/4DS1/bad_guess/.DS_Store
- __MACOSX/Datafile/Structure_based_validation/4DS1/bad_guess/._.DS_Store
- Datafile/Structure_based_validation/4DS1/bad_guess/results.txt
- __MACOSX/Datafile/Structure_based_validation/4DS1/bad_guess/._results.txt
- Datafile/Structure_based_validation/4DS1/bad_guess/Results/
- Datafile/Structure_based_validation/4DS1/redocking/.DS_Store
- __MACOSX/Datafile/Structure_based_validation/4DS1/redocking/._.DS_Store
- Datafile/Structure_based_validation/4DS1/redocking/results.txt
- Datafile/Structure_based_validation/4DS1/redocking/Results/
- Datafile/Structure_based_validation/4DS1/random/.DS_Store
- __MACOSX/Datafile/Structure_based_validation/4DS1/random/._.DS_Store
- Datafile/Structure_based_validation/4DS1/random/avg_random_pefqmlgwgl/
- Datafile/Structure_based_validation/4DS1/random/results.txt
- __MACOSX/Datafile/Structure_based_validation/4DS1/random/._results.txt
- Datafile/Structure_based_validation/4DS1/random/random/
- Datafile/Structure_based_validation/4DS1/educated_guess/.DS_Store
- __MACOSX/Datafile/Structure_based_validation/4DS1/educated_guess/._.DS_Store
- Datafile/Structure_based_validation/4DS1/educated_guess/results.txt
- __MACOSX/Datafile/Structure_based_validation/4DS1/educated_guess/._results.txt
- Datafile/Structure_based_validation/4DS1/educated_guess/Results/
- Datafile/Structure_based_validation/3BFW/bad_guess/Results/3bfw_ranked_68.pdb
- Datafile/Structure_based_validation/3BFW/bad_guess/Results/3bfw_ranked_40.pdb
- Datafile/Structure_based_validation/3BFW/bad_guess/Results/3bfw_ranked_54.pdb
- Datafile/Structure_based_validation/3BFW/bad_guess/Results/3bfw_ranked_83.pdb
- Datafile/Structure_based_validation/3BFW/bad_guess/Results/3bfw_ranked_97.pdb
- Datafile/Structure_based_validation/3BFW/bad_guess/Results/3bfw_ranked_96.pdb
- Datafile/Structure_based_validation/3BFW/bad_guess/Results/3bfw_ranked_82.pdb
- Datafile/Structure_based_validation/3BFW/bad_guess/Results/3bfw_ranked_55.pdb
- Datafile/Structure_based_validation/3BFW/bad_guess/Results/3bfw_ranked_41.pdb
- Datafile/Structure_based_validation/3BFW/bad_guess/Results/3bfw_ranked_69.pdb
- Datafile/Structure_based_validation/3BFW/bad_guess/Results/3bfw_ranked_57.pdb
- Datafile/Structure_based_validation/3BFW/bad_guess/Results/3bfw_ranked_43.pdb
- Datafile/Structure_based_validation/3BFW/bad_guess/Results/3bfw_ranked_94.pdb
- Datafile/Structure_based_validation/3BFW/bad_guess/Results/3bfw_ranked_80.pdb
- Datafile/Structure_based_validation/3BFW/bad_guess/Results/3bfw_ranked_81.pdb
- Datafile/Structure_based_validation/3BFW/bad_guess/Results/3bfw_ranked_95.pdb
- Datafile/Structure_based_validation/3BFW/bad_guess/Results/3bfw_ranked_42.pdb
- Datafile/Structure_based_validation/3BFW/bad_guess/Results/3bfw_ranked_56.pdb
- Datafile/Structure_based_validation/3BFW/bad_guess/Results/3bfw_ranked_52.pdb
- Datafile/Structure_based_validation/3BFW/bad_guess/Results/3bfw_ranked_46.pdb
- Datafile/Structure_based_validation/3BFW/bad_guess/Results/3bfw_ranked_91.pdb
- Datafile/Structure_based_validation/3BFW/bad_guess/Results/3bfw_ranked_85.pdb
- Datafile/Structure_based_validation/3BFW/bad_guess/Results/3bfw_ranked_84.pdb
- Datafile/Structure_based_validation/3BFW/bad_guess/Results/3bfw_ranked_90.pdb
- Datafile/Structure_based_validation/3BFW/bad_guess/Results/3bfw_ranked_47.pdb
- Datafile/Structure_based_validation/3BFW/bad_guess/Results/3bfw_ranked_53.pdb
- Datafile/Structure_based_validation/3BFW/bad_guess/Results/3bfw_ranked_45.pdb
- Datafile/Structure_based_validation/3BFW/bad_guess/Results/3bfw_ranked_51.pdb
- Datafile/Structure_based_validation/3BFW/bad_guess/Results/3bfw_ranked_79.pdb
- Datafile/Structure_based_validation/3BFW/bad_guess/Results/3bfw_ranked_86.pdb
- Datafile/Structure_based_validation/3BFW/bad_guess/Results/3bfw_ranked_92.pdb
- Datafile/Structure_based_validation/3BFW/bad_guess/Results/3bfw_ranked_93.pdb
- Datafile/Structure_based_validation/3BFW/bad_guess/Results/3bfw_ranked_87.pdb
- Datafile/Structure_based_validation/3BFW/bad_guess/Results/3bfw_ranked_78.pdb
- Datafile/Structure_based_validation/3BFW/bad_guess/Results/3bfw_ranked_50.pdb
- Datafile/Structure_based_validation/3BFW/bad_guess/Results/3bfw_ranked_44.pdb
- Datafile/Structure_based_validation/3BFW/bad_guess/Results/3bfw_bad_guess.pdb
- __MACOSX/Datafile/Structure_based_validation/3BFW/bad_guess/Results/._3bfw_bad_guess.pdb
- Datafile/Structure_based_validation/3BFW/bad_guess/Results/3bfw_ranked_6.pdb
- Datafile/Structure_based_validation/3BFW/bad_guess/Results/3bfw_ranked_23.pdb
- Datafile/Structure_based_validation/3BFW/bad_guess/Results/3bfw_ranked_37.pdb
- Datafile/Structure_based_validation/3BFW/bad_guess/Results/3bfw_ranked_36.pdb
- Datafile/Structure_based_validation/3BFW/bad_guess/Results/3bfw_ranked_22.pdb
- Datafile/Structure_based_validation/3BFW/bad_guess/Results/3bfw_ranked_7.pdb
- Datafile/Structure_based_validation/3BFW/bad_guess/Results/3bfw_ranked_5.pdb
- Datafile/Structure_based_validation/3BFW/bad_guess/Results/3bfw_ranked_34.pdb
- Datafile/Structure_based_validation/3BFW/bad_guess/Results/3bfw_ranked_20.pdb
- Datafile/Structure_based_validation/3BFW/bad_guess/Results/3bfw_ranked_21.pdb
- Datafile/Structure_based_validation/3BFW/bad_guess/Results/3bfw_ranked_35.pdb
- Datafile/Structure_based_validation/3BFW/bad_guess/Results/3bfw_ranked_4.pdb
- Datafile/Structure_based_validation/3BFW/bad_guess/Results/3bfw_ranked_31.pdb
- Datafile/Structure_based_validation/3BFW/bad_guess/Results/3bfw_ranked_25.pdb
- Datafile/Structure_based_validation/3BFW/bad_guess/Results/3bfw_ranked_19.pdb
- Datafile/Structure_based_validation/3BFW/bad_guess/Results/3bfw_ranked_18.pdb
- Datafile/Structure_based_validation/3BFW/bad_guess/Results/3bfw_ranked_24.pdb
- Datafile/Structure_based_validation/3BFW/bad_guess/Results/3bfw_ranked_30.pdb
- Datafile/Structure_based_validation/3BFW/bad_guess/Results/3bfw_ranked_1.pdb
- __MACOSX/Datafile/Structure_based_validation/3BFW/bad_guess/Results/._3bfw_ranked_1.pdb
- Datafile/Structure_based_validation/3BFW/bad_guess/Results/3bfw_ranked_3.pdb
- Datafile/Structure_based_validation/3BFW/bad_guess/Results/3bfw_ranked_26.pdb
- Datafile/Structure_based_validation/3BFW/bad_guess/Results/3bfw_ranked_32.pdb
- Datafile/Structure_based_validation/3BFW/bad_guess/Results/3bfw_ranked_33.pdb
- Datafile/Structure_based_validation/3BFW/bad_guess/Results/3bfw_ranked_27.pdb
- Datafile/Structure_based_validation/3BFW/bad_guess/Results/3bfw_ranked_2.pdb
- Datafile/Structure_based_validation/3BFW/bad_guess/Results/3bfw_ranked_16.pdb
- Datafile/Structure_based_validation/3BFW/bad_guess/Results/3bfw_ranked_17.pdb
- Datafile/Structure_based_validation/3BFW/bad_guess/Results/3bfw_ranked_29.pdb
- Datafile/Structure_based_validation/3BFW/bad_guess/Results/3bfw_ranked_15.pdb
- Datafile/Structure_based_validation/3BFW/bad_guess/Results/3bfw_ranked_14.pdb
- Datafile/Structure_based_validation/3BFW/bad_guess/Results/3bfw_ranked_28.pdb
- Datafile/Structure_based_validation/3BFW/bad_guess/Results/3bfw_ranked_9.pdb
- Datafile/Structure_based_validation/3BFW/bad_guess/Results/3bfw_ranked_10.pdb
- Datafile/Structure_based_validation/3BFW/bad_guess/Results/3bfw_ranked_38.pdb
- Datafile/Structure_based_validation/3BFW/bad_guess/Results/3bfw_ranked_39.pdb
- Datafile/Structure_based_validation/3BFW/bad_guess/Results/3bfw_ranked_11.pdb
- Datafile/Structure_based_validation/3BFW/bad_guess/Results/3bfw_ranked_8.pdb
- Datafile/Structure_based_validation/3BFW/bad_guess/Results/3bfw_ranked_13.pdb
- Datafile/Structure_based_validation/3BFW/bad_guess/Results/3bfw_ranked_12.pdb
- Datafile/Structure_based_validation/3BFW/bad_guess/Results/3bfw_ranked_49.pdb
- Datafile/Structure_based_validation/3BFW/bad_guess/Results/3bfw_ranked_61.pdb
- Datafile/Structure_based_validation/3BFW/bad_guess/Results/3bfw_ranked_75.pdb
- Datafile/Structure_based_validation/3BFW/bad_guess/Results/3bfw_ranked_74.pdb
- Datafile/Structure_based_validation/3BFW/bad_guess/Results/3bfw_ranked_60.pdb
- Datafile/Structure_based_validation/3BFW/bad_guess/Results/3bfw_ranked_48.pdb
- Datafile/Structure_based_validation/3BFW/bad_guess/Results/3bfw_ranked_76.pdb
- Datafile/Structure_based_validation/3BFW/bad_guess/Results/3bfw_ranked_62.pdb
- Datafile/Structure_based_validation/3BFW/bad_guess/Results/3bfw_ranked_89.pdb
- Datafile/Structure_based_validation/3BFW/bad_guess/Results/3bfw_ranked_88.pdb
- Datafile/Structure_based_validation/3BFW/bad_guess/Results/3bfw_ranked_63.pdb
- Datafile/Structure_based_validation/3BFW/bad_guess/Results/3bfw_ranked_77.pdb
- Datafile/Structure_based_validation/3BFW/bad_guess/Results/3bfw_ranked_73.pdb
- Datafile/Structure_based_validation/3BFW/bad_guess/Results/3bfw_ranked_67.pdb
- Datafile/Structure_based_validation/3BFW/bad_guess/Results/3bfw_ranked_98.pdb
- Datafile/Structure_based_validation/3BFW/bad_guess/Results/3bfw_ranked_99.pdb
- Datafile/Structure_based_validation/3BFW/bad_guess/Results/3bfw_ranked_66.pdb
- Datafile/Structure_based_validation/3BFW/bad_guess/Results/3bfw_ranked_72.pdb
- Datafile/Structure_based_validation/3BFW/bad_guess/Results/3bfw_ranked_100.pdb
- Datafile/Structure_based_validation/3BFW/bad_guess/Results/3bfw_best_0.82.pdb
- Datafile/Structure_based_validation/3BFW/bad_guess/Results/3bfw_ranked_64.pdb
- Datafile/Structure_based_validation/3BFW/bad_guess/Results/3bfw_ranked_70.pdb
- Datafile/Structure_based_validation/3BFW/bad_guess/Results/3bfw_ranked_58.pdb
- Datafile/Structure_based_validation/3BFW/bad_guess/Results/3bfw_ranked_59.pdb
- Datafile/Structure_based_validation/3BFW/bad_guess/Results/3bfw_ranked_71.pdb
- Datafile/Structure_based_validation/3BFW/bad_guess/Results/3bfw_ranked_65.pdb
- Datafile/Structure_based_validation/3BFW/bad_guess/Results/3bfw_bad_guess_fixed.pdb
- __MACOSX/Datafile/Structure_based_validation/3BFW/bad_guess/Results/._3bfw_bad_guess_fixed.pdb
- Datafile/Structure_based_validation/3BFW/redocking/Results/3bfw_redocking_ranked_1_fixed.pdb
- __MACOSX/Datafile/Structure_based_validation/3BFW/redocking/Results/._3bfw_redocking_ranked_1_fixed.pdb
- Datafile/Structure_based_validation/3BFW/redocking/Results/3bfw_ranked_68.pdb
- Datafile/Structure_based_validation/3BFW/redocking/Results/3bfw_ranked_40.pdb
- Datafile/Structure_based_validation/3BFW/redocking/Results/3bfw_ranked_54.pdb
- Datafile/Structure_based_validation/3BFW/redocking/Results/3bfw_ranked_55.pdb
- Datafile/Structure_based_validation/3BFW/redocking/Results/3bfw_ranked_41.pdb
- Datafile/Structure_based_validation/3BFW/redocking/Results/3bfw_ranked_69.pdb
- Datafile/Structure_based_validation/3BFW/redocking/Results/3bfw_ranked_57.pdb
- Datafile/Structure_based_validation/3BFW/redocking/Results/3bfw_ranked_43.pdb
- Datafile/Structure_based_validation/3BFW/redocking/Results/3bfw_ranked_42.pdb
- Datafile/Structure_based_validation/3BFW/redocking/Results/3bfw_ranked_56.pdb
- Datafile/Structure_based_validation/3BFW/redocking/Results/3bfw_redocking_ranked_1.pdb
- __MACOSX/Datafile/Structure_based_validation/3BFW/redocking/Results/._3bfw_redocking_ranked_1.pdb
- Datafile/Structure_based_validation/3BFW/redocking/Results/.DS_Store
- __MACOSX/Datafile/Structure_based_validation/3BFW/redocking/Results/._.DS_Store
- Datafile/Structure_based_validation/3BFW/redocking/Results/3bfw_ranked_52.pdb
- Datafile/Structure_based_validation/3BFW/redocking/Results/3bfw_ranked_46.pdb
- Datafile/Structure_based_validation/3BFW/redocking/Results/3bfw_ranked_47.pdb
- Datafile/Structure_based_validation/3BFW/redocking/Results/3bfw_ranked_53.pdb
- Datafile/Structure_based_validation/3BFW/redocking/Results/3bfw_ranked_45.pdb
- Datafile/Structure_based_validation/3BFW/redocking/Results/3bfw_ranked_51.pdb
- Datafile/Structure_based_validation/3BFW/redocking/Results/3bfw_ranked_50.pdb
- Datafile/Structure_based_validation/3BFW/redocking/Results/3bfw_ranked_44.pdb
- Datafile/Structure_based_validation/3BFW/redocking/Results/3bfw_ranked_6.pdb
- Datafile/Structure_based_validation/3BFW/redocking/Results/3bfw_ranked_23.pdb
- Datafile/Structure_based_validation/3BFW/redocking/Results/3bfw_ranked_37.pdb
- Datafile/Structure_based_validation/3BFW/redocking/Results/3bfw_ranked_36.pdb
- Datafile/Structure_based_validation/3BFW/redocking/Results/3bfw_ranked_22.pdb
- Datafile/Structure_based_validation/3BFW/redocking/Results/3bfw_ranked_7.pdb
- Datafile/Structure_based_validation/3BFW/redocking/Results/3bfw_ranked_5.pdb
- Datafile/Structure_based_validation/3BFW/redocking/Results/3bfw_ranked_34.pdb
- Datafile/Structure_based_validation/3BFW/redocking/Results/3bfw_ranked_20.pdb
- Datafile/Structure_based_validation/3BFW/redocking/Results/3bfw_ranked_21.pdb
- Datafile/Structure_based_validation/3BFW/redocking/Results/3bfw_ranked_35.pdb
- Datafile/Structure_based_validation/3BFW/redocking/Results/3bfw_ranked_4.pdb
- Datafile/Structure_based_validation/3BFW/redocking/Results/3bfw_ranked_31.pdb
- Datafile/Structure_based_validation/3BFW/redocking/Results/3bfw_ranked_25.pdb
- Datafile/Structure_based_validation/3BFW/redocking/Results/3bfw_ranked_19.pdb
- Datafile/Structure_based_validation/3BFW/redocking/Results/3bfw_ranked_18.pdb
- Datafile/Structure_based_validation/3BFW/redocking/Results/3bfw_ranked_24.pdb
- Datafile/Structure_based_validation/3BFW/redocking/Results/3bfw_ranked_30.pdb
- Datafile/Structure_based_validation/3BFW/redocking/Results/3bfw_ranked_1.pdb
- __MACOSX/Datafile/Structure_based_validation/3BFW/redocking/Results/._3bfw_ranked_1.pdb
- Datafile/Structure_based_validation/3BFW/redocking/Results/3bfw_ranked_3.pdb
- Datafile/Structure_based_validation/3BFW/redocking/Results/3bfw_ranked_26.pdb
- Datafile/Structure_based_validation/3BFW/redocking/Results/3bfw_ranked_32.pdb
- Datafile/Structure_based_validation/3BFW/redocking/Results/3bfw_ranked_33.pdb
- Datafile/Structure_based_validation/3BFW/redocking/Results/3bfw_ranked_27.pdb
- Datafile/Structure_based_validation/3BFW/redocking/Results/3bfw_ranked_2.pdb
- Datafile/Structure_based_validation/3BFW/redocking/Results/3bfw_ranked_16.pdb
- Datafile/Structure_based_validation/3BFW/redocking/Results/3bfw_ranked_17.pdb
- Datafile/Structure_based_validation/3BFW/redocking/Results/3bfw_ranked_29.pdb
- Datafile/Structure_based_validation/3BFW/redocking/Results/3bfw_ranked_15.pdb
- Datafile/Structure_based_validation/3BFW/redocking/Results/3bfw_ranked_14.pdb
- Datafile/Structure_based_validation/3BFW/redocking/Results/3bfw_ranked_28.pdb
- Datafile/Structure_based_validation/3BFW/redocking/Results/3bfw_ranked_9.pdb
- Datafile/Structure_based_validation/3BFW/redocking/Results/3bfw_ranked_10.pdb
- Datafile/Structure_based_validation/3BFW/redocking/Results/3bfw_ranked_38.pdb
- Datafile/Structure_based_validation/3BFW/redocking/Results/3bfw_ranked_39.pdb
- Datafile/Structure_based_validation/3BFW/redocking/Results/3bfw_ranked_11.pdb
- Datafile/Structure_based_validation/3BFW/redocking/Results/3bfw_ranked_8.pdb
- Datafile/Structure_based_validation/3BFW/redocking/Results/3bfw_ranked_13.pdb
- Datafile/Structure_based_validation/3BFW/redocking/Results/3bfw_ranked_12.pdb
- Datafile/Structure_based_validation/3BFW/redocking/Results/3bfw_ranked_49.pdb
- Datafile/Structure_based_validation/3BFW/redocking/Results/3bfw_ranked_61.pdb
- Datafile/Structure_based_validation/3BFW/redocking/Results/3bfw_ranked_60.pdb
- Datafile/Structure_based_validation/3BFW/redocking/Results/3bfw_ranked_48.pdb
- Datafile/Structure_based_validation/3BFW/redocking/Results/3bfw_ranked_62.pdb
- Datafile/Structure_based_validation/3BFW/redocking/Results/3bfw_ranked_63.pdb
- Datafile/Structure_based_validation/3BFW/redocking/Results/3bfw_ranked_67.pdb
- Datafile/Structure_based_validation/3BFW/redocking/Results/3bfw_ranked_66.pdb
- Datafile/Structure_based_validation/3BFW/redocking/Results/3bfw_ranked_64.pdb
- Datafile/Structure_based_validation/3BFW/redocking/Results/3bfw_ranked_70.pdb
- Datafile/Structure_based_validation/3BFW/redocking/Results/3bfw_ranked_58.pdb
- Datafile/Structure_based_validation/3BFW/redocking/Results/3bfw_best_1.00.pdb
- Datafile/Structure_based_validation/3BFW/redocking/Results/3bfw_ranked_59.pdb
- Datafile/Structure_based_validation/3BFW/redocking/Results/3bfw_ranked_65.pdb
- Datafile/Structure_based_validation/3BFW/random/avg_random_ridhkeceirm/.DS_Store
- __MACOSX/Datafile/Structure_based_validation/3BFW/random/avg_random_ridhkeceirm/._.DS_Store
- Datafile/Structure_based_validation/3BFW/random/avg_random_ridhkeceirm/results_ridhkeceirm.txt
- Datafile/Structure_based_validation/3BFW/random/avg_random_ridhkeceirm/Results/
[truncated: 9,700 more entries]
