# Supplementary material for: De Novo Design of Protein-Binding Peptides by Quantum Computing
Source: J Chem Theory Comput. 2025 Sep 29;21(19):9993–10005. doi: 10.1021/acs.jctc.5c00768 (PMC12529961; doi:10.1021/acs.jctc.5c00768)
Supplement: Supplementary file 1 [file ct5c00768_si_001.zip › Datafile/Gurobi_DWave_SA/Analyze_benchmark.ipynb]

# %% [code]
import os
import numpy as np
import pickle

current_dir = os.getcwd()

file_path_gurobi = current_dir + '/Data/Benchmark_Gurobi_energies.pkl'
file_path_dwave = current_dir + '/Data/Benchmark_DWave_energies.pkl'
file_path_SA = current_dir + '/Data/Benchmark_SA.pkl'

max_time_QA = 5
num_sweeps = int(10*1e6)
max_time_points= [3, 5, 7, 10, 15, 20, 30, 50, 60, 100, 120, 150, 180, 200, 250, 300, 350, 400, 450, 500, 550, 600]


key_QA = ('Energies_QA', max_time_QA)
key_QA_results = ('Results_QA', max_time_QA)

key_SA_full = ('Full_data', num_sweeps) # from different file
key_SA_energy = ('Energy', num_sweeps)

# %% [code]
# Retrieve Results

#  Energies D-Wave
with open(file_path_dwave, 'rb') as f:
    data_dwave = pickle.load(f)
    energies_dwave_loaded = data_dwave[key_QA]
    results_dwave_loaded = data_dwave[key_QA_results]
    E_QA = min(energies_dwave_loaded)
    avg_QA = np.mean(energies_dwave_loaded)
    std_QA = np.std(energies_dwave_loaded)

# Energies Gurobi
gurobi_datapoints = []
gurobi_avg_datapoints = []
gurobi_std_datapoints = []

with open(file_path_gurobi, 'rb') as f:
    old_data_gurobi = pickle.load(f) # does this need to be indented
    for max_time in max_time_points:
        key_Gurobi = ('Energies_Gurobi', max_time)
        key_Gurobi_results = ('Results_Gurobi', max_time)
        energies_gurobi = old_data_gurobi.get(key_Gurobi, [])
        energies_gurobi = energies_gurobi[-1000:]

        gurobi_datapoints.append(min(energies_gurobi))
        gurobi_avg_datapoints.append(np.mean(energies_gurobi))
        gurobi_std_datapoints.append(np.std(energies_gurobi))

# Energies SA
with open(file_path_SA, 'rb') as f:
    data_SA = pickle.load(f)
    energies_SA = data_SA[key_SA_energy]
    E_SA = min(energies_SA)
    avg_SA = np.mean(energies_SA)
    std_SA = np.std(energies_SA)


# %% [markdown]
***PLOTS***

# %% [code]
%matplotlib inline
from matplotlib import pyplot as plt
from matplotlib import rc

rc('font', **{'family': 'serif', 'serif': ['Computer Modern'], 'size':20})
plt.rcParams["text.usetex"] = True
std_dpi = 200

color_dwave = '#007da6' # blueish (dwave)
color_1 =  '#f7a468' # orangeish (used to be gurobi 5s)
color_2 = '#92000b' # redish (used to begurobi 180s)
color_3 = '#11857d' # turqoise


# %% [code]
dpi_fig = 300 # = std_dpi
fig = plt.figure(figsize=(5,4),dpi=dpi_fig)
log = True
grey = '#9e9e9eff'
orange = '#f7a468'
cutoff = 18 # 18 for 400, 22 for 600
print('Max time of the Gurobi optimization: ',max_time_points[cutoff-1])

plt.plot(max_time_points[:cutoff], gurobi_datapoints[:cutoff], color=grey,zorder=1,linestyle='dashed',lw=1.2)
plt.plot(max_time_points[:cutoff], gurobi_avg_datapoints[:cutoff],color=grey,zorder=1,linestyle='dashed',lw=1.2)
plt.hlines(E_QA, 0, max_time_points[cutoff-1], colors='#007da6', linestyles='dashed', zorder=1,label=r'D-Wave min\,(5\,s)', lw=1.8)
plt.hlines(avg_QA, 0, max_time_points[cutoff-1], colors='#007da6', linestyles='dotted',zorder=1, label=r'D-Wave avg\,\,(5\,s)',lw=1.8)

plt.scatter(max_time_points[:cutoff], gurobi_datapoints[:cutoff], color=orange, label='Gurobi min', marker= 'o', s=30)
plt.scatter(max_time_points[:cutoff], gurobi_avg_datapoints[:cutoff], color=orange, label='Gurobi avg', marker='^',s=40)

plt.xlabel('Minimization Time [s]')
plt.ylabel('MEV', labelpad=10)
handles, labels = plt.gca().get_legend_handles_labels()

if log:
    plt.xscale('log')
    
plt.legend(handles, labels, loc='upper right', fontsize=12)

plt.show()


# %% [code]
import numpy as np
import matplotlib.pyplot as plt
from mpl_toolkits.mplot3d import Axes3D
%matplotlib inline
import seaborn as sns

dpi_fig = 300
fig = plt.figure(figsize=(10, 8.13), dpi=dpi_fig)
ax = fig.add_subplot(111, projection='3d')

# Colors for each distribution
palette = plt.colormaps['rocket']
times = (5, 7, 10, 15, 30, 60, 180, 400)
colors = [palette(x) for x in np.linspace(0.2,0.8,len(times))]
bin_edges = np.arange(start=-237, stop=-225.0, step=0.5)

with open(file_path_gurobi, 'rb') as f:
    data = pickle.load(f)
    for i, time in enumerate(times):
        key_Gurobi = ('Energies_Gurobi', time)
        data_gurobi_t = data[key_Gurobi]
        counts, bins = np.histogram(data_gurobi_t, bins=bin_edges, density=True)
        counts_dwave, bins_dwave = np.histogram(energies_dwave_loaded, bins=bin_edges, density=True)
        # Create the 3D bars
        xs = bins[:-1]
        zs = counts
        ys = np.ones_like(xs) * 8 * i# time
        z_dwave = counts_dwave
        xs_dwave = bins_dwave[:-1]
        ys_dwave = np.ones_like(xs_dwave) * 8 * i# time # prob real time 

        # Plot the filled polygon
        dx = bins[1] - bins[0]
        dx_dwave = bins_dwave[1] - bins_dwave[0]
        alpha_gurobi = 0.7
        if time==5:
            ax.bar3d(xs, ys, np.zeros_like(zs), dx, 1, zs, 
                        color=colors[-1], alpha=alpha_gurobi, zorder=0, label='Gurobi')
            ax.bar3d(xs_dwave, ys_dwave, np.zeros_like(z_dwave), dx_dwave, 1, z_dwave,
                        color=color_dwave, alpha=0.6, zorder = 1, label='D-Wave')
            print(sum(zs)*dx, sum(z_dwave)*dx_dwave)
        else:
            ax.bar3d(xs, ys, np.zeros_like(zs), dx, 1, zs, 
                 color=colors[-1], alpha=alpha_gurobi, zorder=0)
            print(sum(zs)*dx)

# Customize the plot
ax.set_xlabel('MEV', labelpad=20, fontsize=24)
ax.set_ylabel('Minimization Time [s]', labelpad=15, fontsize=24)
ax.set_zlabel('Occurence', labelpad=-10, rotation=91.5, fontsize=24)
# move labels
ax.zaxis.set_rotate_label(False)

# Remove Axes
ax.set_zticks([])
ax.set_xticks([-236,-232,-228])
ax.set_yticks([])
# set custom yticks at 40*i
ax.set_yticks([8*i for i in range(len(times))])
ax.set_yticklabels([str(time) for time in times])
# Set the viewing angle
ax.view_init(elev=20, azim=45)

ax.xaxis.pane.fill = False
ax.yaxis.pane.fill = False
ax.zaxis.pane.fill = False
# Remove back panes
ax.xaxis.set_pane_color((1.0, 1.0, 1.0, 0.0))
ax.yaxis.set_pane_color((1.0, 1.0, 1.0, 0.0))
ax.zaxis.set_pane_color((1.0, 1.0, 1.0, 0.0))
# Remove grid
ax.grid(False)
plt.legend(bbox_to_anchor=(0.9, 0.75), loc='upper right', fontsize=16)
plt.tight_layout()
plt.show()
