# Supplementary material for: De Novo Design of Protein-Binding Peptides by Quantum Computing
Source: J Chem Theory Comput. 2025 Sep 29;21(19):9993–10005. doi: 10.1021/acs.jctc.5c00768 (PMC12529961; doi:10.1021/acs.jctc.5c00768)
Supplement: Supplementary file 1 [file ct5c00768_si_001.zip › Datafile/Structure_based_validation/F_NC_analysis.ipynb]

# %% [markdown]
This file provides the details on the structure-based validation. 
The results of the ADCP simulations are loaded and a precision-recall analysis is conducted for each simulation. For each protein/peptide complex (3BRL, 4DS1, 3BFW) the following ADCP simulations have been conducted: 

1. Redocking the experimentally present peptide. 
2. Docking of 30 random peptides. 
3. Docking of a peptide generated by our algorithm. ("good guess") 
4. Docking of a peptide generated by our algorithm, but without accounting for the sequence free energy. ("bad_guess")

Additionally, the F1 score is calculated at the end of this file.

# %% [code]
import numpy as np
from matplotlib import pyplot as plt
import matplotlib
matplotlib.rc('text', usetex=True)
import os


# %% [code]
current_dir = os.getcwd()
number_of_randoms = 30

pdb = '/3BRL'
path_3BRL_redocking = current_dir + pdb +  '/redocking/' + 'results.txt'
path_3BRL_random = current_dir + pdb +  '/random/' + 'results.txt'
path_3BRL_good = current_dir + pdb +  '/educated_guess/' + 'results.txt'
path_3BRL_bad = current_dir + pdb +  '/bad_guess/' + 'results.txt'

pdb = '/4DS1'
path_4DS1_redocking = current_dir + pdb +  '/redocking/' + 'results.txt'
path_4DS1_random = current_dir + pdb +  '/random/' + 'results.txt'
path_4DS1_good = current_dir + pdb +  '/educated_guess/' + 'results.txt'
path_4DS1_bad = current_dir + pdb +  '/bad_guess/' + 'results.txt'

pdb = '/3BFW'
path_3BFW_redocking = current_dir + pdb +  '/redocking/' + 'results.txt'
path_3BFW_random = current_dir + pdb +  '/random/' + 'results.txt'
path_3BFW_good = current_dir + pdb +  '/educated_guess/' + 'results.txt'
path_3BFW_bad = current_dir + pdb +  '/bad_guess/' + 'results.txt'


# %% [code]
# Data 3BRL

# redocking
redocking_3BRL = np.zeros(100)
with open(path_3BRL_redocking) as f:
    lines = f.read().splitlines()
    for i, line in enumerate(lines):
        columns = line.split()  # split line into columns
        if len(columns) >= 3 and columns[0][0].isdigit() and columns[0] != "0%":
            mode = columns[0]
            ref_fnc = columns[2]
            redocking_3BRL[int(mode)-1] = ref_fnc

# random
random_3BRL = np.zeros((number_of_randoms, 100))
cntr = 0
with open(path_3BRL_random) as f:
    lines = f.read().splitlines()
    for i, line in enumerate(lines):
        columns = line.split()  # split line into columns
        if len(columns) >= 3 and columns[0][0].isdigit() and columns[0] != "0%":
            mode = columns[0]
            ref_fnc = columns[2]
            random_3BRL[cntr, int(mode)-1] = ref_fnc
            if mode == "100":
                cntr+=1

# good guess
guess_3BRL_good = np.zeros(100)
with open(path_3BRL_good) as f:
    lines = f.read().splitlines()
    for i, line in enumerate(lines):
        columns = line.split()  # split line into columns
        if len(columns) >= 3 and columns[0][0].isdigit() and columns[0] != "0%":
            # check if there are at least 3 columns
            # skip lines where the first column is "0%"
            mode = columns[0]
            ref_fnc = columns[2]
            guess_3BRL_good[int(mode)-1] = ref_fnc

# bad guess
guess_3BRL_bad = np.zeros(100)
with open(path_3BRL_bad) as f:
    lines = f.read().splitlines()
    for i, line in enumerate(lines):
        columns = line.split()  # split line into columns
        if len(columns) >= 3 and columns[0][0].isdigit() and columns[0] != "0%":
            mode = columns[0]
            ref_fnc = columns[2]
            guess_3BRL_bad[int(mode)-1] = ref_fnc


# %% [markdown]
3BFW

# %% [code]
# Data 3BFW

# redocking
redocking_3BFW = np.zeros(100)
with open(path_3BFW_redocking) as f:
    lines = f.read().splitlines()
    for i, line in enumerate(lines):
        columns = line.split()  # split line into columns
        if len(columns) >= 3 and columns[0][0].isdigit() and columns[0] != "0%":
            mode = columns[0]
            ref_fnc = columns[2]
            redocking_3BFW[int(mode)-1] = ref_fnc

# random
random_3BFW = np.zeros((number_of_randoms, 100))
cntr = 0
with open(path_3BFW_random) as f:
    lines = f.read().splitlines()
    for i, line in enumerate(lines):
        columns = line.split()  # split line into columns
        if len(columns) >= 3 and columns[0][0].isdigit() and columns[0] != "0%":
            mode = columns[0]
            ref_fnc = columns[2]
            random_3BFW[cntr, int(mode)-1] = ref_fnc
            if mode == "100":
                cntr+=1

# generated
guess_3BFW_good = np.zeros(100)
with open(path_3BFW_good) as f:
    lines = f.read().splitlines()
    for i, line in enumerate(lines):
        columns = line.split()  # split line into columns
        if len(columns) >= 3 and columns[0][0].isdigit() and columns[0] != "0%":
            # check if there are at least 3 columns
            # skip lines where the first column is "0%"
            mode = columns[0]
            ref_fnc = columns[2]
            guess_3BFW_good[int(mode)-1] = ref_fnc

# generated w/o sequence FE
guess_3BFW_bad = np.zeros(100)
with open(path_3BFW_bad) as f:
    lines = f.read().splitlines()
    for i, line in enumerate(lines):
        columns = line.split()  # split line into columns
        if len(columns) >= 3 and columns[0][0].isdigit() and columns[0] != "0%":
            mode = columns[0]
            ref_fnc = columns[2]
            guess_3BFW_bad[int(mode)-1] = ref_fnc


# %% [markdown]
4DS1

# %% [code]
# Data 4DS1

# redocking
redocking_4DS1 = np.zeros(100)
with open(path_4DS1_redocking) as f:
    lines = f.read().splitlines()
    for i, line in enumerate(lines):
        columns = line.split()  # split line into columns
        if len(columns) >= 3 and columns[0][0].isdigit() and columns[0] != "0%":
            mode = columns[0]
            ref_fnc = columns[2]
            redocking_4DS1[int(mode)-1] = ref_fnc

# random
random_4DS1 = np.zeros((number_of_randoms, 100))
cntr = 0
with open(path_4DS1_random) as f:
    lines = f.read().splitlines()
    for i, line in enumerate(lines):
        columns = line.split()  # split line into columns
        if len(columns) >= 3 and columns[0][0].isdigit() and columns[0] != "0%":
            mode = columns[0]
            ref_fnc = columns[2]
            random_4DS1[cntr, int(mode)-1] = ref_fnc
            if mode == "100":
                cntr+=1

# good guess
guess_4DS1_good = np.zeros(100)
with open(path_4DS1_good) as f:
    lines = f.read().splitlines()
    for i, line in enumerate(lines):
        columns = line.split()  # split line into columns
        if len(columns) >= 3 and columns[0][0].isdigit() and columns[0] != "0%":
            # check if there are at least 3 columns
            # skip lines where the first column is "0%"
            mode = columns[0]
            ref_fnc = columns[2]
            guess_4DS1_good[int(mode)-1] = ref_fnc

# bad guess
guess_4DS1_bad = np.zeros(100)
with open(path_4DS1_bad) as f:
    lines = f.read().splitlines()
    for i, line in enumerate(lines):
        columns = line.split()  # split line into columns
        if len(columns) >= 3 and columns[0][0].isdigit() and columns[0] != "0%":
            mode = columns[0]
            ref_fnc = columns[2]
            guess_4DS1_bad[int(mode)-1] = ref_fnc


# %% [markdown]
Define functions for FNC analysis, here everything in one cell.

# %% [code]
FNC_cutoff = 0.5

def Precision(TP, FP):
    return TP/(TP+FP)

def Recall(TP, FN):
    return TP/(TP+FN)

def get_F1_score(prec, rec):
    return 2 * (prec * rec) / (prec + rec)

def get_TN_FP_TP_FN(positives, threshold):
    '''Threshold: Until when the results are classified as positive.
    Returns: TN, FP, TP, FN'''
    FP = 0
    TP = 0
    TN = 0 
    FN = 0
    for i in range(len(positives)):
        if i < threshold:
            if positives[i] == 1:
                TP += 1
            else:
                FP += 1
        else:
            if positives[i] == 0:
                TN += 1
            else:
                FN += 1
    if np.allclose(TP + FP + TN + FN, len(positives), atol=1e-8) \
        and np.allclose(sum(positives), TP + FN, atol=1e-8) \
        and np.allclose(threshold, TP + FP, atol=1e-8):
        # print('Passed Checksums.')
        pass
    else:
        print("Checksums failed.")
        print(TP, FP, TN, FN)
    return TN, FP, TP, FN

def get_TNs_FPs_TPs_FNs(data, FNC_cutoff=0.5, min_positives=None) -> tuple:
    '''Note: They are intentially not normalized for this implementation.'''
    elements = len(data)
    positives = np.zeros(elements)
    for pos in np.where(data > FNC_cutoff)[0]:
        positives[pos] = 1
    if min_positives is not None:
        if np.sum(positives) < min_positives:
            raise ValueError('Not enough positives.')
    TPs = []
    FPs = []
    TNs = []
    FNs = []
    for threshold in range(elements+1):
        TN, FP, TP, FN = get_TN_FP_TP_FN(positives, threshold)
        TPs.append(TP)
        FPs.append(FP)
        TNs.append(TN)
        FNs.append(FN)
    TNs = np.array(TNs)
    FPs = np.array(FPs)
    TPs = np.array(TPs)
    FNs = np.array(FNs)
    return TNs, FPs, TPs, FNs

def ROC_fnc(data, fnc_cutoff=0.5, print_AUC=False) -> tuple:
    '''Returns: TPs, FPs'''
    elements = len(data)
    positives = np.zeros(elements)
    for pos in np.where(data > fnc_cutoff)[0]:
        positives[pos] = 1
    TPs = []
    FPs = []
    num_positives = sum(positives)
    num_negatives = elements - sum(positives)

    for threshold in range(elements+1):
        TN, FP, TP, FN = get_TN_FP_TP_FN(positives, threshold)
        TPs.append(TP/num_positives)
        FPs.append(FP/num_negatives)
    if print_AUC is True:
        AUC = np.trapz(TPs, FPs) 
        print('AUC: ', AUC)
        print('True Pos, Neg (def by cutoff) ', num_positives, num_negatives)

    return TPs, FPs

def calc_AUC_PR(TPs, FPs, FNs):
    TPs = np.array(TPs)
    FPs = np.array(FPs)
    FNs = np.array(FNs)

    prec = Precision(TPs[1:], FPs[1:])
    rec = Recall(TPs[1:], FNs[1:])
    auc = 0
    for i in range(len(rec)-1):
        auc += (rec[i+1] - rec[i]) * (prec[i+1] + prec[i]) / 2
    return auc

# %% [code]
# 3BFW
# random
AUCs_PR = []
for i in range(number_of_randoms):
    TNs, FPs, TPs, FNs = get_TNs_FPs_TPs_FNs(random_3BFW[i,:], FNC_cutoff)
    AUC_PR = calc_AUC_PR(TPs, FPs, FNs)
    #print(f"(i: {i}), {AUC_PR}")
    if np.isnan(AUC_PR):
        print("NaN encountered in random 3BFW AUC calculation.")
    else:
        AUCs_PR.append(AUC_PR)
print(f"Mean: {np.mean(AUCs_PR)}")
print(f"Std: {np.std(AUCs_PR)}")

weights = [1 / len(AUCs_PR)] * len(AUCs_PR)
AUCs_3BFW_random = AUCs_PR
weights_3BFW_random = weights

# redocking
TNs, FPs, TPs, FNs = get_TNs_FPs_TPs_FNs(redocking_3BFW, FNC_cutoff)
AUC_PR = calc_AUC_PR(TPs, FPs, FNs)
AUC_3BFW_redocking = AUC_PR
print(f"AUC 3BFW redocking: {AUC_3BFW_redocking}")

# good guess
TNs, FPs, TPs, FNs = get_TNs_FPs_TPs_FNs(guess_3BFW_good, FNC_cutoff)
AUC_PR = calc_AUC_PR(TPs, FPs, FNs)
AUC_3BFW_good = AUC_PR
print(f"AUC 3BFW good guess: {AUC_3BFW_good}")

# bad guess
TNs, FPs, TPs, FNs = get_TNs_FPs_TPs_FNs(guess_3BFW_bad, FNC_cutoff)
AUC_PR = calc_AUC_PR(TPs, FPs, FNs)
AUC_3BFW_bad = AUC_PR
print(f"AUC 3BFW bad guess: {AUC_3BFW_bad}")

# %% [code]
print(guess_3BFW_good[:10])
# random_3BFW[i,:] represents the i-th random peptide
print(np.mean(random_3BFW[:,0], axis=0)) # the mean values
print(random_3BFW[:,0]) # the first values
print(np.argmin(abs(random_3BFW[:,0]- np.mean(random_3BFW[:,0], axis=0)))) # the first values
print(np.min(abs(random_3BFW[:,0]- np.mean(random_3BFW[:,0], axis=0))))

# %% [code]
# 3BRL
# random
AUCs_PR = []
for i in range(number_of_randoms):
    TNs, FPs, TPs, FNs = get_TNs_FPs_TPs_FNs(random_3BRL[i,:], FNC_cutoff)
    AUC_PR = calc_AUC_PR(TPs, FPs, FNs)
    # print(f"(i: {i}), {AUC_PR}")
    if np.isnan(AUC_PR):
        print("NaN encountered in random 3BRL AUC calculation.")
    else:
        AUCs_PR.append(AUC_PR)
print(f"Mean: {np.mean(AUCs_PR)}")
print(f"Std: {np.std(AUCs_PR)}")
weights = [1 / len(AUCs_PR)] * len(AUCs_PR)
AUCs_3BRL_random = AUCs_PR
weights_3BRL_random = weights

# redocking
TNs, FPs, TPs, FNs = get_TNs_FPs_TPs_FNs(redocking_3BRL, FNC_cutoff)
AUC_PR = calc_AUC_PR(TPs, FPs, FNs)
AUC_3BRL_redocking = AUC_PR
print(f"AUC 3BRL redocking: {AUC_3BRL_redocking}")

# good guess
TNs, FPs, TPs, FNs = get_TNs_FPs_TPs_FNs(guess_3BRL_good, FNC_cutoff)
AUC_PR = calc_AUC_PR(TPs, FPs, FNs)
AUC_3BRL_good = AUC_PR
print(f"AUC 3BRL good guess: {AUC_3BRL_good}")

# bad guess
TNs, FPs, TPs, FNs = get_TNs_FPs_TPs_FNs(guess_3BRL_bad, FNC_cutoff)
AUC_PR = calc_AUC_PR(TPs, FPs, FNs)
AUC_3BRL_bad = AUC_PR
print(f"AUC 3BRL bad guess: {AUC_3BRL_bad}")

# %% [code]
print(guess_3BRL_good[:10])
# random_3BRL[i,:] represents the i-th random peptide
print(np.mean(random_3BRL[:,0], axis=0)) # the mean values
print(random_3BRL[:,0]) # the first values
print(np.argmin(abs(random_3BRL[:,0]- np.mean(random_3BRL[:,0], axis=0)))) # the first values
print(np.min(abs(random_3BRL[:,0]- np.mean(random_3BRL[:,0], axis=0))))


# %% [code]
# 4DS1
# random
AUCs_PR = []
for i in range(number_of_randoms):
    TNs, FPs, TPs, FNs = get_TNs_FPs_TPs_FNs(random_4DS1[i,:], FNC_cutoff)
    AUC_PR = calc_AUC_PR(TPs, FPs, FNs)
    print(f"(i: {i}), {AUC_PR}")
    if np.isnan(AUC_PR):
        print("NaN encountered in random 3BRL AUC calculation.")
    else:
        AUCs_PR.append(AUC_PR)
print(f"Mean: {np.mean(AUCs_PR)}")
print(f"Std: {np.std(AUCs_PR)}")

weights = [1 / len(AUCs_PR)] * len(AUCs_PR)
AUCs_4DS1_random = AUCs_PR
weights_4DS1_random = weights

# redocking
TNs, FPs, TPs, FNs = get_TNs_FPs_TPs_FNs(redocking_4DS1, FNC_cutoff)
AUC_PR = calc_AUC_PR(TPs, FPs, FNs)
AUC_4DS1_redocking = AUC_PR
print(f"AUC 4DS1 redocking: {AUC_4DS1_redocking}")

# good guess
TNs, FPs, TPs, FNs = get_TNs_FPs_TPs_FNs(guess_4DS1_good, FNC_cutoff)
AUC_PR = calc_AUC_PR(TPs, FPs, FNs)
AUC_4DS1_good = AUC_PR
print(f"AUC 4DS1 good guess: {AUC_4DS1_good}")

# bad guess
TNs, FPs, TPs, FNs = get_TNs_FPs_TPs_FNs(guess_4DS1_bad, FNC_cutoff)
AUC_PR = calc_AUC_PR(TPs, FPs, FNs)
AUC_4DS1_bad = AUC_PR
print(f"AUC 4DS1 bad guess: {AUC_4DS1_bad}")

# %% [code]
print(guess_4DS1_good[:10])
# random_4DS1[i,:] represents the i-th random peptide
print(np.mean(random_4DS1[:,0], axis=0)) # the mean values
print(random_4DS1[:,0]) # the first values
print(np.argmin(abs(random_4DS1[:,0]- np.mean(random_4DS1[:,0], axis=0)))) # the first values
print(np.min(abs(random_4DS1[:,0]- np.mean(random_4DS1[:,0], axis=0))))

# %% [code]
import matplotlib
from matplotlib import pyplot as plt
font = {'family': 'serif', 'size': 11} # 18
matplotlib.rc('font', **font)
std_dpi = 300

# %% [code]
in_in_cm = 0.393701
width = 27 * in_in_cm
hight = 9 * in_in_cm
fig, ax = plt.subplots(
    1, 3, sharey=True, figsize=(width, hight), dpi=std_dpi, facecolor='w', edgecolor='k')

lw=2.4
lbl_rndm='Random'
c_rndm = '#ab3030' # redish
lbl_rdck='Redocking'
c_rdck= '#11857d' # greenish
lbl_rweight= 'Generated' # 'Specificity'
c_rweight='#f7a468' # orangeish
lbl_bad_guess= 'Generated without $G(\Gamma)$' # 'Energy'
c_bad='k' # black

c_rdck= '#f7a468' # orangeish
c_rweight= '#007da6'

ax[0].hist(AUCs_3BFW_random, alpha=0.9, label=lbl_rndm, color=c_rndm,weights=weights_3BFW_random)
ax[0].axvline(x=AUC_3BFW_redocking, color=c_rdck, linestyle='--', linewidth=lw, label=lbl_rdck)
ax[0].axvline(x=AUC_3BFW_good, color=c_rweight, linestyle='--', linewidth=lw, label=lbl_rweight)
ax[0].axvline(x=AUC_3BFW_bad, color=c_bad, linestyle='--', linewidth=lw, label=lbl_bad_guess)

ax[2].hist(AUCs_3BRL_random, alpha=0.9, label=lbl_rndm, color=c_rndm,weights=weights_3BRL_random)
ax[2].axvline(x=AUC_3BRL_good, color=c_rweight, linestyle='--', linewidth=2.8, label=lbl_rweight)
ax[2].axvline(x=AUC_3BRL_redocking, color=c_rdck, linestyle='--', linewidth=2.4, label=lbl_rdck)
ax[2].axvline(x=AUC_3BRL_bad, color=c_bad, linestyle='--', linewidth=lw, label=lbl_bad_guess)


ax[1].hist(AUCs_4DS1_random, alpha=0.9, label=lbl_rndm, color=c_rndm,weights=weights_4DS1_random)
ax[1].axvline(x=AUC_4DS1_good, color=c_rweight, linestyle='--', linewidth=lw, label=lbl_rweight)
ax[1].axvline(x=AUC_4DS1_bad, color=c_bad, linestyle='--', linewidth=lw, label=lbl_bad_guess)
ax[1].axvline(x=AUC_4DS1_redocking, color=c_rdck, linestyle='--', linewidth=lw, label=lbl_rdck)

for a in ax:
    a.set_ylim([0, 0.240])
    a.set_xlim([0, 1.1])
    a.tick_params(axis='both', labelsize=8)

# Add a shared y-axis label on the left and x-axis label at the bottom
fig.text(0.01, 0.5, 'Frequency', va='center', rotation='vertical', fontsize=12*1.5)
fig.text(0.5, 0.03, r'AUC$_{\mathrm{Pr}}$ score', ha='center', fontsize=12*1.5)

# Add a legend
handles, labels = ax[1].get_legend_handles_labels()
fig.legend(handles, labels, loc='upper left', ncol=4, fontsize=7.5*1.5)
plt.tight_layout(rect=[0.03, 0.07, 0.92, 0.920])  # Adjust rect to make space for the legend


# %% [code]
in_in_cm = 0.393701
width = 7* in_in_cm
height = 16 * in_in_cm
fig, ax = plt.subplots(
    3, 1, sharex=True, figsize=(width, height), dpi=std_dpi, facecolor='w', edgecolor='k')

lw=2.4
lbl_rndm='Random'
c_rndm = '#2E8B57'
lbl_rdck='Redocking'
c_rdck= '#ff7f00'
lbl_rweight= 'Generated' # 'Specificity'
c_rweight='#1f78b4'
lbl_bad_guess= 'Generated without $G(\Gamma)$' # 'Energy'
c_bad='#984ea3'


ax[1].hist(AUCs_3BFW_random, alpha=0.9, label=lbl_rndm, color=c_rndm,weights=weights_3BFW_random)
ax[1].axvline(x=AUC_3BFW_redocking, color=c_rdck, linestyle='--', linewidth=lw, label=lbl_rdck)
ax[1].axvline(x=AUC_3BFW_good, color=c_rweight, linestyle='--', linewidth=lw, label=lbl_rweight)
ax[1].axvline(x=AUC_3BFW_bad, color=c_bad, linestyle='--', linewidth=lw, label=lbl_bad_guess)

ax[0].hist(AUCs_3BRL_random, alpha=0.9, label=lbl_rndm, color=c_rndm,weights=weights_3BRL_random)
ax[0].axvline(x=AUC_3BRL_good, color=c_rweight, linestyle='--', linewidth=2.8, label=lbl_rweight)
ax[0].axvline(x=AUC_3BRL_redocking, color=c_rdck, linestyle='--', linewidth=2.4, label=lbl_rdck)
ax[0].axvline(x=AUC_3BRL_bad, color=c_bad, linestyle='--', linewidth=lw, label=lbl_bad_guess)


ax[2].hist(AUCs_4DS1_random, alpha=0.9, label=lbl_rndm, color=c_rndm,weights=weights_4DS1_random)
ax[2].axvline(x=AUC_4DS1_good, color=c_rweight, linestyle='--', linewidth=lw, label=lbl_rweight)
ax[2].axvline(x=AUC_4DS1_bad, color=c_bad, linestyle='--', linewidth=lw, label=lbl_bad_guess)
ax[2].axvline(x=AUC_4DS1_redocking, color=c_rdck, linestyle='--', linewidth=lw, label=lbl_rdck)

for a in ax:
    a.set_ylim([0, 0.240])
    a.set_xlim([0, 1.1])
    a.tick_params(axis='both', labelsize=8)

# Add a shared y-axis label on the left and x-axis label at the bottom
fig.text(0.01, 0.5, 'Frequency', va='center', rotation='vertical', fontsize=10*1.5)
fig.text(0.5, 0.01, 'AUPRC', ha='center', fontsize=10*1.5)

# Add a legend
handles, labels = ax[1].get_legend_handles_labels()
fig.legend(handles, labels, loc='upper left', ncol=4, fontsize=7.5*1.5)

plt.tight_layout(rect=[0.04, 0.02, 0.92, 0.920])  # Adjust rect to make space for the legend
plt.savefig('AUCs.pdf', bbox_inches='tight')

# %% [code]
in_in_cm = 0.393701
width = 21 * in_in_cm
height = 7 * in_in_cm
fig, ax = plt.subplots(
    1, 3, sharex=True, figsize=(width, height), dpi=std_dpi, facecolor='w', edgecolor='k')

lw=2.4
lbl_rndm='Random'
c_rndm = '#2E8B57'
lbl_rdck='Redocking'
c_rdck= '#ff7f00'
lbl_rweight= 'Generated' # 'Specificity'
c_rweight='#1f78b4'
lbl_bad_guess= 'Generated without $G(\Gamma)$' # 'Energy'
c_bad='#984ea3'


ax[0].hist(AUCs_3BFW_random, alpha=0.9, label=lbl_rndm, color=c_rndm,weights=weights_3BFW_random)
ax[0].axvline(x=AUC_3BFW_redocking, color=c_rdck, linestyle='--', linewidth=lw, label=lbl_rdck)
ax[0].axvline(x=AUC_3BFW_good, color=c_rweight, linestyle='--', linewidth=lw, label=lbl_rweight)
ax[0].axvline(x=AUC_3BFW_bad, color=c_bad, linestyle='--', linewidth=lw, label=lbl_bad_guess)

ax[2].hist(AUCs_3BRL_random, alpha=0.9, label=lbl_rndm, color=c_rndm,weights=weights_3BRL_random)
ax[2].axvline(x=AUC_3BRL_good, color=c_rweight, linestyle='--', linewidth=2.8, label=lbl_rweight)
ax[2].axvline(x=AUC_3BRL_redocking, color=c_rdck, linestyle='--', linewidth=2.4, label=lbl_rdck)
ax[2].axvline(x=AUC_3BRL_bad, color=c_bad, linestyle='--', linewidth=lw, label=lbl_bad_guess)


ax[1].hist(AUCs_4DS1_random, alpha=0.9, label=lbl_rndm, color=c_rndm,weights=weights_4DS1_random)
ax[1].axvline(x=AUC_4DS1_good, color=c_rweight, linestyle='--', linewidth=lw, label=lbl_rweight)
ax[1].axvline(x=AUC_4DS1_bad, color=c_bad, linestyle='--', linewidth=lw, label=lbl_bad_guess)
ax[1].axvline(x=AUC_4DS1_redocking, color=c_rdck, linestyle='--', linewidth=lw, label=lbl_rdck)

for a in ax:
    a.set_ylim([0, 0.240])
    a.set_xlim([0, 1.1])
    a.tick_params(axis='both', labelsize=8)

# Add a shared y-axis label on the left and x-axis label at the bottom
fig.text(0.01, 0.5, 'Frequency', va='center', rotation='vertical', fontsize=12*1.5)
fig.text(0.5, 0.01, r'AUC$_{\mathrm{Pr}}$ score', ha='center', fontsize=12*1.5)

# Add a legend
#handles, labels = ax[1].get_legend_handles_labels()
#fig.legend(handles, labels, loc='upper left', ncol=4, fontsize=7.5*1.5)

plt.tight_layout(rect=[0.04, 0.02, 0.92, 0.920])  # Adjust rect to make space for the legend
plt.savefig('AUCs.pdf', bbox_inches='tight')

# %% [markdown]
F1 Scores

# %% [code]
# 3BRL
TNs, FPs, TPs, FNs = get_TNs_FPs_TPs_FNs(redocking_3BRL, FNC_cutoff)
f1_score = get_F1_score(prec=Precision(TPs, FPs), rec=Recall(TPs, FNs))
plt.plot(f1_score, linewidth=3, color='green', label='redocking')
for i in range(number_of_randoms):
    TNs, FPs, TPs, FNs = get_TNs_FPs_TPs_FNs(random_3BRL[i,:], FNC_cutoff)
    f1_score = get_F1_score(prec=Precision(TPs, FPs), rec=Recall(TPs, FNs))
    plt.plot(f1_score, linewidth=1, color='grey')

# good_guess:
TNs, FPs, TPs, FNs = get_TNs_FPs_TPs_FNs(guess_3BRL_good, FNC_cutoff)
f1_score = get_F1_score(prec=Precision(TPs, FPs), rec=Recall(TPs, FNs))
plt.plot(f1_score, linewidth=3, color='orange', label='generated')

# bad_guess:
TNs, FPs, TPs, FNs = get_TNs_FPs_TPs_FNs(guess_3BRL_bad, FNC_cutoff)
f1_score = get_F1_score(prec=Precision(TPs, FPs), rec=Recall(TPs, FNs))

plt.plot(f1_score, linewidth=3, color='black', label='generated w/o sequence FE')
plt.xlabel('Threshold', fontsize=14)
plt.ylabel('F1 Score', fontsize=14)
plt.title(f'Fraction NC > {FNC_cutoff}', fontsize=14)
plt.ylim([0,1])
plt.legend()

# %% [code]
# 3BFW
TNs, FPs, TPs, FNs = get_TNs_FPs_TPs_FNs(redocking_3BFW, FNC_cutoff)
f1_score = get_F1_score(prec=Precision(TPs, FPs), rec=Recall(TPs, FNs))
plt.plot(f1_score, linewidth=3, color='green', label='redocking')
for i in range(number_of_randoms):
    TNs, FPs, TPs, FNs = get_TNs_FPs_TPs_FNs(random_3BFW[i,:], FNC_cutoff)
    f1_score = get_F1_score(prec=Precision(TPs, FPs), rec=Recall(TPs, FNs))
    plt.plot(f1_score, linewidth=1, color='grey')

# generated
TNs, FPs, TPs, FNs = get_TNs_FPs_TPs_FNs(guess_3BFW_good, FNC_cutoff)
f1_score = get_F1_score(prec=Precision(TPs, FPs), rec=Recall(TPs, FNs))
plt.plot(f1_score, linewidth=3, color='orange', label='good guess')

# generated w/o sequence FE
TNs, FPs, TPs, FNs = get_TNs_FPs_TPs_FNs(guess_3BFW_bad, FNC_cutoff)
f1_score = get_F1_score(prec=Precision(TPs, FPs), rec=Recall(TPs, FNs))
plt.plot(f1_score, linewidth=3, color='black', label='bad guess')

plt.xlabel('Threshold', fontsize=14)
plt.ylabel('F1 Score', fontsize=14)
plt.title(f'Fraction NC > {FNC_cutoff}', fontsize=14)
plt.ylim([0,1])
plt.legend()

# %% [code]
# 4DS1
TNs, FPs, TPs, FNs = get_TNs_FPs_TPs_FNs(redocking_4DS1, FNC_cutoff)
f1_score = get_F1_score(prec=Precision(TPs, FPs), rec=Recall(TPs, FNs))
plt.plot(f1_score, linewidth=3, color='green', label='redocking')
for i in range(number_of_randoms):
    TNs, FPs, TPs, FNs = get_TNs_FPs_TPs_FNs(random_4DS1[i,:], FNC_cutoff)
    f1_score = get_F1_score(prec=Precision(TPs, FPs), rec=Recall(TPs, FNs))
    plt.plot(f1_score, linewidth=1, color='grey')

# good_guess:
TNs, FPs, TPs, FNs = get_TNs_FPs_TPs_FNs(guess_4DS1_good, FNC_cutoff)
f1_score = get_F1_score(prec=Precision(TPs, FPs), rec=Recall(TPs, FNs))
plt.plot(f1_score, linewidth=3, color='orange', label='good guess')

# bad_guess:
TNs, FPs, TPs, FNs = get_TNs_FPs_TPs_FNs(guess_4DS1_bad, FNC_cutoff)
f1_score = get_F1_score(prec=Precision(TPs, FPs), rec=Recall(TPs, FNs))
plt.plot(f1_score, linewidth=3, color='black', label='bad guess')

plt.xlabel('Threshold', fontsize=14)
plt.ylabel('F1 Score', fontsize=14)
plt.title(f'Fraction NC > {FNC_cutoff}', fontsize=14)
plt.ylim([0,1])
plt.legend()
