# Supplementary material for: De Novo Design of Protein-Binding Peptides by Quantum Computing
Source: J Chem Theory Comput. 2025 Sep 29;21(19):9993–10005. doi: 10.1021/acs.jctc.5c00768 (PMC12529961; doi:10.1021/acs.jctc.5c00768)
Supplement: Supplementary file 1 [file ct5c00768_si_001.zip › Datafile/Sequence_based_validation/Frequency_in_LC8.ipynb]

# %% [markdown]
Code used to produce Fig. 3 and Fig. S1 comparing 50 amino acids generated by our code to the experimentally confirmed amino acids found in the LC8-hub database. 

The generated amino acids, the amino acids present in the LC8-hub, and the clustering can be found in the data directory.
The number of clusters for this analysis can be manually changed.

# %% [code]
import pickle
import pandas as pd
import os
import numpy as np
import matplotlib
from matplotlib import pyplot as plt
from matplotlib.ticker import MaxNLocator
matplotlib.rc('text', usetex=True)

# %% [code]
num_clusters = 5 # set manually 1 to 20

# %% [code]
current_dir = os.getcwd()

# Load LC8 hub data
file_path_hub = current_dir + '/Data/LC8_hub_entries.xlsx'
df = pd.read_excel(file_path_hub)
df.dropna()

# Load generated sequences
file_path_generated_sequences = current_dir + '/Data/generated_sequences.pkl'
generated_sequences = pickle.load(open(file_path_generated_sequences, 'rb'))

# Load Clustering Data
file_path_clusters = current_dir + '/Data/clusters.pkl'

with open(file_path_clusters, 'rb') as file:
    data = pickle.load(file)

# Mapping of clusters according to the ordering in the MJ potential
equal_cluster_sizes = False
key = (num_clusters, equal_cluster_sizes)
mapping = data[key][0] 

# Ordering of the amino acids in the MJ potential
ordering_MJ_one_letter = [
    'C', 'M', 'F', 'I', 'L', 'V', 'W', 'Y', 'A', 'G', 
    'T', 'S', 'N', 'Q', 'D', 'E', 'H', 'R', 'K', 'P']


# %% [code]
# Get (CG) sequences of the LC8 hub data
cg_hub_sequences = []

for number in range(len(df)):
    polypeptide = df.iloc[number,0]
    polypeptide_list = [char for char in polypeptide]
    coarse_grained_sequence = []
    for char in polypeptide_list:
        position = ordering_MJ_one_letter.index(char)
        coarse_grained_sequence.append(mapping[position])
    cg_hub_sequences.append(coarse_grained_sequence)
    
# histogram data
hub_data = np.zeros((8, len(cg_hub_sequences)))
for peptide_idx, sequence in enumerate(cg_hub_sequences):
    for position, element in enumerate(sequence):
        hub_data[position, peptide_idx] = element

# Get coarse-grained rep of generated sequences
generated_sequences_cg = []
for sequence in generated_sequences:
    generated_sequences_cg.append([mapping[position] for position in sequence])
generated_np = np.array(generated_sequences_cg)

# %% [code]
# Plotting
std_dpi=300
matplotlib.rc('text', usetex=True)
in_in_cm = 0.393701
width = 18 * in_in_cm
hight = 9 * in_in_cm
fig, axs = plt.subplots(
    2, 4, sharex=True, sharey=True, figsize=(width, hight), dpi=std_dpi, facecolor='w', edgecolor='k')

axs = axs.flatten()

bins = np.arange(min(mapping) - 0.5, max(mapping) + 1.5, 1)
bar_width = 0.4
positions = bins[:-1] + 0.5  # Center positions of the bins

# Plot each histogram in its respective subplot
for i in range(len(axs)):
    data1 = hub_data[i,:]
    data2 = generated_np[:,i]

    # Calculate histogram data
    hist1, _ = np.histogram(data1, bins=bins, density=True)
    hist2, _ = np.histogram(data2, bins=bins, density=True)

    # Plot the bars for each data set
    axs[i].bar(positions - bar_width/2, hist1, width=bar_width, label='LC8-Hub data (111 entries)', align='center',color='#f7a468')
    axs[i].bar(positions + bar_width/2, hist2, width=bar_width, label='Prediction (top 50)', align='center', color='#76b5d5')

    axs[i].set_xlim(-0.6, max(bins))
    axs[i].set_ylim(0, 1.15)

    axs[i].xaxis.set_major_locator(MaxNLocator(integer=True))
    axs[i].text(0.25, 0.85, 'Pos. {}'.format(i+1),fontsize=8, horizontalalignment='center',  verticalalignment='center', transform=axs[i].transAxes, bbox=dict(facecolor='white', alpha=0.5))

fig.text(0.05, 0.5, 'Frequency', va='center', fontsize=12,rotation='vertical')
fig.text(0.5, 0.08, 'Amino Acid Index', ha='center', fontsize=12)
handles, labels = axs[0].get_legend_handles_labels()
fig.legend(handles, labels, loc='upper center', ncol=2, fontsize=8)

plt.tight_layout(rect=[0.06, 0.08, 0.9, 0.96])
plt.show()
