# Supplementary material for: De Novo Design of Protein-Binding Peptides by Quantum Computing
Source: J Chem Theory Comput. 2025 Sep 29;21(19):9993–10005. doi: 10.1021/acs.jctc.5c00768 (PMC12529961; doi:10.1021/acs.jctc.5c00768)
Supplement: Supplementary file 1 [file ct5c00768_si_001.zip › Datafile/Structure_based_validation/3BFW/3bfw.pdb]

HEADER    STRUCTURAL PROTEIN/STRUCTURAL PROTEIN   23-NOV-07   3BFW              
TITLE     CRYSTAL STRUCTURE OF TRUNCATED FIMG (FIMGT) IN COMPLEX WITH THE DONOR 
TITLE    2 STRAND PEPTIDE OF FIMF (DSF)                                         
COMPND    MOL_ID: 1;                                                            
COMPND   2 MOLECULE: PROTEIN FIMG;                                              
COMPND   3 CHAIN: A, C;                                                         
COMPND   4 FRAGMENT: SEQUENCE DATABASE RESIDUES 36-167;                         
COMPND   5 ENGINEERED: YES;                                                     
COMPND   6 MOL_ID: 2;                                                           
COMPND   7 MOLECULE: PROTEIN FIMF;                                              
COMPND   8 CHAIN: B, D;                                                         
COMPND   9 FRAGMENT: SEQUENCE DATABASE RESIDUES 23-37;                          
COMPND  10 ENGINEERED: YES                                                      
SOURCE    MOL_ID: 1;                                                            
SOURCE   2 ORGANISM_SCIENTIFIC: ESCHERICHIA COLI STR. K12 SUBSTR.;              
SOURCE   3 ORGANISM_TAXID: 316407;                                              
SOURCE   4 STRAIN: W3110;                                                       
SOURCE   5 GENE: FIMG;                                                          
SOURCE   6 EXPRESSION_SYSTEM: ESCHERICHIA COLI;                                 
SOURCE   7 EXPRESSION_SYSTEM_TAXID: 562;                                        
SOURCE   8 EXPRESSION_SYSTEM_STRAIN: HM125;                                     
SOURCE   9 EXPRESSION_SYSTEM_VECTOR_TYPE: PLASMID;                              
SOURCE  10 EXPRESSION_SYSTEM_PLASMID: PTRC99A VECTOR;                           
SOURCE  11 MOL_ID: 2;                                                           
SOURCE  12 SYNTHETIC: YES;                                                      
SOURCE  13 ORGANISM_SCIENTIFIC: ESCHERICHIA COLI;                               
SOURCE  14 ORGANISM_TAXID: 562                                                  
KEYWDS    INCOMPLETE IG-LIKE FOLD, DONOR STRAND EXCHANGE, CELL PROJECTION,      
KEYWDS   2 FIMBRIUM, CELL ADHESION, STRUCTURAL PROTEIN-STRUCTURAL PROTEIN       
KEYWDS   3 COMPLEX                                                              
EXPDTA    X-RAY DIFFRACTION                                                     
AUTHOR    O.EIDAM,G.CAPITANI,M.G.GRUTTER                                        
REVDAT   6   30-AUG-23 3BFW    1       REMARK                                   
REVDAT   5   20-OCT-21 3BFW    1       SOURCE REMARK SEQADV                     
REVDAT   4   13-JUL-11 3BFW    1       VERSN                                    
REVDAT   3   24-FEB-09 3BFW    1       VERSN                                    
REVDAT   2   22-APR-08 3BFW    1       JRNL                                     
REVDAT   1   04-MAR-08 3BFW    0                                                
JRNL        AUTH   C.PUORGER,O.EIDAM,G.CAPITANI,D.ERILOV,M.G.GRUTTER,           
JRNL        AUTH 2 R.GLOCKSHUBER                                                
JRNL        TITL   INFINITE KINETIC STABILITY AGAINST DISSOCIATION OF           
JRNL        TITL 2 SUPRAMOLECULAR PROTEIN COMPLEXES THROUGH DONOR STRAND        
JRNL        TITL 3 COMPLEMENTATION                                              
JRNL        REF    STRUCTURE                     V.  16   631 2008              
JRNL        REFN                   ISSN 0969-2126                               
JRNL        PMID   18400183                                                     
JRNL        DOI    10.1016/J.STR.2008.01.013                                    
REMARK   2                                                                      
REMARK   2 RESOLUTION.    1.80 ANGSTROMS.                                       
REMARK   3                                                                      
REMARK   3 REFINEMENT.                                                          
REMARK   3   PROGRAM     : CNS                                                  
REMARK   3   AUTHORS     : BRUNGER,ADAMS,CLORE,DELANO,GROS,GROSSE-              
REMARK   3               : KUNSTLEVE,JIANG,KUSZEWSKI,NILGES,PANNU,              
REMARK   3               : READ,RICE,SIMONSON,WARREN                            
REMARK   3                                                                      
REMARK   3  REFINEMENT TARGET : ENGH & HUBER                                    
REMARK   3                                                                      
REMARK   3  DATA USED IN REFINEMENT.                                            
REMARK   3   RESOLUTION RANGE HIGH (ANGSTROMS) : 1.80                           
REMARK   3   RESOLUTION RANGE LOW  (ANGSTROMS) : 25.00                          
REMARK   3   DATA CUTOFF            (SIGMA(F)) : 0.000                          
REMARK   3   DATA CUTOFF HIGH         (ABS(F)) : NULL                           
REMARK   3   DATA CUTOFF LOW          (ABS(F)) : NULL                           
REMARK   3   COMPLETENESS (WORKING+TEST)   (%) : NULL                           
REMARK   3   NUMBER OF REFLECTIONS             : 19304                          
REMARK   3                                                                      
REMARK   3  FIT TO DATA USED IN REFINEMENT.                                     
REMARK   3   CROSS-VALIDATION METHOD          : THROUGHOUT                      
REMARK   3   FREE R VALUE TEST SET SELECTION  : RANDOM                          
REMARK   3   R VALUE            (WORKING SET) : 0.204                           
REMARK   3   FREE R VALUE                     : 0.238                           
REMARK   3   FREE R VALUE TEST SET SIZE   (%) : 3.800                           
REMARK   3   FREE R VALUE TEST SET COUNT      : 768                             
REMARK   3   ESTIMATED ERROR OF FREE R VALUE  : NULL                            
REMARK   3                                                                      
REMARK   3  FIT IN THE HIGHEST RESOLUTION BIN.                                  
REMARK   3   TOTAL NUMBER OF BINS USED           : NULL                         
REMARK   3   BIN RESOLUTION RANGE HIGH       (A) : 1.80                         
REMARK   3   BIN RESOLUTION RANGE LOW        (A) : 1.86                         
REMARK   3   BIN COMPLETENESS (WORKING+TEST) (%) : NULL                         
REMARK   3   REFLECTIONS IN BIN    (WORKING SET) : NULL                         
REMARK   3   BIN R VALUE           (WORKING SET) : 0.2350                       
REMARK   3   BIN FREE R VALUE                    : 0.2850                       
REMARK   3   BIN FREE R VALUE TEST SET SIZE  (%) : NULL                         
REMARK   3   BIN FREE R VALUE TEST SET COUNT     : NULL                         
REMARK   3   ESTIMATED ERROR OF BIN FREE R VALUE : NULL                         
REMARK   3                                                                      
REMARK   3  NUMBER OF NON-HYDROGEN ATOMS USED IN REFINEMENT.                    
REMARK   3   PROTEIN ATOMS            : 2109                                    
REMARK   3   NUCLEIC ACID ATOMS       : 0                                       
REMARK   3   HETEROGEN ATOMS          : 1                                       
REMARK   3   SOLVENT ATOMS            : 337                                     
REMARK   3                                                                      
REMARK   3  B VALUES.                                                           
REMARK   3   FROM WILSON PLOT           (A**2) : NULL                           
REMARK   3   MEAN B VALUE      (OVERALL, A**2) : 15.21                          
REMARK   3   OVERALL ANISOTROPIC B VALUE.                                       
REMARK   3    B11 (A**2) : -3.17200                                             
REMARK   3    B22 (A**2) : 2.06200                                              
REMARK   3    B33 (A**2) : 1.11000                                              
REMARK   3    B12 (A**2) : 0.59500                                              
REMARK   3    B13 (A**2) : 0.88900                                              
REMARK   3    B23 (A**2) : -0.11700                                             
REMARK   3                                                                      
REMARK   3  ESTIMATED COORDINATE ERROR.                                         
REMARK   3   ESD FROM LUZZATI PLOT        (A) : 0.21                            
REMARK   3   ESD FROM SIGMAA              (A) : 0.12                            
REMARK   3   LOW RESOLUTION CUTOFF        (A) : 5.00                            
REMARK   3                                                                      
REMARK   3  CROSS-VALIDATED ESTIMATED COORDINATE ERROR.                         
REMARK   3   ESD FROM C-V LUZZATI PLOT    (A) : 0.25                            
REMARK   3   ESD FROM C-V SIGMAA          (A) : 0.16                            
REMARK   3                                                                      
REMARK   3  RMS DEVIATIONS FROM IDEAL VALUES.                                   
REMARK   3   BOND LENGTHS                 (A) : 0.004                           
REMARK   3   BOND ANGLES            (DEGREES) : 0.890                           
REMARK   3   DIHEDRAL ANGLES        (DEGREES) : 27.00                           
REMARK   3   IMPROPER ANGLES        (DEGREES) : 0.530                           
REMARK   3                                                                      
REMARK   3  ISOTROPIC THERMAL MODEL : ISOTROPIC                                 
REMARK   3                                                                      
REMARK   3  ISOTROPIC THERMAL FACTOR RESTRAINTS.    RMS    SIGMA                
REMARK   3   MAIN-CHAIN BOND              (A**2) : NULL  ; NULL                 
REMARK   3   MAIN-CHAIN ANGLE             (A**2) : NULL  ; NULL                 
REMARK   3   SIDE-CHAIN BOND              (A**2) : NULL  ; NULL                 
REMARK   3   SIDE-CHAIN ANGLE             (A**2) : NULL  ; NULL                 
REMARK   3                                                                      
REMARK   3  BULK SOLVENT MODELING.                                              
REMARK   3   METHOD USED : NULL                                                 
REMARK   3   KSOL        : NULL                                                 
REMARK   3   BSOL        : 67.76                                                
REMARK   3                                                                      
REMARK   3  NCS MODEL : NULL                                                    
REMARK   3                                                                      
REMARK   3  NCS RESTRAINTS.                         RMS   SIGMA/WEIGHT          
REMARK   3   GROUP  1  POSITIONAL            (A) : NULL  ; NULL                 
REMARK   3   GROUP  1  B-FACTOR           (A**2) : NULL  ; NULL                 
REMARK   3                                                                      
REMARK   3  PARAMETER FILE  1  : PROTEIN_REP.PARAM                              
REMARK   3  PARAMETER FILE  2  : WATER_REP.PARAM                                
REMARK   3  PARAMETER FILE  3  : YT3_XPLOR_PAR.TXT                              
REMARK   3  PARAMETER FILE  4  : K_XPLOR_PAR.TXT                                
REMARK   3  PARAMETER FILE  5  : NULL                                           
REMARK   3  TOPOLOGY FILE  1   : NULL                                           
REMARK   3  TOPOLOGY FILE  2   : NULL                                           
REMARK   3  TOPOLOGY FILE  3   : NULL                                           
REMARK   3  TOPOLOGY FILE  4   : NULL                                           
REMARK   3  TOPOLOGY FILE  5   : NULL                                           
REMARK   3                                                                      
REMARK   3  OTHER REFINEMENT REMARKS: NULL                                      
REMARK   4                                                                      
REMARK   4 3BFW COMPLIES WITH FORMAT V. 3.30, 13-JUL-11                         
REMARK 100                                                                      
REMARK 100 THIS ENTRY HAS BEEN PROCESSED BY RCSB ON 06-DEC-07.                  
REMARK 100 THE DEPOSITION ID IS D_1000045469.                                   
REMARK 200                                                                      
REMARK 200 EXPERIMENTAL DETAILS                                                 
REMARK 200  EXPERIMENT TYPE                : X-RAY DIFFRACTION                  
REMARK 200  DATE OF DATA COLLECTION        : 25-FEB-05                          
REMARK 200  TEMPERATURE           (KELVIN) : 90                                 
REMARK 200  PH                             : NULL                               
REMARK 200  NUMBER OF CRYSTALS USED        : 1                                  
REMARK 200                                                                      
REMARK 200  SYNCHROTRON              (Y/N) : Y                                  
REMARK 200  RADIATION SOURCE               : SLS                                
REMARK 200  BEAMLINE                       : X06SA                              
REMARK 200  X-RAY GENERATOR MODEL          : NULL                               
REMARK 200  MONOCHROMATIC OR LAUE    (M/L) : M                                  
REMARK 200  WAVELENGTH OR RANGE        (A) : 0.91168                            
REMARK 200  MONOCHROMATOR                  : LN2 COOLED FIXED-EXIT SI(111)      
REMARK 200                                   MONOCHROMATOR                      
REMARK 200  OPTICS                         : DYNAMICALLY BENDABLE MIRROR        
REMARK 200                                                                      
REMARK 200  DETECTOR TYPE                  : CCD                                
REMARK 200  DETECTOR MANUFACTURER          : MARRESEARCH                        
REMARK 200  INTENSITY-INTEGRATION SOFTWARE : DENZO                              
REMARK 200  DATA SCALING SOFTWARE          : SCALEPACK                          
REMARK 200                                                                      
REMARK 200  NUMBER OF UNIQUE REFLECTIONS   : 19304                              
REMARK 200  RESOLUTION RANGE HIGH      (A) : 1.800                              
REMARK 200  RESOLUTION RANGE LOW       (A) : 25.000                             
REMARK 200  REJECTION CRITERIA  (SIGMA(I)) : -3.000                             
REMARK 200                                                                      
REMARK 200 OVERALL.                                                             
REMARK 200  COMPLETENESS FOR RANGE     (%) : 97.2                               
REMARK 200  DATA REDUNDANCY                : 2.000                              
REMARK 200  R MERGE                    (I) : 0.06600                            
REMARK 200  R SYM                      (I) : NULL                               
REMARK 200  <I/SIGMA(I)> FOR THE DATA SET  : 8.4000                             
REMARK 200                                                                      
REMARK 200 IN THE HIGHEST RESOLUTION SHELL.                                     
REMARK 200  HIGHEST RESOLUTION SHELL, RANGE HIGH (A) : 1.80                     
REMARK 200  HIGHEST RESOLUTION SHELL, RANGE LOW  (A) : 1.86                     
REMARK 200  COMPLETENESS FOR SHELL     (%) : 96.2                               
REMARK 200  DATA REDUNDANCY IN SHELL       : 2.00                               
REMARK 200  R MERGE FOR SHELL          (I) : 0.10800                            
REMARK 200  R SYM FOR SHELL            (I) : NULL                               
REMARK 200  <I/SIGMA(I)> FOR SHELL         : 5.300                              
REMARK 200                                                                      
REMARK 200 DIFFRACTION PROTOCOL: SINGLE WAVELENGTH                              
REMARK 200 METHOD USED TO DETERMINE THE STRUCTURE: NULL                         
REMARK 200 SOFTWARE USED: PHASER                                                
REMARK 200 STARTING MODEL: PDB ENTRY 3BFQ                                       
REMARK 200                                                                      
REMARK 200 REMARK: NULL                                                         
REMARK 280                                                                      
REMARK 280 CRYSTAL                                                              
REMARK 280 SOLVENT CONTENT, VS   (%): 32.08                                     
REMARK 280 MATTHEWS COEFFICIENT, VM (ANGSTROMS**3/DA): 1.81                     
REMARK 280                                                                      
REMARK 280 CRYSTALLIZATION CONDITIONS: 20 MM TRIS/HCL, PH 8.0, 80 MM NACL,      
REMARK 280  27.5% PEG 1500, 20 MM YTTRIUM CHLORIDE, VAPOR DIFFUSION, SITTING    
REMARK 280  DROP, TEMPERATURE 293K                                              
REMARK 290                                                                      
REMARK 290 CRYSTALLOGRAPHIC SYMMETRY                                            
REMARK 290 SYMMETRY OPERATORS FOR SPACE GROUP: P 1                              
REMARK 290                                                                      
REMARK 290      SYMOP   SYMMETRY                                                
REMARK 290     NNNMMM   OPERATOR                                                
REMARK 290       1555   X,Y,Z                                                   
REMARK 290                                                                      
REMARK 290     WHERE NNN -> OPERATOR NUMBER                                     
REMARK 290           MMM -> TRANSLATION VECTOR                                  
REMARK 290                                                                      
REMARK 290 CRYSTALLOGRAPHIC SYMMETRY TRANSFORMATIONS                            
REMARK 290 THE FOLLOWING TRANSFORMATIONS OPERATE ON THE ATOM/HETATM             
REMARK 290 RECORDS IN THIS ENTRY TO PRODUCE CRYSTALLOGRAPHICALLY                
REMARK 290 RELATED MOLECULES.                                                   
REMARK 290   SMTRY1   1  1.000000  0.000000  0.000000        0.00000            
REMARK 290   SMTRY2   1  0.000000  1.000000  0.000000        0.00000            
REMARK 290   SMTRY3   1  0.000000  0.000000  1.000000        0.00000            
REMARK 290                                                                      
REMARK 290 REMARK: NULL                                                         
REMARK 300                                                                      
REMARK 300 BIOMOLECULE: 1, 2                                                    
REMARK 300 SEE REMARK 350 FOR THE AUTHOR PROVIDED AND/OR PROGRAM                
REMARK 300 GENERATED ASSEMBLY INFORMATION FOR THE STRUCTURE IN                  
REMARK 300 THIS ENTRY. THE REMARK MAY ALSO PROVIDE INFORMATION ON               
REMARK 300 BURIED SURFACE AREA.                                                 
REMARK 350                                                                      
REMARK 350 COORDINATES FOR A COMPLETE MULTIMER REPRESENTING THE KNOWN           
REMARK 350 BIOLOGICALLY SIGNIFICANT OLIGOMERIZATION STATE OF THE                
REMARK 350 MOLECULE CAN BE GENERATED BY APPLYING BIOMT TRANSFORMATIONS          
REMARK 350 GIVEN BELOW.  BOTH NON-CRYSTALLOGRAPHIC AND                          
REMARK 350 CRYSTALLOGRAPHIC OPERATIONS ARE GIVEN.                               
REMARK 350                                                                      
REMARK 350 BIOMOLECULE: 1                                                       
REMARK 350 AUTHOR DETERMINED BIOLOGICAL UNIT: DIMERIC                           
REMARK 350 SOFTWARE DETERMINED QUATERNARY STRUCTURE: DIMERIC                    
REMARK 350 SOFTWARE USED: PISA                                                  
REMARK 350 TOTAL BURIED SURFACE AREA: 2270 ANGSTROM**2                          
REMARK 350 SURFACE AREA OF THE COMPLEX: 7040 ANGSTROM**2                        
REMARK 350 CHANGE IN SOLVENT FREE ENERGY: -16.0 KCAL/MOL                        
REMARK 350 APPLY THE FOLLOWING TO CHAINS: A, B                                  
REMARK 350   BIOMT1   1  1.000000  0.000000  0.000000        0.00000            
REMARK 350   BIOMT2   1  0.000000  1.000000  0.000000        0.00000            
REMARK 350   BIOMT3   1  0.000000  0.000000  1.000000        0.00000            
REMARK 350                                                                      
REMARK 350 BIOMOLECULE: 2                                                       
REMARK 350 AUTHOR DETERMINED BIOLOGICAL UNIT: DIMERIC                           
REMARK 350 SOFTWARE DETERMINED QUATERNARY STRUCTURE: DIMERIC                    
REMARK 350 SOFTWARE USED: PISA                                                  
REMARK 350 TOTAL BURIED SURFACE AREA: 2310 ANGSTROM**2                          
REMARK 350 SURFACE AREA OF THE COMPLEX: 7090 ANGSTROM**2                        
REMARK 350 CHANGE IN SOLVENT FREE ENERGY: -7.9 KCAL/MOL                         
REMARK 350 APPLY THE FOLLOWING TO CHAINS: C, D                                  
REMARK 350   BIOMT1   1  1.000000  0.000000  0.000000        0.00000            
REMARK 350   BIOMT2   1  0.000000  1.000000  0.000000        0.00000            
REMARK 350   BIOMT3   1  0.000000  0.000000  1.000000        0.00000            
REMARK 465                                                                      
REMARK 465 MISSING RESIDUES                                                     
REMARK 465 THE FOLLOWING RESIDUES WERE NOT LOCATED IN THE                       
REMARK 465 EXPERIMENT. (M=MODEL NUMBER; RES=RESIDUE NAME; C=CHAIN               
REMARK 465 IDENTIFIER; SSSEQ=SEQUENCE NUMBER; I=INSERTION CODE.)                
REMARK 465                                                                      
REMARK 465   M RES C SSSEQI                                                     
REMARK 465     ALA B     1                                                      
REMARK 465     ASP B    13                                                      
REMARK 465     ASN B    14                                                      
REMARK 465     ARG B    15                                                      
REMARK 465     ASN D    14                                                      
REMARK 465     ARG D    15                                                      
REMARK 500                                                                      
REMARK 500 GEOMETRY AND STEREOCHEMISTRY                                         
REMARK 500 SUBTOPIC: TORSION ANGLES                                             
REMARK 500                                                                      
REMARK 500 TORSION ANGLES OUTSIDE THE EXPECTED RAMACHANDRAN REGIONS:            
REMARK 500 (M=MODEL NUMBER; RES=RESIDUE NAME; C=CHAIN IDENTIFIER;               
REMARK 500 SSEQ=SEQUENCE NUMBER; I=INSERTION CODE).                             
REMARK 500                                                                      
REMARK 500 STANDARD TABLE:                                                      
REMARK 500 FORMAT:(10X,I3,1X,A3,1X,A1,I4,A1,4X,F7.2,3X,F7.2)                    
REMARK 500                                                                      
REMARK 500 EXPECTED VALUES: GJ KLEYWEGT AND TA JONES (1996). PHI/PSI-           
REMARK 500 CHOLOGY: RAMACHANDRAN REVISITED. STRUCTURE 4, 1395 - 1400            
REMARK 500                                                                      
REMARK 500  M RES CSSEQI        PSI       PHI                                   
REMARK 500    ASP C  90     -156.34    -91.35                                   
REMARK 500    LEU C  96       62.77   -109.35                                   
REMARK 500                                                                      
REMARK 500 REMARK: NULL                                                         
REMARK 800                                                                      
REMARK 800 SITE                                                                 
REMARK 800 SITE_IDENTIFIER: AC1                                                 
REMARK 800 EVIDENCE_CODE: SOFTWARE                                              
REMARK 800 SITE_DESCRIPTION: BINDING SITE FOR RESIDUE YT3 A 1                   
REMARK 900                                                                      
REMARK 900 RELATED ENTRIES                                                      
REMARK 900 RELATED ID: 3BFQ   RELATED DB: PDB                                   
REMARK 900 THE SAME COMPLEX IN ANOTHER SPACE GROUP                              
DBREF  3BFW A   13   144  UNP    P08190   FIMG_ECOLI      36    167             
DBREF  3BFW B    1    15  UNP    P08189   FIMF_ECOLI      23     37             
DBREF  3BFW C   13   144  UNP    P08190   FIMG_ECOLI      36    167             
DBREF  3BFW D    1    15  UNP    P08189   FIMF_ECOLI      23     37             
SEQADV 3BFW ARG B   15  UNP  P08189    GLY    37 ENGINEERED MUTATION            
SEQADV 3BFW ARG D   15  UNP  P08189    GLY    37 ENGINEERED MUTATION            
SEQRES   1 A  132  ALA LYS PRO CYS THR VAL SER THR THR ASN ALA THR VAL          
SEQRES   2 A  132  ASP LEU GLY ASP LEU TYR SER PHE SER LEU MET SER ALA          
SEQRES   3 A  132  GLY ALA ALA SER ALA TRP HIS ASP VAL ALA LEU GLU LEU          
SEQRES   4 A  132  THR ASN CYS PRO VAL GLY THR SER ARG VAL THR ALA SER          
SEQRES   5 A  132  PHE SER GLY ALA ALA ASP SER THR GLY TYR TYR LYS ASN          
SEQRES   6 A  132  GLN GLY THR ALA GLN ASN ILE GLN LEU GLU LEU GLN ASP          
SEQRES   7 A  132  ASP SER GLY ASN THR LEU ASN THR GLY ALA THR LYS THR          
SEQRES   8 A  132  VAL GLN VAL ASP ASP SER SER GLN SER ALA HIS PHE PRO          
SEQRES   9 A  132  LEU GLN VAL ARG ALA LEU THR VAL ASN GLY GLY ALA THR          
SEQRES  10 A  132  GLN GLY THR ILE GLN ALA VAL ILE SER ILE THR TYR THR          
SEQRES  11 A  132  TYR SER                                                      
SEQRES   1 B   15  ALA ASP SER THR ILE THR ILE ARG GLY TYR VAL ARG ASP          
SEQRES   2 B   15  ASN ARG                                                      
SEQRES   1 C  132  ALA LYS PRO CYS THR VAL SER THR THR ASN ALA THR VAL          
SEQRES   2 C  132  ASP LEU GLY ASP LEU TYR SER PHE SER LEU MET SER ALA          
SEQRES   3 C  132  GLY ALA ALA SER ALA TRP HIS ASP VAL ALA LEU GLU LEU          
SEQRES   4 C  132  THR ASN CYS PRO VAL GLY THR SER ARG VAL THR ALA SER          
SEQRES   5 C  132  PHE SER GLY ALA ALA ASP SER THR GLY TYR TYR LYS ASN          
SEQRES   6 C  132  GLN GLY THR ALA GLN ASN ILE GLN LEU GLU LEU GLN ASP          
SEQRES   7 C  132  ASP SER GLY ASN THR LEU ASN THR GLY ALA THR LYS THR          
SEQRES   8 C  132  VAL GLN VAL ASP ASP SER SER GLN SER ALA HIS PHE PRO          
SEQRES   9 C  132  LEU GLN VAL ARG ALA LEU THR VAL ASN GLY GLY ALA THR          
SEQRES  10 C  132  GLN GLY THR ILE GLN ALA VAL ILE SER ILE THR TYR THR          
SEQRES  11 C  132  TYR SER                                                      
SEQRES   1 D   15  ALA ASP SER THR ILE THR ILE ARG GLY TYR VAL ARG ASP          
SEQRES   2 D   15  ASN ARG                                                      
HET    YT3  A   1       1                                                       
HETNAM     YT3 YTTRIUM (III) ION                                                
FORMUL   5  YT3    Y 3+                                                         
FORMUL   6  HOH   *337(H2 O)                                                    
HELIX    1   1 PHE A   33  LEU A   35  5                                   3    
HELIX    2   2 PHE C   33  MET C   36  5                                   4    
SHEET    1   A 5 THR A  17  VAL A  18  0                                        
SHEET    2   A 5 HIS A  45  THR A  52 -1  O  THR A  52   N  THR A  17           
SHEET    3   A 5 ALA A 113  LEU A 122 -1  O  ALA A 113   N  LEU A  51           
SHEET    4   A 5 GLN A  85  ASP A  90 -1  N  GLN A  85   O  LEU A 122           
SHEET    5   A 5 TYR A  75  LYS A  76 -1  N  TYR A  75   O  LEU A  86           
SHEET    1   B 5 ASN A  22  TYR A  31  0                                        
SHEET    2   B 5 SER B   3  ARG B  12  1  O  THR B   6   N  VAL A  25           
SHEET    3   B 5 GLY A 131  SER A 144 -1  N  ILE A 133   O  GLY B   9           
SHEET    4   B 5 ARG A  60  SER A  66 -1  N  SER A  66   O  SER A 138           
SHEET    5   B 5 THR A 101  GLN A 105 -1  O  LYS A 102   N  ALA A  63           
SHEET    1   C 5 THR C  17  VAL C  18  0                                        
SHEET    2   C 5 HIS C  45  THR C  52 -1  O  THR C  52   N  THR C  17           
SHEET    3   C 5 ALA C 113  LEU C 122 -1  O  ALA C 113   N  LEU C  51           
SHEET    4   C 5 GLN C  85  GLN C  89 -1  N  GLN C  85   O  LEU C 122           
SHEET    5   C 5 TYR C  75  LYS C  76 -1  N  TYR C  75   O  LEU C  86           
SHEET    1   D 5 ASN C  22  TYR C  31  0                                        
SHEET    2   D 5 SER D   3  ARG D  12  1  O  THR D   6   N  VAL C  25           
SHEET    3   D 5 GLY C 131  TYR C 143 -1  N  ALA C 135   O  ILE D   7           
SHEET    4   D 5 ARG C  60  SER C  66 -1  N  THR C  62   O  THR C 142           
SHEET    5   D 5 THR C 101  GLN C 105 -1  O  LYS C 102   N  ALA C  63           
SSBOND   1 CYS A   16    CYS A   54                          1555   1555  2.03  
SSBOND   2 CYS C   16    CYS C   54                          1555   1555  2.03  
SITE     1 AC1  6 ASP A  46  ASP A  91  GLN A 118  HOH A 147                    
SITE     2 AC1  6 HOH A 168  GLU C  50                                          
CRYST1   24.610   46.740   48.620  92.82  90.92  92.51 P 1           2          
ORIGX1      1.000000  0.000000  0.000000        0.00000                         
ORIGX2      0.000000  1.000000  0.000000        0.00000                         
ORIGX3      0.000000  0.000000  1.000000        0.00000                         
SCALE1      0.040634  0.001781  0.000742        0.00000                         
SCALE2      0.000000  0.021415  0.001071        0.00000                         
SCALE3      0.000000  0.000000  0.020596        0.00000                         
ATOM      1  N   ALA A  13      13.862  -5.325  29.270  1.00 22.65           N  
ATOM      2  CA  ALA A  13      13.035  -5.192  30.507  1.00 20.36           C  
ATOM      3  C   ALA A  13      11.630  -4.710  30.165  1.00 19.17           C  
ATOM      4  O   ALA A  13      11.416  -4.091  29.120  1.00 19.91           O  
ATOM      5  CB  ALA A  13      13.702  -4.221  31.473  1.00 18.88           C  
ATOM      6  N   LYS A  14      10.677  -5.000  31.047  1.00 17.78           N  
ATOM      7  CA  LYS A  14       9.292  -4.589  30.840  1.00 17.40           C  
ATOM      8  C   LYS A  14       9.147  -3.080  31.004  1.00 15.86           C  
ATOM      9  O   LYS A  14       9.826  -2.465  31.826  1.00 15.58           O  
ATOM     10  CB  LYS A  14       8.361  -5.296  31.829  1.00 18.87           C  
ATOM     11  CG  LYS A  14       8.076  -6.762  31.512  1.00 22.42           C  
ATOM     12  CD  LYS A  14       9.293  -7.637  31.746  1.00 24.93           C  
ATOM     13  CE  LYS A  14       8.958  -9.108  31.544  1.00 26.84           C  
ATOM     14  NZ  LYS A  14       7.941  -9.579  32.522  1.00 27.49           N  
ATOM     15  N   PRO A  15       8.251  -2.463  30.220  1.00 14.38           N  
ATOM     16  CA  PRO A  15       8.010  -1.017  30.269  1.00 13.99           C  
ATOM     17  C   PRO A  15       7.133  -0.576  31.438  1.00 13.91           C  
ATOM     18  O   PRO A  15       6.315  -1.350  31.947  1.00 13.53           O  
ATOM     19  CB  PRO A  15       7.344  -0.747  28.928  1.00 15.05           C  
ATOM     20  CG  PRO A  15       6.522  -1.972  28.730  1.00 15.88           C  
ATOM     21  CD  PRO A  15       7.484  -3.082  29.120  1.00 15.95           C  
ATOM     22  N   CYS A  16       7.312   0.667  31.867  1.00 11.94           N  
ATOM     23  CA  CYS A  16       6.504   1.218  32.945  1.00 13.18           C  
ATOM     24  C   CYS A  16       5.229   1.728  32.276  1.00 13.48           C  
ATOM     25  O   CYS A  16       5.004   1.483  31.088  1.00 15.18           O  
ATOM     26  CB  CYS A  16       7.203   2.403  33.614  1.00 12.93           C  
ATOM     27  SG  CYS A  16       8.898   2.160  34.243  1.00 13.95           S  
ATOM     28  N   THR A  17       4.406   2.440  33.034  1.00 13.50           N  
ATOM     29  CA  THR A  17       3.169   2.994  32.497  1.00 11.76           C  
ATOM     30  C   THR A  17       3.328   4.505  32.344  1.00 11.24           C  
ATOM     31  O   THR A  17       3.722   5.193  33.285  1.00 10.16           O  
ATOM     32  CB  THR A  17       1.977   2.702  33.432  1.00 12.70           C  
ATOM     33  OG1 THR A  17       1.724   1.289  33.454  1.00 14.75           O  
ATOM     34  CG2 THR A  17       0.727   3.427  32.952  1.00 14.52           C  
ATOM     35  N   VAL A  18       3.023   5.012  31.156  1.00 11.04           N  
ATOM     36  CA  VAL A  18       3.135   6.438  30.886  1.00 11.08           C  
ATOM     37  C   VAL A  18       2.025   7.223  31.569  1.00 13.63           C  
ATOM     38  O   VAL A  18       0.844   7.066  31.244  1.00 14.24           O  
ATOM     39  CB  VAL A  18       3.085   6.725  29.365  1.00 12.26           C  
ATOM     40  CG1 VAL A  18       3.194   8.220  29.112  1.00 13.66           C  
ATOM     41  CG2 VAL A  18       4.214   5.987  28.662  1.00 14.22           C  
ATOM     42  N   SER A  19       2.406   8.067  32.522  1.00 14.27           N  
ATOM     43  CA  SER A  19       1.446   8.885  33.253  1.00 15.45           C  
ATOM     44  C   SER A  19       1.235  10.208  32.531  1.00 15.90           C  
ATOM     45  O   SER A  19       0.112  10.700  32.429  1.00 16.06           O  
ATOM     46  CB  SER A  19       1.951   9.144  34.674  1.00 17.73           C  
ATOM     47  OG  SER A  19       1.034   9.943  35.401  1.00 21.97           O  
ATOM     48  N   THR A  20       2.324  10.776  32.021  1.00 14.80           N  
ATOM     49  CA  THR A  20       2.267  12.048  31.311  1.00 15.22           C  
ATOM     50  C   THR A  20       2.080  11.830  29.810  1.00 14.45           C  
ATOM     51  O   THR A  20       3.043  11.863  29.044  1.00 14.35           O  
ATOM     52  CB  THR A  20       3.560  12.865  31.519  1.00 14.28           C  
ATOM     53  OG1 THR A  20       3.878  12.908  32.913  1.00 15.87           O  
ATOM     54  CG2 THR A  20       3.373  14.288  31.006  1.00 15.89           C  
ATOM     55  N   THR A  21       0.837  11.606  29.395  1.00 13.25           N  
ATOM     56  CA  THR A  21       0.540  11.396  27.985  1.00 13.60           C  
ATOM     57  C   THR A  21       0.638  12.730  27.253  1.00 13.02           C  
ATOM     58  O   THR A  21       1.178  12.806  26.146  1.00 12.47           O  
ATOM     59  CB  THR A  21      -0.887  10.839  27.785  1.00 15.49           C  
ATOM     60  OG1 THR A  21      -1.015   9.593  28.481  1.00 20.14           O  
ATOM     61  CG2 THR A  21      -1.167  10.619  26.305  1.00 16.94           C  
ATOM     62  N   ASN A  22       0.111  13.773  27.884  1.00 11.43           N  
ATOM     63  CA  ASN A  22       0.121  15.113  27.306  1.00 13.22           C  
ATOM     64  C   ASN A  22       0.750  16.114  28.271  1.00 13.24           C  
ATOM     65  O   ASN A  22       0.545  16.039  29.485  1.00 13.76           O  
ATOM     66  CB  ASN A  22      -1.311  15.563  26.996  1.00 15.19           C  
ATOM     67  CG  ASN A  22      -2.101  14.515  26.246  1.00 16.36           C  
ATOM     68  OD1 ASN A  22      -1.833  14.232  25.080  1.00 15.49           O  
ATOM     69  ND2 ASN A  22      -3.085  13.927  26.922  1.00 16.72           N  
ATOM     70  N   ALA A  23       1.519  17.047  27.723  1.00 12.07           N  
ATOM     71  CA  ALA A  23       2.171  18.078  28.520  1.00 13.45           C  
ATOM     72  C   ALA A  23       2.178  19.382  27.729  1.00 14.40           C  
ATOM     73  O   ALA A  23       2.834  19.481  26.696  1.00 13.70           O  
ATOM     74  CB  ALA A  23       3.598  17.658  28.854  1.00 14.32           C  
ATOM     75  N   THR A  24       1.436  20.374  28.216  1.00 15.52           N  
ATOM     76  CA  THR A  24       1.359  21.668  27.546  1.00 14.28           C  
ATOM     77  C   THR A  24       2.191  22.742  28.236  1.00 14.09           C  
ATOM     78  O   THR A  24       2.141  22.897  29.458  1.00 13.37           O  
ATOM     79  CB  THR A  24      -0.102  22.176  27.462  1.00 14.57           C  
ATOM     80  OG1 THR A  24      -0.858  21.332  26.589  1.00 15.26           O  
ATOM     81  CG2 THR A  24      -0.140  23.602  26.935  1.00 16.32           C  
ATOM     82  N   VAL A  25       2.956  23.482  27.438  1.00 12.88           N  
ATOM     83  CA  VAL A  25       3.787  24.562  27.939  1.00 12.62           C  
ATOM     84  C   VAL A  25       3.264  25.868  27.359  1.00 12.70           C  
ATOM     85  O   VAL A  25       3.372  26.105  26.157  1.00 10.81           O  
ATOM     86  CB  VAL A  25       5.266  24.381  27.515  1.00 11.49           C  
ATOM     87  CG1 VAL A  25       6.064  25.627  27.865  1.00 14.99           C  
ATOM     88  CG2 VAL A  25       5.859  23.165  28.206  1.00 13.47           C  
ATOM     89  N   ASP A  26       2.687  26.708  28.216  1.00 12.67           N  
ATOM     90  CA  ASP A  26       2.148  27.989  27.783  1.00 14.24           C  
ATOM     91  C   ASP A  26       3.140  29.108  28.079  1.00 12.94           C  
ATOM     92  O   ASP A  26       3.278  29.539  29.219  1.00 11.51           O  
ATOM     93  CB  ASP A  26       0.822  28.273  28.496  1.00 16.92           C  
ATOM     94  CG  ASP A  26       0.122  29.509  27.959  1.00 19.64           C  
ATOM     95  OD1 ASP A  26       0.676  30.173  27.055  1.00 19.86           O  
ATOM     96  OD2 ASP A  26      -0.990  29.819  28.442  1.00 22.32           O  
ATOM     97  N   LEU A  27       3.823  29.575  27.040  1.00 12.77           N  
ATOM     98  CA  LEU A  27       4.807  30.641  27.181  1.00 11.97           C  
ATOM     99  C   LEU A  27       4.132  31.981  27.447  1.00 12.00           C  
ATOM    100  O   LEU A  27       4.766  32.918  27.933  1.00 11.65           O  
ATOM    101  CB  LEU A  27       5.649  30.745  25.905  1.00 11.45           C  
ATOM    102  CG  LEU A  27       6.403  29.486  25.470  1.00 12.27           C  
ATOM    103  CD1 LEU A  27       6.972  29.694  24.073  1.00 12.21           C  
ATOM    104  CD2 LEU A  27       7.513  29.176  26.460  1.00 14.71           C  
ATOM    105  N   GLY A  28       2.844  32.065  27.127  1.00 13.02           N  
ATOM    106  CA  GLY A  28       2.119  33.303  27.333  1.00 14.90           C  
ATOM    107  C   GLY A  28       2.478  34.303  26.253  1.00 15.81           C  
ATOM    108  O   GLY A  28       2.816  33.917  25.132  1.00 13.87           O  
ATOM    109  N   ASP A  29       2.411  35.590  26.579  1.00 17.64           N  
ATOM    110  CA  ASP A  29       2.742  36.626  25.612  1.00 19.82           C  
ATOM    111  C   ASP A  29       4.163  37.140  25.778  1.00 18.74           C  
ATOM    112  O   ASP A  29       4.577  37.528  26.873  1.00 19.51           O  
ATOM    113  CB  ASP A  29       1.764  37.802  25.714  1.00 23.18           C  
ATOM    114  CG  ASP A  29       0.419  37.497  25.096  1.00 25.94           C  
ATOM    115  OD1 ASP A  29      -0.469  36.987  25.809  1.00 29.25           O  
ATOM    116  OD2 ASP A  29       0.253  37.759  23.885  1.00 28.64           O  
ATOM    117  N   LEU A  30       4.907  37.136  24.679  1.00 16.62           N  
ATOM    118  CA  LEU A  30       6.282  37.611  24.673  1.00 16.34           C  
ATOM    119  C   LEU A  30       6.337  38.817  23.744  1.00 17.92           C  
ATOM    120  O   LEU A  30       5.758  38.799  22.660  1.00 18.75           O  
ATOM    121  CB  LEU A  30       7.222  36.516  24.164  1.00 14.98           C  
ATOM    122  CG  LEU A  30       7.130  35.157  24.871  1.00 13.51           C  
ATOM    123  CD1 LEU A  30       8.026  34.159  24.166  1.00 11.91           C  
ATOM    124  CD2 LEU A  30       7.531  35.303  26.332  1.00 12.63           C  
ATOM    125  N   TYR A  31       7.029  39.866  24.172  1.00 19.41           N  
ATOM    126  CA  TYR A  31       7.139  41.077  23.369  1.00 19.96           C  
ATOM    127  C   TYR A  31       8.409  41.109  22.530  1.00 20.41           C  
ATOM    128  O   TYR A  31       9.475  40.686  22.975  1.00 19.21           O  
ATOM    129  CB  TYR A  31       7.057  42.300  24.284  1.00 21.58           C  
ATOM    130  CG  TYR A  31       5.660  42.533  24.810  1.00 23.40           C  
ATOM    131  CD1 TYR A  31       4.777  43.380  24.141  1.00 24.30           C  
ATOM    132  CD2 TYR A  31       5.199  41.861  25.942  1.00 23.83           C  
ATOM    133  CE1 TYR A  31       3.469  43.552  24.583  1.00 25.42           C  
ATOM    134  CE2 TYR A  31       3.890  42.024  26.392  1.00 25.09           C  
ATOM    135  CZ  TYR A  31       3.032  42.871  25.706  1.00 26.36           C  
ATOM    136  OH  TYR A  31       1.733  43.032  26.139  1.00 28.47           O  
ATOM    137  N   SER A  32       8.278  41.614  21.308  1.00 20.92           N  
ATOM    138  CA  SER A  32       9.395  41.694  20.377  1.00 22.30           C  
ATOM    139  C   SER A  32      10.594  42.477  20.901  1.00 22.81           C  
ATOM    140  O   SER A  32      11.734  42.183  20.535  1.00 23.34           O  
ATOM    141  CB  SER A  32       8.928  42.302  19.050  1.00 23.03           C  
ATOM    142  OG  SER A  32       8.438  43.620  19.231  1.00 24.98           O  
ATOM    143  N   PHE A  33      10.351  43.468  21.756  1.00 22.78           N  
ATOM    144  CA  PHE A  33      11.454  44.266  22.287  1.00 23.52           C  
ATOM    145  C   PHE A  33      12.345  43.477  23.240  1.00 23.35           C  
ATOM    146  O   PHE A  33      13.483  43.865  23.495  1.00 24.63           O  
ATOM    147  CB  PHE A  33      10.922  45.538  22.974  1.00 22.75           C  
ATOM    148  CG  PHE A  33      10.074  45.284  24.191  1.00 21.29           C  
ATOM    149  CD1 PHE A  33      10.636  44.791  25.367  1.00 19.63           C  
ATOM    150  CD2 PHE A  33       8.707  45.556  24.167  1.00 21.68           C  
ATOM    151  CE1 PHE A  33       9.856  44.590  26.503  1.00 19.58           C  
ATOM    152  CE2 PHE A  33       7.918  45.360  25.300  1.00 20.93           C  
ATOM    153  CZ  PHE A  33       8.493  44.868  26.467  1.00 20.01           C  
ATOM    154  N   SER A  34      11.827  42.369  23.761  1.00 23.02           N  
ATOM    155  CA  SER A  34      12.594  41.530  24.676  1.00 23.00           C  
ATOM    156  C   SER A  34      13.182  40.351  23.906  1.00 21.78           C  
ATOM    157  O   SER A  34      13.794  39.458  24.487  1.00 22.49           O  
ATOM    158  CB  SER A  34      11.698  41.013  25.805  1.00 23.11           C  
ATOM    159  OG  SER A  34      10.685  40.156  25.303  1.00 24.67           O  
ATOM    160  N   LEU A  35      12.983  40.365  22.590  1.00 20.66           N  
ATOM    161  CA  LEU A  35      13.483  39.308  21.710  1.00 20.19           C  
ATOM    162  C   LEU A  35      14.102  39.940  20.469  1.00 21.00           C  
ATOM    163  O   LEU A  35      13.986  39.411  19.365  1.00 21.45           O  
ATOM    164  CB  LEU A  35      12.335  38.382  21.298  1.00 17.81           C  
ATOM    165  CG  LEU A  35      11.681  37.554  22.405  1.00 16.60           C  
ATOM    166  CD1 LEU A  35      10.337  37.029  21.933  1.00 14.14           C  
ATOM    167  CD2 LEU A  35      12.605  36.413  22.798  1.00 15.17           C  
ATOM    168  N   MET A  36      14.762  41.077  20.663  1.00 21.92           N  
ATOM    169  CA  MET A  36      15.393  41.800  19.565  1.00 24.12           C  
ATOM    170  C   MET A  36      16.844  41.384  19.345  1.00 23.14           C  
ATOM    171  O   MET A  36      17.290  41.240  18.207  1.00 22.89           O  
ATOM    172  CB  MET A  36      15.318  43.306  19.834  1.00 26.95           C  
ATOM    173  CG  MET A  36      15.947  44.168  18.755  1.00 30.40           C  
ATOM    174  SD  MET A  36      15.833  45.926  19.148  1.00 36.94           S  
ATOM    175  CE  MET A  36      17.038  46.052  20.471  1.00 34.04           C  
ATOM    176  N   SER A  37      17.580  41.192  20.435  1.00 23.37           N  
ATOM    177  CA  SER A  37      18.983  40.804  20.349  1.00 23.05           C  
ATOM    178  C   SER A  37      19.153  39.291  20.236  1.00 21.96           C  
ATOM    179  O   SER A  37      18.354  38.524  20.770  1.00 20.30           O  
ATOM    180  CB  SER A  37      19.748  41.312  21.575  1.00 24.92           C  
ATOM    181  OG  SER A  37      19.714  42.727  21.645  1.00 28.11           O  
ATOM    182  N   ALA A  38      20.202  38.871  19.535  1.00 19.99           N  
ATOM    183  CA  ALA A  38      20.483  37.454  19.357  1.00 19.25           C  
ATOM    184  C   ALA A  38      20.732  36.803  20.712  1.00 17.60           C  
ATOM    185  O   ALA A  38      21.483  37.328  21.532  1.00 17.00           O  
ATOM    186  CB  ALA A  38      21.698  37.269  18.456  1.00 20.83           C  
ATOM    187  N   GLY A  39      20.098  35.657  20.942  1.00 14.75           N  
ATOM    188  CA  GLY A  39      20.269  34.964  22.205  1.00 14.19           C  
ATOM    189  C   GLY A  39      19.150  35.276  23.179  1.00 13.62           C  
ATOM    190  O   GLY A  39      18.977  34.580  24.180  1.00 14.13           O  
ATOM    191  N   ALA A  40      18.392  36.328  22.890  1.00 12.05           N  
ATOM    192  CA  ALA A  40      17.277  36.723  23.747  1.00 10.68           C  
ATOM    193  C   ALA A  40      16.273  35.582  23.794  1.00  9.93           C  
ATOM    194  O   ALA A  40      16.083  34.869  22.806  1.00  8.85           O  
ATOM    195  CB  ALA A  40      16.620  37.981  23.203  1.00 10.16           C  
ATOM    196  N   ALA A  41      15.632  35.403  24.940  1.00 10.42           N  
ATOM    197  CA  ALA A  41      14.662  34.327  25.082  1.00  9.24           C  
ATOM    198  C   ALA A  41      13.605  34.626  26.132  1.00  9.52           C  
ATOM    199  O   ALA A  41      13.651  35.652  26.816  1.00  7.67           O  
ATOM    200  CB  ALA A  41      15.381  33.031  25.428  1.00 11.35           C  
ATOM    201  N   SER A  42      12.642  33.717  26.247  1.00  8.97           N  
ATOM    202  CA  SER A  42      11.575  33.851  27.227  1.00  8.47           C  
ATOM    203  C   SER A  42      12.068  33.225  28.517  1.00  7.64           C  
ATOM    204  O   SER A  42      13.207  32.754  28.594  1.00  5.59           O  
ATOM    205  CB  SER A  42      10.322  33.114  26.749  1.00  8.15           C  
ATOM    206  OG  SER A  42      10.551  31.711  26.716  1.00  8.58           O  
ATOM    207  N   ALA A  43      11.211  33.211  29.533  1.00  8.03           N  
ATOM    208  CA  ALA A  43      11.576  32.613  30.811  1.00  8.77           C  
ATOM    209  C   ALA A  43      11.492  31.098  30.676  1.00  9.00           C  
ATOM    210  O   ALA A  43      10.872  30.588  29.740  1.00  9.36           O  
ATOM    211  CB  ALA A  43      10.631  33.098  31.896  1.00  9.46           C  
ATOM    212  N   TRP A  44      12.126  30.383  31.597  1.00  8.27           N  
ATOM    213  CA  TRP A  44      12.090  28.925  31.576  1.00  7.77           C  
ATOM    214  C   TRP A  44      10.761  28.428  32.134  1.00  8.94           C  
ATOM    215  O   TRP A  44      10.225  29.005  33.078  1.00  9.30           O  
ATOM    216  CB  TRP A  44      13.230  28.337  32.414  1.00  7.39           C  
ATOM    217  CG  TRP A  44      14.566  28.345  31.735  1.00  9.17           C  
ATOM    218  CD1 TRP A  44      15.663  29.068  32.091  1.00  7.45           C  
ATOM    219  CD2 TRP A  44      14.952  27.561  30.598  1.00  8.02           C  
ATOM    220  NE1 TRP A  44      16.715  28.783  31.250  1.00  8.73           N  
ATOM    221  CE2 TRP A  44      16.305  27.856  30.327  1.00  7.44           C  
ATOM    222  CE3 TRP A  44      14.286  26.628  29.789  1.00  8.68           C  
ATOM    223  CZ2 TRP A  44      17.005  27.263  29.270  1.00  7.35           C  
ATOM    224  CZ3 TRP A  44      14.982  26.037  28.738  1.00  7.06           C  
ATOM    225  CH2 TRP A  44      16.331  26.356  28.492  1.00  5.69           C  
ATOM    226  N   HIS A  45      10.246  27.355  31.543  1.00  6.55           N  
ATOM    227  CA  HIS A  45       8.987  26.766  31.978  1.00 10.61           C  
ATOM    228  C   HIS A  45       9.178  25.296  32.337  1.00  9.70           C  
ATOM    229  O   HIS A  45       9.664  24.507  31.522  1.00  8.83           O  
ATOM    230  CB  HIS A  45       7.940  26.902  30.871  1.00  9.88           C  
ATOM    231  CG  HIS A  45       7.431  28.300  30.690  1.00 14.13           C  
ATOM    232  ND1 HIS A  45       6.257  28.742  31.261  1.00 14.79           N  
ATOM    233  CD2 HIS A  45       7.945  29.354  30.017  1.00 12.84           C  
ATOM    234  CE1 HIS A  45       6.070  30.008  30.948  1.00 15.10           C  
ATOM    235  NE2 HIS A  45       7.078  30.408  30.193  1.00 14.38           N  
ATOM    236  N   ASP A  46       8.800  24.938  33.563  1.00  9.21           N  
ATOM    237  CA  ASP A  46       8.922  23.567  34.037  1.00 11.46           C  
ATOM    238  C   ASP A  46       7.992  22.617  33.296  1.00 11.17           C  
ATOM    239  O   ASP A  46       6.817  22.918  33.070  1.00 10.82           O  
ATOM    240  CB  ASP A  46       8.610  23.494  35.537  1.00 12.20           C  
ATOM    241  CG  ASP A  46       9.686  24.131  36.394  1.00 17.16           C  
ATOM    242  OD1 ASP A  46      10.751  23.500  36.586  1.00 14.45           O  
ATOM    243  OD2 ASP A  46       9.475  25.263  36.875  1.00 17.83           O  
ATOM    244  N   VAL A  47       8.529  21.461  32.918  1.00  9.97           N  
ATOM    245  CA  VAL A  47       7.758  20.438  32.233  1.00 11.31           C  
ATOM    246  C   VAL A  47       8.265  19.088  32.731  1.00 11.15           C  
ATOM    247  O   VAL A  47       9.467  18.811  32.702  1.00 10.51           O  
ATOM    248  CB  VAL A  47       7.917  20.540  30.692  1.00 11.42           C  
ATOM    249  CG1 VAL A  47       9.385  20.467  30.304  1.00 15.56           C  
ATOM    250  CG2 VAL A  47       7.126  19.433  30.019  1.00 15.91           C  
ATOM    251  N   ALA A  48       7.351  18.252  33.200  1.00 11.61           N  
ATOM    252  CA  ALA A  48       7.739  16.949  33.724  1.00 11.82           C  
ATOM    253  C   ALA A  48       7.066  15.772  33.032  1.00 11.59           C  
ATOM    254  O   ALA A  48       5.870  15.801  32.743  1.00 14.81           O  
ATOM    255  CB  ALA A  48       7.455  16.895  35.221  1.00 13.91           C  
ATOM    256  N   LEU A  49       7.857  14.738  32.766  1.00 10.15           N  
ATOM    257  CA  LEU A  49       7.361  13.514  32.143  1.00 10.36           C  
ATOM    258  C   LEU A  49       7.448  12.461  33.239  1.00 10.15           C  
ATOM    259  O   LEU A  49       8.524  12.202  33.779  1.00 10.20           O  
ATOM    260  CB  LEU A  49       8.240  13.124  30.952  1.00 10.61           C  
ATOM    261  CG  LEU A  49       8.275  14.139  29.803  1.00 12.71           C  
ATOM    262  CD1 LEU A  49       9.244  13.672  28.734  1.00 14.36           C  
ATOM    263  CD2 LEU A  49       6.877  14.308  29.223  1.00 13.48           C  
ATOM    264  N   GLU A  50       6.316  11.859  33.575  1.00 10.72           N  
ATOM    265  CA  GLU A  50       6.286  10.870  34.644  1.00 11.30           C  
ATOM    266  C   GLU A  50       5.801   9.488  34.226  1.00 10.98           C  
ATOM    267  O   GLU A  50       4.866   9.350  33.433  1.00 10.61           O  
ATOM    268  CB  GLU A  50       5.402  11.396  35.780  1.00 13.44           C  
ATOM    269  CG  GLU A  50       5.745  12.824  36.188  1.00 18.01           C  
ATOM    270  CD  GLU A  50       4.688  13.445  37.077  1.00 19.59           C  
ATOM    271  OE1 GLU A  50       3.490  13.309  36.758  1.00 21.93           O  
ATOM    272  OE2 GLU A  50       5.058  14.080  38.087  1.00 25.31           O  
ATOM    273  N   LEU A  51       6.449   8.467  34.775  1.00  9.81           N  
ATOM    274  CA  LEU A  51       6.097   7.081  34.499  1.00 10.97           C  
ATOM    275  C   LEU A  51       5.765   6.406  35.823  1.00 10.30           C  
ATOM    276  O   LEU A  51       6.342   6.745  36.862  1.00 11.29           O  
ATOM    277  CB  LEU A  51       7.258   6.342  33.826  1.00 11.89           C  
ATOM    278  CG  LEU A  51       7.742   6.863  32.469  1.00 15.50           C  
ATOM    279  CD1 LEU A  51       8.735   7.996  32.671  1.00 13.97           C  
ATOM    280  CD2 LEU A  51       8.398   5.726  31.706  1.00 18.14           C  
ATOM    281  N   THR A  52       4.840   5.455  35.787  1.00 10.59           N  
ATOM    282  CA  THR A  52       4.435   4.751  36.999  1.00 11.64           C  
ATOM    283  C   THR A  52       4.327   3.248  36.761  1.00 11.52           C  
ATOM    284  O   THR A  52       4.541   2.767  35.651  1.00 11.68           O  
ATOM    285  CB  THR A  52       3.066   5.256  37.498  1.00 13.39           C  
ATOM    286  OG1 THR A  52       2.074   5.021  36.488  1.00 16.20           O  
ATOM    287  CG2 THR A  52       3.124   6.751  37.798  1.00 15.62           C  
ATOM    288  N   ASN A  53       3.995   2.521  37.823  1.00 11.97           N  
ATOM    289  CA  ASN A  53       3.826   1.072  37.750  1.00 13.52           C  
ATOM    290  C   ASN A  53       4.986   0.361  37.060  1.00 12.90           C  
ATOM    291  O   ASN A  53       4.777  -0.563  36.274  1.00 13.70           O  
ATOM    292  CB  ASN A  53       2.519   0.739  37.020  1.00 14.88           C  
ATOM    293  CG  ASN A  53       1.306   1.372  37.680  1.00 18.29           C  
ATOM    294  OD1 ASN A  53       0.916   0.990  38.784  1.00 21.69           O  
ATOM    295  ND2 ASN A  53       0.711   2.349  37.010  1.00 18.92           N  
ATOM    296  N   CYS A  54       6.209   0.787  37.348  1.00 12.67           N  
ATOM    297  CA  CYS A  54       7.372   0.151  36.746  1.00 13.13           C  
ATOM    298  C   CYS A  54       7.530  -1.250  37.330  1.00 13.14           C  
ATOM    299  O   CYS A  54       7.636  -1.417  38.542  1.00 12.03           O  
ATOM    300  CB  CYS A  54       8.638   0.955  37.025  1.00 15.43           C  
ATOM    301  SG  CYS A  54       8.758   2.591  36.224  1.00 18.54           S  
ATOM    302  N   PRO A  55       7.540  -2.276  36.468  1.00 13.56           N  
ATOM    303  CA  PRO A  55       7.683  -3.667  36.903  1.00 13.26           C  
ATOM    304  C   PRO A  55       9.011  -3.923  37.611  1.00 13.64           C  
ATOM    305  O   PRO A  55      10.006  -3.258  37.335  1.00 14.15           O  
ATOM    306  CB  PRO A  55       7.579  -4.451  35.594  1.00 13.29           C  
ATOM    307  CG  PRO A  55       6.738  -3.565  34.726  1.00 15.41           C  
ATOM    308  CD  PRO A  55       7.304  -2.205  35.015  1.00 12.22           C  
ATOM    309  N   VAL A  56       9.027  -4.890  38.524  1.00 14.63           N  
ATOM    310  CA  VAL A  56      10.260  -5.222  39.226  1.00 16.80           C  
ATOM    311  C   VAL A  56      11.226  -5.751  38.173  1.00 15.62           C  
ATOM    312  O   VAL A  56      10.837  -6.545  37.309  1.00 17.60           O  
ATOM    313  CB  VAL A  56      10.034  -6.306  40.309  1.00 17.59           C  
ATOM    314  CG1 VAL A  56       9.138  -5.759  41.408  1.00 20.46           C  
ATOM    315  CG2 VAL A  56       9.415  -7.547  39.688  1.00 20.08           C  
ATOM    316  N   GLY A  57      12.475  -5.303  38.233  1.00 14.51           N  
ATOM    317  CA  GLY A  57      13.455  -5.744  37.256  1.00 12.60           C  
ATOM    318  C   GLY A  57      13.792  -4.603  36.315  1.00 12.14           C  
ATOM    319  O   GLY A  57      14.874  -4.564  35.731  1.00 11.78           O  
ATOM    320  N   THR A  58      12.852  -3.671  36.170  1.00 10.67           N  
ATOM    321  CA  THR A  58      13.045  -2.504  35.313  1.00  9.51           C  
ATOM    322  C   THR A  58      13.545  -1.373  36.205  1.00 10.18           C  
ATOM    323  O   THR A  58      12.800  -0.858  37.040  1.00 10.34           O  
ATOM    324  CB  THR A  58      11.719  -2.076  34.651  1.00  8.37           C  
ATOM    325  OG1 THR A  58      11.246  -3.135  33.808  1.00  8.54           O  
ATOM    326  CG2 THR A  58      11.927  -0.825  33.806  1.00  7.96           C  
ATOM    327  N   SER A  59      14.805  -0.987  36.024  1.00 10.27           N  
ATOM    328  CA  SER A  59      15.402   0.057  36.850  1.00 11.11           C  
ATOM    329  C   SER A  59      15.811   1.328  36.109  1.00  9.38           C  
ATOM    330  O   SER A  59      16.166   2.319  36.738  1.00  8.98           O  
ATOM    331  CB  SER A  59      16.622  -0.507  37.581  1.00 10.15           C  
ATOM    332  OG  SER A  59      17.625  -0.900  36.656  1.00 13.57           O  
ATOM    333  N   ARG A  60      15.763   1.304  34.782  1.00 10.41           N  
ATOM    334  CA  ARG A  60      16.153   2.474  34.007  1.00 10.66           C  
ATOM    335  C   ARG A  60      15.188   2.811  32.879  1.00 10.59           C  
ATOM    336  O   ARG A  60      14.695   1.921  32.175  1.00  9.07           O  
ATOM    337  CB  ARG A  60      17.556   2.278  33.424  1.00 11.49           C  
ATOM    338  CG  ARG A  60      18.657   2.183  34.473  1.00 14.55           C  
ATOM    339  CD  ARG A  60      20.021   2.044  33.810  1.00 16.53           C  
ATOM    340  NE  ARG A  60      21.054   1.651  34.765  1.00 18.33           N  
ATOM    341  CZ  ARG A  60      22.264   1.228  34.420  1.00 19.13           C  
ATOM    342  NH1 ARG A  60      22.598   1.142  33.139  1.00 21.13           N  
ATOM    343  NH2 ARG A  60      23.140   0.887  35.356  1.00 21.47           N  
ATOM    344  N   VAL A  61      14.930   4.105  32.709  1.00  8.86           N  
ATOM    345  CA  VAL A  61      14.039   4.584  31.658  1.00  9.18           C  
ATOM    346  C   VAL A  61      14.783   5.586  30.786  1.00  8.43           C  
ATOM    347  O   VAL A  61      15.329   6.573  31.284  1.00  7.57           O  
ATOM    348  CB  VAL A  61      12.793   5.283  32.243  1.00  9.13           C  
ATOM    349  CG1 VAL A  61      11.845   5.669  31.123  1.00 10.40           C  
ATOM    350  CG2 VAL A  61      12.102   4.367  33.242  1.00 10.52           C  
ATOM    351  N   THR A  62      14.805   5.326  29.485  1.00  7.89           N  
ATOM    352  CA  THR A  62      15.480   6.209  28.541  1.00  7.60           C  
ATOM    353  C   THR A  62      14.466   6.891  27.635  1.00  8.06           C  
ATOM    354  O   THR A  62      13.700   6.226  26.939  1.00  7.89           O  
ATOM    355  CB  THR A  62      16.488   5.428  27.673  1.00  9.97           C  
ATOM    356  OG1 THR A  62      17.560   4.954  28.499  1.00 11.52           O  
ATOM    357  CG2 THR A  62      17.059   6.323  26.580  1.00  9.47           C  
ATOM    358  N   ALA A  63      14.469   8.220  27.651  1.00  6.45           N  
ATOM    359  CA  ALA A  63      13.548   8.990  26.823  1.00  7.07           C  
ATOM    360  C   ALA A  63      14.237   9.495  25.563  1.00  8.16           C  
ATOM    361  O   ALA A  63      15.339  10.051  25.622  1.00  9.85           O  
ATOM    362  CB  ALA A  63      12.998  10.170  27.624  1.00  6.48           C  
ATOM    363  N   SER A  64      13.586   9.295  24.423  1.00  7.74           N  
ATOM    364  CA  SER A  64      14.115   9.742  23.140  1.00  7.37           C  
ATOM    365  C   SER A  64      13.234  10.873  22.623  1.00  7.63           C  
ATOM    366  O   SER A  64      12.043  10.685  22.386  1.00  8.04           O  
ATOM    367  CB  SER A  64      14.132   8.594  22.130  1.00  8.84           C  
ATOM    368  OG  SER A  64      15.207   7.708  22.389  1.00 12.73           O  
ATOM    369  N   PHE A  65      13.833  12.048  22.457  1.00  7.19           N  
ATOM    370  CA  PHE A  65      13.113  13.221  21.991  1.00  7.73           C  
ATOM    371  C   PHE A  65      13.197  13.385  20.479  1.00  9.94           C  
ATOM    372  O   PHE A  65      14.259  13.205  19.882  1.00 10.60           O  
ATOM    373  CB  PHE A  65      13.677  14.464  22.687  1.00  6.31           C  
ATOM    374  CG  PHE A  65      13.643  14.374  24.185  1.00  6.85           C  
ATOM    375  CD1 PHE A  65      12.523  14.793  24.897  1.00  9.15           C  
ATOM    376  CD2 PHE A  65      14.717  13.831  24.882  1.00  9.33           C  
ATOM    377  CE1 PHE A  65      12.481  14.679  26.286  1.00  8.50           C  
ATOM    378  CE2 PHE A  65      14.679  13.710  26.270  1.00 10.35           C  
ATOM    379  CZ  PHE A  65      13.555  14.135  26.969  1.00 10.46           C  
ATOM    380  N   SER A  66      12.068  13.729  19.866  1.00  9.79           N  
ATOM    381  CA  SER A  66      12.020  13.929  18.418  1.00 11.52           C  
ATOM    382  C   SER A  66      11.060  15.053  18.053  1.00 10.01           C  
ATOM    383  O   SER A  66       9.937  15.123  18.557  1.00 10.54           O  
ATOM    384  CB  SER A  66      11.596  12.635  17.714  1.00 12.45           C  
ATOM    385  OG  SER A  66      10.249  12.308  18.000  1.00 18.47           O  
ATOM    386  N   GLY A  67      11.511  15.932  17.166  1.00 10.68           N  
ATOM    387  CA  GLY A  67      10.693  17.048  16.732  1.00  9.13           C  
ATOM    388  C   GLY A  67      11.348  17.766  15.574  1.00 10.07           C  
ATOM    389  O   GLY A  67      12.563  17.658  15.384  1.00 12.15           O  
ATOM    390  N   ALA A  68      10.557  18.504  14.808  1.00  8.78           N  
ATOM    391  CA  ALA A  68      11.077  19.237  13.655  1.00 10.21           C  
ATOM    392  C   ALA A  68      12.040  20.327  14.114  1.00  9.25           C  
ATOM    393  O   ALA A  68      11.673  21.207  14.887  1.00  9.58           O  
ATOM    394  CB  ALA A  68       9.935  19.848  12.864  1.00  9.93           C  
ATOM    395  N   ALA A  69      13.273  20.257  13.625  1.00  9.78           N  
ATOM    396  CA  ALA A  69      14.287  21.246  13.987  1.00 10.28           C  
ATOM    397  C   ALA A  69      14.646  22.091  12.771  1.00 10.95           C  
ATOM    398  O   ALA A  69      14.624  21.602  11.642  1.00 13.99           O  
ATOM    399  CB  ALA A  69      15.526  20.545  14.520  1.00 11.07           C  
ATOM    400  N   ASP A  70      14.965  23.361  13.003  1.00 11.38           N  
ATOM    401  CA  ASP A  70      15.347  24.237  11.899  1.00 13.02           C  
ATOM    402  C   ASP A  70      16.866  24.278  11.774  1.00 12.47           C  
ATOM    403  O   ASP A  70      17.570  23.543  12.470  1.00 10.38           O  
ATOM    404  CB  ASP A  70      14.790  25.652  12.099  1.00 14.16           C  
ATOM    405  CG  ASP A  70      15.203  26.263  13.421  1.00 14.28           C  
ATOM    406  OD1 ASP A  70      16.355  26.046  13.846  1.00 14.31           O  
ATOM    407  OD2 ASP A  70      14.375  26.977  14.024  1.00 17.72           O  
ATOM    408  N   SER A  71      17.361  25.140  10.895  1.00 11.55           N  
ATOM    409  CA  SER A  71      18.796  25.262  10.647  1.00 11.54           C  
ATOM    410  C   SER A  71      19.656  25.586  11.871  1.00 11.68           C  
ATOM    411  O   SER A  71      20.864  25.363  11.853  1.00 10.65           O  
ATOM    412  CB  SER A  71      19.042  26.321   9.570  1.00 11.44           C  
ATOM    413  OG  SER A  71      18.702  27.618  10.043  1.00 15.96           O  
ATOM    414  N   THR A  72      19.045  26.115  12.930  1.00 10.77           N  
ATOM    415  CA  THR A  72      19.797  26.461  14.125  1.00 11.25           C  
ATOM    416  C   THR A  72      20.081  25.235  14.991  1.00 10.48           C  
ATOM    417  O   THR A  72      20.988  25.247  15.827  1.00 12.86           O  
ATOM    418  CB  THR A  72      19.042  27.494  14.998  1.00 10.56           C  
ATOM    419  OG1 THR A  72      17.913  26.862  15.607  1.00 10.67           O  
ATOM    420  CG2 THR A  72      18.565  28.658  14.145  1.00 10.92           C  
ATOM    421  N   GLY A  73      19.307  24.179  14.787  1.00  9.88           N  
ATOM    422  CA  GLY A  73      19.489  22.970  15.562  1.00  9.04           C  
ATOM    423  C   GLY A  73      18.384  22.802  16.582  1.00  9.02           C  
ATOM    424  O   GLY A  73      18.057  21.677  16.982  1.00  9.37           O  
ATOM    425  N   TYR A  74      17.800  23.920  17.000  1.00  7.11           N  
ATOM    426  CA  TYR A  74      16.716  23.898  17.974  1.00  7.57           C  
ATOM    427  C   TYR A  74      15.417  23.524  17.278  1.00  7.46           C  
ATOM    428  O   TYR A  74      15.378  23.360  16.054  1.00  6.62           O  
ATOM    429  CB  TYR A  74      16.570  25.271  18.636  1.00  6.97           C  
ATOM    430  CG  TYR A  74      17.764  25.677  19.472  1.00  8.86           C  
ATOM    431  CD1 TYR A  74      18.078  24.997  20.646  1.00 11.20           C  
ATOM    432  CD2 TYR A  74      18.581  26.732  19.082  1.00  9.71           C  
ATOM    433  CE1 TYR A  74      19.181  25.358  21.417  1.00 13.55           C  
ATOM    434  CE2 TYR A  74      19.691  27.106  19.843  1.00 12.79           C  
ATOM    435  CZ  TYR A  74      19.983  26.413  21.006  1.00 15.57           C  
ATOM    436  OH  TYR A  74      21.078  26.773  21.757  1.00 17.69           O  
ATOM    437  N   TYR A  75      14.355  23.380  18.059  1.00  6.89           N  
ATOM    438  CA  TYR A  75      13.052  23.019  17.509  1.00  5.45           C  
ATOM    439  C   TYR A  75      12.434  24.180  16.748  1.00  6.99           C  
ATOM    440  O   TYR A  75      12.324  25.300  17.262  1.00  6.30           O  
ATOM    441  CB  TYR A  75      12.132  22.560  18.638  1.00  6.90           C  
ATOM    442  CG  TYR A  75      12.600  21.274  19.281  1.00  4.95           C  
ATOM    443  CD1 TYR A  75      12.364  20.041  18.670  1.00  7.01           C  
ATOM    444  CD2 TYR A  75      13.305  21.292  20.485  1.00  5.81           C  
ATOM    445  CE1 TYR A  75      12.821  18.850  19.238  1.00  6.61           C  
ATOM    446  CE2 TYR A  75      13.768  20.106  21.066  1.00  7.10           C  
ATOM    447  CZ  TYR A  75      13.522  18.892  20.438  1.00  8.25           C  
ATOM    448  OH  TYR A  75      13.981  17.726  20.999  1.00  8.29           O  
ATOM    449  N   LYS A  76      12.033  23.906  15.509  1.00  6.76           N  
ATOM    450  CA  LYS A  76      11.441  24.919  14.645  1.00  6.96           C  
ATOM    451  C   LYS A  76      10.073  25.377  15.142  1.00  7.88           C  
ATOM    452  O   LYS A  76       9.287  24.582  15.658  1.00  6.60           O  
ATOM    453  CB  LYS A  76      11.301  24.367  13.222  1.00  7.70           C  
ATOM    454  CG  LYS A  76      10.755  25.371  12.217  1.00 11.48           C  
ATOM    455  CD  LYS A  76      10.530  24.723  10.857  1.00 11.75           C  
ATOM    456  CE  LYS A  76      10.150  25.765   9.814  1.00 17.98           C  
ATOM    457  NZ  LYS A  76       8.945  26.538  10.216  1.00 18.62           N  
ATOM    458  N   ASN A  77       9.797  26.667  14.981  1.00  7.21           N  
ATOM    459  CA  ASN A  77       8.509  27.213  15.384  1.00  9.52           C  
ATOM    460  C   ASN A  77       7.514  26.985  14.253  1.00 11.76           C  
ATOM    461  O   ASN A  77       7.681  27.508  13.154  1.00 12.68           O  
ATOM    462  CB  ASN A  77       8.627  28.708  15.685  1.00  9.60           C  
ATOM    463  CG  ASN A  77       7.288  29.346  15.987  1.00  9.01           C  
ATOM    464  OD1 ASN A  77       6.392  28.700  16.533  1.00  7.05           O  
ATOM    465  ND2 ASN A  77       7.150  30.625  15.657  1.00  8.03           N  
ATOM    466  N   GLN A  78       6.485  26.193  14.530  1.00 12.68           N  
ATOM    467  CA  GLN A  78       5.462  25.899  13.534  1.00 13.60           C  
ATOM    468  C   GLN A  78       4.422  27.009  13.494  1.00 12.99           C  
ATOM    469  O   GLN A  78       3.419  26.906  12.784  1.00 13.66           O  
ATOM    470  CB  GLN A  78       4.788  24.563  13.848  1.00 14.19           C  
ATOM    471  CG  GLN A  78       5.730  23.363  13.875  1.00 17.37           C  
ATOM    472  CD  GLN A  78       6.528  23.209  12.594  1.00 20.31           C  
ATOM    473  OE1 GLN A  78       6.072  23.587  11.515  1.00 23.09           O  
ATOM    474  NE2 GLN A  78       7.723  22.640  12.705  1.00 22.00           N  
ATOM    475  N   GLY A  79       4.662  28.065  14.266  1.00 13.38           N  
ATOM    476  CA  GLY A  79       3.746  29.190  14.301  1.00 13.59           C  
ATOM    477  C   GLY A  79       4.109  30.225  13.253  1.00 15.67           C  
ATOM    478  O   GLY A  79       4.942  29.961  12.379  1.00 16.63           O  
ATOM    479  N   THR A  80       3.498  31.403  13.336  1.00 14.80           N  
ATOM    480  CA  THR A  80       3.766  32.468  12.373  1.00 15.40           C  
ATOM    481  C   THR A  80       4.921  33.381  12.778  1.00 15.80           C  
ATOM    482  O   THR A  80       5.493  34.075  11.935  1.00 14.78           O  
ATOM    483  CB  THR A  80       2.511  33.336  12.143  1.00 14.64           C  
ATOM    484  OG1 THR A  80       2.019  33.815  13.400  1.00 15.81           O  
ATOM    485  CG2 THR A  80       1.424  32.525  11.452  1.00 16.06           C  
ATOM    486  N   ALA A  81       5.268  33.380  14.063  1.00 14.15           N  
ATOM    487  CA  ALA A  81       6.356  34.218  14.555  1.00 14.28           C  
ATOM    488  C   ALA A  81       7.684  33.817  13.913  1.00 13.97           C  
ATOM    489  O   ALA A  81       8.096  32.666  13.988  1.00 14.58           O  
ATOM    490  CB  ALA A  81       6.456  34.111  16.071  1.00 13.23           C  
ATOM    491  N   GLN A  82       8.351  34.782  13.287  1.00 14.03           N  
ATOM    492  CA  GLN A  82       9.626  34.522  12.631  1.00 13.38           C  
ATOM    493  C   GLN A  82      10.821  34.751  13.549  1.00 12.40           C  
ATOM    494  O   GLN A  82      10.731  35.479  14.533  1.00 10.68           O  
ATOM    495  CB  GLN A  82       9.765  35.399  11.381  1.00 17.31           C  
ATOM    496  CG  GLN A  82       8.698  35.142  10.331  1.00 21.66           C  
ATOM    497  CD  GLN A  82       8.594  33.676   9.960  1.00 25.39           C  
ATOM    498  OE1 GLN A  82       9.538  33.088   9.432  1.00 28.27           O  
ATOM    499  NE2 GLN A  82       7.440  33.075  10.240  1.00 25.14           N  
ATOM    500  N   ASN A  83      11.944  34.133  13.197  1.00 10.74           N  
ATOM    501  CA  ASN A  83      13.175  34.245  13.968  1.00 12.14           C  
ATOM    502  C   ASN A  83      12.976  33.814  15.421  1.00 11.65           C  
ATOM    503  O   ASN A  83      13.498  34.435  16.344  1.00 10.24           O  
ATOM    504  CB  ASN A  83      13.710  35.678  13.916  1.00 14.90           C  
ATOM    505  CG  ASN A  83      14.081  36.105  12.507  1.00 17.16           C  
ATOM    506  OD1 ASN A  83      14.588  35.304  11.720  1.00 18.73           O  
ATOM    507  ND2 ASN A  83      13.843  37.371  12.186  1.00 18.63           N  
ATOM    508  N   ILE A  84      12.215  32.740  15.599  1.00 11.31           N  
ATOM    509  CA  ILE A  84      11.933  32.185  16.920  1.00 11.81           C  
ATOM    510  C   ILE A  84      12.115  30.671  16.908  1.00 10.34           C  
ATOM    511  O   ILE A  84      11.612  29.983  16.013  1.00  9.18           O  
ATOM    512  CB  ILE A  84      10.485  32.518  17.368  1.00 13.65           C  
ATOM    513  CG1 ILE A  84      10.404  33.980  17.812  1.00 16.69           C  
ATOM    514  CG2 ILE A  84      10.056  31.591  18.501  1.00 15.49           C  
ATOM    515  CD1 ILE A  84      11.207  34.292  19.065  1.00 18.98           C  
ATOM    516  N   GLN A  85      12.846  30.167  17.899  1.00  9.01           N  
ATOM    517  CA  GLN A  85      13.103  28.742  18.048  1.00  7.57           C  
ATOM    518  C   GLN A  85      12.668  28.302  19.445  1.00  5.45           C  
ATOM    519  O   GLN A  85      12.506  29.127  20.338  1.00  3.62           O  
ATOM    520  CB  GLN A  85      14.606  28.439  17.897  1.00 10.85           C  
ATOM    521  CG  GLN A  85      15.172  28.553  16.497  1.00 14.51           C  
ATOM    522  CD  GLN A  85      15.181  29.970  15.967  1.00 13.30           C  
ATOM    523  OE1 GLN A  85      15.682  30.890  16.623  1.00  9.71           O  
ATOM    524  NE2 GLN A  85      14.634  30.155  14.779  1.00 17.69           N  
ATOM    525  N   LEU A  86      12.476  26.996  19.614  1.00  3.86           N  
ATOM    526  CA  LEU A  86      12.099  26.450  20.917  1.00  4.72           C  
ATOM    527  C   LEU A  86      13.217  25.550  21.413  1.00  5.19           C  
ATOM    528  O   LEU A  86      13.759  24.745  20.657  1.00  5.38           O  
ATOM    529  CB ALEU A  86      10.791  25.652  20.820  0.60  4.81           C  
ATOM    530  CB BLEU A  86      10.792  25.653  20.815  0.40  5.43           C  
ATOM    531  CG ALEU A  86       9.489  26.412  20.546  0.60  3.63           C  
ATOM    532  CG BLEU A  86       9.472  26.430  20.740  0.40  4.96           C  
ATOM    533  CD1ALEU A  86       9.460  27.691  21.379  0.60  4.12           C  
ATOM    534  CD1BLEU A  86       9.415  27.443  21.879  0.40  5.59           C  
ATOM    535  CD2ALEU A  86       9.375  26.738  19.067  0.60  4.35           C  
ATOM    536  CD2BLEU A  86       9.350  27.132  19.399  0.40  6.97           C  
ATOM    537  N   GLU A  87      13.566  25.688  22.688  1.00  4.80           N  
ATOM    538  CA  GLU A  87      14.623  24.883  23.271  1.00  5.89           C  
ATOM    539  C   GLU A  87      14.161  24.060  24.466  1.00  6.60           C  
ATOM    540  O   GLU A  87      13.458  24.563  25.347  1.00  5.64           O  
ATOM    541  CB  GLU A  87      15.800  25.775  23.683  1.00  7.78           C  
ATOM    542  CG  GLU A  87      16.854  25.059  24.529  1.00 10.83           C  
ATOM    543  CD  GLU A  87      18.088  25.905  24.765  1.00 13.86           C  
ATOM    544  OE1 GLU A  87      17.966  27.139  24.845  1.00 11.76           O  
ATOM    545  OE2 GLU A  87      19.192  25.321  24.889  1.00 15.70           O  
ATOM    546  N   LEU A  88      14.558  22.790  24.473  1.00  4.73           N  
ATOM    547  CA  LEU A  88      14.228  21.866  25.546  1.00  5.94           C  
ATOM    548  C   LEU A  88      15.520  21.463  26.252  1.00  5.33           C  
ATOM    549  O   LEU A  88      16.490  21.066  25.607  1.00  8.47           O  
ATOM    550  CB  LEU A  88      13.547  20.619  24.978  1.00  6.61           C  
ATOM    551  CG  LEU A  88      13.320  19.458  25.954  1.00  7.10           C  
ATOM    552  CD1 LEU A  88      12.158  19.783  26.885  1.00  7.15           C  
ATOM    553  CD2 LEU A  88      13.039  18.186  25.173  1.00  7.09           C  
ATOM    554  N   GLN A  89      15.529  21.576  27.574  1.00  7.40           N  
ATOM    555  CA  GLN A  89      16.699  21.216  28.371  1.00  6.53           C  
ATOM    556  C   GLN A  89      16.274  20.411  29.589  1.00  6.70           C  
ATOM    557  O   GLN A  89      15.112  20.453  29.991  1.00  7.05           O  
ATOM    558  CB  GLN A  89      17.424  22.478  28.864  1.00  6.82           C  
ATOM    559  CG  GLN A  89      18.266  23.201  27.832  1.00  8.04           C  
ATOM    560  CD  GLN A  89      19.053  24.348  28.447  1.00  9.34           C  
ATOM    561  OE1 GLN A  89      19.086  24.506  29.675  1.00  6.20           O  
ATOM    562  NE2 GLN A  89      19.699  25.147  27.607  1.00  8.98           N  
ATOM    563  N   ASP A  90      17.215  19.673  30.171  1.00  6.95           N  
ATOM    564  CA  ASP A  90      16.909  18.921  31.382  1.00  7.09           C  
ATOM    565  C   ASP A  90      17.174  19.899  32.523  1.00  8.27           C  
ATOM    566  O   ASP A  90      17.655  21.003  32.283  1.00  9.19           O  
ATOM    567  CB  ASP A  90      17.804  17.685  31.517  1.00  8.82           C  
ATOM    568  CG  ASP A  90      19.282  18.022  31.544  1.00  8.15           C  
ATOM    569  OD1 ASP A  90      19.640  19.170  31.858  1.00 11.95           O  
ATOM    570  OD2 ASP A  90      20.094  17.113  31.263  1.00 12.96           O  
ATOM    571  N   ASP A  91      16.865  19.506  33.752  1.00  9.94           N  
ATOM    572  CA  ASP A  91      17.076  20.391  34.891  1.00 12.29           C  
ATOM    573  C   ASP A  91      18.543  20.583  35.259  1.00 13.37           C  
ATOM    574  O   ASP A  91      18.856  21.201  36.272  1.00 15.92           O  
ATOM    575  CB  ASP A  91      16.293  19.882  36.100  1.00 11.74           C  
ATOM    576  CG  ASP A  91      14.985  20.624  36.296  1.00 10.03           C  
ATOM    577  OD1 ASP A  91      14.486  21.211  35.316  1.00  9.25           O  
ATOM    578  OD2 ASP A  91      14.460  20.619  37.429  1.00 12.37           O  
ATOM    579  N   SER A  92      19.438  20.058  34.432  1.00 14.26           N  
ATOM    580  CA  SER A  92      20.874  20.199  34.675  1.00 15.35           C  
ATOM    581  C   SER A  92      21.483  21.223  33.724  1.00 15.31           C  
ATOM    582  O   SER A  92      22.678  21.521  33.800  1.00 15.61           O  
ATOM    583  CB  SER A  92      21.575  18.847  34.503  1.00 17.29           C  
ATOM    584  OG  SER A  92      21.240  17.969  35.565  1.00 20.33           O  
ATOM    585  N   GLY A  93      20.657  21.753  32.825  1.00 13.84           N  
ATOM    586  CA  GLY A  93      21.128  22.749  31.877  1.00 11.35           C  
ATOM    587  C   GLY A  93      21.593  22.179  30.549  1.00 10.58           C  
ATOM    588  O   GLY A  93      22.141  22.904  29.719  1.00 12.81           O  
ATOM    589  N   ASN A  94      21.376  20.886  30.341  1.00 11.10           N  
ATOM    590  CA  ASN A  94      21.788  20.241  29.095  1.00  9.35           C  
ATOM    591  C   ASN A  94      20.686  20.293  28.046  1.00  9.51           C  
ATOM    592  O   ASN A  94      19.564  19.844  28.285  1.00  8.33           O  
ATOM    593  CB  ASN A  94      22.184  18.785  29.361  1.00 11.33           C  
ATOM    594  CG  ASN A  94      23.290  18.665  30.390  1.00 11.90           C  
ATOM    595  OD1 ASN A  94      24.276  19.400  30.345  1.00 11.11           O  
ATOM    596  ND2 ASN A  94      23.135  17.731  31.323  1.00 13.23           N  
ATOM    597  N   THR A  95      21.019  20.837  26.878  1.00  8.32           N  
ATOM    598  CA  THR A  95      20.066  20.952  25.779  1.00  9.11           C  
ATOM    599  C   THR A  95      19.690  19.581  25.223  1.00  9.25           C  
ATOM    600  O   THR A  95      20.546  18.711  25.039  1.00  9.94           O  
ATOM    601  CB  THR A  95      20.645  21.807  24.634  1.00  8.88           C  
ATOM    602  OG1 THR A  95      20.950  23.119  25.123  1.00 12.10           O  
ATOM    603  CG2 THR A  95      19.646  21.920  23.491  1.00  9.39           C  
ATOM    604  N   LEU A  96      18.402  19.395  24.953  1.00  8.87           N  
ATOM    605  CA  LEU A  96      17.903  18.137  24.414  1.00  6.79           C  
ATOM    606  C   LEU A  96      17.218  18.358  23.070  1.00  7.85           C  
ATOM    607  O   LEU A  96      15.984  18.300  22.970  1.00  5.87           O  
ATOM    608  CB  LEU A  96      16.924  17.492  25.399  1.00  8.22           C  
ATOM    609  CG  LEU A  96      17.487  17.103  26.773  1.00  6.60           C  
ATOM    610  CD1 LEU A  96      16.361  16.615  27.666  1.00  7.60           C  
ATOM    611  CD2 LEU A  96      18.550  16.021  26.613  1.00  9.05           C  
ATOM    612  N   ASN A  97      18.023  18.617  22.041  1.00  6.51           N  
ATOM    613  CA  ASN A  97      17.496  18.836  20.694  1.00  8.49           C  
ATOM    614  C   ASN A  97      16.951  17.518  20.143  1.00  8.58           C  
ATOM    615  O   ASN A  97      17.075  16.471  20.780  1.00  9.83           O  
ATOM    616  CB  ASN A  97      18.600  19.373  19.784  1.00  6.49           C  
ATOM    617  CG  ASN A  97      18.843  20.861  19.975  1.00  8.69           C  
ATOM    618  OD1 ASN A  97      19.970  21.342  19.826  1.00 12.12           O  
ATOM    619  ND2 ASN A  97      17.790  21.598  20.290  1.00  6.35           N  
ATOM    620  N   THR A  98      16.359  17.571  18.956  1.00  7.90           N  
ATOM    621  CA  THR A  98      15.787  16.378  18.349  1.00 10.18           C  
ATOM    622  C   THR A  98      16.825  15.266  18.215  1.00  9.93           C  
ATOM    623  O   THR A  98      17.968  15.512  17.828  1.00 11.47           O  
ATOM    624  CB  THR A  98      15.193  16.693  16.954  1.00  9.94           C  
ATOM    625  OG1 THR A  98      14.489  15.544  16.468  1.00 10.75           O  
ATOM    626  CG2 THR A  98      16.295  17.068  15.970  1.00  9.16           C  
ATOM    627  N   GLY A  99      16.422  14.046  18.558  1.00 10.04           N  
ATOM    628  CA  GLY A  99      17.324  12.913  18.468  1.00 10.58           C  
ATOM    629  C   GLY A  99      18.058  12.622  19.762  1.00 10.61           C  
ATOM    630  O   GLY A  99      18.618  11.539  19.936  1.00 12.60           O  
ATOM    631  N   ALA A 100      18.051  13.584  20.681  1.00 10.22           N  
ATOM    632  CA  ALA A 100      18.732  13.426  21.961  1.00 10.69           C  
ATOM    633  C   ALA A 100      18.013  12.430  22.860  1.00 10.91           C  
ATOM    634  O   ALA A 100      16.811  12.207  22.718  1.00 10.65           O  
ATOM    635  CB  ALA A 100      18.835  14.780  22.663  1.00 11.62           C  
ATOM    636  N   THR A 101      18.755  11.831  23.783  1.00 10.99           N  
ATOM    637  CA  THR A 101      18.183  10.872  24.722  1.00 11.24           C  
ATOM    638  C   THR A 101      18.612  11.206  26.143  1.00 11.26           C  
ATOM    639  O   THR A 101      19.641  11.856  26.356  1.00  8.94           O  
ATOM    640  CB  THR A 101      18.626   9.425  24.409  1.00 12.70           C  
ATOM    641  OG1 THR A 101      20.009   9.254  24.759  1.00 14.31           O  
ATOM    642  CG2 THR A 101      18.444   9.120  22.929  1.00 15.08           C  
ATOM    643  N   LYS A 102      17.817  10.764  27.113  1.00  9.42           N  
ATOM    644  CA  LYS A 102      18.116  11.000  28.521  1.00  9.81           C  
ATOM    645  C   LYS A 102      17.684   9.785  29.328  1.00  8.56           C  
ATOM    646  O   LYS A 102      16.568   9.299  29.177  1.00  9.73           O  
ATOM    647  CB  LYS A 102      17.383  12.244  29.022  1.00 10.46           C  
ATOM    648  CG  LYS A 102      17.662  12.573  30.484  1.00 12.56           C  
ATOM    649  CD  LYS A 102      16.997  13.879  30.902  1.00 15.57           C  
ATOM    650  CE  LYS A 102      17.178  14.131  32.391  1.00 18.45           C  
ATOM    651  NZ  LYS A 102      18.615  14.185  32.776  1.00 18.89           N  
ATOM    652  N   THR A 103      18.579   9.301  30.183  1.00  9.56           N  
ATOM    653  CA  THR A 103      18.288   8.129  31.007  1.00 10.07           C  
ATOM    654  C   THR A 103      18.211   8.481  32.488  1.00 11.46           C  
ATOM    655  O   THR A 103      19.128   9.101  33.039  1.00 11.10           O  
ATOM    656  CB  THR A 103      19.363   7.040  30.822  1.00 10.81           C  
ATOM    657  OG1 THR A 103      19.455   6.689  29.431  1.00 11.25           O  
ATOM    658  CG2 THR A 103      19.007   5.798  31.625  1.00  9.46           C  
ATOM    659  N   VAL A 104      17.113   8.086  33.127  1.00 10.90           N  
ATOM    660  CA  VAL A 104      16.923   8.349  34.549  1.00 11.10           C  
ATOM    661  C   VAL A 104      16.715   7.032  35.294  1.00 12.29           C  
ATOM    662  O   VAL A 104      16.296   6.033  34.704  1.00 11.51           O  
ATOM    663  CB  VAL A 104      15.706   9.260  34.802  1.00 10.63           C  
ATOM    664  CG1 VAL A 104      15.897  10.592  34.086  1.00  8.88           C  
ATOM    665  CG2 VAL A 104      14.427   8.579  34.333  1.00  9.64           C  
ATOM    666  N   GLN A 105      17.010   7.038  36.591  1.00 13.12           N  
ATOM    667  CA  GLN A 105      16.861   5.842  37.415  1.00 13.96           C  
ATOM    668  C   GLN A 105      15.458   5.747  38.005  1.00 12.31           C  
ATOM    669  O   GLN A 105      14.888   6.743  38.447  1.00 11.48           O  
ATOM    670  CB  GLN A 105      17.895   5.849  38.542  1.00 16.85           C  
ATOM    671  CG  GLN A 105      19.328   5.745  38.052  1.00 21.77           C  
ATOM    672  CD  GLN A 105      19.675   4.355  37.554  1.00 25.32           C  
ATOM    673  OE1 GLN A 105      20.578   4.185  36.734  1.00 27.31           O  
ATOM    674  NE2 GLN A 105      18.969   3.348  38.062  1.00 25.02           N  
ATOM    675  N   VAL A 106      14.910   4.538  38.008  1.00 12.16           N  
ATOM    676  CA  VAL A 106      13.580   4.300  38.550  1.00 12.62           C  
ATOM    677  C   VAL A 106      13.612   4.331  40.073  1.00 13.63           C  
ATOM    678  O   VAL A 106      14.549   3.826  40.692  1.00 12.04           O  
ATOM    679  CB  VAL A 106      13.031   2.925  38.098  1.00 13.26           C  
ATOM    680  CG1 VAL A 106      11.725   2.619  38.820  1.00 15.06           C  
ATOM    681  CG2 VAL A 106      12.817   2.917  36.596  1.00 10.53           C  
ATOM    682  N   ASP A 107      12.589   4.933  40.670  1.00 14.12           N  
ATOM    683  CA  ASP A 107      12.489   5.005  42.123  1.00 16.24           C  
ATOM    684  C   ASP A 107      11.778   3.741  42.591  1.00 17.18           C  
ATOM    685  O   ASP A 107      10.554   3.641  42.520  1.00 17.60           O  
ATOM    686  CB  ASP A 107      11.705   6.254  42.539  1.00 17.81           C  
ATOM    687  CG  ASP A 107      11.441   6.304  44.031  1.00 20.44           C  
ATOM    688  OD1 ASP A 107      12.142   5.594  44.789  1.00 20.82           O  
ATOM    689  OD2 ASP A 107      10.543   7.064  44.451  1.00 23.10           O  
ATOM    690  N   ASP A 108      12.560   2.777  43.064  1.00 18.65           N  
ATOM    691  CA  ASP A 108      12.024   1.496  43.517  1.00 20.99           C  
ATOM    692  C   ASP A 108      11.131   1.580  44.751  1.00 20.57           C  
ATOM    693  O   ASP A 108      10.494   0.594  45.122  1.00 21.24           O  
ATOM    694  CB  ASP A 108      13.175   0.521  43.782  1.00 23.45           C  
ATOM    695  CG  ASP A 108      14.067   0.969  44.919  1.00 25.31           C  
ATOM    696  OD1 ASP A 108      14.496   2.141  44.918  1.00 26.16           O  
ATOM    697  OD2 ASP A 108      14.348   0.142  45.814  1.00 29.01           O  
ATOM    698  N   SER A 109      11.079   2.744  45.389  1.00 20.68           N  
ATOM    699  CA  SER A 109      10.240   2.897  46.574  1.00 19.95           C  
ATOM    700  C   SER A 109       8.805   3.215  46.175  1.00 19.41           C  
ATOM    701  O   SER A 109       7.870   2.975  46.940  1.00 19.86           O  
ATOM    702  CB  SER A 109      10.785   4.009  47.482  1.00 21.16           C  
ATOM    703  OG  SER A 109      10.598   5.289  46.903  1.00 22.14           O  
ATOM    704  N   SER A 110       8.631   3.747  44.968  1.00 17.34           N  
ATOM    705  CA  SER A 110       7.303   4.096  44.473  1.00 16.16           C  
ATOM    706  C   SER A 110       7.023   3.495  43.092  1.00 15.55           C  
ATOM    707  O   SER A 110       5.936   3.665  42.546  1.00 16.99           O  
ATOM    708  CB  SER A 110       7.152   5.617  44.406  1.00 16.18           C  
ATOM    709  OG  SER A 110       8.129   6.193  43.554  1.00 17.35           O  
ATOM    710  N   GLN A 111       8.008   2.797  42.539  1.00 14.49           N  
ATOM    711  CA  GLN A 111       7.868   2.175  41.223  1.00 15.34           C  
ATOM    712  C   GLN A 111       7.583   3.214  40.140  1.00 12.78           C  
ATOM    713  O   GLN A 111       6.774   2.974  39.243  1.00 10.87           O  
ATOM    714  CB  GLN A 111       6.739   1.140  41.230  1.00 18.93           C  
ATOM    715  CG  GLN A 111       7.096  -0.194  41.861  1.00 25.17           C  
ATOM    716  CD  GLN A 111       7.458  -0.080  43.323  1.00 27.47           C  
ATOM    717  OE1 GLN A 111       6.674   0.417  44.134  1.00 30.73           O  
ATOM    718  NE2 GLN A 111       8.652  -0.549  43.673  1.00 30.57           N  
ATOM    719  N   SER A 112       8.254   4.356  40.224  1.00 10.11           N  
ATOM    720  CA  SER A 112       8.044   5.422  39.246  1.00 11.47           C  
ATOM    721  C   SER A 112       9.348   6.041  38.754  1.00 10.67           C  
ATOM    722  O   SER A 112      10.409   5.847  39.351  1.00 10.72           O  
ATOM    723  CB  SER A 112       7.160   6.516  39.848  1.00 13.04           C  
ATOM    724  OG  SER A 112       7.828   7.178  40.915  1.00 16.27           O  
ATOM    725  N   ALA A 113       9.249   6.787  37.653  1.00 10.21           N  
ATOM    726  CA  ALA A 113      10.396   7.464  37.055  1.00 10.17           C  
ATOM    727  C   ALA A 113       9.925   8.853  36.643  1.00 10.43           C  
ATOM    728  O   ALA A 113       8.782   9.024  36.217  1.00  8.88           O  
ATOM    729  CB  ALA A 113      10.890   6.691  35.842  1.00 11.69           C  
ATOM    730  N   HIS A 114      10.804   9.843  36.758  1.00 11.39           N  
ATOM    731  CA  HIS A 114      10.429  11.219  36.428  1.00 12.73           C  
ATOM    732  C   HIS A 114      11.499  11.916  35.595  1.00 11.27           C  
ATOM    733  O   HIS A 114      12.699  11.696  35.790  1.00  7.95           O  
ATOM    734  CB AHIS A 114      10.193  12.008  37.721  0.50 16.31           C  
ATOM    735  CB BHIS A 114      10.194  12.007  37.721  0.50 16.02           C  
ATOM    736  CG AHIS A 114       9.230  11.350  38.659  0.50 19.37           C  
ATOM    737  CG BHIS A 114       9.286  11.317  38.691  0.50 18.76           C  
ATOM    738  ND1AHIS A 114       7.868  11.331  38.443  0.50 21.65           N  
ATOM    739  ND1BHIS A 114       7.912  11.436  38.646  0.50 21.00           N  
ATOM    740  CD2AHIS A 114       9.436  10.657  39.805  0.50 20.26           C  
ATOM    741  CD2BHIS A 114       9.554  10.470  39.713  0.50 19.46           C  
ATOM    742  CE1AHIS A 114       7.278  10.659  39.412  0.50 21.98           C  
ATOM    743  CE1BHIS A 114       7.376  10.695  39.596  0.50 21.09           C  
ATOM    744  NE2AHIS A 114       8.208  10.237  40.254  0.50 21.06           N  
ATOM    745  NE2BHIS A 114       8.351  10.097  40.260  0.50 20.34           N  
ATOM    746  N   PHE A 115      11.053  12.763  34.672  1.00  9.37           N  
ATOM    747  CA  PHE A 115      11.951  13.518  33.806  1.00  7.62           C  
ATOM    748  C   PHE A 115      11.709  15.018  33.990  1.00  8.36           C  
ATOM    749  O   PHE A 115      10.839  15.591  33.334  1.00  8.28           O  
ATOM    750  CB  PHE A 115      11.706  13.153  32.334  1.00  9.72           C  
ATOM    751  CG  PHE A 115      12.281  11.826  31.927  1.00  9.69           C  
ATOM    752  CD1 PHE A 115      13.606  11.723  31.516  1.00  9.60           C  
ATOM    753  CD2 PHE A 115      11.493  10.679  31.943  1.00  8.25           C  
ATOM    754  CE1 PHE A 115      14.139  10.497  31.120  1.00  8.98           C  
ATOM    755  CE2 PHE A 115      12.016   9.447  31.551  1.00  9.22           C  
ATOM    756  CZ  PHE A 115      13.343   9.357  31.135  1.00  8.92           C  
ATOM    757  N   PRO A 116      12.465  15.664  34.896  1.00  8.02           N  
ATOM    758  CA  PRO A 116      12.317  17.101  35.147  1.00  7.80           C  
ATOM    759  C   PRO A 116      12.972  17.906  34.025  1.00  8.44           C  
ATOM    760  O   PRO A 116      14.198  17.996  33.953  1.00  8.23           O  
ATOM    761  CB  PRO A 116      13.027  17.283  36.485  1.00  9.82           C  
ATOM    762  CG  PRO A 116      14.143  16.293  36.392  1.00 10.36           C  
ATOM    763  CD  PRO A 116      13.453  15.068  35.819  1.00  8.96           C  
ATOM    764  N   LEU A 117      12.154  18.493  33.157  1.00  6.37           N  
ATOM    765  CA  LEU A 117      12.679  19.255  32.031  1.00  5.87           C  
ATOM    766  C   LEU A 117      12.304  20.735  32.071  1.00  6.83           C  
ATOM    767  O   LEU A 117      11.487  21.166  32.894  1.00  6.40           O  
ATOM    768  CB  LEU A 117      12.190  18.633  30.717  1.00  6.76           C  
ATOM    769  CG  LEU A 117      12.331  17.108  30.621  1.00  7.08           C  
ATOM    770  CD1 LEU A 117      11.698  16.614  29.331  1.00  9.61           C  
ATOM    771  CD2 LEU A 117      13.801  16.717  30.680  1.00  6.63           C  
ATOM    772  N   GLN A 118      12.907  21.503  31.166  1.00  8.00           N  
ATOM    773  CA  GLN A 118      12.674  22.944  31.072  1.00  7.83           C  
ATOM    774  C   GLN A 118      12.492  23.321  29.605  1.00  7.31           C  
ATOM    775  O   GLN A 118      13.202  22.804  28.732  1.00  5.92           O  
ATOM    776  CB  GLN A 118      13.880  23.715  31.637  1.00  9.96           C  
ATOM    777  CG  GLN A 118      14.245  23.399  33.082  1.00 15.76           C  
ATOM    778  CD  GLN A 118      13.643  24.384  34.071  1.00 16.07           C  
ATOM    779  OE1 GLN A 118      12.791  24.024  34.879  1.00 15.54           O  
ATOM    780  NE2 GLN A 118      14.091  25.631  34.011  1.00 17.79           N  
ATOM    781  N   VAL A 119      11.554  24.224  29.329  1.00  5.81           N  
ATOM    782  CA  VAL A 119      11.297  24.670  27.963  1.00  5.64           C  
ATOM    783  C   VAL A 119      11.231  26.192  27.884  1.00  4.80           C  
ATOM    784  O   VAL A 119      10.689  26.855  28.777  1.00  5.02           O  
ATOM    785  CB  VAL A 119       9.965  24.098  27.421  1.00  5.11           C  
ATOM    786  CG1 VAL A 119       9.620  24.752  26.083  1.00  7.78           C  
ATOM    787  CG2 VAL A 119      10.074  22.596  27.253  1.00  7.71           C  
ATOM    788  N   ARG A 120      11.780  26.746  26.811  1.00  5.36           N  
ATOM    789  CA  ARG A 120      11.773  28.189  26.601  1.00  6.44           C  
ATOM    790  C   ARG A 120      11.849  28.505  25.116  1.00  5.92           C  
ATOM    791  O   ARG A 120      12.242  27.662  24.310  1.00  5.94           O  
ATOM    792  CB  ARG A 120      12.959  28.847  27.303  1.00  5.68           C  
ATOM    793  CG  ARG A 120      14.295  28.619  26.608  1.00  5.06           C  
ATOM    794  CD  ARG A 120      15.383  29.498  27.184  1.00  8.23           C  
ATOM    795  NE  ARG A 120      16.705  29.142  26.662  1.00  9.83           N  
ATOM    796  CZ  ARG A 120      17.838  29.728  27.037  1.00 10.75           C  
ATOM    797  NH1 ARG A 120      17.819  30.701  27.935  1.00 10.22           N  
ATOM    798  NH2 ARG A 120      18.992  29.333  26.516  1.00 13.01           N  
ATOM    799  N   ALA A 121      11.459  29.722  24.763  1.00  5.90           N  
ATOM    800  CA  ALA A 121      11.516  30.175  23.383  1.00  7.80           C  
ATOM    801  C   ALA A 121      12.723  31.098  23.296  1.00  8.26           C  
ATOM    802  O   ALA A 121      13.027  31.816  24.246  1.00 10.52           O  
ATOM    803  CB  ALA A 121      10.246  30.930  23.024  1.00  6.31           C  
ATOM    804  N   LEU A 122      13.423  31.066  22.169  1.00  9.47           N  
ATOM    805  CA  LEU A 122      14.589  31.919  21.999  1.00  9.32           C  
ATOM    806  C   LEU A 122      14.790  32.307  20.544  1.00  9.45           C  
ATOM    807  O   LEU A 122      14.318  31.626  19.637  1.00  8.20           O  
ATOM    808  CB  LEU A 122      15.851  31.212  22.505  1.00 13.14           C  
ATOM    809  CG  LEU A 122      16.449  30.116  21.618  1.00 13.96           C  
ATOM    810  CD1 LEU A 122      17.892  29.864  22.021  1.00 17.35           C  
ATOM    811  CD2 LEU A 122      15.625  28.848  21.724  1.00 14.73           C  
ATOM    812  N   THR A 123      15.490  33.415  20.334  1.00  7.68           N  
ATOM    813  CA  THR A 123      15.776  33.890  18.990  1.00  7.12           C  
ATOM    814  C   THR A 123      17.289  33.849  18.791  1.00  9.07           C  
ATOM    815  O   THR A 123      18.025  34.656  19.354  1.00 10.39           O  
ATOM    816  CB  THR A 123      15.247  35.324  18.778  1.00  6.91           C  
ATOM    817  OG1 THR A 123      15.626  35.787  17.476  1.00  7.92           O  
ATOM    818  CG2 THR A 123      15.788  36.273  19.843  1.00  9.25           C  
ATOM    819  N   VAL A 124      17.744  32.888  18.000  1.00 11.00           N  
ATOM    820  CA  VAL A 124      19.170  32.725  17.733  1.00 15.27           C  
ATOM    821  C   VAL A 124      19.775  33.912  16.991  1.00 17.76           C  
ATOM    822  O   VAL A 124      20.867  34.373  17.333  1.00 20.23           O  
ATOM    823  CB  VAL A 124      19.437  31.443  16.913  1.00 15.90           C  
ATOM    824  CG1 VAL A 124      20.923  31.333  16.586  1.00 16.19           C  
ATOM    825  CG2 VAL A 124      18.980  30.225  17.699  1.00 15.34           C  
ATOM    826  N   ASN A 125      19.070  34.411  15.982  1.00 19.56           N  
ATOM    827  CA  ASN A 125      19.572  35.536  15.201  1.00 21.16           C  
ATOM    828  C   ASN A 125      18.933  36.861  15.598  1.00 20.85           C  
ATOM    829  O   ASN A 125      19.243  37.906  15.023  1.00 19.90           O  
ATOM    830  CB  ASN A 125      19.349  35.279  13.708  1.00 23.65           C  
ATOM    831  CG  ASN A 125      19.926  33.950  13.256  1.00 25.29           C  
ATOM    832  OD1 ASN A 125      20.992  33.535  13.716  1.00 27.58           O  
ATOM    833  ND2 ASN A 125      19.232  33.281  12.342  1.00 26.39           N  
ATOM    834  N   GLY A 126      18.047  36.817  16.589  1.00 18.82           N  
ATOM    835  CA  GLY A 126      17.386  38.027  17.040  1.00 19.15           C  
ATOM    836  C   GLY A 126      16.400  38.552  16.017  1.00 18.39           C  
ATOM    837  O   GLY A 126      16.315  38.035  14.903  1.00 19.08           O  
ATOM    838  N   GLY A 127      15.647  39.578  16.395  1.00 17.93           N  
ATOM    839  CA  GLY A 127      14.675  40.158  15.487  1.00 17.48           C  
ATOM    840  C   GLY A 127      13.394  39.356  15.372  1.00 16.56           C  
ATOM    841  O   GLY A 127      12.851  39.202  14.280  1.00 16.70           O  
ATOM    842  N   ALA A 128      12.909  38.840  16.497  1.00 15.63           N  
ATOM    843  CA  ALA A 128      11.675  38.061  16.501  1.00 15.23           C  
ATOM    844  C   ALA A 128      10.520  38.952  16.065  1.00 14.93           C  
ATOM    845  O   ALA A 128      10.404  40.092  16.507  1.00 14.82           O  
ATOM    846  CB  ALA A 128      11.410  37.502  17.893  1.00 15.62           C  
ATOM    847  N   THR A 129       9.662  38.423  15.201  1.00 14.34           N  
ATOM    848  CA  THR A 129       8.521  39.184  14.699  1.00 15.36           C  
ATOM    849  C   THR A 129       7.205  38.715  15.308  1.00 15.66           C  
ATOM    850  O   THR A 129       7.096  37.587  15.795  1.00 13.47           O  
ATOM    851  CB  THR A 129       8.412  39.073  13.171  1.00 14.78           C  
ATOM    852  OG1 THR A 129       8.148  37.712  12.806  1.00 16.38           O  
ATOM    853  CG2 THR A 129       9.710  39.522  12.514  1.00 16.53           C  
ATOM    854  N   GLN A 130       6.206  39.592  15.271  1.00 15.57           N  
ATOM    855  CA  GLN A 130       4.888  39.290  15.811  1.00 16.82           C  
ATOM    856  C   GLN A 130       4.332  38.018  15.178  1.00 15.10           C  
ATOM    857  O   GLN A 130       4.570  37.742  14.003  1.00 16.71           O  
ATOM    858  CB  GLN A 130       3.930  40.451  15.541  1.00 17.87           C  
ATOM    859  CG  GLN A 130       3.743  40.759  14.065  1.00 23.86           C  
ATOM    860  CD  GLN A 130       2.827  41.943  13.825  1.00 26.25           C  
ATOM    861  OE1 GLN A 130       1.650  41.916  14.188  1.00 29.26           O  
ATOM    862  NE2 GLN A 130       3.362  42.991  13.214  1.00 27.97           N  
ATOM    863  N   GLY A 131       3.588  37.251  15.965  1.00 14.13           N  
ATOM    864  CA  GLY A 131       3.014  36.021  15.457  1.00 13.16           C  
ATOM    865  C   GLY A 131       2.818  34.987  16.547  1.00 12.64           C  
ATOM    866  O   GLY A 131       3.095  35.240  17.720  1.00 11.92           O  
ATOM    867  N   THR A 132       2.339  33.811  16.156  1.00 11.19           N  
ATOM    868  CA  THR A 132       2.100  32.738  17.109  1.00  9.63           C  
ATOM    869  C   THR A 132       3.320  31.834  17.267  1.00  8.82           C  
ATOM    870  O   THR A 132       4.177  31.768  16.389  1.00  8.85           O  
ATOM    871  CB  THR A 132       0.910  31.859  16.669  1.00 10.24           C  
ATOM    872  OG1 THR A 132       1.239  31.197  15.441  1.00  9.24           O  
ATOM    873  CG2 THR A 132      -0.331  32.716  16.462  1.00  9.78           C  
ATOM    874  N   ILE A 133       3.378  31.145  18.401  1.00  8.42           N  
ATOM    875  CA  ILE A 133       4.454  30.214  18.699  1.00  8.59           C  
ATOM    876  C   ILE A 133       3.809  28.854  18.931  1.00  9.02           C  
ATOM    877  O   ILE A 133       2.957  28.709  19.809  1.00  9.82           O  
ATOM    878  CB  ILE A 133       5.224  30.631  19.967  1.00  9.80           C  
ATOM    879  CG1 ILE A 133       5.888  31.990  19.745  1.00  8.83           C  
ATOM    880  CG2 ILE A 133       6.270  29.566  20.306  1.00 10.33           C  
ATOM    881  CD1 ILE A 133       6.506  32.592  21.001  1.00  9.74           C  
ATOM    882  N   GLN A 134       4.203  27.871  18.130  1.00  8.51           N  
ATOM    883  CA  GLN A 134       3.647  26.526  18.235  1.00  9.27           C  
ATOM    884  C   GLN A 134       4.675  25.472  17.841  1.00  8.46           C  
ATOM    885  O   GLN A 134       5.348  25.598  16.820  1.00  8.99           O  
ATOM    886  CB  GLN A 134       2.409  26.403  17.338  1.00 10.31           C  
ATOM    887  CG  GLN A 134       1.955  24.973  17.080  1.00 14.05           C  
ATOM    888  CD  GLN A 134       1.304  24.328  18.291  1.00 16.34           C  
ATOM    889  OE1 GLN A 134       1.377  23.110  18.469  1.00 20.41           O  
ATOM    890  NE2 GLN A 134       0.642  25.133  19.115  1.00 14.31           N  
ATOM    891  N   ALA A 135       4.794  24.434  18.661  1.00  7.82           N  
ATOM    892  CA  ALA A 135       5.731  23.349  18.403  1.00  6.13           C  
ATOM    893  C   ALA A 135       5.359  22.127  19.231  1.00  6.74           C  
ATOM    894  O   ALA A 135       4.831  22.250  20.333  1.00  6.86           O  
ATOM    895  CB  ALA A 135       7.152  23.791  18.738  1.00  7.55           C  
ATOM    896  N   VAL A 136       5.636  20.948  18.688  1.00  6.98           N  
ATOM    897  CA  VAL A 136       5.322  19.701  19.376  1.00  8.69           C  
ATOM    898  C   VAL A 136       6.523  18.764  19.387  1.00  8.58           C  
ATOM    899  O   VAL A 136       7.112  18.480  18.343  1.00  8.93           O  
ATOM    900  CB  VAL A 136       4.132  18.982  18.706  1.00 10.65           C  
ATOM    901  CG1 VAL A 136       3.864  17.658  19.406  1.00 14.10           C  
ATOM    902  CG2 VAL A 136       2.897  19.866  18.763  1.00 14.60           C  
ATOM    903  N   ILE A 137       6.877  18.288  20.576  1.00  7.91           N  
ATOM    904  CA  ILE A 137       8.000  17.377  20.744  1.00  9.20           C  
ATOM    905  C   ILE A 137       7.469  16.016  21.187  1.00  9.90           C  
ATOM    906  O   ILE A 137       6.783  15.911  22.206  1.00 10.95           O  
ATOM    907  CB  ILE A 137       8.991  17.905  21.814  1.00  8.55           C  
ATOM    908  CG1 ILE A 137       9.558  19.255  21.368  1.00  9.84           C  
ATOM    909  CG2 ILE A 137      10.112  16.895  22.030  1.00 10.44           C  
ATOM    910  CD1 ILE A 137      10.413  19.944  22.416  1.00  8.30           C  
ATOM    911  N   SER A 138       7.774  14.981  20.413  1.00 10.12           N  
ATOM    912  CA  SER A 138       7.327  13.633  20.736  1.00  9.56           C  
ATOM    913  C   SER A 138       8.389  12.900  21.544  1.00  8.97           C  
ATOM    914  O   SER A 138       9.588  13.072  21.308  1.00  7.47           O  
ATOM    915  CB  SER A 138       7.026  12.849  19.455  1.00 14.14           C  
ATOM    916  OG  SER A 138       5.903  13.391  18.777  1.00 17.12           O  
ATOM    917  N   ILE A 139       7.948  12.091  22.498  1.00  7.70           N  
ATOM    918  CA  ILE A 139       8.865  11.333  23.334  1.00  7.25           C  
ATOM    919  C   ILE A 139       8.500   9.849  23.345  1.00  7.45           C  
ATOM    920  O   ILE A 139       7.336   9.485  23.511  1.00  6.76           O  
ATOM    921  CB  ILE A 139       8.859  11.839  24.803  1.00  6.82           C  
ATOM    922  CG1 ILE A 139       9.208  13.330  24.851  1.00  7.73           C  
ATOM    923  CG2 ILE A 139       9.863  11.047  25.627  1.00  9.71           C  
ATOM    924  CD1 ILE A 139       8.020  14.251  24.664  1.00 10.93           C  
ATOM    925  N   THR A 140       9.506   9.001  23.166  1.00  9.22           N  
ATOM    926  CA  THR A 140       9.305   7.553  23.188  1.00 12.34           C  
ATOM    927  C   THR A 140      10.236   6.978  24.243  1.00 12.61           C  
ATOM    928  O   THR A 140      11.396   7.387  24.345  1.00 12.32           O  
ATOM    929  CB  THR A 140       9.614   6.916  21.817  1.00 14.81           C  
ATOM    930  OG1 THR A 140      10.922   7.304  21.388  1.00 19.45           O  
ATOM    931  CG2 THR A 140       8.587   7.362  20.783  1.00 15.43           C  
ATOM    932  N   TYR A 141       9.730   6.032  25.027  1.00  9.75           N  
ATOM    933  CA  TYR A 141      10.516   5.441  26.104  1.00 10.10           C  
ATOM    934  C   TYR A 141      10.987   4.011  25.849  1.00  9.68           C  
ATOM    935  O   TYR A 141      10.263   3.191  25.285  1.00  8.15           O  
ATOM    936  CB  TYR A 141       9.704   5.457  27.402  1.00 10.06           C  
ATOM    937  CG  TYR A 141       9.132   6.804  27.761  1.00 10.52           C  
ATOM    938  CD1 TYR A 141       9.937   7.806  28.312  1.00  9.51           C  
ATOM    939  CD2 TYR A 141       7.785   7.088  27.541  1.00  9.12           C  
ATOM    940  CE1 TYR A 141       9.410   9.052  28.632  1.00 10.19           C  
ATOM    941  CE2 TYR A 141       7.251   8.335  27.856  1.00  8.57           C  
ATOM    942  CZ  TYR A 141       8.065   9.309  28.400  1.00  9.88           C  
ATOM    943  OH  TYR A 141       7.538  10.548  28.714  1.00 10.82           O  
ATOM    944  N   THR A 142      12.218   3.737  26.269  1.00  9.27           N  
ATOM    945  CA  THR A 142      12.815   2.411  26.169  1.00  9.96           C  
ATOM    946  C   THR A 142      13.189   2.059  27.603  1.00  9.51           C  
ATOM    947  O   THR A 142      13.480   2.949  28.402  1.00  9.25           O  
ATOM    948  CB  THR A 142      14.079   2.407  25.281  1.00 11.19           C  
ATOM    949  OG1 THR A 142      14.943   3.477  25.662  1.00 13.56           O  
ATOM    950  CG2 THR A 142      13.690   2.552  23.814  1.00 13.26           C  
ATOM    951  N   TYR A 143      13.183   0.774  27.934  1.00  9.54           N  
ATOM    952  CA  TYR A 143      13.476   0.360  29.300  1.00 11.97           C  
ATOM    953  C   TYR A 143      14.560  -0.704  29.412  1.00 13.79           C  
ATOM    954  O   TYR A 143      14.773  -1.490  28.492  1.00 13.75           O  
ATOM    955  CB  TYR A 143      12.188  -0.148  29.950  1.00 10.33           C  
ATOM    956  CG  TYR A 143      11.053   0.844  29.870  1.00 10.52           C  
ATOM    957  CD1 TYR A 143      10.738   1.662  30.954  1.00 11.25           C  
ATOM    958  CD2 TYR A 143      10.312   0.990  28.694  1.00 10.63           C  
ATOM    959  CE1 TYR A 143       9.708   2.604  30.870  1.00 11.54           C  
ATOM    960  CE2 TYR A 143       9.286   1.927  28.601  1.00 11.20           C  
ATOM    961  CZ  TYR A 143       8.993   2.728  29.693  1.00 11.36           C  
ATOM    962  OH  TYR A 143       7.977   3.652  29.601  1.00 12.69           O  
ATOM    963  N   SER A 144      15.238  -0.715  30.556  1.00 15.10           N  
ATOM    964  CA  SER A 144      16.295  -1.686  30.814  1.00 15.53           C  
ATOM    965  C   SER A 144      16.397  -1.972  32.313  1.00 15.80           C  
ATOM    966  O   SER A 144      15.796  -1.210  33.102  1.00 13.93           O  
ATOM    967  CB  SER A 144      17.635  -1.157  30.291  1.00 17.18           C  
ATOM    968  OG  SER A 144      17.987   0.068  30.913  1.00 19.33           O  
ATOM    969  OXT SER A 144      17.082  -2.952  32.681  1.00 14.35           O  
TER     970      SER A 144                                                      
ATOM    971  N   ASP B   2       4.774   8.026  22.975  1.00 11.61           N  
ATOM    972  CA  ASP B   2       4.292   7.730  24.350  1.00 12.02           C  
ATOM    973  C   ASP B   2       3.912   9.021  25.078  1.00 10.93           C  
ATOM    974  O   ASP B   2       2.958   9.050  25.850  1.00 11.86           O  
ATOM    975  CB  ASP B   2       5.373   6.986  25.136  1.00 14.09           C  
ATOM    976  CG  ASP B   2       5.783   5.689  24.469  1.00 16.09           C  
ATOM    977  OD1 ASP B   2       4.887   4.882  24.137  1.00 18.85           O  
ATOM    978  OD2 ASP B   2       7.000   5.467  24.276  1.00 15.43           O  
ATOM    979  N   SER B   3       4.673  10.081  24.827  1.00 10.40           N  
ATOM    980  CA  SER B   3       4.417  11.378  25.442  1.00 10.81           C  
ATOM    981  C   SER B   3       4.519  12.484  24.398  1.00 12.14           C  
ATOM    982  O   SER B   3       5.265  12.360  23.426  1.00 10.84           O  
ATOM    983  CB  SER B   3       5.409  11.647  26.580  1.00  9.60           C  
ATOM    984  OG  SER B   3       5.051  10.933  27.746  1.00  8.35           O  
ATOM    985  N   THR B   4       3.768  13.561  24.609  1.00 11.32           N  
ATOM    986  CA  THR B   4       3.771  14.688  23.688  1.00 14.07           C  
ATOM    987  C   THR B   4       3.855  16.022  24.424  1.00 12.84           C  
ATOM    988  O   THR B   4       3.013  16.325  25.269  1.00 14.23           O  
ATOM    989  CB  THR B   4       2.484  14.697  22.823  1.00 14.71           C  
ATOM    990  OG1 THR B   4       2.416  13.488  22.056  1.00 19.61           O  
ATOM    991  CG2 THR B   4       2.488  15.889  21.880  1.00 18.66           C  
ATOM    992  N   ILE B   5       4.877  16.809  24.101  1.00 11.44           N  
ATOM    993  CA  ILE B   5       5.057  18.120  24.718  1.00 10.48           C  
ATOM    994  C   ILE B   5       4.630  19.193  23.724  1.00  9.78           C  
ATOM    995  O   ILE B   5       5.255  19.361  22.674  1.00  9.63           O  
ATOM    996  CB  ILE B   5       6.533  18.365  25.107  1.00  8.81           C  
ATOM    997  CG1 ILE B   5       6.928  17.452  26.270  1.00 10.92           C  
ATOM    998  CG2 ILE B   5       6.731  19.830  25.498  1.00 11.54           C  
ATOM    999  CD1 ILE B   5       8.407  17.483  26.608  1.00 10.33           C  
ATOM   1000  N   THR B   6       3.554  19.901  24.049  1.00  8.76           N  
ATOM   1001  CA  THR B   6       3.047  20.958  23.182  1.00 10.78           C  
ATOM   1002  C   THR B   6       3.408  22.332  23.744  1.00 10.07           C  
ATOM   1003  O   THR B   6       3.065  22.659  24.879  1.00  9.52           O  
ATOM   1004  CB  THR B   6       1.514  20.869  23.030  1.00 12.52           C  
ATOM   1005  OG1 THR B   6       1.163  19.586  22.497  1.00 13.95           O  
ATOM   1006  CG2 THR B   6       1.010  21.958  22.091  1.00 13.54           C  
ATOM   1007  N   ILE B   7       4.099  23.128  22.936  1.00  8.38           N  
ATOM   1008  CA  ILE B   7       4.518  24.458  23.330  1.00  8.94           C  
ATOM   1009  C   ILE B   7       3.731  25.507  22.547  1.00  8.38           C  
ATOM   1010  O   ILE B   7       3.700  25.479  21.317  1.00  9.65           O  
ATOM   1011  CB  ILE B   7       6.024  24.665  23.057  1.00 10.88           C  
ATOM   1012  CG1 ILE B   7       6.815  23.486  23.632  1.00 11.77           C  
ATOM   1013  CG2 ILE B   7       6.491  25.972  23.689  1.00 10.98           C  
ATOM   1014  CD1 ILE B   7       8.264  23.443  23.189  1.00 14.60           C  
ATOM   1015  N   ARG B   8       3.098  26.429  23.265  1.00  9.90           N  
ATOM   1016  CA  ARG B   8       2.307  27.473  22.627  1.00 10.14           C  
ATOM   1017  C   ARG B   8       2.579  28.844  23.238  1.00  9.62           C  
ATOM   1018  O   ARG B   8       2.898  28.958  24.418  1.00  9.48           O  
ATOM   1019  CB  ARG B   8       0.812  27.129  22.739  1.00 15.09           C  
ATOM   1020  CG  ARG B   8       0.341  26.870  24.161  1.00 21.81           C  
ATOM   1021  CD  ARG B   8      -0.271  28.111  24.789  1.00 26.36           C  
ATOM   1022  NE  ARG B   8      -1.647  28.325  24.341  1.00 30.66           N  
ATOM   1023  CZ  ARG B   8      -2.669  27.539  24.670  1.00 31.40           C  
ATOM   1024  NH1 ARG B   8      -2.475  26.486  25.452  1.00 33.36           N  
ATOM   1025  NH2 ARG B   8      -3.886  27.807  24.219  1.00 32.74           N  
ATOM   1026  N   GLY B   9       2.461  29.883  22.415  1.00  9.21           N  
ATOM   1027  CA  GLY B   9       2.703  31.236  22.887  1.00  9.35           C  
ATOM   1028  C   GLY B   9       2.517  32.255  21.782  1.00  9.19           C  
ATOM   1029  O   GLY B   9       2.150  31.901  20.658  1.00  8.32           O  
ATOM   1030  N   TYR B  10       2.766  33.524  22.092  1.00  9.23           N  
ATOM   1031  CA  TYR B  10       2.614  34.589  21.101  1.00 11.42           C  
ATOM   1032  C   TYR B  10       3.695  35.656  21.225  1.00 12.26           C  
ATOM   1033  O   TYR B  10       4.221  35.904  22.309  1.00 13.53           O  
ATOM   1034  CB  TYR B  10       1.245  35.274  21.236  1.00 12.35           C  
ATOM   1035  CG  TYR B  10       0.057  34.374  21.001  1.00 16.89           C  
ATOM   1036  CD1 TYR B  10      -0.431  33.546  22.013  1.00 16.94           C  
ATOM   1037  CD2 TYR B  10      -0.583  34.349  19.764  1.00 17.86           C  
ATOM   1038  CE1 TYR B  10      -1.530  32.715  21.796  1.00 19.39           C  
ATOM   1039  CE2 TYR B  10      -1.682  33.520  19.536  1.00 20.42           C  
ATOM   1040  CZ  TYR B  10      -2.148  32.710  20.555  1.00 20.16           C  
ATOM   1041  OH  TYR B  10      -3.230  31.889  20.331  1.00 23.85           O  
ATOM   1042  N   VAL B  11       4.022  36.278  20.098  1.00 13.95           N  
ATOM   1043  CA  VAL B  11       5.013  37.350  20.058  1.00 15.72           C  
ATOM   1044  C   VAL B  11       4.261  38.608  19.637  1.00 17.52           C  
ATOM   1045  O   VAL B  11       3.552  38.598  18.632  1.00 18.05           O  
ATOM   1046  CB  VAL B  11       6.127  37.062  19.032  1.00 15.89           C  
ATOM   1047  CG1 VAL B  11       7.058  38.264  18.921  1.00 12.57           C  
ATOM   1048  CG2 VAL B  11       6.915  35.830  19.452  1.00 14.49           C  
ATOM   1049  N   ARG B  12       4.408  39.680  20.411  1.00 20.18           N  
ATOM   1050  CA  ARG B  12       3.722  40.929  20.102  1.00 22.34           C  
ATOM   1051  C   ARG B  12       4.683  41.998  19.598  1.00 23.41           C  
ATOM   1052  O   ARG B  12       5.844  42.009  20.054  1.00 25.36           O  
ATOM   1053  CB  ARG B  12       2.993  41.443  21.346  1.00 24.32           C  
ATOM   1054  CG  ARG B  12       2.092  40.410  22.004  1.00 27.57           C  
ATOM   1055  CD  ARG B  12       1.258  41.026  23.114  1.00 30.55           C  
ATOM   1056  NE  ARG B  12       0.359  42.057  22.605  1.00 33.73           N  
ATOM   1057  CZ  ARG B  12      -0.527  42.712  23.349  1.00 35.67           C  
ATOM   1058  NH1 ARG B  12      -0.636  42.447  24.644  1.00 36.45           N  
ATOM   1059  NH2 ARG B  12      -1.309  43.631  22.796  1.00 36.77           N  
TER    1060      ARG B  12                                                      
ATOM   1061  N   ALA C  13      -1.722  45.260  -5.444  1.00 18.77           N  
ATOM   1062  CA  ALA C  13      -2.215  45.983  -4.239  1.00 19.12           C  
ATOM   1063  C   ALA C  13      -3.612  45.510  -3.851  1.00 18.46           C  
ATOM   1064  O   ALA C  13      -3.827  45.030  -2.737  1.00 18.19           O  
ATOM   1065  CB  ALA C  13      -2.223  47.480  -4.500  1.00 20.99           C  
ATOM   1066  N   LYS C  14      -4.561  45.650  -4.773  1.00 17.28           N  
ATOM   1067  CA  LYS C  14      -5.939  45.232  -4.524  1.00 17.15           C  
ATOM   1068  C   LYS C  14      -6.058  43.723  -4.751  1.00 15.58           C  
ATOM   1069  O   LYS C  14      -5.509  43.184  -5.708  1.00 15.82           O  
ATOM   1070  CB  LYS C  14      -6.891  45.968  -5.468  1.00 19.21           C  
ATOM   1071  CG  LYS C  14      -6.744  47.485  -5.459  1.00 21.55           C  
ATOM   1072  CD  LYS C  14      -7.348  48.123  -4.222  1.00 22.61           C  
ATOM   1073  CE  LYS C  14      -7.263  49.644  -4.313  1.00 24.90           C  
ATOM   1074  NZ  LYS C  14      -8.055  50.331  -3.262  1.00 26.83           N  
ATOM   1075  N   PRO C  15      -6.786  43.025  -3.870  1.00 15.75           N  
ATOM   1076  CA  PRO C  15      -6.968  41.574  -3.981  1.00 14.29           C  
ATOM   1077  C   PRO C  15      -7.893  41.131  -5.115  1.00 13.65           C  
ATOM   1078  O   PRO C  15      -8.726  41.903  -5.595  1.00 11.74           O  
ATOM   1079  CB  PRO C  15      -7.527  41.200  -2.612  1.00 16.47           C  
ATOM   1080  CG  PRO C  15      -8.347  42.390  -2.262  1.00 17.25           C  
ATOM   1081  CD  PRO C  15      -7.432  43.539  -2.648  1.00 15.83           C  
ATOM   1082  N   CYS C  16      -7.732  39.880  -5.538  1.00 12.51           N  
ATOM   1083  CA  CYS C  16      -8.579  39.313  -6.575  1.00 12.28           C  
ATOM   1084  C   CYS C  16      -9.735  38.702  -5.794  1.00 12.50           C  
ATOM   1085  O   CYS C  16      -9.814  38.858  -4.572  1.00 13.48           O  
ATOM   1086  CB  CYS C  16      -7.867  38.179  -7.320  1.00 11.82           C  
ATOM   1087  SG  CYS C  16      -6.168  38.447  -7.936  1.00 11.79           S  
ATOM   1088  N   THR C  17     -10.626  38.005  -6.486  1.00 12.48           N  
ATOM   1089  CA  THR C  17     -11.739  37.344  -5.823  1.00 12.68           C  
ATOM   1090  C   THR C  17     -11.404  35.859  -5.758  1.00 12.27           C  
ATOM   1091  O   THR C  17     -10.961  35.274  -6.744  1.00 12.42           O  
ATOM   1092  CB  THR C  17     -13.064  37.545  -6.594  1.00 14.91           C  
ATOM   1093  OG1 THR C  17     -12.882  37.174  -7.961  1.00 20.86           O  
ATOM   1094  CG2 THR C  17     -13.505  38.998  -6.519  1.00 15.18           C  
ATOM   1095  N   VAL C  18     -11.604  35.256  -4.591  1.00 11.02           N  
ATOM   1096  CA  VAL C  18     -11.302  33.841  -4.408  1.00 11.06           C  
ATOM   1097  C   VAL C  18     -12.408  32.938  -4.941  1.00 11.97           C  
ATOM   1098  O   VAL C  18     -13.565  33.048  -4.529  1.00 11.44           O  
ATOM   1099  CB  VAL C  18     -11.071  33.513  -2.916  1.00 10.34           C  
ATOM   1100  CG1 VAL C  18     -10.681  32.052  -2.762  1.00  9.56           C  
ATOM   1101  CG2 VAL C  18      -9.992  34.415  -2.348  1.00 10.51           C  
ATOM   1102  N   SER C  19     -12.046  32.053  -5.868  1.00 10.14           N  
ATOM   1103  CA  SER C  19     -12.998  31.121  -6.449  1.00 11.00           C  
ATOM   1104  C   SER C  19     -12.955  29.796  -5.687  1.00  9.66           C  
ATOM   1105  O   SER C  19     -13.992  29.205  -5.387  1.00 10.15           O  
ATOM   1106  CB  SER C  19     -12.672  30.881  -7.923  1.00 11.62           C  
ATOM   1107  OG  SER C  19     -13.656  30.070  -8.537  1.00 17.72           O  
ATOM   1108  N   THR C  20     -11.747  29.336  -5.376  1.00  8.10           N  
ATOM   1109  CA  THR C  20     -11.567  28.090  -4.640  1.00  7.71           C  
ATOM   1110  C   THR C  20     -11.613  28.398  -3.146  1.00  8.81           C  
ATOM   1111  O   THR C  20     -10.615  28.800  -2.559  1.00  7.64           O  
ATOM   1112  CB  THR C  20     -10.208  27.433  -4.970  1.00  9.21           C  
ATOM   1113  OG1 THR C  20     -10.094  27.248  -6.389  1.00 11.65           O  
ATOM   1114  CG2 THR C  20     -10.093  26.078  -4.282  1.00  9.56           C  
ATOM   1115  N   THR C  21     -12.779  28.197  -2.537  1.00  8.84           N  
ATOM   1116  CA  THR C  21     -12.957  28.469  -1.114  1.00 10.60           C  
ATOM   1117  C   THR C  21     -12.593  27.293  -0.214  1.00 11.29           C  
ATOM   1118  O   THR C  21     -11.948  27.476   0.823  1.00 12.46           O  
ATOM   1119  CB  THR C  21     -14.414  28.879  -0.810  1.00 10.50           C  
ATOM   1120  OG1 THR C  21     -15.294  27.836  -1.238  1.00 12.01           O  
ATOM   1121  CG2 THR C  21     -14.764  30.166  -1.534  1.00 11.66           C  
ATOM   1122  N   ASN C  22     -13.011  26.091  -0.599  1.00 11.26           N  
ATOM   1123  CA  ASN C  22     -12.717  24.900   0.195  1.00 13.06           C  
ATOM   1124  C   ASN C  22     -12.532  23.686  -0.715  1.00 13.60           C  
ATOM   1125  O   ASN C  22     -13.453  22.888  -0.899  1.00 11.80           O  
ATOM   1126  CB  ASN C  22     -13.852  24.631   1.187  1.00 13.86           C  
ATOM   1127  CG  ASN C  22     -13.513  23.528   2.181  1.00 16.50           C  
ATOM   1128  OD1 ASN C  22     -14.354  23.124   2.987  1.00 17.87           O  
ATOM   1129  ND2 ASN C  22     -12.275  23.039   2.132  1.00 16.00           N  
ATOM   1130  N   ALA C  23     -11.336  23.560  -1.280  1.00 13.51           N  
ATOM   1131  CA  ALA C  23     -11.018  22.459  -2.171  1.00 16.38           C  
ATOM   1132  C   ALA C  23     -10.737  21.190  -1.376  1.00 17.80           C  
ATOM   1133  O   ALA C  23      -9.872  21.174  -0.504  1.00 19.48           O  
ATOM   1134  CB  ALA C  23      -9.814  22.816  -3.030  1.00 14.12           C  
ATOM   1135  N   THR C  24     -11.473  20.126  -1.682  1.00 19.55           N  
ATOM   1136  CA  THR C  24     -11.295  18.855  -0.989  1.00 21.33           C  
ATOM   1137  C   THR C  24     -10.533  17.857  -1.852  1.00 20.98           C  
ATOM   1138  O   THR C  24     -10.802  17.718  -3.044  1.00 22.21           O  
ATOM   1139  CB  THR C  24     -12.651  18.232  -0.599  1.00 22.02           C  
ATOM   1140  OG1 THR C  24     -13.306  19.074   0.356  1.00 25.00           O  
ATOM   1141  CG2 THR C  24     -12.449  16.850   0.010  1.00 23.21           C  
ATOM   1142  N   VAL C  25      -9.575  17.172  -1.239  1.00 20.18           N  
ATOM   1143  CA  VAL C  25      -8.778  16.179  -1.940  1.00 19.20           C  
ATOM   1144  C   VAL C  25      -9.056  14.796  -1.368  1.00 18.02           C  
ATOM   1145  O   VAL C  25      -8.888  14.565  -0.168  1.00 16.76           O  
ATOM   1146  CB  VAL C  25      -7.268  16.462  -1.805  1.00 19.20           C  
ATOM   1147  CG1 VAL C  25      -6.478  15.385  -2.535  1.00 21.07           C  
ATOM   1148  CG2 VAL C  25      -6.939  17.834  -2.362  1.00 21.52           C  
ATOM   1149  N   ASP C  26      -9.486  13.879  -2.230  1.00 16.53           N  
ATOM   1150  CA  ASP C  26      -9.778  12.515  -1.810  1.00 18.01           C  
ATOM   1151  C   ASP C  26      -8.620  11.583  -2.128  1.00 17.97           C  
ATOM   1152  O   ASP C  26      -8.313  11.333  -3.295  1.00 17.67           O  
ATOM   1153  CB  ASP C  26     -11.052  12.013  -2.494  1.00 21.62           C  
ATOM   1154  CG  ASP C  26     -12.308  12.390  -1.734  1.00 24.96           C  
ATOM   1155  OD1 ASP C  26     -12.544  11.810  -0.652  1.00 27.30           O  
ATOM   1156  OD2 ASP C  26     -13.060  13.268  -2.212  1.00 29.17           O  
ATOM   1157  N   LEU C  27      -7.976  11.079  -1.080  1.00 17.25           N  
ATOM   1158  CA  LEU C  27      -6.845  10.168  -1.238  1.00 17.37           C  
ATOM   1159  C   LEU C  27      -7.348   8.748  -1.467  1.00 16.35           C  
ATOM   1160  O   LEU C  27      -6.563   7.830  -1.695  1.00 15.79           O  
ATOM   1161  CB  LEU C  27      -5.969  10.202   0.015  1.00 16.10           C  
ATOM   1162  CG  LEU C  27      -5.418  11.566   0.445  1.00 16.52           C  
ATOM   1163  CD1 LEU C  27      -4.706  11.430   1.779  1.00 17.11           C  
ATOM   1164  CD2 LEU C  27      -4.475  12.102  -0.618  1.00 16.00           C  
ATOM   1165  N   GLY C  28      -8.661   8.576  -1.401  1.00 16.66           N  
ATOM   1166  CA  GLY C  28      -9.238   7.260  -1.598  1.00 16.02           C  
ATOM   1167  C   GLY C  28      -8.879   6.337  -0.451  1.00 15.83           C  
ATOM   1168  O   GLY C  28      -8.584   6.796   0.653  1.00 15.90           O  
ATOM   1169  N   ASP C  29      -8.894   5.035  -0.711  1.00 16.80           N  
ATOM   1170  CA  ASP C  29      -8.571   4.053   0.320  1.00 16.54           C  
ATOM   1171  C   ASP C  29      -7.122   3.591   0.214  1.00 16.74           C  
ATOM   1172  O   ASP C  29      -6.704   3.055  -0.808  1.00 17.64           O  
ATOM   1173  CB  ASP C  29      -9.493   2.838   0.208  1.00 18.46           C  
ATOM   1174  CG  ASP C  29     -10.959   3.213   0.273  1.00 20.60           C  
ATOM   1175  OD1 ASP C  29     -11.345   3.946   1.208  1.00 22.79           O  
ATOM   1176  OD2 ASP C  29     -11.726   2.768  -0.607  1.00 25.06           O  
ATOM   1177  N   LEU C  30      -6.363   3.810   1.279  1.00 16.01           N  
ATOM   1178  CA  LEU C  30      -4.964   3.407   1.321  1.00 17.22           C  
ATOM   1179  C   LEU C  30      -4.865   2.175   2.215  1.00 17.73           C  
ATOM   1180  O   LEU C  30      -5.585   2.059   3.202  1.00 20.06           O  
ATOM   1181  CB  LEU C  30      -4.106   4.539   1.889  1.00 16.33           C  
ATOM   1182  CG  LEU C  30      -4.295   5.904   1.213  1.00 17.19           C  
ATOM   1183  CD1 LEU C  30      -3.461   6.951   1.933  1.00 17.13           C  
ATOM   1184  CD2 LEU C  30      -3.900   5.814  -0.251  1.00 16.11           C  
ATOM   1185  N   TYR C  31      -3.978   1.254   1.860  1.00 17.31           N  
ATOM   1186  CA  TYR C  31      -3.816   0.029   2.636  1.00 16.94           C  
ATOM   1187  C   TYR C  31      -2.552   0.043   3.487  1.00 16.49           C  
ATOM   1188  O   TYR C  31      -1.495   0.504   3.048  1.00 16.11           O  
ATOM   1189  CB  TYR C  31      -3.831  -1.170   1.687  1.00 17.50           C  
ATOM   1190  CG  TYR C  31      -5.174  -1.348   1.020  1.00 17.27           C  
ATOM   1191  CD1 TYR C  31      -6.141  -2.191   1.567  1.00 18.32           C  
ATOM   1192  CD2 TYR C  31      -5.506  -0.619  -0.123  1.00 18.50           C  
ATOM   1193  CE1 TYR C  31      -7.406  -2.300   0.994  1.00 19.54           C  
ATOM   1194  CE2 TYR C  31      -6.771  -0.719  -0.698  1.00 19.15           C  
ATOM   1195  CZ  TYR C  31      -7.711  -1.560  -0.135  1.00 20.70           C  
ATOM   1196  OH  TYR C  31      -8.969  -1.657  -0.700  1.00 23.82           O  
ATOM   1197  N   SER C  32      -2.676  -0.463   4.709  1.00 15.36           N  
ATOM   1198  CA  SER C  32      -1.563  -0.491   5.653  1.00 17.63           C  
ATOM   1199  C   SER C  32      -0.285  -1.136   5.122  1.00 17.16           C  
ATOM   1200  O   SER C  32       0.809  -0.652   5.402  1.00 18.74           O  
ATOM   1201  CB  SER C  32      -1.987  -1.193   6.946  1.00 18.90           C  
ATOM   1202  OG  SER C  32      -2.169  -2.585   6.745  1.00 22.23           O  
ATOM   1203  N   PHE C  33      -0.411  -2.218   4.356  1.00 17.71           N  
ATOM   1204  CA  PHE C  33       0.782  -2.880   3.830  1.00 17.51           C  
ATOM   1205  C   PHE C  33       1.550  -2.007   2.843  1.00 18.49           C  
ATOM   1206  O   PHE C  33       2.749  -2.203   2.638  1.00 17.64           O  
ATOM   1207  CB  PHE C  33       0.431  -4.222   3.173  1.00 18.84           C  
ATOM   1208  CG  PHE C  33      -0.525  -4.113   2.018  1.00 18.94           C  
ATOM   1209  CD1 PHE C  33      -1.871  -4.421   2.181  1.00 19.56           C  
ATOM   1210  CD2 PHE C  33      -0.076  -3.714   0.763  1.00 19.52           C  
ATOM   1211  CE1 PHE C  33      -2.757  -4.338   1.110  1.00 19.93           C  
ATOM   1212  CE2 PHE C  33      -0.954  -3.627  -0.317  1.00 20.89           C  
ATOM   1213  CZ  PHE C  33      -2.298  -3.939  -0.142  1.00 19.23           C  
ATOM   1214  N   SER C  34       0.866  -1.039   2.237  1.00 18.22           N  
ATOM   1215  CA  SER C  34       1.515  -0.147   1.283  1.00 19.03           C  
ATOM   1216  C   SER C  34       2.081   1.068   2.015  1.00 19.90           C  
ATOM   1217  O   SER C  34       2.655   1.966   1.398  1.00 18.10           O  
ATOM   1218  CB  SER C  34       0.519   0.314   0.211  1.00 20.79           C  
ATOM   1219  OG  SER C  34      -0.368   1.298   0.720  1.00 24.57           O  
ATOM   1220  N   LEU C  35       1.913   1.081   3.335  1.00 18.36           N  
ATOM   1221  CA  LEU C  35       2.398   2.174   4.170  1.00 19.88           C  
ATOM   1222  C   LEU C  35       3.055   1.613   5.427  1.00 20.72           C  
ATOM   1223  O   LEU C  35       2.939   2.192   6.511  1.00 21.26           O  
ATOM   1224  CB  LEU C  35       1.234   3.090   4.565  1.00 18.41           C  
ATOM   1225  CG  LEU C  35       0.492   3.796   3.427  1.00 16.27           C  
ATOM   1226  CD1 LEU C  35      -0.803   4.390   3.953  1.00 15.21           C  
ATOM   1227  CD2 LEU C  35       1.379   4.872   2.822  1.00 16.49           C  
ATOM   1228  N   MET C  36       3.742   0.483   5.276  1.00 21.01           N  
ATOM   1229  CA  MET C  36       4.409  -0.165   6.398  1.00 21.69           C  
ATOM   1230  C   MET C  36       5.840   0.342   6.567  1.00 19.90           C  
ATOM   1231  O   MET C  36       6.245   0.741   7.661  1.00 18.49           O  
ATOM   1232  CB  MET C  36       4.422  -1.682   6.186  1.00 26.21           C  
ATOM   1233  CG  MET C  36       4.862  -2.486   7.398  1.00 30.84           C  
ATOM   1234  SD  MET C  36       3.668  -2.415   8.752  1.00 38.02           S  
ATOM   1235  CE  MET C  36       2.436  -3.593   8.176  1.00 36.47           C  
ATOM   1236  N   SER C  37       6.602   0.324   5.479  1.00 18.66           N  
ATOM   1237  CA  SER C  37       7.989   0.775   5.507  1.00 18.54           C  
ATOM   1238  C   SER C  37       8.076   2.288   5.667  1.00 16.75           C  
ATOM   1239  O   SER C  37       7.287   3.030   5.085  1.00 16.43           O  
ATOM   1240  CB  SER C  37       8.706   0.360   4.218  1.00 20.36           C  
ATOM   1241  OG  SER C  37       8.723  -1.049   4.077  1.00 23.47           O  
ATOM   1242  N   ALA C  38       9.040   2.741   6.460  1.00 16.27           N  
ATOM   1243  CA  ALA C  38       9.232   4.169   6.682  1.00 13.40           C  
ATOM   1244  C   ALA C  38       9.512   4.832   5.338  1.00 13.85           C  
ATOM   1245  O   ALA C  38      10.357   4.366   4.570  1.00 13.49           O  
ATOM   1246  CB  ALA C  38      10.396   4.401   7.635  1.00 15.48           C  
ATOM   1247  N   GLY C  39       8.798   5.915   5.054  1.00 12.59           N  
ATOM   1248  CA  GLY C  39       8.990   6.607   3.794  1.00 13.62           C  
ATOM   1249  C   GLY C  39       7.909   6.276   2.785  1.00 13.91           C  
ATOM   1250  O   GLY C  39       7.811   6.916   1.736  1.00 15.17           O  
ATOM   1251  N   ALA C  40       7.104   5.267   3.094  1.00 13.21           N  
ATOM   1252  CA  ALA C  40       6.019   4.862   2.211  1.00 12.80           C  
ATOM   1253  C   ALA C  40       5.026   6.013   2.101  1.00 12.14           C  
ATOM   1254  O   ALA C  40       4.770   6.716   3.077  1.00 10.90           O  
ATOM   1255  CB  ALA C  40       5.330   3.626   2.758  1.00 10.72           C  
ATOM   1256  N   ALA C  41       4.470   6.207   0.910  1.00 12.46           N  
ATOM   1257  CA  ALA C  41       3.516   7.287   0.697  1.00 11.59           C  
ATOM   1258  C   ALA C  41       2.508   6.958  -0.392  1.00 12.70           C  
ATOM   1259  O   ALA C  41       2.734   6.076  -1.224  1.00 12.42           O  
ATOM   1260  CB  ALA C  41       4.255   8.571   0.342  1.00 13.17           C  
ATOM   1261  N   SER C  42       1.385   7.669  -0.372  1.00 11.14           N  
ATOM   1262  CA  SER C  42       0.339   7.470  -1.363  1.00  9.44           C  
ATOM   1263  C   SER C  42       0.724   8.262  -2.610  1.00  9.38           C  
ATOM   1264  O   SER C  42       1.697   9.022  -2.603  1.00  7.88           O  
ATOM   1265  CB  SER C  42      -1.002   7.983  -0.831  1.00  8.76           C  
ATOM   1266  OG  SER C  42      -1.059   9.400  -0.892  1.00  9.30           O  
ATOM   1267  N   ALA C  43      -0.039   8.086  -3.682  1.00  9.38           N  
ATOM   1268  CA  ALA C  43       0.238   8.807  -4.922  1.00  9.72           C  
ATOM   1269  C   ALA C  43      -0.098  10.281  -4.724  1.00  9.76           C  
ATOM   1270  O   ALA C  43      -0.827  10.640  -3.796  1.00  9.05           O  
ATOM   1271  CB  ALA C  43      -0.593   8.227  -6.058  1.00 12.65           C  
ATOM   1272  N   TRP C  44       0.446  11.133  -5.584  1.00 10.17           N  
ATOM   1273  CA  TRP C  44       0.184  12.561  -5.506  1.00 10.03           C  
ATOM   1274  C   TRP C  44      -1.185  12.879  -6.102  1.00 10.64           C  
ATOM   1275  O   TRP C  44      -1.579  12.308  -7.114  1.00  8.66           O  
ATOM   1276  CB  TRP C  44       1.255  13.352  -6.254  1.00 10.62           C  
ATOM   1277  CG  TRP C  44       2.571  13.456  -5.541  1.00 10.55           C  
ATOM   1278  CD1 TRP C  44       3.721  12.775  -5.832  1.00 11.85           C  
ATOM   1279  CD2 TRP C  44       2.882  14.309  -4.435  1.00 12.03           C  
ATOM   1280  NE1 TRP C  44       4.727  13.152  -4.974  1.00 13.42           N  
ATOM   1281  CE2 TRP C  44       4.236  14.091  -4.101  1.00 12.20           C  
ATOM   1282  CE3 TRP C  44       2.139  15.232  -3.681  1.00 11.39           C  
ATOM   1283  CZ2 TRP C  44       4.873  14.772  -3.057  1.00 11.80           C  
ATOM   1284  CZ3 TRP C  44       2.771  15.911  -2.641  1.00 12.26           C  
ATOM   1285  CH2 TRP C  44       4.126  15.673  -2.335  1.00 12.04           C  
ATOM   1286  N   HIS C  45      -1.902  13.794  -5.457  1.00  9.91           N  
ATOM   1287  CA  HIS C  45      -3.223  14.207  -5.919  1.00 10.80           C  
ATOM   1288  C   HIS C  45      -3.217  15.710  -6.183  1.00 11.33           C  
ATOM   1289  O   HIS C  45      -2.919  16.505  -5.289  1.00 11.35           O  
ATOM   1290  CB  HIS C  45      -4.279  13.861  -4.865  1.00 10.60           C  
ATOM   1291  CG  HIS C  45      -4.547  12.395  -4.744  1.00 11.83           C  
ATOM   1292  ND1 HIS C  45      -5.545  11.761  -5.451  1.00 13.51           N  
ATOM   1293  CD2 HIS C  45      -3.930  11.430  -4.018  1.00 13.46           C  
ATOM   1294  CE1 HIS C  45      -5.534  10.471  -5.165  1.00 14.53           C  
ATOM   1295  NE2 HIS C  45      -4.567  10.243  -4.301  1.00 13.95           N  
ATOM   1296  N   ASP C  46      -3.545  16.092  -7.412  1.00 11.74           N  
ATOM   1297  CA  ASP C  46      -3.568  17.497  -7.786  1.00 12.61           C  
ATOM   1298  C   ASP C  46      -4.751  18.258  -7.205  1.00 11.68           C  
ATOM   1299  O   ASP C  46      -5.862  17.739  -7.108  1.00 13.46           O  
ATOM   1300  CB  ASP C  46      -3.574  17.649  -9.309  1.00 13.93           C  
ATOM   1301  CG  ASP C  46      -2.299  17.140  -9.951  1.00 15.77           C  
ATOM   1302  OD1 ASP C  46      -1.219  17.336  -9.361  1.00 16.50           O  
ATOM   1303  OD2 ASP C  46      -2.380  16.560 -11.055  1.00 20.56           O  
ATOM   1304  N   VAL C  47      -4.487  19.500  -6.817  1.00 10.65           N  
ATOM   1305  CA  VAL C  47      -5.500  20.383  -6.259  1.00 10.17           C  
ATOM   1306  C   VAL C  47      -5.070  21.802  -6.621  1.00 11.15           C  
ATOM   1307  O   VAL C  47      -3.919  22.183  -6.414  1.00 11.03           O  
ATOM   1308  CB  VAL C  47      -5.604  20.231  -4.722  1.00 10.53           C  
ATOM   1309  CG1 VAL C  47      -4.258  20.515  -4.069  1.00 11.26           C  
ATOM   1310  CG2 VAL C  47      -6.674  21.165  -4.182  1.00 12.10           C  
ATOM   1311  N   ALA C  48      -5.990  22.581  -7.175  1.00  9.63           N  
ATOM   1312  CA  ALA C  48      -5.661  23.935  -7.582  1.00  9.84           C  
ATOM   1313  C   ALA C  48      -6.431  25.022  -6.847  1.00  9.48           C  
ATOM   1314  O   ALA C  48      -7.628  24.887  -6.587  1.00 11.42           O  
ATOM   1315  CB  ALA C  48      -5.869  24.086  -9.085  1.00 11.33           C  
ATOM   1316  N   LEU C  49      -5.723  26.091  -6.505  1.00  8.70           N  
ATOM   1317  CA  LEU C  49      -6.319  27.240  -5.840  1.00  8.54           C  
ATOM   1318  C   LEU C  49      -6.461  28.278  -6.944  1.00  7.30           C  
ATOM   1319  O   LEU C  49      -5.466  28.740  -7.503  1.00  7.19           O  
ATOM   1320  CB  LEU C  49      -5.404  27.760  -4.730  1.00  8.25           C  
ATOM   1321  CG  LEU C  49      -5.179  26.807  -3.545  1.00 11.27           C  
ATOM   1322  CD1 LEU C  49      -4.292  27.479  -2.511  1.00 11.90           C  
ATOM   1323  CD2 LEU C  49      -6.521  26.432  -2.929  1.00 10.76           C  
ATOM   1324  N   GLU C  50      -7.699  28.640  -7.260  1.00  5.49           N  
ATOM   1325  CA  GLU C  50      -7.949  29.590  -8.334  1.00  6.71           C  
ATOM   1326  C   GLU C  50      -8.589  30.899  -7.881  1.00  6.25           C  
ATOM   1327  O   GLU C  50      -9.530  30.907  -7.078  1.00  6.55           O  
ATOM   1328  CB  GLU C  50      -8.834  28.925  -9.390  1.00  7.84           C  
ATOM   1329  CG  GLU C  50      -8.361  27.527  -9.773  1.00  8.27           C  
ATOM   1330  CD  GLU C  50      -9.359  26.782 -10.632  1.00 11.83           C  
ATOM   1331  OE1 GLU C  50     -10.566  26.789 -10.288  1.00 11.85           O  
ATOM   1332  OE2 GLU C  50      -8.946  26.178 -11.641  1.00 13.04           O  
ATOM   1333  N   LEU C  51      -8.072  32.005  -8.407  1.00  6.21           N  
ATOM   1334  CA  LEU C  51      -8.588  33.327  -8.096  1.00  7.61           C  
ATOM   1335  C   LEU C  51      -9.004  33.984  -9.410  1.00  8.52           C  
ATOM   1336  O   LEU C  51      -8.460  33.668 -10.469  1.00  6.86           O  
ATOM   1337  CB  LEU C  51      -7.522  34.187  -7.406  1.00  9.14           C  
ATOM   1338  CG  LEU C  51      -6.964  33.681  -6.074  1.00 11.39           C  
ATOM   1339  CD1 LEU C  51      -5.869  32.658  -6.332  1.00 13.68           C  
ATOM   1340  CD2 LEU C  51      -6.398  34.861  -5.282  1.00 12.73           C  
ATOM   1341  N   THR C  52      -9.961  34.902  -9.336  1.00  7.72           N  
ATOM   1342  CA  THR C  52     -10.444  35.579 -10.532  1.00  9.58           C  
ATOM   1343  C   THR C  52     -10.688  37.062 -10.256  1.00  8.99           C  
ATOM   1344  O   THR C  52     -10.499  37.532  -9.133  1.00  8.35           O  
ATOM   1345  CB  THR C  52     -11.756  34.929 -11.029  1.00 12.19           C  
ATOM   1346  OG1 THR C  52     -12.182  35.568 -12.242  1.00 15.88           O  
ATOM   1347  CG2 THR C  52     -12.844  35.057  -9.977  1.00 10.73           C  
ATOM   1348  N   ASN C  53     -11.097  37.793 -11.286  1.00  7.79           N  
ATOM   1349  CA  ASN C  53     -11.369  39.220 -11.148  1.00  8.75           C  
ATOM   1350  C   ASN C  53     -10.177  39.970 -10.557  1.00  7.73           C  
ATOM   1351  O   ASN C  53     -10.347  40.881  -9.743  1.00  8.11           O  
ATOM   1352  CB  ASN C  53     -12.600  39.433 -10.263  1.00 10.36           C  
ATOM   1353  CG  ASN C  53     -13.868  38.871 -10.880  1.00 12.57           C  
ATOM   1354  OD1 ASN C  53     -14.664  38.217 -10.205  1.00 15.85           O  
ATOM   1355  ND2 ASN C  53     -14.064  39.126 -12.167  1.00 11.64           N  
ATOM   1356  N   CYS C  54      -8.971  39.582 -10.961  1.00  6.61           N  
ATOM   1357  CA  CYS C  54      -7.765  40.244 -10.467  1.00  7.28           C  
ATOM   1358  C   CYS C  54      -7.601  41.623 -11.094  1.00  7.43           C  
ATOM   1359  O   CYS C  54      -7.574  41.750 -12.313  1.00  7.67           O  
ATOM   1360  CB  CYS C  54      -6.519  39.418 -10.798  1.00  8.86           C  
ATOM   1361  SG  CYS C  54      -6.293  37.867  -9.881  1.00 11.66           S  
ATOM   1362  N   PRO C  55      -7.495  42.674 -10.261  1.00  8.16           N  
ATOM   1363  CA  PRO C  55      -7.329  44.037 -10.771  1.00  8.33           C  
ATOM   1364  C   PRO C  55      -6.086  44.135 -11.654  1.00  7.98           C  
ATOM   1365  O   PRO C  55      -5.061  43.521 -11.362  1.00  9.12           O  
ATOM   1366  CB  PRO C  55      -7.200  44.864  -9.495  1.00  9.90           C  
ATOM   1367  CG  PRO C  55      -8.047  44.102  -8.522  1.00 10.65           C  
ATOM   1368  CD  PRO C  55      -7.642  42.680  -8.794  1.00  8.63           C  
ATOM   1369  N   VAL C  56      -6.175  44.916 -12.725  1.00  9.10           N  
ATOM   1370  CA  VAL C  56      -5.051  45.070 -13.642  1.00  9.98           C  
ATOM   1371  C   VAL C  56      -3.788  45.539 -12.921  1.00 11.65           C  
ATOM   1372  O   VAL C  56      -2.674  45.220 -13.337  1.00 13.85           O  
ATOM   1373  CB  VAL C  56      -5.392  46.070 -14.778  1.00 10.27           C  
ATOM   1374  CG1 VAL C  56      -5.577  47.471 -14.207  1.00  9.61           C  
ATOM   1375  CG2 VAL C  56      -4.296  46.053 -15.831  1.00 10.44           C  
ATOM   1376  N   GLY C  57      -3.969  46.287 -11.836  1.00 12.44           N  
ATOM   1377  CA  GLY C  57      -2.837  46.781 -11.076  1.00 13.36           C  
ATOM   1378  C   GLY C  57      -2.173  45.724 -10.210  1.00 14.15           C  
ATOM   1379  O   GLY C  57      -1.063  45.926  -9.715  1.00 14.26           O  
ATOM   1380  N   THR C  58      -2.853  44.597 -10.023  1.00 13.15           N  
ATOM   1381  CA  THR C  58      -2.324  43.500  -9.218  1.00 12.41           C  
ATOM   1382  C   THR C  58      -1.620  42.503 -10.130  1.00 10.98           C  
ATOM   1383  O   THR C  58      -2.256  41.838 -10.943  1.00 11.55           O  
ATOM   1384  CB  THR C  58      -3.457  42.783  -8.461  1.00 11.88           C  
ATOM   1385  OG1 THR C  58      -4.196  43.744  -7.696  1.00 13.25           O  
ATOM   1386  CG2 THR C  58      -2.891  41.730  -7.517  1.00 10.74           C  
ATOM   1387  N   SER C  59      -0.299  42.405  -9.992  1.00 11.23           N  
ATOM   1388  CA  SER C  59       0.485  41.507 -10.836  1.00 10.85           C  
ATOM   1389  C   SER C  59       0.954  40.229 -10.147  1.00 10.84           C  
ATOM   1390  O   SER C  59       1.312  39.260 -10.819  1.00 10.12           O  
ATOM   1391  CB  SER C  59       1.700  42.253 -11.391  1.00 11.31           C  
ATOM   1392  OG  SER C  59       2.552  42.668 -10.344  1.00 17.58           O  
ATOM   1393  N   ARG C  60       0.968  40.223  -8.816  1.00 10.18           N  
ATOM   1394  CA  ARG C  60       1.411  39.043  -8.083  1.00 11.35           C  
ATOM   1395  C   ARG C  60       0.497  38.674  -6.925  1.00  9.23           C  
ATOM   1396  O   ARG C  60      -0.116  39.539  -6.294  1.00  9.25           O  
ATOM   1397  CB  ARG C  60       2.837  39.255  -7.554  1.00 12.55           C  
ATOM   1398  CG  ARG C  60       3.875  39.492  -8.646  1.00 17.00           C  
ATOM   1399  CD  ARG C  60       5.255  39.708  -8.042  1.00 20.76           C  
ATOM   1400  NE  ARG C  60       5.780  38.494  -7.427  1.00 23.43           N  
ATOM   1401  CZ  ARG C  60       6.820  38.465  -6.598  1.00 23.99           C  
ATOM   1402  NH1 ARG C  60       7.448  39.587  -6.278  1.00 25.86           N  
ATOM   1403  NH2 ARG C  60       7.233  37.311  -6.089  1.00 25.88           N  
ATOM   1404  N   VAL C  61       0.405  37.377  -6.661  1.00  8.86           N  
ATOM   1405  CA  VAL C  61      -0.414  36.855  -5.567  1.00  8.52           C  
ATOM   1406  C   VAL C  61       0.442  35.929  -4.712  1.00  7.62           C  
ATOM   1407  O   VAL C  61       1.020  34.959  -5.216  1.00  8.85           O  
ATOM   1408  CB  VAL C  61      -1.624  36.052  -6.099  1.00  9.15           C  
ATOM   1409  CG1 VAL C  61      -2.430  35.496  -4.934  1.00  9.04           C  
ATOM   1410  CG2 VAL C  61      -2.497  36.941  -6.970  1.00  8.69           C  
ATOM   1411  N   THR C  62       0.527  36.230  -3.424  1.00  6.13           N  
ATOM   1412  CA  THR C  62       1.310  35.421  -2.498  1.00  8.28           C  
ATOM   1413  C   THR C  62       0.396  34.642  -1.558  1.00  9.17           C  
ATOM   1414  O   THR C  62      -0.425  35.225  -0.846  1.00  9.05           O  
ATOM   1415  CB  THR C  62       2.251  36.298  -1.653  1.00 10.33           C  
ATOM   1416  OG1 THR C  62       3.156  36.996  -2.519  1.00 11.71           O  
ATOM   1417  CG2 THR C  62       3.049  35.445  -0.676  1.00  9.80           C  
ATOM   1418  N   ALA C  63       0.542  33.322  -1.559  1.00  8.66           N  
ATOM   1419  CA  ALA C  63      -0.272  32.473  -0.701  1.00  8.79           C  
ATOM   1420  C   ALA C  63       0.513  31.989   0.514  1.00 10.38           C  
ATOM   1421  O   ALA C  63       1.639  31.498   0.383  1.00 10.61           O  
ATOM   1422  CB  ALA C  63      -0.786  31.278  -1.498  1.00 10.19           C  
ATOM   1423  N   SER C  64      -0.085  32.138   1.694  1.00  8.18           N  
ATOM   1424  CA  SER C  64       0.534  31.700   2.936  1.00  7.61           C  
ATOM   1425  C   SER C  64      -0.236  30.487   3.450  1.00  7.39           C  
ATOM   1426  O   SER C  64      -1.441  30.559   3.678  1.00  8.21           O  
ATOM   1427  CB  SER C  64       0.497  32.823   3.979  1.00  9.88           C  
ATOM   1428  OG  SER C  64       1.363  33.885   3.611  1.00 11.54           O  
ATOM   1429  N   PHE C  65       0.471  29.380   3.631  1.00  6.55           N  
ATOM   1430  CA  PHE C  65      -0.148  28.141   4.094  1.00  6.61           C  
ATOM   1431  C   PHE C  65      -0.020  27.951   5.600  1.00  7.96           C  
ATOM   1432  O   PHE C  65       1.025  28.217   6.187  1.00  7.49           O  
ATOM   1433  CB  PHE C  65       0.483  26.959   3.354  1.00  6.18           C  
ATOM   1434  CG  PHE C  65       0.429  27.091   1.867  1.00  6.38           C  
ATOM   1435  CD1 PHE C  65      -0.660  26.605   1.145  1.00  6.88           C  
ATOM   1436  CD2 PHE C  65       1.450  27.744   1.179  1.00  8.43           C  
ATOM   1437  CE1 PHE C  65      -0.729  26.769  -0.234  1.00  8.43           C  
ATOM   1438  CE2 PHE C  65       1.385  27.911  -0.204  1.00  8.25           C  
ATOM   1439  CZ  PHE C  65       0.294  27.425  -0.910  1.00 10.09           C  
ATOM   1440  N   SER C  66      -1.098  27.481   6.216  1.00  6.67           N  
ATOM   1441  CA  SER C  66      -1.114  27.248   7.660  1.00  8.14           C  
ATOM   1442  C   SER C  66      -1.914  25.993   7.999  1.00  7.23           C  
ATOM   1443  O   SER C  66      -2.962  25.734   7.408  1.00  8.65           O  
ATOM   1444  CB  SER C  66      -1.725  28.461   8.376  1.00 10.73           C  
ATOM   1445  OG  SER C  66      -1.621  28.325   9.782  1.00 16.07           O  
ATOM   1446  N   GLY C  67      -1.412  25.219   8.955  1.00  6.28           N  
ATOM   1447  CA  GLY C  67      -2.089  24.003   9.360  1.00  7.13           C  
ATOM   1448  C   GLY C  67      -1.404  23.350  10.547  1.00  7.72           C  
ATOM   1449  O   GLY C  67      -0.259  23.676  10.871  1.00  9.27           O  
ATOM   1450  N   ALA C  68      -2.106  22.438  11.206  1.00  7.09           N  
ATOM   1451  CA  ALA C  68      -1.551  21.745  12.367  1.00  7.66           C  
ATOM   1452  C   ALA C  68      -0.448  20.795  11.912  1.00  7.11           C  
ATOM   1453  O   ALA C  68      -0.658  19.950  11.046  1.00  7.57           O  
ATOM   1454  CB  ALA C  68      -2.646  20.973  13.084  1.00  6.41           C  
ATOM   1455  N   ALA C  69       0.734  20.948  12.502  1.00  8.40           N  
ATOM   1456  CA  ALA C  69       1.867  20.099  12.158  1.00  8.04           C  
ATOM   1457  C   ALA C  69       2.246  19.205  13.334  1.00 10.78           C  
ATOM   1458  O   ALA C  69       2.143  19.617  14.491  1.00 11.91           O  
ATOM   1459  CB  ALA C  69       3.057  20.959  11.757  1.00 10.10           C  
ATOM   1460  N   ASP C  70       2.670  17.977  13.035  1.00 10.42           N  
ATOM   1461  CA  ASP C  70       3.079  17.059  14.095  1.00 12.04           C  
ATOM   1462  C   ASP C  70       4.587  17.159  14.286  1.00 11.58           C  
ATOM   1463  O   ASP C  70       5.234  18.026  13.690  1.00 11.26           O  
ATOM   1464  CB  ASP C  70       2.678  15.621  13.760  1.00 15.23           C  
ATOM   1465  CG  ASP C  70       3.222  15.155  12.425  1.00 15.26           C  
ATOM   1466  OD1 ASP C  70       4.314  15.606  12.038  1.00 18.12           O  
ATOM   1467  OD2 ASP C  70       2.557  14.322  11.775  1.00 20.39           O  
ATOM   1468  N   SER C  71       5.145  16.273  15.106  1.00 11.64           N  
ATOM   1469  CA  SER C  71       6.578  16.296  15.386  1.00 12.25           C  
ATOM   1470  C   SER C  71       7.475  16.011  14.186  1.00 12.67           C  
ATOM   1471  O   SER C  71       8.689  16.219  14.255  1.00 13.00           O  
ATOM   1472  CB  SER C  71       6.898  15.309  16.518  1.00 11.40           C  
ATOM   1473  OG  SER C  71       6.432  14.012  16.204  1.00 14.14           O  
ATOM   1474  N   THR C  72       6.896  15.533  13.090  1.00 11.41           N  
ATOM   1475  CA  THR C  72       7.686  15.237  11.900  1.00 12.99           C  
ATOM   1476  C   THR C  72       7.839  16.485  11.031  1.00 12.63           C  
ATOM   1477  O   THR C  72       8.614  16.496  10.073  1.00 14.79           O  
ATOM   1478  CB  THR C  72       7.032  14.131  11.038  1.00 13.13           C  
ATOM   1479  OG1 THR C  72       5.919  14.678  10.316  1.00 13.42           O  
ATOM   1480  CG2 THR C  72       6.547  12.989  11.913  1.00 13.54           C  
ATOM   1481  N   GLY C  73       7.096  17.536  11.372  1.00 10.55           N  
ATOM   1482  CA  GLY C  73       7.163  18.764  10.602  1.00  9.94           C  
ATOM   1483  C   GLY C  73       6.064  18.844   9.558  1.00  9.15           C  
ATOM   1484  O   GLY C  73       5.621  19.934   9.192  1.00  6.06           O  
ATOM   1485  N   TYR C  74       5.632  17.686   9.071  1.00  7.66           N  
ATOM   1486  CA  TYR C  74       4.577  17.623   8.068  1.00  7.29           C  
ATOM   1487  C   TYR C  74       3.221  17.886   8.715  1.00  6.62           C  
ATOM   1488  O   TYR C  74       3.112  17.996   9.935  1.00  7.10           O  
ATOM   1489  CB  TYR C  74       4.570  16.245   7.399  1.00  9.41           C  
ATOM   1490  CG  TYR C  74       5.777  15.994   6.524  1.00 11.60           C  
ATOM   1491  CD1 TYR C  74       5.874  16.568   5.259  1.00 12.26           C  
ATOM   1492  CD2 TYR C  74       6.833  15.203   6.975  1.00 12.96           C  
ATOM   1493  CE1 TYR C  74       6.996  16.360   4.459  1.00 17.27           C  
ATOM   1494  CE2 TYR C  74       7.959  14.985   6.183  1.00 15.53           C  
ATOM   1495  CZ  TYR C  74       8.033  15.567   4.930  1.00 17.55           C  
ATOM   1496  OH  TYR C  74       9.144  15.361   4.146  1.00 18.61           O  
ATOM   1497  N   TYR C  75       2.187  17.985   7.888  1.00  4.82           N  
ATOM   1498  CA  TYR C  75       0.838  18.232   8.392  1.00  5.72           C  
ATOM   1499  C   TYR C  75       0.319  17.024   9.166  1.00  6.22           C  
ATOM   1500  O   TYR C  75       0.318  15.896   8.670  1.00  4.38           O  
ATOM   1501  CB  TYR C  75      -0.099  18.571   7.235  1.00  6.23           C  
ATOM   1502  CG  TYR C  75       0.186  19.922   6.616  1.00  6.76           C  
ATOM   1503  CD1 TYR C  75      -0.182  21.099   7.267  1.00  4.70           C  
ATOM   1504  CD2 TYR C  75       0.841  20.024   5.386  1.00  5.47           C  
ATOM   1505  CE1 TYR C  75       0.097  22.349   6.711  1.00  3.79           C  
ATOM   1506  CE2 TYR C  75       1.125  21.269   4.824  1.00  5.79           C  
ATOM   1507  CZ  TYR C  75       0.749  22.424   5.487  1.00  3.02           C  
ATOM   1508  OH  TYR C  75       1.026  23.651   4.931  1.00  4.84           O  
ATOM   1509  N   LYS C  76      -0.118  17.277  10.395  1.00  5.47           N  
ATOM   1510  CA  LYS C  76      -0.634  16.234  11.270  1.00  7.44           C  
ATOM   1511  C   LYS C  76      -1.976  15.688  10.794  1.00  7.37           C  
ATOM   1512  O   LYS C  76      -2.815  16.429  10.283  1.00  6.29           O  
ATOM   1513  CB  LYS C  76      -0.785  16.789  12.694  1.00  9.66           C  
ATOM   1514  CG  LYS C  76      -1.424  15.821  13.673  1.00 11.80           C  
ATOM   1515  CD  LYS C  76      -1.591  16.467  15.042  1.00 14.25           C  
ATOM   1516  CE  LYS C  76      -2.190  15.490  16.038  1.00 15.47           C  
ATOM   1517  NZ  LYS C  76      -2.220  16.060  17.413  1.00 19.20           N  
ATOM   1518  N   ASN C  77      -2.172  14.385  10.967  1.00  7.08           N  
ATOM   1519  CA  ASN C  77      -3.431  13.761  10.580  1.00  8.09           C  
ATOM   1520  C   ASN C  77      -4.422  13.917  11.726  1.00  8.63           C  
ATOM   1521  O   ASN C  77      -4.181  13.439  12.833  1.00  9.51           O  
ATOM   1522  CB  ASN C  77      -3.223  12.277  10.272  1.00  9.59           C  
ATOM   1523  CG  ASN C  77      -4.529  11.549  10.038  1.00 10.47           C  
ATOM   1524  OD1 ASN C  77      -5.463  12.102   9.445  1.00  8.75           O  
ATOM   1525  ND2 ASN C  77      -4.605  10.304  10.497  1.00 11.64           N  
ATOM   1526  N   GLN C  78      -5.532  14.589  11.448  1.00  9.59           N  
ATOM   1527  CA  GLN C  78      -6.555  14.819  12.461  1.00 11.93           C  
ATOM   1528  C   GLN C  78      -7.586  13.690  12.460  1.00 12.84           C  
ATOM   1529  O   GLN C  78      -8.615  13.775  13.129  1.00 13.02           O  
ATOM   1530  CB  GLN C  78      -7.240  16.162  12.212  1.00 11.55           C  
ATOM   1531  CG  GLN C  78      -6.272  17.339  12.156  1.00 11.27           C  
ATOM   1532  CD  GLN C  78      -5.638  17.645  13.507  1.00 11.89           C  
ATOM   1533  OE1 GLN C  78      -5.221  16.738  14.233  1.00 12.60           O  
ATOM   1534  NE2 GLN C  78      -5.554  18.926  13.844  1.00 11.55           N  
ATOM   1535  N   GLY C  79      -7.297  12.639  11.700  1.00 13.33           N  
ATOM   1536  CA  GLY C  79      -8.188  11.494  11.634  1.00 14.34           C  
ATOM   1537  C   GLY C  79      -7.785  10.466  12.674  1.00 13.64           C  
ATOM   1538  O   GLY C  79      -6.983  10.765  13.561  1.00 14.95           O  
ATOM   1539  N   THR C  80      -8.323   9.253  12.567  1.00 14.53           N  
ATOM   1540  CA  THR C  80      -8.009   8.197  13.524  1.00 14.19           C  
ATOM   1541  C   THR C  80      -6.768   7.385  13.156  1.00 14.88           C  
ATOM   1542  O   THR C  80      -6.138   6.780  14.022  1.00 15.22           O  
ATOM   1543  CB  THR C  80      -9.196   7.223  13.691  1.00 14.80           C  
ATOM   1544  OG1 THR C  80      -9.603   6.737  12.406  1.00 15.87           O  
ATOM   1545  CG2 THR C  80     -10.370   7.928  14.354  1.00 16.15           C  
ATOM   1546  N   ALA C  81      -6.417   7.370  11.874  1.00 13.90           N  
ATOM   1547  CA  ALA C  81      -5.246   6.631  11.420  1.00 14.98           C  
ATOM   1548  C   ALA C  81      -3.993   7.151  12.113  1.00 16.14           C  
ATOM   1549  O   ALA C  81      -3.802   8.361  12.244  1.00 18.09           O  
ATOM   1550  CB  ALA C  81      -5.101   6.757   9.907  1.00 12.60           C  
ATOM   1551  N   GLN C  82      -3.135   6.237  12.553  1.00 16.51           N  
ATOM   1552  CA  GLN C  82      -1.905   6.614  13.241  1.00 16.46           C  
ATOM   1553  C   GLN C  82      -0.662   6.471  12.367  1.00 15.83           C  
ATOM   1554  O   GLN C  82      -0.665   5.744  11.370  1.00 15.21           O  
ATOM   1555  CB  GLN C  82      -1.732   5.769  14.505  1.00 19.78           C  
ATOM   1556  CG  GLN C  82      -2.860   5.912  15.518  1.00 22.83           C  
ATOM   1557  CD  GLN C  82      -2.987   7.322  16.058  1.00 25.89           C  
ATOM   1558  OE1 GLN C  82      -2.029   7.882  16.598  1.00 27.21           O  
ATOM   1559  NE2 GLN C  82      -4.174   7.905  15.922  1.00 26.33           N  
ATOM   1560  N   ASN C  83       0.396   7.179  12.751  1.00 14.10           N  
ATOM   1561  CA  ASN C  83       1.667   7.151  12.040  1.00 14.53           C  
ATOM   1562  C   ASN C  83       1.553   7.586  10.586  1.00 14.29           C  
ATOM   1563  O   ASN C  83       2.262   7.073   9.716  1.00 16.00           O  
ATOM   1564  CB  ASN C  83       2.281   5.750  12.115  1.00 15.41           C  
ATOM   1565  CG  ASN C  83       2.530   5.302  13.540  1.00 17.88           C  
ATOM   1566  OD1 ASN C  83       3.094   6.048  14.347  1.00 16.21           O  
ATOM   1567  ND2 ASN C  83       2.117   4.080  13.859  1.00 15.71           N  
ATOM   1568  N   ILE C  84       0.658   8.529  10.320  1.00 12.16           N  
ATOM   1569  CA  ILE C  84       0.468   9.030   8.962  1.00 12.65           C  
ATOM   1570  C   ILE C  84       0.505  10.560   8.948  1.00 11.58           C  
ATOM   1571  O   ILE C  84      -0.099  11.218   9.801  1.00 11.53           O  
ATOM   1572  CB  ILE C  84      -0.880   8.546   8.370  1.00 12.95           C  
ATOM   1573  CG1 ILE C  84      -0.962   8.911   6.887  1.00 15.48           C  
ATOM   1574  CG2 ILE C  84      -2.043   9.154   9.130  1.00 13.75           C  
ATOM   1575  CD1 ILE C  84      -0.055   8.078   6.005  1.00 16.68           C  
ATOM   1576  N   GLN C  85       1.232  11.113   7.984  1.00  9.80           N  
ATOM   1577  CA  GLN C  85       1.363  12.561   7.837  1.00  9.05           C  
ATOM   1578  C   GLN C  85       0.849  12.989   6.462  1.00  7.23           C  
ATOM   1579  O   GLN C  85       0.714  12.166   5.561  1.00  5.66           O  
ATOM   1580  CB  GLN C  85       2.837  12.984   7.963  1.00 12.44           C  
ATOM   1581  CG  GLN C  85       3.444  12.871   9.345  1.00 16.00           C  
ATOM   1582  CD  GLN C  85       3.563  11.441   9.843  1.00 16.04           C  
ATOM   1583  OE1 GLN C  85       4.115  10.575   9.160  1.00 13.30           O  
ATOM   1584  NE2 GLN C  85       3.050  11.190  11.041  1.00 18.36           N  
ATOM   1585  N   LEU C  86       0.568  14.280   6.311  1.00  8.53           N  
ATOM   1586  CA  LEU C  86       0.098  14.814   5.041  1.00  6.05           C  
ATOM   1587  C   LEU C  86       1.129  15.801   4.503  1.00  6.84           C  
ATOM   1588  O   LEU C  86       1.637  16.647   5.238  1.00  6.31           O  
ATOM   1589  CB  LEU C  86      -1.256  15.518   5.199  1.00  7.85           C  
ATOM   1590  CG  LEU C  86      -2.488  14.645   5.486  1.00  9.21           C  
ATOM   1591  CD1 LEU C  86      -2.512  13.461   4.522  1.00  9.66           C  
ATOM   1592  CD2 LEU C  86      -2.459  14.158   6.923  1.00 11.03           C  
ATOM   1593  N   GLU C  87       1.430  15.690   3.215  1.00  6.04           N  
ATOM   1594  CA  GLU C  87       2.412  16.564   2.582  1.00  8.17           C  
ATOM   1595  C   GLU C  87       1.828  17.361   1.424  1.00  8.17           C  
ATOM   1596  O   GLU C  87       1.055  16.838   0.619  1.00  6.06           O  
ATOM   1597  CB  GLU C  87       3.602  15.729   2.098  1.00 10.86           C  
ATOM   1598  CG  GLU C  87       4.602  16.494   1.242  1.00 12.79           C  
ATOM   1599  CD  GLU C  87       5.817  15.656   0.882  1.00 14.42           C  
ATOM   1600  OE1 GLU C  87       5.718  14.408   0.921  1.00 15.41           O  
ATOM   1601  OE2 GLU C  87       6.865  16.245   0.549  1.00 16.61           O  
ATOM   1602  N   LEU C  88       2.203  18.636   1.356  1.00  7.27           N  
ATOM   1603  CA  LEU C  88       1.746  19.539   0.306  1.00  8.14           C  
ATOM   1604  C   LEU C  88       2.942  20.185  -0.391  1.00  9.57           C  
ATOM   1605  O   LEU C  88       3.884  20.622   0.265  1.00  8.00           O  
ATOM   1606  CB  LEU C  88       0.862  20.637   0.906  1.00  7.84           C  
ATOM   1607  CG  LEU C  88       0.438  21.768  -0.037  1.00  8.77           C  
ATOM   1608  CD1 LEU C  88      -0.680  21.292  -0.949  1.00  7.60           C  
ATOM   1609  CD2 LEU C  88      -0.029  22.971   0.781  1.00  9.42           C  
ATOM   1610  N   GLN C  89       2.899  20.232  -1.720  1.00  9.20           N  
ATOM   1611  CA  GLN C  89       3.966  20.843  -2.501  1.00 11.33           C  
ATOM   1612  C   GLN C  89       3.357  21.507  -3.729  1.00 11.72           C  
ATOM   1613  O   GLN C  89       2.197  21.253  -4.069  1.00 10.13           O  
ATOM   1614  CB  GLN C  89       4.980  19.794  -2.966  1.00 15.47           C  
ATOM   1615  CG  GLN C  89       5.568  18.927  -1.861  1.00 18.80           C  
ATOM   1616  CD  GLN C  89       6.788  18.158  -2.330  1.00 21.72           C  
ATOM   1617  OE1 GLN C  89       6.909  17.825  -3.512  1.00 20.35           O  
ATOM   1618  NE2 GLN C  89       7.694  17.864  -1.404  1.00 23.49           N  
ATOM   1619  N   ASP C  90       4.130  22.360  -4.394  1.00 11.95           N  
ATOM   1620  CA  ASP C  90       3.637  23.013  -5.598  1.00 14.38           C  
ATOM   1621  C   ASP C  90       4.017  22.156  -6.799  1.00 15.32           C  
ATOM   1622  O   ASP C  90       4.235  20.950  -6.662  1.00 16.14           O  
ATOM   1623  CB  ASP C  90       4.223  24.426  -5.734  1.00 14.33           C  
ATOM   1624  CG  ASP C  90       5.735  24.424  -5.896  1.00 13.51           C  
ATOM   1625  OD1 ASP C  90       6.339  23.335  -5.930  1.00 15.16           O  
ATOM   1626  OD2 ASP C  90       6.314  25.530  -5.990  1.00 13.63           O  
ATOM   1627  N   ASP C  91       4.100  22.769  -7.972  1.00 17.41           N  
ATOM   1628  CA  ASP C  91       4.444  22.033  -9.183  1.00 21.17           C  
ATOM   1629  C   ASP C  91       5.905  22.245  -9.565  1.00 21.95           C  
ATOM   1630  O   ASP C  91       6.326  21.867 -10.658  1.00 22.83           O  
ATOM   1631  CB  ASP C  91       3.536  22.480 -10.335  1.00 23.40           C  
ATOM   1632  CG  ASP C  91       3.800  23.912 -10.760  1.00 25.91           C  
ATOM   1633  OD1 ASP C  91       4.285  24.706  -9.925  1.00 27.78           O  
ATOM   1634  OD2 ASP C  91       3.509  24.247 -11.928  1.00 30.36           O  
ATOM   1635  N   SER C  92       6.675  22.837  -8.659  1.00 22.18           N  
ATOM   1636  CA  SER C  92       8.086  23.105  -8.922  1.00 24.32           C  
ATOM   1637  C   SER C  92       9.027  22.458  -7.909  1.00 23.40           C  
ATOM   1638  O   SER C  92      10.205  22.806  -7.842  1.00 25.49           O  
ATOM   1639  CB  SER C  92       8.333  24.616  -8.953  1.00 24.57           C  
ATOM   1640  OG  SER C  92       7.536  25.237  -9.944  1.00 28.49           O  
ATOM   1641  N   GLY C  93       8.507  21.523  -7.121  1.00 22.70           N  
ATOM   1642  CA  GLY C  93       9.337  20.842  -6.141  1.00 21.85           C  
ATOM   1643  C   GLY C  93       9.487  21.565  -4.815  1.00 21.45           C  
ATOM   1644  O   GLY C  93      10.379  21.243  -4.026  1.00 22.13           O  
ATOM   1645  N   ASN C  94       8.623  22.545  -4.564  1.00 18.34           N  
ATOM   1646  CA  ASN C  94       8.671  23.293  -3.312  1.00 15.67           C  
ATOM   1647  C   ASN C  94       7.726  22.696  -2.279  1.00 14.56           C  
ATOM   1648  O   ASN C  94       6.515  22.661  -2.486  1.00 12.56           O  
ATOM   1649  CB  ASN C  94       8.292  24.758  -3.542  1.00 15.36           C  
ATOM   1650  CG  ASN C  94       9.388  25.543  -4.235  1.00 16.08           C  
ATOM   1651  OD1 ASN C  94      10.520  25.595  -3.760  1.00 14.59           O  
ATOM   1652  ND2 ASN C  94       9.052  26.162  -5.361  1.00 14.86           N  
ATOM   1653  N   THR C  95       8.285  22.218  -1.174  1.00 13.41           N  
ATOM   1654  CA  THR C  95       7.474  21.654  -0.104  1.00 12.26           C  
ATOM   1655  C   THR C  95       6.798  22.816   0.611  1.00 10.33           C  
ATOM   1656  O   THR C  95       7.454  23.777   1.005  1.00 11.26           O  
ATOM   1657  CB  THR C  95       8.337  20.867   0.900  1.00 14.87           C  
ATOM   1658  OG1 THR C  95       8.899  19.724   0.247  1.00 16.11           O  
ATOM   1659  CG2 THR C  95       7.498  20.409   2.085  1.00 15.99           C  
ATOM   1660  N   LEU C  96       5.481  22.731   0.763  1.00  9.18           N  
ATOM   1661  CA  LEU C  96       4.728  23.798   1.407  1.00  8.59           C  
ATOM   1662  C   LEU C  96       4.188  23.439   2.782  1.00  8.52           C  
ATOM   1663  O   LEU C  96       2.969  23.408   2.995  1.00  7.68           O  
ATOM   1664  CB  LEU C  96       3.574  24.230   0.496  1.00  8.68           C  
ATOM   1665  CG  LEU C  96       3.992  24.712  -0.901  1.00  7.98           C  
ATOM   1666  CD1 LEU C  96       2.759  24.981  -1.742  1.00  9.44           C  
ATOM   1667  CD2 LEU C  96       4.846  25.968  -0.774  1.00  8.29           C  
ATOM   1668  N   ASN C  97       5.086  23.164   3.720  1.00  8.01           N  
ATOM   1669  CA  ASN C  97       4.662  22.848   5.079  1.00  8.74           C  
ATOM   1670  C   ASN C  97       4.096  24.119   5.703  1.00  8.19           C  
ATOM   1671  O   ASN C  97       4.190  25.197   5.113  1.00  7.27           O  
ATOM   1672  CB  ASN C  97       5.845  22.335   5.911  1.00 11.79           C  
ATOM   1673  CG  ASN C  97       6.216  20.907   5.570  1.00 14.50           C  
ATOM   1674  OD1 ASN C  97       5.354  20.025   5.521  1.00 13.20           O  
ATOM   1675  ND2 ASN C  97       7.503  20.663   5.347  1.00 17.73           N  
ATOM   1676  N   THR C  98       3.518  23.997   6.893  1.00  7.36           N  
ATOM   1677  CA  THR C  98       2.928  25.147   7.566  1.00  6.94           C  
ATOM   1678  C   THR C  98       3.919  26.308   7.652  1.00  6.91           C  
ATOM   1679  O   THR C  98       5.102  26.111   7.956  1.00  4.93           O  
ATOM   1680  CB  THR C  98       2.445  24.775   8.986  1.00  8.93           C  
ATOM   1681  OG1 THR C  98       1.624  25.834   9.502  1.00  9.51           O  
ATOM   1682  CG2 THR C  98       3.628  24.553   9.920  1.00  9.20           C  
ATOM   1683  N   GLY C  99       3.438  27.510   7.361  1.00  6.20           N  
ATOM   1684  CA  GLY C  99       4.289  28.686   7.417  1.00  8.12           C  
ATOM   1685  C   GLY C  99       4.922  29.032   6.083  1.00  9.25           C  
ATOM   1686  O   GLY C  99       5.434  30.145   5.903  1.00  9.08           O  
ATOM   1687  N   ALA C 100       4.896  28.085   5.146  1.00  7.91           N  
ATOM   1688  CA  ALA C 100       5.474  28.300   3.825  1.00  9.40           C  
ATOM   1689  C   ALA C 100       4.667  29.295   3.005  1.00  9.98           C  
ATOM   1690  O   ALA C 100       3.476  29.493   3.240  1.00  8.54           O  
ATOM   1691  CB  ALA C 100       5.569  26.976   3.077  1.00  8.83           C  
ATOM   1692  N   THR C 101       5.325  29.914   2.031  1.00  9.94           N  
ATOM   1693  CA  THR C 101       4.671  30.883   1.159  1.00 10.86           C  
ATOM   1694  C   THR C 101       4.976  30.569  -0.298  1.00 10.93           C  
ATOM   1695  O   THR C 101       6.000  29.965  -0.617  1.00  9.42           O  
ATOM   1696  CB  THR C 101       5.137  32.322   1.454  1.00 13.76           C  
ATOM   1697  OG1 THR C 101       6.520  32.457   1.101  1.00 14.82           O  
ATOM   1698  CG2 THR C 101       4.963  32.648   2.930  1.00 15.23           C  
ATOM   1699  N   LYS C 102       4.075  30.984  -1.185  1.00 10.03           N  
ATOM   1700  CA  LYS C 102       4.249  30.759  -2.613  1.00  9.51           C  
ATOM   1701  C   LYS C 102       3.635  31.916  -3.385  1.00  9.65           C  
ATOM   1702  O   LYS C 102       2.483  32.269  -3.171  1.00  5.97           O  
ATOM   1703  CB  LYS C 102       3.583  29.447  -3.036  1.00 10.54           C  
ATOM   1704  CG  LYS C 102       3.645  29.199  -4.539  1.00 14.13           C  
ATOM   1705  CD  LYS C 102       2.961  27.896  -4.920  1.00 17.21           C  
ATOM   1706  CE  LYS C 102       2.977  27.700  -6.428  1.00 18.03           C  
ATOM   1707  NZ  LYS C 102       4.363  27.766  -6.978  1.00 17.90           N  
ATOM   1708  N   THR C 103       4.422  32.500  -4.282  1.00 11.10           N  
ATOM   1709  CA  THR C 103       3.951  33.624  -5.083  1.00 10.61           C  
ATOM   1710  C   THR C 103       3.859  33.256  -6.559  1.00 10.90           C  
ATOM   1711  O   THR C 103       4.787  32.680  -7.129  1.00 11.30           O  
ATOM   1712  CB  THR C 103       4.884  34.838  -4.931  1.00 12.66           C  
ATOM   1713  OG1 THR C 103       4.916  35.251  -3.560  1.00 11.88           O  
ATOM   1714  CG2 THR C 103       4.399  35.997  -5.789  1.00  9.81           C  
ATOM   1715  N   VAL C 104       2.727  33.583  -7.170  1.00  8.85           N  
ATOM   1716  CA  VAL C 104       2.512  33.307  -8.585  1.00  9.00           C  
ATOM   1717  C   VAL C 104       2.181  34.606  -9.306  1.00  7.95           C  
ATOM   1718  O   VAL C 104       1.784  35.588  -8.678  1.00  6.86           O  
ATOM   1719  CB  VAL C 104       1.360  32.305  -8.805  1.00  9.87           C  
ATOM   1720  CG1 VAL C 104       1.699  30.972  -8.158  1.00 10.88           C  
ATOM   1721  CG2 VAL C 104       0.064  32.867  -8.236  1.00  9.12           C  
ATOM   1722  N   GLN C 105       2.336  34.602 -10.624  1.00  8.35           N  
ATOM   1723  CA  GLN C 105       2.053  35.780 -11.431  1.00  9.37           C  
ATOM   1724  C   GLN C 105       0.612  35.776 -11.935  1.00  8.29           C  
ATOM   1725  O   GLN C 105       0.086  34.741 -12.343  1.00  8.53           O  
ATOM   1726  CB  GLN C 105       3.018  35.847 -12.614  1.00 13.52           C  
ATOM   1727  CG  GLN C 105       4.460  36.125 -12.207  1.00 18.97           C  
ATOM   1728  CD  GLN C 105       5.432  35.994 -13.363  1.00 22.87           C  
ATOM   1729  OE1 GLN C 105       6.587  36.412 -13.266  1.00 25.55           O  
ATOM   1730  NE2 GLN C 105       4.975  35.401 -14.463  1.00 23.23           N  
ATOM   1731  N   VAL C 106      -0.015  36.944 -11.903  1.00  7.58           N  
ATOM   1732  CA  VAL C 106      -1.397  37.086 -12.366  1.00  7.10           C  
ATOM   1733  C   VAL C 106      -1.463  37.136 -13.889  1.00  9.09           C  
ATOM   1734  O   VAL C 106      -0.723  37.884 -14.525  1.00  9.88           O  
ATOM   1735  CB  VAL C 106      -2.043  38.374 -11.803  1.00  9.12           C  
ATOM   1736  CG1 VAL C 106      -3.354  38.667 -12.526  1.00  8.39           C  
ATOM   1737  CG2 VAL C 106      -2.299  38.218 -10.310  1.00  7.03           C  
ATOM   1738  N   ASP C 107      -2.337  36.315 -14.465  1.00  8.48           N  
ATOM   1739  CA  ASP C 107      -2.526  36.294 -15.911  1.00 10.44           C  
ATOM   1740  C   ASP C 107      -3.508  37.414 -16.224  1.00 10.88           C  
ATOM   1741  O   ASP C 107      -4.720  37.234 -16.121  1.00 12.31           O  
ATOM   1742  CB  ASP C 107      -3.110  34.951 -16.355  1.00 10.65           C  
ATOM   1743  CG  ASP C 107      -3.212  34.835 -17.865  1.00 12.61           C  
ATOM   1744  OD1 ASP C 107      -2.959  35.849 -18.559  1.00 14.31           O  
ATOM   1745  OD2 ASP C 107      -3.544  33.739 -18.362  1.00 14.03           O  
ATOM   1746  N   ASP C 108      -2.978  38.575 -16.594  1.00 12.15           N  
ATOM   1747  CA  ASP C 108      -3.803  39.740 -16.890  1.00 12.88           C  
ATOM   1748  C   ASP C 108      -4.747  39.569 -18.078  1.00 12.92           C  
ATOM   1749  O   ASP C 108      -5.707  40.328 -18.214  1.00 13.48           O  
ATOM   1750  CB  ASP C 108      -2.909  40.961 -17.109  1.00 14.82           C  
ATOM   1751  CG  ASP C 108      -1.998  40.809 -18.314  1.00 15.93           C  
ATOM   1752  OD1 ASP C 108      -1.613  39.666 -18.626  1.00 18.14           O  
ATOM   1753  OD2 ASP C 108      -1.656  41.835 -18.934  1.00 19.19           O  
ATOM   1754  N   SER C 109      -4.485  38.578 -18.930  1.00 13.47           N  
ATOM   1755  CA  SER C 109      -5.344  38.350 -20.090  1.00 13.06           C  
ATOM   1756  C   SER C 109      -6.703  37.812 -19.656  1.00 11.21           C  
ATOM   1757  O   SER C 109      -7.709  38.026 -20.328  1.00 13.40           O  
ATOM   1758  CB  SER C 109      -4.683  37.370 -21.067  1.00 12.90           C  
ATOM   1759  OG  SER C 109      -4.682  36.046 -20.559  1.00 17.69           O  
ATOM   1760  N   SER C 110      -6.727  37.113 -18.528  1.00 10.93           N  
ATOM   1761  CA  SER C 110      -7.965  36.552 -17.996  1.00  9.07           C  
ATOM   1762  C   SER C 110      -8.214  37.047 -16.578  1.00  9.91           C  
ATOM   1763  O   SER C 110      -9.164  36.611 -15.921  1.00  8.01           O  
ATOM   1764  CB  SER C 110      -7.900  35.022 -17.996  1.00  8.91           C  
ATOM   1765  OG  SER C 110      -7.951  34.504 -19.317  1.00  8.80           O  
ATOM   1766  N   GLN C 111      -7.365  37.961 -16.115  1.00  8.43           N  
ATOM   1767  CA  GLN C 111      -7.486  38.508 -14.765  1.00  7.97           C  
ATOM   1768  C   GLN C 111      -7.580  37.374 -13.751  1.00  7.41           C  
ATOM   1769  O   GLN C 111      -8.397  37.407 -12.836  1.00  6.93           O  
ATOM   1770  CB  GLN C 111      -8.723  39.395 -14.658  1.00  9.40           C  
ATOM   1771  CG  GLN C 111      -8.622  40.701 -15.424  1.00 11.46           C  
ATOM   1772  CD  GLN C 111      -9.829  41.594 -15.199  1.00 13.35           C  
ATOM   1773  OE1 GLN C 111     -10.840  41.484 -15.896  1.00 13.49           O  
ATOM   1774  NE2 GLN C 111      -9.734  42.474 -14.210  1.00 13.88           N  
ATOM   1775  N   SER C 112      -6.723  36.372 -13.911  1.00  6.66           N  
ATOM   1776  CA  SER C 112      -6.742  35.220 -13.025  1.00  6.05           C  
ATOM   1777  C   SER C 112      -5.374  34.881 -12.440  1.00  7.19           C  
ATOM   1778  O   SER C 112      -4.340  35.381 -12.887  1.00  6.03           O  
ATOM   1779  CB  SER C 112      -7.273  33.997 -13.774  1.00  7.59           C  
ATOM   1780  OG  SER C 112      -6.425  33.669 -14.859  1.00 11.08           O  
ATOM   1781  N   ALA C 113      -5.396  34.009 -11.440  1.00  8.42           N  
ATOM   1782  CA  ALA C 113      -4.187  33.549 -10.765  1.00  8.84           C  
ATOM   1783  C   ALA C 113      -4.527  32.195 -10.156  1.00 10.31           C  
ATOM   1784  O   ALA C 113      -5.549  32.049  -9.482  1.00 11.99           O  
ATOM   1785  CB  ALA C 113      -3.781  34.535  -9.679  1.00 10.02           C  
ATOM   1786  N   HIS C 114      -3.682  31.201 -10.399  1.00  8.98           N  
ATOM   1787  CA  HIS C 114      -3.934  29.873  -9.852  1.00  9.48           C  
ATOM   1788  C   HIS C 114      -2.677  29.254  -9.263  1.00  8.81           C  
ATOM   1789  O   HIS C 114      -1.558  29.555  -9.692  1.00  7.68           O  
ATOM   1790  CB  HIS C 114      -4.507  28.951 -10.930  1.00 12.51           C  
ATOM   1791  CG  HIS C 114      -3.504  28.517 -11.954  1.00 16.15           C  
ATOM   1792  ND1 HIS C 114      -2.907  29.395 -12.829  1.00 19.20           N  
ATOM   1793  CD2 HIS C 114      -2.987  27.296 -12.230  1.00 20.15           C  
ATOM   1794  CE1 HIS C 114      -2.064  28.736 -13.603  1.00 20.01           C  
ATOM   1795  NE2 HIS C 114      -2.090  27.461 -13.261  1.00 21.41           N  
ATOM   1796  N   PHE C 115      -2.878  28.379  -8.283  1.00  7.42           N  
ATOM   1797  CA  PHE C 115      -1.778  27.693  -7.615  1.00  8.65           C  
ATOM   1798  C   PHE C 115      -1.916  26.184  -7.828  1.00  8.85           C  
ATOM   1799  O   PHE C 115      -2.665  25.521  -7.119  1.00  9.78           O  
ATOM   1800  CB  PHE C 115      -1.810  27.990  -6.117  1.00  8.65           C  
ATOM   1801  CG  PHE C 115      -1.540  29.429  -5.770  1.00 10.07           C  
ATOM   1802  CD1 PHE C 115      -0.261  29.844  -5.411  1.00  8.32           C  
ATOM   1803  CD2 PHE C 115      -2.568  30.370  -5.793  1.00  8.25           C  
ATOM   1804  CE1 PHE C 115      -0.009  31.174  -5.075  1.00  9.32           C  
ATOM   1805  CE2 PHE C 115      -2.326  31.699  -5.459  1.00  9.13           C  
ATOM   1806  CZ  PHE C 115      -1.046  32.106  -5.098  1.00  7.70           C  
ATOM   1807  N   PRO C 116      -1.204  25.630  -8.820  1.00 10.46           N  
ATOM   1808  CA  PRO C 116      -1.285  24.186  -9.075  1.00 11.65           C  
ATOM   1809  C   PRO C 116      -0.508  23.428  -8.001  1.00 11.26           C  
ATOM   1810  O   PRO C 116       0.717  23.316  -8.068  1.00 13.11           O  
ATOM   1811  CB  PRO C 116      -0.660  24.053 -10.460  1.00 11.93           C  
ATOM   1812  CG  PRO C 116       0.385  25.126 -10.449  1.00 14.35           C  
ATOM   1813  CD  PRO C 116      -0.355  26.295  -9.829  1.00 11.57           C  
ATOM   1814  N   LEU C 117      -1.224  22.906  -7.013  1.00  9.62           N  
ATOM   1815  CA  LEU C 117      -0.590  22.183  -5.916  1.00  8.23           C  
ATOM   1816  C   LEU C 117      -0.858  20.682  -5.968  1.00  9.04           C  
ATOM   1817  O   LEU C 117      -1.680  20.211  -6.751  1.00  9.51           O  
ATOM   1818  CB  LEU C 117      -1.076  22.749  -4.579  1.00  6.66           C  
ATOM   1819  CG  LEU C 117      -1.025  24.274  -4.446  1.00  7.26           C  
ATOM   1820  CD1 LEU C 117      -1.623  24.690  -3.114  1.00  6.78           C  
ATOM   1821  CD2 LEU C 117       0.410  24.767  -4.568  1.00  6.78           C  
ATOM   1822  N   GLN C 118      -0.156  19.937  -5.118  1.00  7.94           N  
ATOM   1823  CA  GLN C 118      -0.302  18.491  -5.050  1.00  8.30           C  
ATOM   1824  C   GLN C 118      -0.172  18.033  -3.600  1.00  7.17           C  
ATOM   1825  O   GLN C 118       0.616  18.587  -2.832  1.00  6.85           O  
ATOM   1826  CB  GLN C 118       0.765  17.807  -5.916  1.00 10.95           C  
ATOM   1827  CG  GLN C 118       2.195  18.107  -5.492  1.00 13.47           C  
ATOM   1828  CD  GLN C 118       3.222  17.471  -6.412  1.00 17.23           C  
ATOM   1829  OE1 GLN C 118       4.323  17.117  -5.979  1.00 22.44           O  
ATOM   1830  NE2 GLN C 118       2.876  17.335  -7.683  1.00 15.61           N  
ATOM   1831  N   VAL C 119      -0.945  17.020  -3.229  1.00  6.00           N  
ATOM   1832  CA  VAL C 119      -0.929  16.502  -1.866  1.00  6.30           C  
ATOM   1833  C   VAL C 119      -0.907  14.976  -1.844  1.00  5.08           C  
ATOM   1834  O   VAL C 119      -1.374  14.318  -2.781  1.00  4.20           O  
ATOM   1835  CB AVAL C 119      -2.169  16.994  -1.082  0.60  6.23           C  
ATOM   1836  CB BVAL C 119      -2.167  16.992  -1.079  0.40  6.53           C  
ATOM   1837  CG1AVAL C 119      -3.431  16.635  -1.840  0.60  9.45           C  
ATOM   1838  CG1BVAL C 119      -3.430  16.463  -1.726  0.40  8.88           C  
ATOM   1839  CG2AVAL C 119      -2.193  16.372   0.309  0.60 10.42           C  
ATOM   1840  CG2BVAL C 119      -2.080  16.538   0.371  0.40 10.25           C  
ATOM   1841  N   ARG C 120      -0.338  14.418  -0.779  1.00  5.13           N  
ATOM   1842  CA  ARG C 120      -0.265  12.966  -0.617  1.00  5.01           C  
ATOM   1843  C   ARG C 120      -0.094  12.618   0.852  1.00  6.07           C  
ATOM   1844  O   ARG C 120       0.284  13.474   1.667  1.00  5.78           O  
ATOM   1845  CB  ARG C 120       0.909  12.393  -1.409  1.00  4.99           C  
ATOM   1846  CG  ARG C 120       2.270  12.730  -0.819  1.00  6.21           C  
ATOM   1847  CD  ARG C 120       3.383  11.930  -1.477  1.00  8.82           C  
ATOM   1848  NE  ARG C 120       4.686  12.246  -0.902  1.00  9.60           N  
ATOM   1849  CZ  ARG C 120       5.838  11.745  -1.334  1.00 13.60           C  
ATOM   1850  NH1 ARG C 120       5.857  10.896  -2.352  1.00 15.50           N  
ATOM   1851  NH2 ARG C 120       6.980  12.098  -0.749  1.00 15.63           N  
ATOM   1852  N   ALA C 121      -0.384  11.367   1.195  1.00  6.41           N  
ATOM   1853  CA  ALA C 121      -0.235  10.890   2.562  1.00  9.70           C  
ATOM   1854  C   ALA C 121       1.120  10.205   2.642  1.00 11.56           C  
ATOM   1855  O   ALA C 121       1.513   9.482   1.721  1.00 11.82           O  
ATOM   1856  CB  ALA C 121      -1.347   9.909   2.905  1.00 10.62           C  
ATOM   1857  N   LEU C 122       1.837  10.437   3.735  1.00 12.38           N  
ATOM   1858  CA  LEU C 122       3.157   9.846   3.925  1.00 13.64           C  
ATOM   1859  C   LEU C 122       3.361   9.380   5.361  1.00 13.00           C  
ATOM   1860  O   LEU C 122       2.844   9.983   6.296  1.00 14.05           O  
ATOM   1861  CB  LEU C 122       4.240  10.867   3.565  1.00 15.79           C  
ATOM   1862  CG  LEU C 122       5.676  10.551   3.990  1.00 16.92           C  
ATOM   1863  CD1 LEU C 122       6.277   9.506   3.066  1.00 19.21           C  
ATOM   1864  CD2 LEU C 122       6.504  11.826   3.957  1.00 19.07           C  
ATOM   1865  N   THR C 123       4.122   8.299   5.522  1.00 12.99           N  
ATOM   1866  CA  THR C 123       4.413   7.767   6.845  1.00 11.55           C  
ATOM   1867  C   THR C 123       5.926   7.858   7.036  1.00 11.86           C  
ATOM   1868  O   THR C 123       6.678   6.997   6.586  1.00 11.21           O  
ATOM   1869  CB  THR C 123       3.942   6.303   6.994  1.00 11.04           C  
ATOM   1870  OG1 THR C 123       4.353   5.802   8.278  1.00 12.29           O  
ATOM   1871  CG2 THR C 123       4.518   5.422   5.891  1.00 12.75           C  
ATOM   1872  N   VAL C 124       6.357   8.927   7.694  1.00 11.50           N  
ATOM   1873  CA  VAL C 124       7.771   9.172   7.938  1.00 12.54           C  
ATOM   1874  C   VAL C 124       8.489   8.021   8.634  1.00 13.13           C  
ATOM   1875  O   VAL C 124       9.562   7.600   8.195  1.00 14.01           O  
ATOM   1876  CB  VAL C 124       7.970  10.454   8.779  1.00 11.93           C  
ATOM   1877  CG1 VAL C 124       9.457  10.688   9.024  1.00 12.09           C  
ATOM   1878  CG2 VAL C 124       7.360  11.644   8.060  1.00 13.31           C  
ATOM   1879  N   ASN C 125       7.904   7.518   9.715  1.00 13.63           N  
ATOM   1880  CA  ASN C 125       8.525   6.430  10.465  1.00 15.11           C  
ATOM   1881  C   ASN C 125       7.933   5.059  10.165  1.00 16.12           C  
ATOM   1882  O   ASN C 125       8.404   4.047  10.694  1.00 16.99           O  
ATOM   1883  CB  ASN C 125       8.434   6.725  11.963  1.00 16.15           C  
ATOM   1884  CG  ASN C 125       9.025   8.071  12.323  1.00 16.27           C  
ATOM   1885  OD1 ASN C 125      10.170   8.370  11.982  1.00 16.75           O  
ATOM   1886  ND2 ASN C 125       8.244   8.897  13.018  1.00 15.48           N  
ATOM   1887  N   GLY C 126       6.906   5.024   9.318  1.00 14.84           N  
ATOM   1888  CA  GLY C 126       6.281   3.761   8.960  1.00 15.31           C  
ATOM   1889  C   GLY C 126       5.323   3.223  10.007  1.00 14.14           C  
ATOM   1890  O   GLY C 126       5.194   3.787  11.090  1.00 14.99           O  
ATOM   1891  N   GLY C 127       4.642   2.131   9.671  1.00 15.00           N  
ATOM   1892  CA  GLY C 127       3.707   1.520  10.603  1.00 14.62           C  
ATOM   1893  C   GLY C 127       2.321   2.136  10.615  1.00 14.80           C  
ATOM   1894  O   GLY C 127       1.660   2.166  11.658  1.00 13.69           O  
ATOM   1895  N   ALA C 128       1.869   2.627   9.464  1.00 13.96           N  
ATOM   1896  CA  ALA C 128       0.544   3.235   9.369  1.00 14.84           C  
ATOM   1897  C   ALA C 128      -0.516   2.255   9.862  1.00 14.92           C  
ATOM   1898  O   ALA C 128      -0.454   1.060   9.569  1.00 15.91           O  
ATOM   1899  CB  ALA C 128       0.258   3.639   7.931  1.00 16.07           C  
ATOM   1900  N   THR C 129      -1.488   2.762  10.615  1.00 15.77           N  
ATOM   1901  CA  THR C 129      -2.552   1.918  11.152  1.00 16.31           C  
ATOM   1902  C   THR C 129      -3.911   2.267  10.563  1.00 17.62           C  
ATOM   1903  O   THR C 129      -4.108   3.359  10.020  1.00 17.10           O  
ATOM   1904  CB  THR C 129      -2.643   2.046  12.684  1.00 17.71           C  
ATOM   1905  OG1 THR C 129      -3.121   3.351  13.026  1.00 20.13           O  
ATOM   1906  CG2 THR C 129      -1.274   1.833  13.314  1.00 18.17           C  
ATOM   1907  N   GLN C 130      -4.852   1.336  10.681  1.00 17.15           N  
ATOM   1908  CA  GLN C 130      -6.198   1.525  10.160  1.00 18.86           C  
ATOM   1909  C   GLN C 130      -6.866   2.748  10.777  1.00 17.19           C  
ATOM   1910  O   GLN C 130      -6.719   3.015  11.969  1.00 18.41           O  
ATOM   1911  CB  GLN C 130      -7.046   0.283  10.439  1.00 21.90           C  
ATOM   1912  CG  GLN C 130      -8.290   0.181   9.577  1.00 26.59           C  
ATOM   1913  CD  GLN C 130      -8.939  -1.188   9.648  1.00 28.85           C  
ATOM   1914  OE1 GLN C 130      -9.603  -1.621   8.703  1.00 31.28           O  
ATOM   1915  NE2 GLN C 130      -8.757  -1.873  10.771  1.00 29.24           N  
ATOM   1916  N   GLY C 131      -7.600   3.488   9.955  1.00 15.91           N  
ATOM   1917  CA  GLY C 131      -8.279   4.676  10.441  1.00 14.90           C  
ATOM   1918  C   GLY C 131      -8.547   5.687   9.345  1.00 14.21           C  
ATOM   1919  O   GLY C 131      -8.218   5.464   8.179  1.00 14.62           O  
ATOM   1920  N   THR C 132      -9.150   6.811   9.722  1.00 13.30           N  
ATOM   1921  CA  THR C 132      -9.472   7.859   8.765  1.00 11.47           C  
ATOM   1922  C   THR C 132      -8.343   8.881   8.657  1.00 11.31           C  
ATOM   1923  O   THR C 132      -7.514   9.009   9.556  1.00 10.16           O  
ATOM   1924  CB  THR C 132     -10.751   8.617   9.175  1.00 12.28           C  
ATOM   1925  OG1 THR C 132     -10.515   9.307  10.412  1.00  9.26           O  
ATOM   1926  CG2 THR C 132     -11.909   7.646   9.348  1.00 12.06           C  
ATOM   1927  N   ILE C 133      -8.327   9.595   7.539  1.00 12.20           N  
ATOM   1928  CA  ILE C 133      -7.332  10.630   7.291  1.00 11.52           C  
ATOM   1929  C   ILE C 133      -8.095  11.936   7.097  1.00 12.65           C  
ATOM   1930  O   ILE C 133      -8.963  12.031   6.223  1.00 14.15           O  
ATOM   1931  CB  ILE C 133      -6.508  10.329   6.019  1.00 10.73           C  
ATOM   1932  CG1 ILE C 133      -5.723   9.029   6.206  1.00  8.85           C  
ATOM   1933  CG2 ILE C 133      -5.561  11.490   5.727  1.00 10.44           C  
ATOM   1934  CD1 ILE C 133      -4.995   8.566   4.951  1.00  7.84           C  
ATOM   1935  N   GLN C 134      -7.779  12.935   7.915  1.00 11.69           N  
ATOM   1936  CA  GLN C 134      -8.449  14.223   7.832  1.00 12.46           C  
ATOM   1937  C   GLN C 134      -7.487  15.338   8.234  1.00 11.29           C  
ATOM   1938  O   GLN C 134      -6.832  15.259   9.266  1.00  9.59           O  
ATOM   1939  CB  GLN C 134      -9.670  14.239   8.760  1.00 15.58           C  
ATOM   1940  CG  GLN C 134     -10.524  15.492   8.662  1.00 18.12           C  
ATOM   1941  CD  GLN C 134     -11.359  15.536   7.396  1.00 20.17           C  
ATOM   1942  OE1 GLN C 134     -12.220  14.680   7.178  1.00 25.36           O  
ATOM   1943  NE2 GLN C 134     -11.113  16.531   6.554  1.00 22.68           N  
ATOM   1944  N   ALA C 135      -7.409  16.372   7.403  1.00 10.01           N  
ATOM   1945  CA  ALA C 135      -6.527  17.502   7.682  1.00 10.69           C  
ATOM   1946  C   ALA C 135      -6.957  18.723   6.889  1.00 10.29           C  
ATOM   1947  O   ALA C 135      -7.289  18.622   5.707  1.00 11.29           O  
ATOM   1948  CB  ALA C 135      -5.087  17.132   7.342  1.00  8.77           C  
ATOM   1949  N   VAL C 136      -6.947  19.880   7.539  1.00  9.82           N  
ATOM   1950  CA  VAL C 136      -7.336  21.124   6.891  1.00 10.71           C  
ATOM   1951  C   VAL C 136      -6.177  22.113   6.834  1.00  9.85           C  
ATOM   1952  O   VAL C 136      -5.557  22.430   7.854  1.00 10.56           O  
ATOM   1953  CB  VAL C 136      -8.524  21.796   7.625  1.00 11.93           C  
ATOM   1954  CG1 VAL C 136      -8.151  22.092   9.068  1.00 16.73           C  
ATOM   1955  CG2 VAL C 136      -8.922  23.073   6.908  1.00 14.08           C  
ATOM   1956  N   ILE C 137      -5.890  22.596   5.634  1.00  8.05           N  
ATOM   1957  CA  ILE C 137      -4.814  23.565   5.430  1.00  8.61           C  
ATOM   1958  C   ILE C 137      -5.440  24.881   4.988  1.00  9.81           C  
ATOM   1959  O   ILE C 137      -6.152  24.928   3.985  1.00 10.44           O  
ATOM   1960  CB  ILE C 137      -3.829  23.092   4.342  1.00  8.63           C  
ATOM   1961  CG1 ILE C 137      -3.248  21.728   4.717  1.00  7.95           C  
ATOM   1962  CG2 ILE C 137      -2.715  24.118   4.172  1.00  6.75           C  
ATOM   1963  CD1 ILE C 137      -2.349  21.128   3.654  1.00 10.87           C  
ATOM   1964  N   SER C 138      -5.176  25.944   5.737  1.00 10.45           N  
ATOM   1965  CA  SER C 138      -5.732  27.252   5.402  1.00 10.14           C  
ATOM   1966  C   SER C 138      -4.731  28.083   4.614  1.00 10.08           C  
ATOM   1967  O   SER C 138      -3.519  27.995   4.833  1.00  7.99           O  
ATOM   1968  CB  SER C 138      -6.140  28.004   6.673  1.00 12.97           C  
ATOM   1969  OG  SER C 138      -5.006  28.506   7.356  1.00 17.16           O  
ATOM   1970  N   ILE C 139      -5.244  28.879   3.687  1.00  8.44           N  
ATOM   1971  CA  ILE C 139      -4.404  29.735   2.861  1.00  9.85           C  
ATOM   1972  C   ILE C 139      -4.906  31.176   2.881  1.00 10.17           C  
ATOM   1973  O   ILE C 139      -6.100  31.430   2.699  1.00 11.00           O  
ATOM   1974  CB  ILE C 139      -4.375  29.259   1.388  1.00  9.16           C  
ATOM   1975  CG1 ILE C 139      -3.845  27.828   1.295  1.00 10.94           C  
ATOM   1976  CG2 ILE C 139      -3.497  30.188   0.563  1.00 12.87           C  
ATOM   1977  CD1 ILE C 139      -4.923  26.768   1.291  1.00 11.07           C  
ATOM   1978  N   THR C 140      -3.991  32.109   3.121  1.00  9.03           N  
ATOM   1979  CA  THR C 140      -4.321  33.525   3.136  1.00 10.50           C  
ATOM   1980  C   THR C 140      -3.549  34.167   1.988  1.00  9.68           C  
ATOM   1981  O   THR C 140      -2.395  33.805   1.736  1.00  9.55           O  
ATOM   1982  CB  THR C 140      -3.916  34.188   4.469  1.00 12.63           C  
ATOM   1983  OG1 THR C 140      -2.528  33.954   4.717  1.00 16.23           O  
ATOM   1984  CG2 THR C 140      -4.740  33.618   5.612  1.00 14.72           C  
ATOM   1985  N   TYR C 141      -4.180  35.109   1.297  1.00  7.66           N  
ATOM   1986  CA  TYR C 141      -3.537  35.757   0.159  1.00  8.51           C  
ATOM   1987  C   TYR C 141      -3.150  37.215   0.385  1.00 10.39           C  
ATOM   1988  O   TYR C 141      -3.885  37.982   1.019  1.00 10.71           O  
ATOM   1989  CB  TYR C 141      -4.454  35.688  -1.067  1.00  7.55           C  
ATOM   1990  CG  TYR C 141      -4.888  34.286  -1.444  1.00  9.03           C  
ATOM   1991  CD1 TYR C 141      -3.989  33.382  -2.006  1.00  6.97           C  
ATOM   1992  CD2 TYR C 141      -6.201  33.869  -1.231  1.00  8.16           C  
ATOM   1993  CE1 TYR C 141      -4.386  32.093  -2.352  1.00  6.66           C  
ATOM   1994  CE2 TYR C 141      -6.611  32.585  -1.568  1.00  8.21           C  
ATOM   1995  CZ  TYR C 141      -5.703  31.701  -2.127  1.00  7.66           C  
ATOM   1996  OH  TYR C 141      -6.108  30.422  -2.455  1.00  7.33           O  
ATOM   1997  N   THR C 142      -1.983  37.579  -0.135  1.00  9.07           N  
ATOM   1998  CA  THR C 142      -1.481  38.944  -0.076  1.00 10.10           C  
ATOM   1999  C   THR C 142      -1.228  39.315  -1.529  1.00 11.34           C  
ATOM   2000  O   THR C 142      -0.834  38.463  -2.332  1.00 12.71           O  
ATOM   2001  CB  THR C 142      -0.168  39.043   0.731  1.00 12.11           C  
ATOM   2002  OG1 THR C 142       0.669  37.923   0.434  1.00 15.16           O  
ATOM   2003  CG2 THR C 142      -0.473  39.077   2.227  1.00 13.16           C  
ATOM   2004  N   TYR C 143      -1.453  40.571  -1.880  1.00 11.21           N  
ATOM   2005  CA  TYR C 143      -1.287  40.991  -3.265  1.00 12.05           C  
ATOM   2006  C   TYR C 143      -0.300  42.134  -3.462  1.00 12.69           C  
ATOM   2007  O   TYR C 143      -0.145  42.999  -2.600  1.00 13.25           O  
ATOM   2008  CB  TYR C 143      -2.659  41.373  -3.826  1.00 11.04           C  
ATOM   2009  CG  TYR C 143      -3.686  40.276  -3.653  1.00 10.36           C  
ATOM   2010  CD1 TYR C 143      -4.050  39.455  -4.723  1.00 10.02           C  
ATOM   2011  CD2 TYR C 143      -4.272  40.037  -2.411  1.00 11.02           C  
ATOM   2012  CE1 TYR C 143      -4.976  38.425  -4.557  1.00  9.36           C  
ATOM   2013  CE2 TYR C 143      -5.192  39.005  -2.232  1.00 11.13           C  
ATOM   2014  CZ  TYR C 143      -5.540  38.207  -3.308  1.00 10.43           C  
ATOM   2015  OH  TYR C 143      -6.455  37.199  -3.135  1.00 12.63           O  
ATOM   2016  N   SER C 144       0.363  42.121  -4.614  1.00 14.18           N  
ATOM   2017  CA  SER C 144       1.348  43.137  -4.960  1.00 14.73           C  
ATOM   2018  C   SER C 144       1.349  43.390  -6.466  1.00 15.30           C  
ATOM   2019  O   SER C 144       1.935  44.403  -6.890  1.00 16.63           O  
ATOM   2020  CB  SER C 144       2.744  42.693  -4.513  1.00 14.36           C  
ATOM   2021  OG  SER C 144       3.088  41.443  -5.081  1.00 16.04           O  
ATOM   2022  OXT SER C 144       0.775  42.561  -7.204  1.00 15.34           O  
TER    2023      SER C 144                                                      
ATOM   2024  N   ALA D   1      -7.932  30.944   5.823  1.00 24.84           N  
ATOM   2025  CA  ALA D   1      -8.887  32.086   5.895  1.00 24.01           C  
ATOM   2026  C   ALA D   1      -9.546  32.320   4.538  1.00 22.47           C  
ATOM   2027  O   ALA D   1     -10.742  32.082   4.371  1.00 23.11           O  
ATOM   2028  CB  ALA D   1      -8.157  33.348   6.346  1.00 25.42           C  
ATOM   2029  N   ASP D   2      -8.760  32.783   3.572  1.00 20.15           N  
ATOM   2030  CA  ASP D   2      -9.273  33.045   2.234  1.00 18.25           C  
ATOM   2031  C   ASP D   2      -9.641  31.747   1.521  1.00 16.57           C  
ATOM   2032  O   ASP D   2     -10.679  31.664   0.862  1.00 15.26           O  
ATOM   2033  CB  ASP D   2      -8.238  33.818   1.414  1.00 18.96           C  
ATOM   2034  CG  ASP D   2      -7.994  35.217   1.953  1.00 21.11           C  
ATOM   2035  OD1 ASP D   2      -8.977  35.976   2.094  1.00 22.93           O  
ATOM   2036  OD2 ASP D   2      -6.825  35.561   2.232  1.00 16.48           O  
ATOM   2037  N   SER D   3      -8.789  30.735   1.655  1.00 14.29           N  
ATOM   2038  CA  SER D   3      -9.027  29.439   1.035  1.00 12.62           C  
ATOM   2039  C   SER D   3      -8.609  28.310   1.971  1.00 12.42           C  
ATOM   2040  O   SER D   3      -7.786  28.505   2.866  1.00 10.45           O  
ATOM   2041  CB  SER D   3      -8.246  29.315  -0.281  1.00 13.37           C  
ATOM   2042  OG  SER D   3      -8.797  30.146  -1.288  1.00 13.18           O  
ATOM   2043  N   THR D   4      -9.182  27.128   1.764  1.00 10.66           N  
ATOM   2044  CA  THR D   4      -8.841  25.976   2.582  1.00 10.64           C  
ATOM   2045  C   THR D   4      -8.763  24.713   1.737  1.00 10.06           C  
ATOM   2046  O   THR D   4      -9.529  24.541   0.786  1.00  9.88           O  
ATOM   2047  CB  THR D   4      -9.880  25.746   3.707  1.00 12.54           C  
ATOM   2048  OG1 THR D   4     -11.133  25.362   3.131  1.00 14.70           O  
ATOM   2049  CG2 THR D   4     -10.070  27.019   4.524  1.00 13.57           C  
ATOM   2050  N   ILE D   5      -7.819  23.841   2.079  1.00  9.17           N  
ATOM   2051  CA  ILE D   5      -7.643  22.573   1.387  1.00  8.62           C  
ATOM   2052  C   ILE D   5      -7.938  21.455   2.376  1.00 10.54           C  
ATOM   2053  O   ILE D   5      -7.192  21.254   3.334  1.00 10.82           O  
ATOM   2054  CB  ILE D   5      -6.197  22.399   0.863  1.00  8.65           C  
ATOM   2055  CG1 ILE D   5      -5.925  23.402  -0.262  1.00  9.52           C  
ATOM   2056  CG2 ILE D   5      -5.994  20.971   0.362  1.00  9.49           C  
ATOM   2057  CD1 ILE D   5      -4.492  23.391  -0.766  1.00  7.34           C  
ATOM   2058  N   THR D   6      -9.042  20.749   2.151  1.00 10.38           N  
ATOM   2059  CA  THR D   6      -9.439  19.659   3.027  1.00 12.88           C  
ATOM   2060  C   THR D   6      -8.949  18.326   2.477  1.00 12.15           C  
ATOM   2061  O   THR D   6      -9.325  17.921   1.383  1.00 11.26           O  
ATOM   2062  CB  THR D   6     -10.974  19.605   3.178  1.00 14.36           C  
ATOM   2063  OG1 THR D   6     -11.447  20.865   3.675  1.00 18.28           O  
ATOM   2064  CG2 THR D   6     -11.376  18.504   4.145  1.00 16.99           C  
ATOM   2065  N   ILE D   7      -8.105  17.653   3.250  1.00 12.15           N  
ATOM   2066  CA  ILE D   7      -7.555  16.364   2.849  1.00 11.46           C  
ATOM   2067  C   ILE D   7      -8.292  15.247   3.566  1.00 11.24           C  
ATOM   2068  O   ILE D   7      -8.426  15.262   4.788  1.00 10.60           O  
ATOM   2069  CB  ILE D   7      -6.054  16.263   3.207  1.00 12.26           C  
ATOM   2070  CG1 ILE D   7      -5.304  17.468   2.638  1.00 12.31           C  
ATOM   2071  CG2 ILE D   7      -5.477  14.963   2.655  1.00 12.91           C  
ATOM   2072  CD1 ILE D   7      -3.879  17.591   3.149  1.00 12.96           C  
ATOM   2073  N   ARG D   8      -8.776  14.272   2.803  1.00 12.20           N  
ATOM   2074  CA  ARG D   8      -9.489  13.150   3.392  1.00 12.00           C  
ATOM   2075  C   ARG D   8      -9.145  11.846   2.691  1.00 11.59           C  
ATOM   2076  O   ARG D   8      -9.026  11.792   1.468  1.00 11.47           O  
ATOM   2077  CB  ARG D   8     -11.000  13.394   3.350  1.00 15.45           C  
ATOM   2078  CG  ARG D   8     -11.562  13.656   1.969  1.00 18.96           C  
ATOM   2079  CD  ARG D   8     -13.039  14.024   2.051  1.00 22.10           C  
ATOM   2080  NE  ARG D   8     -13.678  14.012   0.738  1.00 24.19           N  
ATOM   2081  CZ  ARG D   8     -14.949  14.335   0.522  1.00 24.29           C  
ATOM   2082  NH1 ARG D   8     -15.722  14.702   1.536  1.00 24.76           N  
ATOM   2083  NH2 ARG D   8     -15.447  14.286  -0.704  1.00 24.41           N  
ATOM   2084  N   GLY D   9      -8.979  10.801   3.488  1.00 12.87           N  
ATOM   2085  CA  GLY D   9      -8.648   9.492   2.957  1.00 13.68           C  
ATOM   2086  C   GLY D   9      -8.967   8.448   4.003  1.00 15.15           C  
ATOM   2087  O   GLY D   9      -9.395   8.783   5.107  1.00 14.72           O  
ATOM   2088  N   TYR D  10      -8.760   7.178   3.671  1.00 15.64           N  
ATOM   2089  CA  TYR D  10      -9.050   6.113   4.616  1.00 16.73           C  
ATOM   2090  C   TYR D  10      -8.043   4.979   4.508  1.00 18.82           C  
ATOM   2091  O   TYR D  10      -7.837   4.422   3.428  1.00 20.91           O  
ATOM   2092  CB  TYR D  10     -10.471   5.586   4.379  1.00 18.15           C  
ATOM   2093  CG  TYR D  10     -11.493   6.688   4.192  1.00 18.17           C  
ATOM   2094  CD1 TYR D  10     -11.775   7.196   2.924  1.00 19.11           C  
ATOM   2095  CD2 TYR D  10     -12.133   7.266   5.291  1.00 19.65           C  
ATOM   2096  CE1 TYR D  10     -12.668   8.254   2.752  1.00 20.09           C  
ATOM   2097  CE2 TYR D  10     -13.021   8.323   5.132  1.00 19.32           C  
ATOM   2098  CZ  TYR D  10     -13.285   8.813   3.861  1.00 20.26           C  
ATOM   2099  OH  TYR D  10     -14.170   9.860   3.702  1.00 20.43           O  
ATOM   2100  N   VAL D  11      -7.409   4.653   5.630  1.00 17.99           N  
ATOM   2101  CA  VAL D  11      -6.426   3.578   5.671  1.00 18.71           C  
ATOM   2102  C   VAL D  11      -7.106   2.293   6.134  1.00 20.34           C  
ATOM   2103  O   VAL D  11      -7.720   2.259   7.196  1.00 20.26           O  
ATOM   2104  CB  VAL D  11      -5.275   3.908   6.640  1.00 18.04           C  
ATOM   2105  CG1 VAL D  11      -4.248   2.787   6.635  1.00 17.04           C  
ATOM   2106  CG2 VAL D  11      -4.625   5.226   6.248  1.00 17.42           C  
ATOM   2107  N   ARG D  12      -6.998   1.244   5.326  1.00 22.25           N  
ATOM   2108  CA  ARG D  12      -7.607  -0.038   5.653  1.00 25.13           C  
ATOM   2109  C   ARG D  12      -6.576  -1.072   6.085  1.00 26.79           C  
ATOM   2110  O   ARG D  12      -5.478  -1.145   5.529  1.00 24.83           O  
ATOM   2111  CB  ARG D  12      -8.395  -0.569   4.452  1.00 27.28           C  
ATOM   2112  CG  ARG D  12      -9.640   0.239   4.121  1.00 30.06           C  
ATOM   2113  CD  ARG D  12     -10.324  -0.290   2.873  1.00 31.57           C  
ATOM   2114  NE  ARG D  12     -11.602   0.374   2.630  1.00 32.63           N  
ATOM   2115  CZ  ARG D  12     -12.413   0.086   1.616  1.00 33.48           C  
ATOM   2116  NH1 ARG D  12     -12.080  -0.857   0.744  1.00 33.31           N  
ATOM   2117  NH2 ARG D  12     -13.559   0.739   1.475  1.00 32.71           N  
ATOM   2118  N   ASP D  13      -6.943  -1.871   7.082  1.00 29.21           N  
ATOM   2119  CA  ASP D  13      -6.068  -2.911   7.607  1.00 32.01           C  
ATOM   2120  C   ASP D  13      -6.823  -4.233   7.705  1.00 32.97           C  
ATOM   2121  O   ASP D  13      -7.249  -4.586   8.826  1.00 33.48           O  
ATOM   2122  CB  ASP D  13      -5.539  -2.511   8.986  1.00 33.66           C  
ATOM   2123  CG  ASP D  13      -4.662  -3.581   9.607  1.00 35.90           C  
ATOM   2124  OD1 ASP D  13      -3.581  -3.866   9.052  1.00 36.90           O  
ATOM   2125  OD2 ASP D  13      -5.059  -4.142  10.651  1.00 37.74           O  
TER    2126      ASP D  13                                                      
HETATM 2127  Y   YT3 A   1      12.816  22.528  36.654  0.70  6.57           Y  
HETATM 2128  O   HOH A 145      16.371  21.838  22.609  1.00  6.25           O  
HETATM 2129  O   HOH A 146      17.094  -3.248  35.341  1.00  9.45           O  
HETATM 2130  O   HOH A 147      11.462  20.722  35.571  1.00  9.22           O  
HETATM 2131  O   HOH A 148       9.328  21.902  15.880  1.00 12.88           O  
HETATM 2132  O   HOH A 149       7.083  32.808  28.987  1.00 15.97           O  
HETATM 2133  O   HOH A 150      15.900  20.202  17.907  1.00  5.92           O  
HETATM 2134  O   HOH A 151      11.963  28.439  13.790  1.00  7.30           O  
HETATM 2135  O   HOH A 152       1.118  25.413  12.560  1.00 17.26           O  
HETATM 2136  O   HOH A 153      18.388  21.049  12.036  1.00 13.43           O  
HETATM 2137  O   HOH A 154       7.523  20.302  16.292  1.00 17.48           O  
HETATM 2138  O   HOH A 155      20.546  26.624  31.228  1.00 14.92           O  
HETATM 2139  O   HOH A 156      16.933   2.292  29.550  1.00 15.20           O  
HETATM 2140  O   HOH A 157      20.048  -0.998  37.753  1.00 11.65           O  
HETATM 2141  O   HOH A 158      20.111  19.848  16.359  1.00  9.31           O  
HETATM 2142  O   HOH A 159      23.192  26.038  13.067  1.00 18.29           O  
HETATM 2143  O   HOH A 160      23.333  23.662  15.819  1.00 17.39           O  
HETATM 2144  O   HOH A 161       5.234  -4.036  31.700  1.00 16.64           O  
HETATM 2145  O   HOH A 162      -1.123  18.920  25.930  1.00 17.91           O  
HETATM 2146  O   HOH A 163       8.874  34.972  29.580  1.00 13.21           O  
HETATM 2147  O   HOH A 164       1.828   3.571  29.070  1.00 12.04           O  
HETATM 2148  O   HOH A 165      13.168  31.604  33.740  1.00 12.82           O  
HETATM 2149  O   HOH A 166      13.313   8.859  38.063  1.00 13.24           O  
HETATM 2150  O   HOH A 167      21.014  18.052  22.159  1.00 14.98           O  
HETATM 2151  O   HOH A 168      11.760  21.610  38.520  1.00 20.59           O  
HETATM 2152  O   HOH A 169      -2.495   9.005  32.897  1.00 28.00           O  
HETATM 2153  O   HOH A 170       6.364   3.539  27.426  1.00 18.08           O  
HETATM 2154  O   HOH A 171      10.913  -6.085  33.979  1.00 19.53           O  
HETATM 2155  O   HOH A 172      17.790  16.637  35.042  1.00 19.74           O  
HETATM 2156  O   HOH A 173       4.657  12.762  40.341  1.00 23.78           O  
HETATM 2157  O   HOH A 174      10.693  10.168  19.872  1.00 13.37           O  
HETATM 2158  O   HOH A 175      12.314  41.588  18.035  1.00 23.91           O  
HETATM 2159  O   HOH A 176      20.670  14.761  19.066  1.00 29.39           O  
HETATM 2160  O   HOH A 177      16.414  33.168  15.105  1.00 19.93           O  
HETATM 2161  O   HOH A 178      14.001   5.898  23.942  1.00 15.96           O  
HETATM 2162  O   HOH A 179       7.029  42.291  14.500  1.00 27.03           O  
HETATM 2163  O   HOH A 180      15.367   7.836  40.801  1.00 26.18           O  
HETATM 2164  O   HOH A 181      16.556  33.280  12.451  1.00 32.29           O  
HETATM 2165  O   HOH A 182      18.353  -4.664  31.200  1.00 24.91           O  
HETATM 2166  O   HOH A 183       7.422  26.832  35.191  1.00 17.26           O  
HETATM 2167  O   HOH A 184       4.925  35.548   9.786  1.00 18.77           O  
HETATM 2168  O   HOH A 185       7.972   0.989  48.840  1.00 20.26           O  
HETATM 2169  O   HOH A 186      -1.263  -0.425  40.563  1.00 20.77           O  
HETATM 2170  O   HOH A 187      17.915  23.945  32.419  1.00 16.73           O  
HETATM 2171  O   HOH A 188       8.158  -0.313  46.387  1.00 32.09           O  
HETATM 2172  O   HOH A 189      21.801   1.269  37.878  1.00 35.87           O  
HETATM 2173  O   HOH A 190      20.778   0.132  30.343  1.00 30.00           O  
HETATM 2174  O   HOH A 191      12.753  27.653  36.111  1.00 19.58           O  
HETATM 2175  O   HOH A 192       5.083   2.704  46.939  1.00 23.69           O  
HETATM 2176  O   HOH A 193       7.582   2.667  25.301  1.00 28.57           O  
HETATM 2177  O   HOH A 194      15.188  18.993  39.254  1.00 16.48           O  
HETATM 2178  O   HOH A 195      14.110  17.934  11.865  1.00 21.17           O  
HETATM 2179  O   HOH A 196      24.150  38.620  21.248  1.00 23.66           O  
HETATM 2180  O   HOH A 197      12.433  -0.951  39.724  1.00 30.58           O  
HETATM 2181  O   HOH A 198      17.284   6.744  20.809  1.00 26.92           O  
HETATM 2182  O   HOH A 199      18.369   9.131  37.484  1.00 25.86           O  
HETATM 2183  O   HOH A 200      -3.192  12.666  23.623  1.00 18.86           O  
HETATM 2184  O   HOH A 201      -1.783  24.296  20.615  1.00 28.75           O  
HETATM 2185  O   HOH A 202       4.395  35.361  29.079  1.00 28.71           O  
HETATM 2186  O   HOH A 203      23.320  25.255  30.014  1.00 24.93           O  
HETATM 2187  O   HOH A 204      13.676   5.144  21.387  1.00 28.02           O  
HETATM 2188  O   HOH A 205       1.297  16.884  32.077  1.00 26.59           O  
HETATM 2189  O   HOH A 206      21.782  39.304  15.789  1.00 24.66           O  
HETATM 2190  O   HOH A 207       1.336  42.510  17.713  1.00 26.53           O  
HETATM 2191  O   HOH A 208      23.900  18.176  36.971  1.00 27.88           O  
HETATM 2192  O   HOH A 209      15.776   1.443  40.383  1.00 26.50           O  
HETATM 2193  O   HOH A 210      15.214  30.983  12.511  1.00 22.12           O  
HETATM 2194  O   HOH A 211       9.232   2.401  22.765  1.00 30.70           O  
HETATM 2195  O   HOH A 212      -0.182   6.478  35.657  1.00 26.98           O  
HETATM 2196  O   HOH A 213       9.584  29.151  36.440  1.00 32.26           O  
HETATM 2197  O   HOH A 214      14.922  11.821  37.544  1.00 22.34           O  
HETATM 2198  O   HOH A 215      22.453  28.884  20.932  1.00 27.61           O  
HETATM 2199  O   HOH A 216       3.870   3.736  40.492  1.00 19.35           O  
HETATM 2200  O   HOH A 217      27.251  19.666  31.285  1.00 39.19           O  
HETATM 2201  O   HOH A 218      13.832  15.646  13.680  1.00 16.58           O  
HETATM 2202  O   HOH A 219      20.974  29.076  11.439  1.00 35.96           O  
HETATM 2203  O   HOH A 220      12.323  31.843  11.602  1.00 36.28           O  
HETATM 2204  O   HOH A 221       6.269  36.835   8.025  1.00 41.08           O  
HETATM 2205  O   HOH A 222      12.217  21.783   9.789  1.00 29.55           O  
HETATM 2206  O   HOH A 223       8.108  30.281  12.256  1.00 27.43           O  
HETATM 2207  O   HOH A 224      19.661  18.993  38.359  1.00 21.58           O  
HETATM 2208  O   HOH A 225       8.058  30.652  33.869  1.00 28.91           O  
HETATM 2209  O   HOH A 226      15.721  26.702   9.006  1.00 26.23           O  
HETATM 2210  O   HOH A 227      10.449   9.401  43.138  1.00 33.89           O  
HETATM 2211  O   HOH A 228       4.729  19.332  33.290  1.00 25.62           O  
HETATM 2212  O   HOH A 229       4.116   2.328  28.242  1.00 42.00           O  
HETATM 2213  O   HOH A 230      -0.653  43.296  15.276  1.00 29.54           O  
HETATM 2214  O   HOH A 231      21.010  24.288  18.448  1.00 20.24           O  
HETATM 2215  O   HOH A 232      19.769  11.808  33.625  1.00 23.01           O  
HETATM 2216  O   HOH A 233      15.970  37.781  26.576  1.00 26.70           O  
HETATM 2217  O   HOH A 234      18.703  40.844  13.675  1.00 39.73           O  
HETATM 2218  O   HOH A 235      -1.213  16.115  23.300  1.00 36.15           O  
HETATM 2219  O   HOH A 236      20.898  10.272  20.555  1.00 32.13           O  
HETATM 2220  O   HOH A 237      12.458   8.851  18.228  1.00 20.13           O  
HETATM 2221  O   HOH A 238      14.556  10.367  18.380  1.00 29.81           O  
HETATM 2222  O   HOH A 239       7.552  44.935  21.309  1.00 29.56           O  
HETATM 2223  O   HOH A 240      16.556   1.487  27.216  1.00 25.35           O  
HETATM 2224  O   HOH A 241      16.958   9.223  19.615  1.00 29.10           O  
HETATM 2225  O   HOH A 242      16.577  -2.056  26.305  1.00 38.01           O  
HETATM 2226  O   HOH A 243      16.043   9.440  38.647  1.00 39.19           O  
HETATM 2227  O   HOH A 244      21.264  10.506  30.672  1.00 18.14           O  
HETATM 2228  O   HOH A 245      -0.610  29.928  14.008  1.00 20.18           O  
HETATM 2229  O   HOH A 246      16.604  29.134  10.838  1.00 41.43           O  
HETATM 2230  O   HOH A 247      22.986  24.053  23.138  1.00 34.51           O  
HETATM 2231  O   HOH A 248      20.240  15.595  35.113  1.00 33.70           O  
HETATM 2232  O   HOH A 249      -2.054  10.122  35.770  1.00 46.22           O  
HETATM 2233  O   HOH A 250       3.691  -0.819  33.773  1.00 23.47           O  
HETATM 2234  O   HOH A 251       2.925  31.633  30.811  1.00 35.07           O  
HETATM 2235  O   HOH A 252      13.566   6.543  19.170  1.00 31.68           O  
HETATM 2236  O   HOH A 253       3.228  29.368  32.011  1.00 38.77           O  
HETATM 2237  O   HOH A 254       9.905  -0.705  40.675  1.00 27.10           O  
HETATM 2238  O   HOH A 255      10.635  29.369  11.633  1.00 26.62           O  
HETATM 2239  O   HOH A 256       7.009  25.209  37.557  1.00 27.26           O  
HETATM 2240  O   HOH A 257       6.252  28.219  10.342  1.00 25.94           O  
HETATM 2241  O   HOH A 258      -0.316  13.880  36.785  1.00 44.12           O  
HETATM 2242  O   HOH A 259       9.123  19.809  36.378  1.00 17.21           O  
HETATM 2243  O   HOH A 260      22.821  13.081  30.622  1.00 23.70           O  
HETATM 2244  O   HOH A 261      18.127  39.265  26.667  1.00 25.57           O  
HETATM 2245  O   HOH A 262      10.053  -6.407  27.224  1.00 17.88           O  
HETATM 2246  O   HOH A 263      18.236   9.387  40.038  1.00 32.35           O  
HETATM 2247  O   HOH A 264      12.523   3.047  20.543  1.00 31.47           O  
HETATM 2248  O   HOH A 265       6.773   0.260  25.591  1.00 31.79           O  
HETATM 2249  O   HOH A 266       4.221  -5.219  33.819  1.00 29.70           O  
HETATM 2250  O   HOH A 267      11.381   9.227  16.002  1.00 23.18           O  
HETATM 2251  O   HOH A 268       8.022  15.185  38.500  1.00 24.32           O  
HETATM 2252  O   HOH A 269      13.140  25.625   8.653  1.00 27.58           O  
HETATM 2253  O   HOH A 270      12.294  -7.565  32.143  1.00 40.05           O  
HETATM 2254  O   HOH A 271      18.958  -1.372  40.238  1.00 20.83           O  
HETATM 2255  O   HOH A 272      20.705  14.857  29.953  1.00 26.76           O  
HETATM 2256  O   HOH A 273      12.655  41.079  12.469  1.00 28.83           O  
HETATM 2257  O   HOH A 274      25.319  20.596  35.190  1.00 24.91           O  
HETATM 2258  O   HOH A 275      25.138  19.978  32.715  1.00 35.79           O  
HETATM 2259  O   HOH A 276      23.523  28.005  18.555  1.00 29.05           O  
HETATM 2260  O   HOH A 277       1.681   4.681  41.599  1.00 38.36           O  
HETATM 2261  O   HOH A 278      -0.686  34.563  13.486  1.00 34.36           O  
HETATM 2262  O   HOH A 279      17.561  17.421  38.079  1.00 37.38           O  
HETATM 2263  O   HOH A 280       4.103  -0.050  26.784  1.00 28.43           O  
HETATM 2264  O   HOH A 281      15.678   6.734  17.514  1.00 36.13           O  
HETATM 2265  O   HOH A 282      10.956   1.059  20.454  1.00 27.63           O  
HETATM 2266  O   HOH A 283       7.187  30.559   9.229  1.00 32.23           O  
HETATM 2267  O   HOH A 284      16.477   5.037  42.942  1.00 23.54           O  
HETATM 2268  O   HOH A 285       1.913  13.177  34.488  1.00 38.35           O  
HETATM 2269  O   HOH A 286      -1.908  35.396  28.203  1.00 29.05           O  
HETATM 2270  O   HOH A 287       8.305   9.543  17.233  1.00 34.92           O  
HETATM 2271  O   HOH A 288      16.258  -1.955  41.083  1.00 23.45           O  
HETATM 2272  O   HOH A 289      20.712   8.495  27.504  1.00 21.51           O  
HETATM 2273  O   HOH A 290      16.716  -5.163  28.810  1.00 41.37           O  
HETATM 2274  O   HOH A 291      18.774  32.542   9.279  1.00 37.80           O  
HETATM 2275  O   HOH A 292       7.239  37.604  28.344  1.00 41.24           O  
HETATM 2276  O   HOH A 293      -0.154  31.434  24.879  1.00 36.65           O  
HETATM 2277  O   HOH A 294      -0.342   2.374  29.779  1.00 30.84           O  
HETATM 2278  O   HOH A 295      19.427   2.522  26.335  1.00 38.86           O  
HETATM 2279  O   HOH A 296      18.859   1.352  41.220  1.00 31.67           O  
HETATM 2280  O   HOH A 297      19.743  -3.631  29.166  1.00 39.22           O  
HETATM 2281  O   HOH B  55       0.700  17.793  24.367  1.00 17.51           O  
HETATM 2282  O   HOH B  88       0.756  37.933  18.716  1.00 24.52           O  
HETATM 2283  O   HOH B  97       1.055   7.230  26.283  1.00 19.63           O  
HETATM 2284  O   HOH B 111      -2.512  27.154  28.271  1.00 16.26           O  
HETATM 2285  O   HOH B 148       4.862   9.264  20.600  1.00 44.95           O  
HETATM 2286  O   HOH B 176      -2.979  30.829  24.822  1.00 32.14           O  
HETATM 2287  O   HOH B 201      -0.496  18.989  20.352  1.00 25.36           O  
HETATM 2288  O   HOH B 220      -3.325  42.198  25.818  1.00 42.60           O  
HETATM 2289  O   HOH B 242      -0.062  37.212  15.941  1.00 38.07           O  
HETATM 2290  O   HOH B 259       1.519  11.365  23.683  1.00 16.33           O  
HETATM 2291  O   HOH B 275      -0.173   9.343  22.409  1.00 29.20           O  
HETATM 2292  O   HOH B 276      -2.356  14.596  21.383  1.00 21.61           O  
HETATM 2293  O   HOH B 277      -1.952  43.913  27.334  1.00 34.20           O  
HETATM 2294  O   HOH B 325      -0.520   7.339  23.948  1.00 26.79           O  
HETATM 2295  O   HOH B 336      -0.214  13.327  20.653  1.00 36.02           O  
HETATM 2296  O   HOH C 145      -4.467  21.212   9.913  1.00  9.78           O  
HETATM 2297  O   HOH C 146      -2.902  19.113   9.812  1.00  7.42           O  
HETATM 2298  O   HOH C 147      -1.477  32.376 -12.211  1.00  9.30           O  
HETATM 2299  O   HOH C 148      -5.466  41.549 -14.238  1.00  6.26           O  
HETATM 2300  O   HOH C 149       3.386  21.240   7.962  1.00  8.02           O  
HETATM 2301  O   HOH C 150      -2.813  42.018 -13.667  1.00 13.47           O  
HETATM 2302  O   HOH C 151       3.976  19.745   3.100  1.00 10.69           O  
HETATM 2303  O   HOH C 152       1.256  23.289  14.202  1.00  8.22           O  
HETATM 2304  O   HOH C 153      -4.280  31.552 -16.741  1.00 18.06           O  
HETATM 2305  O   HOH C 154       5.163   8.024  10.767  1.00 12.71           O  
HETATM 2306  O   HOH C 155      -6.511  26.436 -12.537  1.00 12.11           O  
HETATM 2307  O   HOH C 156       1.391  -0.308   8.165  1.00 13.08           O  
HETATM 2308  O   HOH C 157     -17.404  28.443  -2.743  1.00 13.59           O  
HETATM 2309  O   HOH C 158     -11.495  36.920 -14.204  1.00 18.95           O  
HETATM 2310  O   HOH C 159       3.255  14.773  16.985  1.00 21.89           O  
HETATM 2311  O   HOH C 160       0.157  12.884  12.137  1.00 10.56           O  
HETATM 2312  O   HOH C 161       1.991   9.978  -7.731  1.00 11.71           O  
HETATM 2313  O   HOH C 162      -8.810  31.374 -11.888  1.00 28.44           O  
HETATM 2314  O   HOH C 163      -8.082  19.451  10.388  1.00 24.21           O  
HETATM 2315  O   HOH C 164      -8.041  37.315  -0.823  1.00 12.73           O  
HETATM 2316  O   HOH C 165       4.111   9.382  -3.831  1.00 17.53           O  
HETATM 2317  O   HOH C 166       0.057  35.632   2.114  1.00 12.48           O  
HETATM 2318  O   HOH C 167     -10.945   9.691  -0.143  1.00 11.62           O  
HETATM 2319  O   HOH C 168       1.455  45.014  -9.359  1.00 18.78           O  
HETATM 2320  O   HOH C 169      -2.232   5.806  -3.781  1.00 23.64           O  
HETATM 2321  O   HOH C 170     -12.419  28.700 -10.330  1.00 27.88           O  
HETATM 2322  O   HOH C 171     -12.933  36.710  -2.497  1.00 15.66           O  
HETATM 2323  O   HOH C 172       0.216  19.796  16.461  1.00 20.33           O  
HETATM 2324  O   HOH C 173     -16.805  29.550  -5.293  1.00 17.93           O  
HETATM 2325  O   HOH C 174       5.426  -0.154   2.900  1.00 17.17           O  
HETATM 2326  O   HOH C 175       7.260  22.088   9.119  1.00 23.10           O  
HETATM 2327  O   HOH C 176     -10.577  38.476  -2.074  1.00 23.60           O  
HETATM 2328  O   HOH C 177       0.434  33.995 -15.191  1.00 25.64           O  
HETATM 2329  O   HOH C 178      -4.297  46.578  -7.519  1.00 14.44           O  
HETATM 2330  O   HOH C 179       3.215  32.353 -12.164  1.00 17.10           O  
HETATM 2331  O   HOH C 180      11.913   6.187  12.231  1.00 24.39           O  
HETATM 2332  O   HOH C 181      11.541   4.057  11.066  1.00 20.80           O  
HETATM 2333  O   HOH C 182      -4.330  -1.185  11.716  1.00 24.78           O  
HETATM 2334  O   HOH C 183       7.292  12.457  -5.512  1.00 27.56           O  
HETATM 2335  O   HOH C 184       2.224  39.245  -3.537  1.00 17.21           O  
HETATM 2336  O   HOH C 185      -2.499  33.365 -20.955  1.00 19.77           O  
HETATM 2337  O   HOH C 186      -4.544  14.356  -9.400  1.00 26.25           O  
HETATM 2338  O   HOH C 187      -4.194  31.878 -14.230  1.00 13.05           O  
HETATM 2339  O   HOH C 188       8.090  29.014   1.709  1.00 16.96           O  
HETATM 2340  O   HOH C 189     -14.743  35.354 -13.335  1.00 26.38           O  
HETATM 2341  O   HOH C 190      -4.205   8.140  -2.824  1.00 28.24           O  
HETATM 2342  O   HOH C 191      -0.364  41.263 -14.487  1.00 23.63           O  
HETATM 2343  O   HOH C 192      -4.591  17.276  16.987  1.00 15.96           O  
HETATM 2344  O   HOH C 193      12.233   2.237   4.501  1.00 20.77           O  
HETATM 2345  O   HOH C 194      -9.477  22.615  -6.894  1.00 28.33           O  
HETATM 2346  O   HOH C 195      10.471   0.875   8.020  1.00 19.20           O  
HETATM 2347  O   HOH C 196       9.958  14.444   9.311  1.00 20.26           O  
HETATM 2348  O   HOH C 197       2.973  22.044  15.939  1.00 20.11           O  
HETATM 2349  O   HOH C 198      -0.639  46.647 -14.310  1.00 32.92           O  
HETATM 2350  O   HOH C 199       2.645  28.199  10.317  1.00 16.00           O  
HETATM 2351  O   HOH C 200      -2.466  30.748   6.220  1.00 13.57           O  
HETATM 2352  O   HOH C 201      11.013  14.891  13.298  1.00 24.54           O  
HETATM 2353  O   HOH C 202      -5.796  42.656 -16.764  1.00 16.60           O  
HETATM 2354  O   HOH C 203       4.698   6.434  -3.669  1.00 28.77           O  
HETATM 2355  O   HOH C 204      -3.358  -3.990   5.029  1.00 26.62           O  
HETATM 2356  O   HOH C 205       8.042  31.012   5.203  1.00 26.72           O  
HETATM 2357  O   HOH C 206       8.904  31.516   1.906  1.00 30.04           O  
HETATM 2358  O   HOH C 207       7.631  26.166   6.176  1.00 29.32           O  
HETATM 2359  O   HOH C 208       9.931  11.491  13.561  1.00 40.12           O  
HETATM 2360  O   HOH C 209       6.988  24.742   9.167  1.00 31.99           O  
HETATM 2361  O   HOH C 210     -11.769  11.116   6.956  1.00 26.52           O  
HETATM 2362  O   HOH C 211       6.859  20.080  13.581  1.00 43.06           O  
HETATM 2363  O   HOH C 212     -15.986  33.801  -5.234  1.00 19.54           O  
HETATM 2364  O   HOH C 213       7.810  24.025   3.505  1.00 22.42           O  
HETATM 2365  O   HOH C 214      12.025  24.079  -5.714  1.00 23.61           O  
HETATM 2366  O   HOH C 215       0.808  28.781 -11.415  1.00 20.60           O  
HETATM 2367  O   HOH C 216      -9.063  18.411  -8.346  1.00 31.00           O  
HETATM 2368  O   HOH C 217       1.079  18.234 -10.140  1.00 16.03           O  
HETATM 2369  O   HOH C 218       7.157  31.883  -4.096  1.00 21.56           O  
HETATM 2370  O   HOH C 219      -3.575  10.186  -7.936  1.00 26.61           O  
HETATM 2371  O   HOH C 220       1.594  42.978  -0.462  1.00 36.41           O  
HETATM 2372  O   HOH C 221     -11.454  41.774  -7.322  1.00 24.30           O  
HETATM 2373  O   HOH C 222       8.135  11.681  15.468  1.00 36.52           O  
HETATM 2374  O   HOH C 223       8.189   8.571  -0.427  1.00 31.24           O  
HETATM 2375  O   HOH C 224      -6.400   5.964  16.572  1.00 37.71           O  
HETATM 2376  O   HOH C 225       7.300  22.970 -12.786  1.00 18.02           O  
HETATM 2377  O   HOH C 226       6.474  19.729  -6.646  1.00 24.38           O  
HETATM 2378  O   HOH C 227      -4.478  14.694 -12.336  1.00 36.51           O  
HETATM 2379  O   HOH C 228       3.195  34.451   5.373  1.00 26.41           O  
HETATM 2380  O   HOH C 229     -12.949  41.016 -13.855  1.00 27.77           O  
HETATM 2381  O   HOH C 230     -12.498  29.368   3.069  1.00 23.35           O  
HETATM 2382  O   HOH C 231       0.243  34.998 -19.236  1.00 34.42           O  
HETATM 2383  O   HOH C 232      14.363   2.705  12.487  1.00 42.79           O  
HETATM 2384  O   HOH C 233      12.700  21.169  -9.045  1.00 30.28           O  
HETATM 2385  O   HOH C 234      10.718   3.950   1.905  1.00 23.44           O  
HETATM 2386  O   HOH C 235     -12.532  10.436  11.788  1.00 19.61           O  
HETATM 2387  O   HOH C 236      -1.718  20.594  -9.455  1.00 20.69           O  
HETATM 2388  O   HOH C 237       0.802  39.309 -17.724  1.00 36.15           O  
HETATM 2389  O   HOH C 238       2.682  46.061  -5.000  1.00 26.17           O  
HETATM 2390  O   HOH C 239       3.682  39.311 -12.974  1.00 29.79           O  
HETATM 2391  O   HOH C 240      -9.396  12.850  15.700  1.00 26.10           O  
HETATM 2392  O   HOH C 241      -3.790  12.744  17.529  1.00 31.29           O  
HETATM 2393  O   HOH C 242      -6.583  15.354  -8.042  1.00 28.63           O  
HETATM 2394  O   HOH C 243      -1.058  28.288 -16.196  1.00 37.44           O  
HETATM 2395  O   HOH C 245       1.605  -0.076  13.746  1.00 37.27           O  
HETATM 2396  O   HOH C 246       6.043   4.187  13.585  1.00 34.99           O  
HETATM 2397  O   HOH C 247       7.547  33.053  -1.597  1.00 28.02           O  
HETATM 2398  O   HOH C 248      11.522  17.154  10.762  1.00 32.97           O  
HETATM 2399  O   HOH C 249       0.935   9.525  14.210  1.00 26.80           O  
HETATM 2400  O   HOH C 250       1.761   5.172  -4.504  1.00 43.15           O  
HETATM 2401  O   HOH C 251      -0.674   4.141  -0.210  1.00 32.75           O  
HETATM 2402  O   HOH C 252      11.592  15.750   4.796  1.00 38.11           O  
HETATM 2403  O   HOH C 253     -10.971  -3.055  12.492  1.00 32.52           O  
HETATM 2404  O   HOH C 254      11.168  26.882  -7.730  1.00 39.58           O  
HETATM 2405  O   HOH C 255       7.450  35.571  -3.030  1.00 49.18           O  
HETATM 2406  O   HOH C 256       6.185  30.093  -7.298  1.00 23.74           O  
HETATM 2407  O   HOH C 257       4.950  12.159  15.099  1.00 37.88           O  
HETATM 2408  O   HOH C 258     -10.610  43.943  -4.878  1.00 31.41           O  
HETATM 2409  O   HOH C 259     -10.250  38.816 -18.735  1.00 37.25           O  
HETATM 2410  O   HOH C 260       4.222  -4.812   3.064  1.00 36.05           O  
HETATM 2411  O   HOH C 261       5.213  20.729  15.399  1.00 30.14           O  
HETATM 2412  O   HOH C 262      -1.947  21.118  17.043  1.00 12.89           O  
HETATM 2413  O   HOH C 263      -2.731   1.402  -0.971  1.00 17.41           O  
HETATM 2414  O   HOH C 264      -6.529  30.330 -13.103  1.00 19.67           O  
HETATM 2415  O   HOH C 265       4.443   9.545  -7.169  1.00 22.25           O  
HETATM 2416  O   HOH C 266       0.020  17.474  18.065  1.00 23.86           O  
HETATM 2417  O   HOH C 267     -12.167  10.994  14.400  1.00 29.50           O  
HETATM 2418  O   HOH C 268       6.076   1.589  13.592  1.00 25.91           O  
HETATM 2419  O   HOH C 269       6.865   6.263  14.875  1.00 28.61           O  
HETATM 2420  O   HOH C 270       4.534  -0.667  13.949  1.00 32.44           O  
HETATM 2421  O   HOH C 271       1.191  31.253 -13.583  1.00 47.33           O  
HETATM 2422  O   HOH C 272       9.991  20.116 -10.307  1.00 22.20           O  
HETATM 2423  O   HOH C 273       9.588  21.376   9.892  1.00 28.36           O  
HETATM 2424  O   HOH C 274     -15.351  31.955  -9.721  1.00 31.29           O  
HETATM 2425  O   HOH C 275      -6.731  15.782 -11.468  1.00 42.80           O  
HETATM 2426  O   HOH C 276       2.757  45.935 -11.583  1.00 38.29           O  
HETATM 2427  O   HOH C 277     -10.286  -3.698  14.984  1.00 36.94           O  
HETATM 2428  O   HOH C 278      10.903   6.225  15.046  1.00 34.24           O  
HETATM 2429  O   HOH C 279     -16.480  35.475 -11.292  1.00 32.36           O  
HETATM 2430  O   HOH C 280       4.770  41.859 -13.645  1.00 42.82           O  
HETATM 2431  O   HOH C 281      -4.401   7.598  -7.281  1.00 34.10           O  
HETATM 2432  O   HOH C 282      10.346  34.085  -1.246  1.00 33.08           O  
HETATM 2433  O   HOH C 283      -5.335  10.465  17.064  1.00 34.04           O  
HETATM 2434  O   HOH C 284       2.243  40.579  -1.242  1.00 24.41           O  
HETATM 2435  O   HOH C 285      -5.532  12.999  15.616  1.00 31.46           O  
HETATM 2436  O   HOH C 286      -1.907  -5.447   6.890  1.00 29.19           O  
HETATM 2437  O   HOH C 287      -9.824  -0.248  -2.859  1.00 37.80           O  
HETATM 2438  O   HOH C 288      -6.565  38.383   1.288  1.00 27.17           O  
HETATM 2439  O   HOH C 289       1.223  12.024 -10.191  1.00 39.67           O  
HETATM 2440  O   HOH C 290       5.649  25.806 -12.640  1.00 38.01           O  
HETATM 2441  O   HOH C 291      -7.854  40.629   1.310  1.00 30.05           O  
HETATM 2442  O   HOH C 292     -11.206  21.424  -5.475  1.00 33.33           O  
HETATM 2443  O   HOH C 293     -10.037  40.275   0.091  1.00 26.87           O  
HETATM 2444  O   HOH C 294      -7.157  28.685 -15.287  1.00 24.86           O  
HETATM 2445  O   HOH C 295       9.155  26.943   3.818  1.00 30.59           O  
HETATM 2446  O   HOH C 297      -3.611  10.525  13.997  1.00 35.82           O  
HETATM 2447  O   HOH C 298      -1.618  36.343   3.920  1.00 33.17           O  
HETATM 2448  O   HOH C 299       4.853   8.525  13.423  1.00 35.84           O  
HETATM 2449  O   HOH C 300      -1.712  21.494  19.580  1.00 27.39           O  
HETATM 2450  O   HOH C 301       2.468  34.974   7.922  1.00 41.02           O  
HETATM 2451  O   HOH C 302       3.289  10.560  13.688  1.00 35.51           O  
HETATM 2452  O   HOH C 303       5.196  36.236 -17.020  1.00 32.26           O  
HETATM 2453  O   HOH C 304       8.829  23.933   7.080  1.00 33.40           O  
HETATM 2454  O   HOH D  69     -10.498   3.052   6.947  1.00 28.12           O  
HETATM 2455  O   HOH D  74      -5.625  -6.777  11.898  1.00 33.23           O  
HETATM 2456  O   HOH D 140     -15.814  14.938  -3.494  1.00 35.01           O  
HETATM 2457  O   HOH D 155     -13.170  21.359   5.506  1.00 23.66           O  
HETATM 2458  O   HOH D 175     -14.060  12.125   5.726  1.00 38.83           O  
HETATM 2459  O   HOH D 196     -12.964  24.496   5.729  1.00 33.64           O  
HETATM 2460  O   HOH D 208      -9.682  36.164   5.348  1.00 36.78           O  
HETATM 2461  O   HOH D 221     -13.118  32.631   4.987  1.00 34.57           O  
HETATM 2462  O   HOH D 310     -13.020  32.637   0.594  1.00 24.42           O  
HETATM 2463  O   HOH D 320      -5.626  -9.468  12.239  1.00 32.35           O  
HETATM 2464  O   HOH D 330     -11.613  36.232   1.894  1.00 48.08           O  
CONECT   27  301                                                                
CONECT  301   27                                                                
CONECT 1087 1361                                                                
CONECT 1361 1087                                                                
MASTER      264    0    1    2   20    0    2    6 2447    4    4   26          
END                                                                             
