# Supplementary material for: De Novo Design of Protein-Binding Peptides by Quantum Computing
Source: J Chem Theory Comput. 2025 Sep 29;21(19):9993–10005. doi: 10.1021/acs.jctc.5c00768 (PMC12529961; doi:10.1021/acs.jctc.5c00768)
Supplement: Supplementary file 1 [file ct5c00768_si_001.zip › Datafile/Structure_based_validation/3BRL/3brl.pdb]

HEADER    MOTOR PROTEIN                           21-DEC-07   3BRL              
TITLE     CRYSTAL STRUCTURE OF LC8 S88E / SWA                                   
COMPND    MOL_ID: 1;                                                            
COMPND   2 MOLECULE: DYNEIN LIGHT CHAIN 1, CYTOPLASMIC;                         
COMPND   3 CHAIN: A;                                                            
COMPND   4 SYNONYM: 8 KDA DYNEIN LIGHT CHAIN, CUT UP PROTEIN;                   
COMPND   5 ENGINEERED: YES;                                                     
COMPND   6 MUTATION: YES;                                                       
COMPND   7 MOL_ID: 2;                                                           
COMPND   8 MOLECULE: PROTEIN SWALLOW 10-RESIUDE PEPTIDE;                        
COMPND   9 CHAIN: C;                                                            
COMPND  10 ENGINEERED: YES                                                      
SOURCE    MOL_ID: 1;                                                            
SOURCE   2 ORGANISM_SCIENTIFIC: DROSOPHILA MELANOGASTER;                        
SOURCE   3 ORGANISM_COMMON: FRUIT FLY;                                          
SOURCE   4 ORGANISM_TAXID: 7227;                                                
SOURCE   5 MOL_ID: 2;                                                           
SOURCE   6 SYNTHETIC: YES;                                                      
SOURCE   7 OTHER_DETAILS: THE PEPTIDE WAS CHEMICALLY SYNTHESIZED. THE SEQUENCE  
SOURCE   8 CAN BE NATURALLY FOUND IN DROSOPHILA MELANOGASTER (FRUIT FLY)        
KEYWDS    PROTEIN-PEPTIDE COMPLEX, CYTOPLASM, DYNEIN, MICROTUBULE, MOTOR        
KEYWDS   2 PROTEIN, CELL CYCLE, CELL DIVISION, DEVELOPMENTAL PROTEIN, MITOSIS,  
KEYWDS   3 NUCLEUS                                                              
EXPDTA    X-RAY DIFFRACTION                                                     
AUTHOR    G.C.BENISON,P.A.KARPLUS,E.J.BARBAR,M.CHIODO                           
REVDAT   3   21-FEB-24 3BRL    1       REMARK                                   
REVDAT   2   20-OCT-21 3BRL    1       SEQADV                                   
REVDAT   1   30-DEC-08 3BRL    0                                                
JRNL        AUTH   G.C.BENISON,M.CHIODO,P.A.KARPLUS,E.J.BARBAR                  
JRNL        TITL   THE INTERPLAY OF LIGAND BINDING AND PHOSPHORYLATION IN THE   
JRNL        TITL 2 REGULATION OF DYNEIN LIGHT CHAIN LC8                         
JRNL        REF    TO BE PUBLISHED                                              
JRNL        REFN                                                                
REMARK   2                                                                      
REMARK   2 RESOLUTION.    1.90 ANGSTROMS.                                       
REMARK   3                                                                      
REMARK   3 REFINEMENT.                                                          
REMARK   3   PROGRAM     : REFMAC 5.2.0019                                      
REMARK   3   AUTHORS     : MURSHUDOV,SKUBAK,LEBEDEV,PANNU,STEINER,              
REMARK   3               : NICHOLLS,WINN,LONG,VAGIN                             
REMARK   3                                                                      
REMARK   3    REFINEMENT TARGET : MAXIMUM LIKELIHOOD                            
REMARK   3                                                                      
REMARK   3  DATA USED IN REFINEMENT.                                            
REMARK   3   RESOLUTION RANGE HIGH (ANGSTROMS) : 1.90                           
REMARK   3   RESOLUTION RANGE LOW  (ANGSTROMS) : 30.57                          
REMARK   3   DATA CUTOFF            (SIGMA(F)) : 0.000                          
REMARK   3   COMPLETENESS FOR RANGE        (%) : 100.0                          
REMARK   3   NUMBER OF REFLECTIONS             : 10090                          
REMARK   3                                                                      
REMARK   3  FIT TO DATA USED IN REFINEMENT.                                     
REMARK   3   CROSS-VALIDATION METHOD          : THROUGHOUT                      
REMARK   3   FREE R VALUE TEST SET SELECTION  : RANDOM                          
REMARK   3   R VALUE     (WORKING + TEST SET) : 0.194                           
REMARK   3   R VALUE            (WORKING SET) : 0.191                           
REMARK   3   FREE R VALUE                     : 0.254                           
REMARK   3   FREE R VALUE TEST SET SIZE   (%) : 4.800                           
REMARK   3   FREE R VALUE TEST SET COUNT      : 485                             
REMARK   3                                                                      
REMARK   3  FIT IN THE HIGHEST RESOLUTION BIN.                                  
REMARK   3   TOTAL NUMBER OF BINS USED           : 20                           
REMARK   3   BIN RESOLUTION RANGE HIGH       (A) : 1.90                         
REMARK   3   BIN RESOLUTION RANGE LOW        (A) : 1.95                         
REMARK   3   REFLECTION IN BIN     (WORKING SET) : 685                          
REMARK   3   BIN COMPLETENESS (WORKING+TEST) (%) : 100.0                        
REMARK   3   BIN R VALUE           (WORKING SET) : 0.2200                       
REMARK   3   BIN FREE R VALUE SET COUNT          : 34                           
REMARK   3   BIN FREE R VALUE                    : 0.2730                       
REMARK   3                                                                      
REMARK   3  NUMBER OF NON-HYDROGEN ATOMS USED IN REFINEMENT.                    
REMARK   3   PROTEIN ATOMS            : 793                                     
REMARK   3   NUCLEIC ACID ATOMS       : 0                                       
REMARK   3   HETEROGEN ATOMS          : 0                                       
REMARK   3   SOLVENT ATOMS            : 79                                      
REMARK   3                                                                      
REMARK   3  B VALUES.                                                           
REMARK   3   FROM WILSON PLOT           (A**2) : NULL                           
REMARK   3   MEAN B VALUE      (OVERALL, A**2) : 33.69                          
REMARK   3   OVERALL ANISOTROPIC B VALUE.                                       
REMARK   3    B11 (A**2) : 0.09000                                              
REMARK   3    B22 (A**2) : 0.09000                                              
REMARK   3    B33 (A**2) : -0.14000                                             
REMARK   3    B12 (A**2) : 0.05000                                              
REMARK   3    B13 (A**2) : 0.00000                                              
REMARK   3    B23 (A**2) : 0.00000                                              
REMARK   3                                                                      
REMARK   3  ESTIMATED OVERALL COORDINATE ERROR.                                 
REMARK   3   ESU BASED ON R VALUE                            (A): 0.140         
REMARK   3   ESU BASED ON FREE R VALUE                       (A): 0.149         
REMARK   3   ESU BASED ON MAXIMUM LIKELIHOOD                 (A): 0.110         
REMARK   3   ESU FOR B VALUES BASED ON MAXIMUM LIKELIHOOD (A**2): 7.728         
REMARK   3                                                                      
REMARK   3 CORRELATION COEFFICIENTS.                                            
REMARK   3   CORRELATION COEFFICIENT FO-FC      : 0.961                         
REMARK   3   CORRELATION COEFFICIENT FO-FC FREE : 0.921                         
REMARK   3                                                                      
REMARK   3  RMS DEVIATIONS FROM IDEAL VALUES        COUNT    RMS    WEIGHT      
REMARK   3   BOND LENGTHS REFINED ATOMS        (A):   818 ; 0.009 ; 0.022       
REMARK   3   BOND LENGTHS OTHERS               (A):  NULL ;  NULL ;  NULL       
REMARK   3   BOND ANGLES REFINED ATOMS   (DEGREES):  1103 ; 1.116 ; 1.932       
REMARK   3   BOND ANGLES OTHERS          (DEGREES):  NULL ;  NULL ;  NULL       
REMARK   3   TORSION ANGLES, PERIOD 1    (DEGREES):   100 ; 5.900 ; 5.000       
REMARK   3   TORSION ANGLES, PERIOD 2    (DEGREES):    41 ;34.339 ;24.878       
REMARK   3   TORSION ANGLES, PERIOD 3    (DEGREES):   149 ;13.456 ;15.000       
REMARK   3   TORSION ANGLES, PERIOD 4    (DEGREES):     3 ; 9.747 ;15.000       
REMARK   3   CHIRAL-CENTER RESTRAINTS       (A**3):   119 ; 0.075 ; 0.200       
REMARK   3   GENERAL PLANES REFINED ATOMS      (A):   618 ; 0.004 ; 0.020       
REMARK   3   GENERAL PLANES OTHERS             (A):  NULL ;  NULL ;  NULL       
REMARK   3   NON-BONDED CONTACTS REFINED ATOMS (A):   399 ; 0.212 ; 0.300       
REMARK   3   NON-BONDED CONTACTS OTHERS        (A):  NULL ;  NULL ;  NULL       
REMARK   3   NON-BONDED TORSION REFINED ATOMS  (A):   565 ; 0.314 ; 0.500       
REMARK   3   NON-BONDED TORSION OTHERS         (A):  NULL ;  NULL ;  NULL       
REMARK   3   H-BOND (X...Y) REFINED ATOMS      (A):   100 ; 0.207 ; 0.500       
REMARK   3   H-BOND (X...Y) OTHERS             (A):  NULL ;  NULL ;  NULL       
REMARK   3   POTENTIAL METAL-ION REFINED ATOMS (A):  NULL ;  NULL ;  NULL       
REMARK   3   POTENTIAL METAL-ION OTHERS        (A):  NULL ;  NULL ;  NULL       
REMARK   3   SYMMETRY VDW REFINED ATOMS        (A):    48 ; 0.217 ; 0.300       
REMARK   3   SYMMETRY VDW OTHERS               (A):  NULL ;  NULL ;  NULL       
REMARK   3   SYMMETRY H-BOND REFINED ATOMS     (A):    17 ; 0.208 ; 0.500       
REMARK   3   SYMMETRY H-BOND OTHERS            (A):  NULL ;  NULL ;  NULL       
REMARK   3   SYMMETRY METAL-ION REFINED ATOMS  (A):  NULL ;  NULL ;  NULL       
REMARK   3   SYMMETRY METAL-ION OTHERS         (A):  NULL ;  NULL ;  NULL       
REMARK   3                                                                      
REMARK   3  ISOTROPIC THERMAL FACTOR RESTRAINTS.     COUNT   RMS    WEIGHT      
REMARK   3   MAIN-CHAIN BOND REFINED ATOMS  (A**2):   502 ; 4.410 ; 2.000       
REMARK   3   MAIN-CHAIN BOND OTHER ATOMS    (A**2):  NULL ;  NULL ;  NULL       
REMARK   3   MAIN-CHAIN ANGLE REFINED ATOMS (A**2):   791 ; 5.258 ; 3.000       
REMARK   3   MAIN-CHAIN ANGLE OTHER ATOMS   (A**2):  NULL ;  NULL ;  NULL       
REMARK   3   SIDE-CHAIN BOND REFINED ATOMS  (A**2):   356 ; 5.702 ; 2.000       
REMARK   3   SIDE-CHAIN BOND OTHER ATOMS    (A**2):  NULL ;  NULL ;  NULL       
REMARK   3   SIDE-CHAIN ANGLE REFINED ATOMS (A**2):   310 ; 7.610 ; 3.000       
REMARK   3   SIDE-CHAIN ANGLE OTHER ATOMS   (A**2):  NULL ;  NULL ;  NULL       
REMARK   3   LONG RANGE B REFINED ATOMS     (A**2):  NULL ;  NULL ;  NULL       
REMARK   3   LONG RANGE B OTHER ATOMS       (A**2):  NULL ;  NULL ;  NULL       
REMARK   3                                                                      
REMARK   3 ANISOTROPIC THERMAL FACTOR RESTRAINTS.    COUNT   RMS   WEIGHT       
REMARK   3   RIGID-BOND RESTRAINTS          (A**2):  NULL ;  NULL ;  NULL       
REMARK   3   SPHERICITY; FREE ATOMS         (A**2):  NULL ;  NULL ;  NULL       
REMARK   3   SPHERICITY; BONDED ATOMS       (A**2):  NULL ;  NULL ;  NULL       
REMARK   3                                                                      
REMARK   3  NCS RESTRAINTS STATISTICS                                           
REMARK   3   NUMBER OF DIFFERENT NCS GROUPS : NULL                              
REMARK   3                                                                      
REMARK   3  TLS DETAILS                                                         
REMARK   3   NUMBER OF TLS GROUPS  : NULL                                       
REMARK   3                                                                      
REMARK   3  BULK SOLVENT MODELLING.                                             
REMARK   3   METHOD USED : MASK                                                 
REMARK   3   PARAMETERS FOR MASK CALCULATION                                    
REMARK   3   VDW PROBE RADIUS   : 1.40                                          
REMARK   3   ION PROBE RADIUS   : 0.80                                          
REMARK   3   SHRINKAGE RADIUS   : 0.80                                          
REMARK   3                                                                      
REMARK   3  OTHER REFINEMENT REMARKS: HYDROGENS HAVE BEEN ADDED IN THE RIDING   
REMARK   3  POSITIONS                                                           
REMARK   4                                                                      
REMARK   4 3BRL COMPLIES WITH FORMAT V. 3.30, 13-JUL-11                         
REMARK 100                                                                      
REMARK 100 THIS ENTRY HAS BEEN PROCESSED BY RCSB ON 10-JAN-08.                  
REMARK 100 THE DEPOSITION ID IS D_1000045880.                                   
REMARK 200                                                                      
REMARK 200 EXPERIMENTAL DETAILS                                                 
REMARK 200  EXPERIMENT TYPE                : X-RAY DIFFRACTION                  
REMARK 200  DATE OF DATA COLLECTION        : 11-FEB-07                          
REMARK 200  TEMPERATURE           (KELVIN) : 100                                
REMARK 200  PH                             : 5.5                                
REMARK 200  NUMBER OF CRYSTALS USED        : 1                                  
REMARK 200                                                                      
REMARK 200  SYNCHROTRON              (Y/N) : Y                                  
REMARK 200  RADIATION SOURCE               : ALS                                
REMARK 200  BEAMLINE                       : 5.0.3                              
REMARK 200  X-RAY GENERATOR MODEL          : NULL                               
REMARK 200  MONOCHROMATIC OR LAUE    (M/L) : NULL                               
REMARK 200  WAVELENGTH OR RANGE        (A) : 1.0                                
REMARK 200  MONOCHROMATOR                  : NULL                               
REMARK 200  OPTICS                         : NULL                               
REMARK 200                                                                      
REMARK 200  DETECTOR TYPE                  : CCD                                
REMARK 200  DETECTOR MANUFACTURER          : NULL                               
REMARK 200  INTENSITY-INTEGRATION SOFTWARE : NULL                               
REMARK 200  DATA SCALING SOFTWARE          : NULL                               
REMARK 200                                                                      
REMARK 200  NUMBER OF UNIQUE REFLECTIONS   : 10183                              
REMARK 200  RESOLUTION RANGE HIGH      (A) : 1.900                              
REMARK 200  RESOLUTION RANGE LOW       (A) : NULL                               
REMARK 200  REJECTION CRITERIA  (SIGMA(I)) : NULL                               
REMARK 200                                                                      
REMARK 200 OVERALL.                                                             
REMARK 200  COMPLETENESS FOR RANGE     (%) : 100.0                              
REMARK 200  DATA REDUNDANCY                : NULL                               
REMARK 200  R MERGE                    (I) : NULL                               
REMARK 200  R SYM                      (I) : NULL                               
REMARK 200  <I/SIGMA(I)> FOR THE DATA SET  : NULL                               
REMARK 200                                                                      
REMARK 200 IN THE HIGHEST RESOLUTION SHELL.                                     
REMARK 200  HIGHEST RESOLUTION SHELL, RANGE HIGH (A) : NULL                     
REMARK 200  HIGHEST RESOLUTION SHELL, RANGE LOW  (A) : NULL                     
REMARK 200  COMPLETENESS FOR SHELL     (%) : NULL                               
REMARK 200  DATA REDUNDANCY IN SHELL       : NULL                               
REMARK 200  R MERGE FOR SHELL          (I) : NULL                               
REMARK 200  R SYM FOR SHELL            (I) : NULL                               
REMARK 200  <I/SIGMA(I)> FOR SHELL         : NULL                               
REMARK 200                                                                      
REMARK 200 DIFFRACTION PROTOCOL: SINGLE WAVELENGTH                              
REMARK 200 METHOD USED TO DETERMINE THE STRUCTURE: NULL                         
REMARK 200 SOFTWARE USED: NULL                                                  
REMARK 200 STARTING MODEL: NULL                                                 
REMARK 200                                                                      
REMARK 200 REMARK: NULL                                                         
REMARK 280                                                                      
REMARK 280 CRYSTAL                                                              
REMARK 280 SOLVENT CONTENT, VS   (%): 50.94                                     
REMARK 280 MATTHEWS COEFFICIENT, VM (ANGSTROMS**3/DA): 2.51                     
REMARK 280                                                                      
REMARK 280 CRYSTALLIZATION CONDITIONS: CALCIUM ACETATE 0.2M, SODIUM             
REMARK 280  CACODYLATE 0.1M, 15% PEG8000, PH 5.5, VAPOR DIFFUSION, HANGING      
REMARK 280  DROP, TEMPERATURE 298K                                              
REMARK 290                                                                      
REMARK 290 CRYSTALLOGRAPHIC SYMMETRY                                            
REMARK 290 SYMMETRY OPERATORS FOR SPACE GROUP: P 61 2 2                         
REMARK 290                                                                      
REMARK 290      SYMOP   SYMMETRY                                                
REMARK 290     NNNMMM   OPERATOR                                                
REMARK 290       1555   X,Y,Z                                                   
REMARK 290       2555   -Y,X-Y,Z+1/3                                            
REMARK 290       3555   -X+Y,-X,Z+2/3                                           
REMARK 290       4555   -X,-Y,Z+1/2                                             
REMARK 290       5555   Y,-X+Y,Z+5/6                                            
REMARK 290       6555   X-Y,X,Z+1/6                                             
REMARK 290       7555   Y,X,-Z+1/3                                              
REMARK 290       8555   X-Y,-Y,-Z                                               
REMARK 290       9555   -X,-X+Y,-Z+2/3                                          
REMARK 290      10555   -Y,-X,-Z+5/6                                            
REMARK 290      11555   -X+Y,Y,-Z+1/2                                           
REMARK 290      12555   X,X-Y,-Z+1/6                                            
REMARK 290                                                                      
REMARK 290     WHERE NNN -> OPERATOR NUMBER                                     
REMARK 290           MMM -> TRANSLATION VECTOR                                  
REMARK 290                                                                      
REMARK 290 CRYSTALLOGRAPHIC SYMMETRY TRANSFORMATIONS                            
REMARK 290 THE FOLLOWING TRANSFORMATIONS OPERATE ON THE ATOM/HETATM             
REMARK 290 RECORDS IN THIS ENTRY TO PRODUCE CRYSTALLOGRAPHICALLY                
REMARK 290 RELATED MOLECULES.                                                   
REMARK 290   SMTRY1   1  1.000000  0.000000  0.000000        0.00000            
REMARK 290   SMTRY2   1  0.000000  1.000000  0.000000        0.00000            
REMARK 290   SMTRY3   1  0.000000  0.000000  1.000000        0.00000            
REMARK 290   SMTRY1   2 -0.500000 -0.866025  0.000000        0.00000            
REMARK 290   SMTRY2   2  0.866025 -0.500000  0.000000        0.00000            
REMARK 290   SMTRY3   2  0.000000  0.000000  1.000000       67.73933            
REMARK 290   SMTRY1   3 -0.500000  0.866025  0.000000        0.00000            
REMARK 290   SMTRY2   3 -0.866025 -0.500000  0.000000        0.00000            
REMARK 290   SMTRY3   3  0.000000  0.000000  1.000000      135.47867            
REMARK 290   SMTRY1   4 -1.000000  0.000000  0.000000        0.00000            
REMARK 290   SMTRY2   4  0.000000 -1.000000  0.000000        0.00000            
REMARK 290   SMTRY3   4  0.000000  0.000000  1.000000      101.60900            
REMARK 290   SMTRY1   5  0.500000  0.866025  0.000000        0.00000            
REMARK 290   SMTRY2   5 -0.866025  0.500000  0.000000        0.00000            
REMARK 290   SMTRY3   5  0.000000  0.000000  1.000000      169.34833            
REMARK 290   SMTRY1   6  0.500000 -0.866025  0.000000        0.00000            
REMARK 290   SMTRY2   6  0.866025  0.500000  0.000000        0.00000            
REMARK 290   SMTRY3   6  0.000000  0.000000  1.000000       33.86967            
REMARK 290   SMTRY1   7 -0.500000  0.866025  0.000000        0.00000            
REMARK 290   SMTRY2   7  0.866025  0.500000  0.000000        0.00000            
REMARK 290   SMTRY3   7  0.000000  0.000000 -1.000000       67.73933            
REMARK 290   SMTRY1   8  1.000000  0.000000  0.000000        0.00000            
REMARK 290   SMTRY2   8  0.000000 -1.000000  0.000000        0.00000            
REMARK 290   SMTRY3   8  0.000000  0.000000 -1.000000        0.00000            
REMARK 290   SMTRY1   9 -0.500000 -0.866025  0.000000        0.00000            
REMARK 290   SMTRY2   9 -0.866025  0.500000  0.000000        0.00000            
REMARK 290   SMTRY3   9  0.000000  0.000000 -1.000000      135.47867            
REMARK 290   SMTRY1  10  0.500000 -0.866025  0.000000        0.00000            
REMARK 290   SMTRY2  10 -0.866025 -0.500000  0.000000        0.00000            
REMARK 290   SMTRY3  10  0.000000  0.000000 -1.000000      169.34833            
REMARK 290   SMTRY1  11 -1.000000  0.000000  0.000000        0.00000            
REMARK 290   SMTRY2  11  0.000000  1.000000  0.000000        0.00000            
REMARK 290   SMTRY3  11  0.000000  0.000000 -1.000000      101.60900            
REMARK 290   SMTRY1  12  0.500000  0.866025  0.000000        0.00000            
REMARK 290   SMTRY2  12  0.866025 -0.500000  0.000000        0.00000            
REMARK 290   SMTRY3  12  0.000000  0.000000 -1.000000       33.86967            
REMARK 290                                                                      
REMARK 290 REMARK: NULL                                                         
REMARK 300                                                                      
REMARK 300 BIOMOLECULE: 1                                                       
REMARK 300 SEE REMARK 350 FOR THE AUTHOR PROVIDED AND/OR PROGRAM                
REMARK 300 GENERATED ASSEMBLY INFORMATION FOR THE STRUCTURE IN                  
REMARK 300 THIS ENTRY. THE REMARK MAY ALSO PROVIDE INFORMATION ON               
REMARK 300 BURIED SURFACE AREA.                                                 
REMARK 300 REMARK: THE BIOLOGICAL ASSEMBLY IS A DIMER GENERATED FROM THE        
REMARK 300 MONOMER IN THE ASYMMETRIC UNIT BY THE OPERATIONS: -Y, -X, -Z - 1/6   
REMARK 350                                                                      
REMARK 350 COORDINATES FOR A COMPLETE MULTIMER REPRESENTING THE KNOWN           
REMARK 350 BIOLOGICALLY SIGNIFICANT OLIGOMERIZATION STATE OF THE                
REMARK 350 MOLECULE CAN BE GENERATED BY APPLYING BIOMT TRANSFORMATIONS          
REMARK 350 GIVEN BELOW.  BOTH NON-CRYSTALLOGRAPHIC AND                          
REMARK 350 CRYSTALLOGRAPHIC OPERATIONS ARE GIVEN.                               
REMARK 350                                                                      
REMARK 350 BIOMOLECULE: 1                                                       
REMARK 350 AUTHOR DETERMINED BIOLOGICAL UNIT: TETRAMERIC                        
REMARK 350 SOFTWARE DETERMINED QUATERNARY STRUCTURE: TETRAMERIC                 
REMARK 350 SOFTWARE USED: PISA                                                  
REMARK 350 TOTAL BURIED SURFACE AREA: 4820 ANGSTROM**2                          
REMARK 350 SURFACE AREA OF THE COMPLEX: 8470 ANGSTROM**2                        
REMARK 350 CHANGE IN SOLVENT FREE ENERGY: -20.0 KCAL/MOL                        
REMARK 350 APPLY THE FOLLOWING TO CHAINS: A, C                                  
REMARK 350   BIOMT1   1  1.000000  0.000000  0.000000        0.00000            
REMARK 350   BIOMT2   1  0.000000  1.000000  0.000000        0.00000            
REMARK 350   BIOMT3   1  0.000000  0.000000  1.000000        0.00000            
REMARK 350   BIOMT1   2  0.500000 -0.866025  0.000000        0.00000            
REMARK 350   BIOMT2   2 -0.866025 -0.500000  0.000000        0.00000            
REMARK 350   BIOMT3   2  0.000000  0.000000 -1.000000      -33.86967            
REMARK 465                                                                      
REMARK 465 MISSING RESIDUES                                                     
REMARK 465 THE FOLLOWING RESIDUES WERE NOT LOCATED IN THE                       
REMARK 465 EXPERIMENT. (M=MODEL NUMBER; RES=RESIDUE NAME; C=CHAIN               
REMARK 465 IDENTIFIER; SSSEQ=SEQUENCE NUMBER; I=INSERTION CODE.)                
REMARK 465                                                                      
REMARK 465   M RES C SSSEQI                                                     
REMARK 465     MET A     1                                                      
REMARK 500                                                                      
REMARK 500 GEOMETRY AND STEREOCHEMISTRY                                         
REMARK 500 SUBTOPIC: CLOSE CONTACTS IN SAME ASYMMETRIC UNIT                     
REMARK 500                                                                      
REMARK 500 THE FOLLOWING ATOMS ARE IN CLOSE CONTACT.                            
REMARK 500                                                                      
REMARK 500  ATM1  RES C  SSEQI   ATM2  RES C  SSEQI           DISTANCE          
REMARK 500   O    HOH A    96     O    HOH A    99              2.04            
REMARK 500                                                                      
REMARK 500 REMARK: NULL                                                         
REMARK 500                                                                      
REMARK 500 GEOMETRY AND STEREOCHEMISTRY                                         
REMARK 500 SUBTOPIC: TORSION ANGLES                                             
REMARK 500                                                                      
REMARK 500 TORSION ANGLES OUTSIDE THE EXPECTED RAMACHANDRAN REGIONS:            
REMARK 500 (M=MODEL NUMBER; RES=RESIDUE NAME; C=CHAIN IDENTIFIER;               
REMARK 500 SSEQ=SEQUENCE NUMBER; I=INSERTION CODE).                             
REMARK 500                                                                      
REMARK 500 STANDARD TABLE:                                                      
REMARK 500 FORMAT:(10X,I3,1X,A3,1X,A1,I4,A1,4X,F7.2,3X,F7.2)                    
REMARK 500                                                                      
REMARK 500 EXPECTED VALUES: GJ KLEYWEGT AND TA JONES (1996). PHI/PSI-           
REMARK 500 CHOLOGY: RAMACHANDRAN REVISITED. STRUCTURE 4, 1395 - 1400            
REMARK 500                                                                      
REMARK 500  M RES CSSEQI        PSI       PHI                                   
REMARK 500    MET A  13      145.20   -174.75                                   
REMARK 500    ASN A  51      146.03     76.27                                   
REMARK 500                                                                      
REMARK 500 REMARK: NULL                                                         
REMARK 900                                                                      
REMARK 900 RELATED ENTRIES                                                      
REMARK 900 RELATED ID: 3BRI   RELATED DB: PDB                                   
DBREF  3BRL A    1    89  UNP    Q24117   DYL1_DROME       1     89             
DBREF  3BRL C  287   296  UNP    P40688   SWA_DROME      287    296             
SEQADV 3BRL GLU A   88  UNP  Q24117    SER    88 ENGINEERED MUTATION            
SEQRES   1 A   89  MET SER ASP ARG LYS ALA VAL ILE LYS ASN ALA ASP MET          
SEQRES   2 A   89  SER GLU GLU MET GLN GLN ASP ALA VAL ASP CYS ALA THR          
SEQRES   3 A   89  GLN ALA LEU GLU LYS TYR ASN ILE GLU LYS ASP ILE ALA          
SEQRES   4 A   89  ALA TYR ILE LYS LYS GLU PHE ASP LYS LYS TYR ASN PRO          
SEQRES   5 A   89  THR TRP HIS CYS ILE VAL GLY ARG ASN PHE GLY SER TYR          
SEQRES   6 A   89  VAL THR HIS GLU THR ARG HIS PHE ILE TYR PHE TYR LEU          
SEQRES   7 A   89  GLY GLN VAL ALA ILE LEU LEU PHE LYS GLU GLY                  
SEQRES   1 C   10  ALA THR SER ALA LYS ALA THR GLN THR ASP                      
FORMUL   3  HOH   *79(H2 O)                                                     
HELIX    1   1 SER A   14  TYR A   32  1                                  19    
HELIX    2   2 ILE A   34  ASN A   51  1                                  18    
SHEET    1   A 4 ALA A   6  MET A  13  0                                        
SHEET    2   A 4 HIS A  72  LEU A  78 -1  O  PHE A  73   N  ASP A  12           
SHEET    3   A 4 VAL A  81  LYS A  87 -1  O  ILE A  83   N  PHE A  76           
SHEET    4   A 4 TRP A  54  GLY A  59 -1  N  ILE A  57   O  LEU A  84           
SHEET    1   B 2 GLY A  63  GLU A  69  0                                        
SHEET    2   B 2 THR C 288  GLN C 294 -1  O  LYS C 291   N  VAL A  66           
CISPEP   1 PRO A   52    THR A   53          0         7.89                     
CRYST1   44.194   44.194  203.218  90.00  90.00 120.00 P 61 2 2     12          
ORIGX1      1.000000  0.000000  0.000000        0.00000                         
ORIGX2      0.000000  1.000000  0.000000        0.00000                         
ORIGX3      0.000000  0.000000  1.000000        0.00000                         
SCALE1      0.022628  0.013064  0.000000        0.00000                         
SCALE2      0.000000  0.026128  0.000000        0.00000                         
SCALE3      0.000000  0.000000  0.004921        0.00000                         
ATOM      1  N   SER A   2       7.903 -12.776   4.709  1.00 92.44           N  
ANISOU    1  N   SER A   2    16903   8675   9544  -1448   2785   -316       N  
ATOM      2  CA  SER A   2       7.121 -11.785   5.507  1.00 91.70           C  
ANISOU    2  CA  SER A   2    16875   8604   9364  -1481   3159   -472       C  
ATOM      3  C   SER A   2       5.653 -11.770   5.062  1.00 86.35           C  
ANISOU    3  C   SER A   2    15796   8045   8969  -1558   3585   -551       C  
ATOM      4  O   SER A   2       4.798 -12.357   5.720  1.00 85.21           O  
ANISOU    4  O   SER A   2    15817   7878   8683  -1753   3952   -556       O  
ATOM      5  CB  SER A   2       7.748 -10.389   5.393  1.00 88.89           C  
ANISOU    5  CB  SER A   2    16413   8270   9091  -1291   2974   -584       C  
ATOM      6  OG  SER A   2       7.486  -9.609   6.549  1.00 87.81           O  
ANISOU    6  OG  SER A   2    16588   8076   8702  -1330   3223   -724       O  
ATOM      7  N   ASP A   3       5.374 -11.109   3.941  1.00 78.73           N  
ANISOU    7  N   ASP A   3    14303   7211   8402  -1411   3526   -604       N  
ATOM      8  CA  ASP A   3       4.019 -11.041   3.389  1.00 74.05           C  
ANISOU    8  CA  ASP A   3    13254   6754   8127  -1452   3859   -677       C  
ATOM      9  C   ASP A   3       3.956 -11.601   1.969  1.00 66.99           C  
ANISOU    9  C   ASP A   3    11926   5977   7550  -1426   3639   -593       C  
ATOM     10  O   ASP A   3       2.884 -11.985   1.497  1.00 65.83           O  
ANISOU   10  O   ASP A   3    11445   5942   7626  -1523   3861   -618       O  
ATOM     11  CB  ASP A   3       3.526  -9.595   3.371  1.00 79.71           C  
ANISOU   11  CB  ASP A   3    13713   7526   9049  -1284   4027   -833       C  
ATOM     12  CG  ASP A   3       4.370  -8.705   2.468  1.00 83.86           C  
ANISOU   12  CG  ASP A   3    14018   8072   9774  -1056   3638   -811       C  
ATOM     13  OD1 ASP A   3       5.594  -8.598   2.703  1.00 82.28           O  
ANISOU   13  OD1 ASP A   3    14115   7777   9370  -1010   3322   -762       O  
ATOM     14  OD2 ASP A   3       3.811  -8.112   1.522  1.00 87.65           O  
ANISOU   14  OD2 ASP A   3    14024   8665  10614   -930   3644   -834       O  
ATOM     15  N   ARG A   4       5.109 -11.642   1.301  1.00 55.51           N  
ANISOU   15  N   ARG A   4    10474   4507   6110  -1305   3207   -507       N  
ATOM     16  CA  ARG A   4       5.203 -11.993  -0.121  1.00 49.49           C  
ANISOU   16  CA  ARG A   4     9313   3866   5626  -1253   2969   -449       C  
ATOM     17  C   ARG A   4       5.166 -13.491  -0.422  1.00 45.72           C  
ANISOU   17  C   ARG A   4     8904   3357   5110  -1422   2925   -365       C  
ATOM     18  O   ARG A   4       5.793 -14.294   0.263  1.00 46.28           O  
ANISOU   18  O   ARG A   4     9398   3269   4917  -1501   2847   -290       O  
ATOM     19  CB  ARG A   4       6.482 -11.408  -0.719  1.00 48.02           C  
ANISOU   19  CB  ARG A   4     9098   3679   5468  -1067   2561   -406       C  
ATOM     20  CG  ARG A   4       6.561  -9.893  -0.661  1.00 55.03           C  
ANISOU   20  CG  ARG A   4     9874   4583   6453   -901   2564   -482       C  
ATOM     21  CD  ARG A   4       7.972  -9.413  -0.979  1.00 65.76           C  
ANISOU   21  CD  ARG A   4    11310   5903   7771   -772   2178   -437       C  
ATOM     22  NE  ARG A   4       8.871  -9.565   0.165  1.00 68.13           N  
ANISOU   22  NE  ARG A   4    12089   6052   7744   -805   2075   -437       N  
ATOM     23  CZ  ARG A   4       9.292  -8.557   0.927  1.00 72.68           C  
ANISOU   23  CZ  ARG A   4    12874   6544   8198   -747   2062   -514       C  
ATOM     24  NH1 ARG A   4       8.908  -7.310   0.667  1.00 67.49           N  
ANISOU   24  NH1 ARG A   4    11996   5909   7737   -642   2161   -597       N  
ATOM     25  NH2 ARG A   4      10.105  -8.797   1.947  1.00 70.76           N  
ANISOU   25  NH2 ARG A   4    13069   6182   7634   -792   1932   -508       N  
ATOM     26  N   LYS A   5       4.471 -13.846  -1.494  1.00 41.89           N  
ANISOU   26  N   LYS A   5     8005   3016   4896  -1469   2943   -376       N  
ATOM     27  CA  LYS A   5       4.289 -15.243  -1.863  1.00 37.97           C  
ANISOU   27  CA  LYS A   5     7538   2485   4404  -1651   2931   -328       C  
ATOM     28  C   LYS A   5       5.398 -15.689  -2.811  1.00 39.03           C  
ANISOU   28  C   LYS A   5     7647   2611   4571  -1549   2530   -269       C  
ATOM     29  O   LYS A   5       5.568 -15.131  -3.899  1.00 40.83           O  
ANISOU   29  O   LYS A   5     7523   2995   4995  -1420   2343   -289       O  
ATOM     30  CB  LYS A   5       2.919 -15.438  -2.507  1.00 47.93           C  
ANISOU   30  CB  LYS A   5     8361   3915   5936  -1784   3161   -397       C  
ATOM     31  CG  LYS A   5       2.595 -16.879  -2.899  1.00 43.67           C  
ANISOU   31  CG  LYS A   5     7835   3333   5424  -2014   3181   -374       C  
ATOM     32  CD  LYS A   5       1.296 -16.921  -3.681  1.00 53.91           C  
ANISOU   32  CD  LYS A   5     8622   4839   7020  -2134   3344   -458       C  
ATOM     33  CE  LYS A   5       0.942 -18.330  -4.091  1.00 56.99           C  
ANISOU   33  CE  LYS A   5     9022   5181   7450  -2392   3366   -459       C  
ATOM     34  NZ  LYS A   5      -0.418 -18.391  -4.689  1.00 67.63           N  
ANISOU   34  NZ  LYS A   5     9876   6739   9081  -2551   3550   -556       N  
ATOM     35  N   ALA A   6       6.174 -16.676  -2.378  1.00 34.29           N  
ANISOU   35  N   ALA A   6     7433   1822   3772  -1599   2400   -194       N  
ATOM     36  CA  ALA A   6       7.185 -17.277  -3.242  1.00 31.83           C  
ANISOU   36  CA  ALA A   6     7101   1486   3509  -1510   2060   -159       C  
ATOM     37  C   ALA A   6       6.561 -18.326  -4.145  1.00 40.10           C  
ANISOU   37  C   ALA A   6     7945   2571   4720  -1666   2104   -190       C  
ATOM     38  O   ALA A   6       5.936 -19.293  -3.671  1.00 32.99           O  
ANISOU   38  O   ALA A   6     7230   1543   3762  -1876   2305   -173       O  
ATOM     39  CB  ALA A   6       8.310 -17.880  -2.411  1.00 39.23           C  
ANISOU   39  CB  ALA A   6     8517   2192   4198  -1462   1875    -68       C  
ATOM     40  N   VAL A   7       6.708 -18.121  -5.446  1.00 37.90           N  
ANISOU   40  N   VAL A   7     7299   2467   4634  -1585   1924   -239       N  
ATOM     41  CA  VAL A   7       6.267 -19.092  -6.439  1.00 35.83           C  
ANISOU   41  CA  VAL A   7     6845   2255   4513  -1724   1907   -294       C  
ATOM     42  C   VAL A   7       7.451 -19.430  -7.326  1.00 35.54           C  
ANISOU   42  C   VAL A   7     6800   2211   4493  -1585   1590   -303       C  
ATOM     43  O   VAL A   7       7.868 -18.621  -8.155  1.00 28.64           O  
ANISOU   43  O   VAL A   7     5664   1519   3700  -1438   1425   -323       O  
ATOM     44  CB  VAL A   7       5.112 -18.536  -7.304  1.00 33.34           C  
ANISOU   44  CB  VAL A   7     6042   2207   4419  -1787   2012   -368       C  
ATOM     45  CG1 VAL A   7       4.711 -19.534  -8.387  1.00 40.64           C  
ANISOU   45  CG1 VAL A   7     6773   3199   5468  -1945   1955   -443       C  
ATOM     46  CG2 VAL A   7       3.909 -18.185  -6.421  1.00 33.05           C  
ANISOU   46  CG2 VAL A   7     5963   2189   4406  -1912   2357   -381       C  
ATOM     47  N   ILE A   8       8.005 -20.629  -7.151  1.00 33.15           N  
ANISOU   47  N   ILE A   8     6790   1687   4116  -1628   1515   -288       N  
ATOM     48  CA  ILE A   8       9.167 -21.031  -7.949  1.00 36.03           C  
ANISOU   48  CA  ILE A   8     7148   2029   4513  -1481   1239   -320       C  
ATOM     49  C   ILE A   8       8.701 -21.546  -9.306  1.00 34.82           C  
ANISOU   49  C   ILE A   8     6694   2021   4515  -1587   1222   -438       C  
ATOM     50  O   ILE A   8       7.827 -22.391  -9.371  1.00 36.14           O  
ANISOU   50  O   ILE A   8     6875   2126   4731  -1803   1373   -484       O  
ATOM     51  CB  ILE A   8      10.057 -22.039  -7.192  1.00 38.22           C  
ANISOU   51  CB  ILE A   8     7863   1992   4668  -1431   1135   -254       C  
ATOM     52  CG1 ILE A   8      10.697 -21.340  -5.978  1.00 41.08           C  
ANISOU   52  CG1 ILE A   8     8492   2267   4852  -1297   1074   -144       C  
ATOM     53  CG2 ILE A   8      11.127 -22.591  -8.104  1.00 35.23           C  
ANISOU   53  CG2 ILE A   8     7427   1586   4371  -1287    891   -322       C  
ATOM     54  CD1 ILE A   8      11.430 -22.273  -5.029  1.00 55.30           C  
ANISOU   54  CD1 ILE A   8    10759   3753   6498  -1255    966    -42       C  
ATOM     55  N   LYS A   9       9.242 -20.997 -10.392  1.00 30.45           N  
ANISOU   55  N   LYS A   9     5868   1673   4030  -1457   1046   -491       N  
ATOM     56  CA  LYS A   9       8.752 -21.342 -11.729  1.00 30.93           C  
ANISOU   56  CA  LYS A   9     5637   1916   4198  -1565   1019   -609       C  
ATOM     57  C   LYS A   9       9.589 -22.404 -12.419  1.00 32.76           C  
ANISOU   57  C   LYS A   9     5971   2037   4437  -1536    882   -710       C  
ATOM     58  O   LYS A   9       9.059 -23.320 -13.038  1.00 32.95           O  
ANISOU   58  O   LYS A   9     5958   2045   4518  -1706    926   -822       O  
ATOM     59  CB  LYS A   9       8.659 -20.101 -12.625  1.00 29.34           C  
ANISOU   59  CB  LYS A   9     5069   2031   4049  -1474    932   -605       C  
ATOM     60  CG  LYS A   9       7.723 -19.018 -12.123  1.00 31.17           C  
ANISOU   60  CG  LYS A   9     5142   2379   4322  -1484   1067   -529       C  
ATOM     61  CD  LYS A   9       6.258 -19.366 -12.333  1.00 44.95           C  
ANISOU   61  CD  LYS A   9     6682   4224   6174  -1703   1232   -584       C  
ATOM     62  CE  LYS A   9       5.354 -18.169 -12.024  1.00 48.77           C  
ANISOU   62  CE  LYS A   9     6926   4860   6746  -1665   1351   -526       C  
ATOM     63  NZ  LYS A   9       3.901 -18.493 -12.219  1.00 49.95           N  
ANISOU   63  NZ  LYS A   9     6815   5128   7034  -1874   1510   -588       N  
ATOM     64  N   ASN A  10      10.900 -22.265 -12.326  1.00 29.83           N  
ANISOU   64  N   ASN A  10     5714   1595   4025  -1321    719   -686       N  
ATOM     65  CA  ASN A  10      11.811 -23.182 -12.970  1.00 32.66           C  
ANISOU   65  CA  ASN A  10     6145   1851   4414  -1246    596   -796       C  
ATOM     66  C   ASN A  10      13.046 -23.184 -12.101  1.00 35.90           C  
ANISOU   66  C   ASN A  10     6798   2062   4780  -1028    466   -712       C  
ATOM     67  O   ASN A  10      13.532 -22.141 -11.706  1.00 29.51           O  
ANISOU   67  O   ASN A  10     5938   1348   3928   -899    395   -625       O  
ATOM     68  CB  ASN A  10      12.132 -22.728 -14.400  1.00 26.16           C  
ANISOU   68  CB  ASN A  10     5000   1318   3622  -1202    502   -903       C  
ATOM     69  CG  ASN A  10      12.881 -23.799 -15.212  1.00 35.90           C  
ANISOU   69  CG  ASN A  10     6284   2462   4894  -1162    431  -1071       C  
ATOM     70  OD1 ASN A  10      13.181 -24.884 -14.717  1.00 45.27           O  
ANISOU   70  OD1 ASN A  10     7740   3347   6113  -1146    435  -1102       O  
ATOM     71  ND2 ASN A  10      13.173 -23.491 -16.462  1.00 39.05           N  
ANISOU   71  ND2 ASN A  10     6439   3114   5285  -1145    375  -1179       N  
ATOM     72  N   ALA A  11      13.526 -24.360 -11.741  1.00 31.18           N  
ANISOU   72  N   ALA A  11     6481   1169   4198   -991    424   -733       N  
ATOM     73  CA  ALA A  11      14.699 -24.418 -10.892  1.00 29.69           C  
ANISOU   73  CA  ALA A  11     6518    789   3975   -770    260   -644       C  
ATOM     74  C   ALA A  11      15.560 -25.586 -11.320  1.00 35.67           C  
ANISOU   74  C   ALA A  11     7380   1339   4833   -646    149   -751       C  
ATOM     75  O   ALA A  11      15.041 -26.640 -11.640  1.00 35.34           O  
ANISOU   75  O   ALA A  11     7446   1137   4844   -777    240   -835       O  
ATOM     76  CB  ALA A  11      14.285 -24.558  -9.432  1.00 31.67           C  
ANISOU   76  CB  ALA A  11     7123    811   4099   -833    325   -479       C  
ATOM     77  N   ASP A  12      16.866 -25.372 -11.375  1.00 34.50           N  
ANISOU   77  N   ASP A  12     7173   1200   4733   -397    -41   -764       N  
ATOM     78  CA  ASP A  12      17.822 -26.462 -11.437  1.00 34.76           C  
ANISOU   78  CA  ASP A  12     7350    977   4879   -215   -170   -835       C  
ATOM     79  C   ASP A  12      18.771 -26.184 -10.284  1.00 38.41           C  
ANISOU   79  C   ASP A  12     7989   1305   5300     -3   -377   -678       C  
ATOM     80  O   ASP A  12      19.788 -25.497 -10.450  1.00 35.63           O  
ANISOU   80  O   ASP A  12     7427   1113   4997    178   -528   -700       O  
ATOM     81  CB  ASP A  12      18.571 -26.495 -12.772  1.00 36.92           C  
ANISOU   81  CB  ASP A  12     7312   1434   5283   -104   -202  -1042       C  
ATOM     82  CG  ASP A  12      19.607 -27.607 -12.824  1.00 42.66           C  
ANISOU   82  CG  ASP A  12     8161   1886   6163    123   -324  -1137       C  
ATOM     83  OD1 ASP A  12      19.451 -28.579 -12.056  1.00 49.35           O  
ANISOU   83  OD1 ASP A  12     9357   2371   7023    135   -352  -1060       O  
ATOM     84  OD2 ASP A  12      20.573 -27.513 -13.614  1.00 38.22           O  
ANISOU   84  OD2 ASP A  12     7352   1457   5713    291   -383  -1285       O  
ATOM     85  N   MET A  13      18.416 -26.701  -9.109  1.00 35.00           N  
ANISOU   85  N   MET A  13     7947    588   4762    -48   -385   -518       N  
ATOM     86  CA  MET A  13      19.020 -26.252  -7.870  1.00 34.58           C  
ANISOU   86  CA  MET A  13     8100    450   4588     84   -567   -341       C  
ATOM     87  C   MET A  13      18.543 -27.080  -6.684  1.00 35.85           C  
ANISOU   87  C   MET A  13     8753    261   4608      4   -548   -167       C  
ATOM     88  O   MET A  13      17.387 -27.510  -6.640  1.00 39.51           O  
ANISOU   88  O   MET A  13     9355    642   5016   -243   -313   -152       O  
ATOM     89  CB  MET A  13      18.654 -24.779  -7.669  1.00 28.68           C  
ANISOU   89  CB  MET A  13     7171      6   3718    -10   -502   -295       C  
ATOM     90  CG  MET A  13      19.162 -24.154  -6.408  1.00 35.25           C  
ANISOU   90  CG  MET A  13     8209    791   4392     80   -670   -141       C  
ATOM     91  SD  MET A  13      18.766 -22.383  -6.368  1.00 32.09           S  
ANISOU   91  SD  MET A  13     7561    734   3898    -20   -574   -138       S  
ATOM     92  CE  MET A  13      19.879 -21.721  -7.613  1.00 36.39           C  
ANISOU   92  CE  MET A  13     7628   1549   4647    141   -713   -283       C  
ATOM     93  N   SER A  14      19.427 -27.304  -5.714  1.00 41.24           N  
ANISOU   93  N   SER A  14     9701    740   5228    200   -800    -27       N  
ATOM     94  CA  SER A  14      19.058 -28.097  -4.544  1.00 49.04           C  
ANISOU   94  CA  SER A  14    11208   1380   6046    131   -805    171       C  
ATOM     95  C   SER A  14      17.969 -27.352  -3.791  1.00 47.81           C  
ANISOU   95  C   SER A  14    11187   1339   5639   -132   -580    272       C  
ATOM     96  O   SER A  14      17.902 -26.132  -3.862  1.00 42.18           O  
ANISOU   96  O   SER A  14    10222    931   4875   -155   -546    230       O  
ATOM     97  CB  SER A  14      20.267 -28.332  -3.640  1.00 55.29           C  
ANISOU   97  CB  SER A  14    12241   1974   6791    409  -1168    316       C  
ATOM     98  OG  SER A  14      20.651 -27.137  -2.986  1.00 49.84           O  
ANISOU   98  OG  SER A  14    11491   1507   5940    449  -1299    379       O  
ATOM     99  N   GLU A  15      17.107 -28.072  -3.082  1.00 49.34           N  
ANISOU   99  N   GLU A  15    11776   1285   5687   -334   -407    399       N  
ATOM    100  CA  GLU A  15      15.984 -27.418  -2.409  1.00 52.70           C  
ANISOU  100  CA  GLU A  15    12304   1828   5892   -599   -134    467       C  
ATOM    101  C   GLU A  15      16.452 -26.531  -1.265  1.00 53.78           C  
ANISOU  101  C   GLU A  15    12632   2028   5776   -516   -281    597       C  
ATOM    102  O   GLU A  15      15.853 -25.477  -1.001  1.00 47.60           O  
ANISOU  102  O   GLU A  15    11738   1476   4873   -641   -106    571       O  
ATOM    103  CB  GLU A  15      14.920 -28.429  -1.971  1.00 57.57           C  
ANISOU  103  CB  GLU A  15    13277   2173   6422   -873    128    559       C  
ATOM    104  CG  GLU A  15      14.368 -29.204  -3.161  1.00 81.94           C  
ANISOU  104  CG  GLU A  15    16141   5230   9764   -998    283    393       C  
ATOM    105  CD  GLU A  15      12.864 -29.391  -3.121  1.00 91.51           C  
ANISOU  105  CD  GLU A  15    17370   6461  10937  -1371    666    378       C  
ATOM    106  OE1 GLU A  15      12.377 -30.169  -2.270  1.00100.39           O  
ANISOU  106  OE1 GLU A  15    18931   7292  11922  -1551    800    529       O  
ATOM    107  OE2 GLU A  15      12.172 -28.774  -3.963  1.00 87.97           O  
ANISOU  107  OE2 GLU A  15    16494   6323  10608  -1489    829    217       O  
ATOM    108  N   GLU A  16      17.547 -26.938  -0.614  1.00 48.79           N  
ANISOU  108  N   GLU A  16    12273   1193   5073   -292   -617    722       N  
ATOM    109  CA  GLU A  16      18.220 -26.062   0.351  1.00 53.58           C  
ANISOU  109  CA  GLU A  16    13012   1889   5458   -180   -840    813       C  
ATOM    110  C   GLU A  16      18.578 -24.709  -0.278  1.00 52.05           C  
ANISOU  110  C   GLU A  16    12330   2067   5380   -105   -880    648       C  
ATOM    111  O   GLU A  16      18.313 -23.653   0.290  1.00 44.07           O  
ANISOU  111  O   GLU A  16    11333   1222   4189   -190   -807    651       O  
ATOM    112  CB  GLU A  16      19.497 -26.723   0.883  1.00 56.05           C  
ANISOU  112  CB  GLU A  16    13576   1964   5758     97  -1268    943       C  
ATOM    113  CG  GLU A  16      19.278 -27.970   1.765  1.00 69.83           C  
ANISOU  113  CG  GLU A  16    15910   3297   7323     47  -1295   1169       C  
ATOM    114  CD  GLU A  16      18.736 -29.187   1.003  1.00 73.71           C  
ANISOU  114  CD  GLU A  16    16419   3550   8037    -35  -1105   1130       C  
ATOM    115  OE1 GLU A  16      19.146 -29.428  -0.163  1.00 65.73           O  
ANISOU  115  OE1 GLU A  16    15021   2595   7358    107  -1153    950       O  
ATOM    116  OE2 GLU A  16      17.897 -29.918   1.586  1.00 81.71           O  
ANISOU  116  OE2 GLU A  16    17852   4311   8882   -258   -896   1273       O  
ATOM    117  N   MET A  17      19.187 -24.742  -1.457  1.00 46.67           N  
ANISOU  117  N   MET A  17    11233   1503   4999     47   -981    501       N  
ATOM    118  CA AMET A  17      19.634 -23.516  -2.102  0.50 40.65           C  
ANISOU  118  CA AMET A  17    10025   1069   4353    117  -1033    364       C  
ATOM    119  CA BMET A  17      19.633 -23.517  -2.108  0.50 40.06           C  
ANISOU  119  CA BMET A  17     9947    993   4279    117  -1032    364       C  
ATOM    120  C   MET A  17      18.459 -22.698  -2.638  1.00 41.00           C  
ANISOU  120  C   MET A  17     9825   1348   4406   -102   -689    272       C  
ATOM    121  O   MET A  17      18.487 -21.464  -2.614  1.00 38.08           O  
ANISOU  121  O   MET A  17     9266   1200   4003   -114   -674    228       O  
ATOM    122  CB AMET A  17      20.631 -23.824  -3.217  0.50 36.47           C  
ANISOU  122  CB AMET A  17     9133    600   4122    329  -1212    234       C  
ATOM    123  CB BMET A  17      20.639 -23.818  -3.221  0.50 34.35           C  
ANISOU  123  CB BMET A  17     8863    334   3856    330  -1213    234       C  
ATOM    124  CG AMET A  17      21.407 -22.616  -3.702  0.50 38.37           C  
ANISOU  124  CG AMET A  17     8973   1139   4465    426  -1334    130       C  
ATOM    125  CG BMET A  17      22.038 -24.133  -2.710  0.50 37.66           C  
ANISOU  125  CG BMET A  17     9371    626   4313    603  -1611    295       C  
ATOM    126  SD AMET A  17      22.394 -22.987  -5.158  0.50 38.95           S  
ANISOU  126  SD AMET A  17     8593   1323   4885    620  -1435    -50       S  
ATOM    127  SD BMET A  17      23.239 -24.546  -3.999  0.50 44.77           S  
ANISOU  127  SD BMET A  17     9821   1598   5591    865  -1780    116       S  
ATOM    128  CE AMET A  17      23.552 -24.184  -4.501  0.50 40.87           C  
ANISOU  128  CE AMET A  17     9083   1247   5197    902  -1788     32       C  
ATOM    129  CE BMET A  17      22.738 -23.434  -5.308  0.50 38.09           C  
ANISOU  129  CE BMET A  17     8474   1145   4852    705  -1503    -69       C  
ATOM    130  N   GLN A  18      17.422 -23.381  -3.110  1.00 38.57           N  
ANISOU  130  N   GLN A  18     9520    981   4155   -274   -424    242       N  
ATOM    131  CA  GLN A  18      16.221 -22.684  -3.537  1.00 42.47           C  
ANISOU  131  CA  GLN A  18     9788   1687   4664   -478   -113    170       C  
ATOM    132  C   GLN A  18      15.629 -21.907  -2.364  1.00 45.31           C  
ANISOU  132  C   GLN A  18    10377   2062   4775   -595     26    255       C  
ATOM    133  O   GLN A  18      15.180 -20.779  -2.535  1.00 40.30           O  
ANISOU  133  O   GLN A  18     9509   1650   4154   -643    155    192       O  
ATOM    134  CB  GLN A  18      15.173 -23.647  -4.082  1.00 36.44           C  
ANISOU  134  CB  GLN A  18     9022    838   3988   -671    131    129       C  
ATOM    135  CG  GLN A  18      15.532 -24.326  -5.398  1.00 40.80           C  
ANISOU  135  CG  GLN A  18     9312   1411   4781   -600     60     -6       C  
ATOM    136  CD  GLN A  18      14.389 -25.179  -5.906  1.00 41.32           C  
ANISOU  136  CD  GLN A  18     9373   1407   4919   -835    307    -66       C  
ATOM    137  OE1 GLN A  18      13.248 -24.736  -5.923  1.00 38.91           O  
ANISOU  137  OE1 GLN A  18     8952   1246   4587  -1040    550    -82       O  
ATOM    138  NE2 GLN A  18      14.685 -26.417  -6.308  1.00 38.35           N  
ANISOU  138  NE2 GLN A  18     9117    802   4653   -807    246   -110       N  
ATOM    139  N   GLN A  19      15.616 -22.515  -1.180  1.00 43.19           N  
ANISOU  139  N   GLN A  19    10585   1550   4275   -639      9    397       N  
ATOM    140  CA  GLN A  19      15.110 -21.824   0.004  1.00 44.08           C  
ANISOU  140  CA  GLN A  19    10967   1671   4108   -756    152    466       C  
ATOM    141  C   GLN A  19      15.990 -20.627   0.340  1.00 38.25           C  
ANISOU  141  C   GLN A  19    10152   1079   3302   -603    -74    436       C  
ATOM    142  O   GLN A  19      15.487 -19.572   0.740  1.00 43.52           O  
ANISOU  142  O   GLN A  19    10788   1881   3865   -683     92    390       O  
ATOM    143  CB  GLN A  19      15.028 -22.768   1.211  1.00 47.16           C  
ANISOU  143  CB  GLN A  19    11934   1764   4222   -838    154    643       C  
ATOM    144  CG  GLN A  19      14.408 -22.122   2.447  1.00 60.01           C  
ANISOU  144  CG  GLN A  19    13877   3405   5519   -993    359    699       C  
ATOM    145  CD  GLN A  19      13.052 -21.500   2.154  1.00 64.32           C  
ANISOU  145  CD  GLN A  19    14165   4138   6138  -1196    789    584       C  
ATOM    146  OE1 GLN A  19      12.146 -22.173   1.664  1.00 75.91           O  
ANISOU  146  OE1 GLN A  19    15532   5574   7738  -1361   1039    564       O  
ATOM    147  NE2 GLN A  19      12.906 -20.214   2.454  1.00 61.57           N  
ANISOU  147  NE2 GLN A  19    13699   3975   5720  -1183    870    499       N  
ATOM    148  N   ASP A  20      17.303 -20.784   0.181  1.00 40.84           N  
ANISOU  148  N   ASP A  20    10438   1374   3704   -387   -445    449       N  
ATOM    149  CA  ASP A  20      18.235 -19.666   0.380  1.00 38.83           C  
ANISOU  149  CA  ASP A  20    10056   1267   3429   -256   -686    402       C  
ATOM    150  C   ASP A  20      17.923 -18.508  -0.563  1.00 36.46           C  
ANISOU  150  C   ASP A  20     9293   1236   3324   -283   -538    259       C  
ATOM    151  O   ASP A  20      17.901 -17.355  -0.151  1.00 36.79           O  
ANISOU  151  O   ASP A  20     9315   1386   3278   -309   -514    219       O  
ATOM    152  CB  ASP A  20      19.677 -20.102   0.128  1.00 42.36           C  
ANISOU  152  CB  ASP A  20    10421   1665   4009    -20  -1092    415       C  
ATOM    153  CG  ASP A  20      20.470 -20.258   1.395  1.00 56.47           C  
ANISOU  153  CG  ASP A  20    12611   3301   5545     68  -1403    540       C  
ATOM    154  OD1 ASP A  20      20.402 -21.343   2.012  1.00 55.31           O  
ANISOU  154  OD1 ASP A  20    12852   2904   5257     73  -1460    684       O  
ATOM    155  OD2 ASP A  20      21.185 -19.298   1.759  1.00 62.81           O  
ANISOU  155  OD2 ASP A  20    13346   4227   6290    128  -1607    499       O  
ATOM    156  N   ALA A  21      17.723 -18.830  -1.837  1.00 32.43           N  
ANISOU  156  N   ALA A  21     8432    819   3072   -273   -457    185       N  
ATOM    157  CA  ALA A  21      17.374 -17.845  -2.856  1.00 27.23           C  
ANISOU  157  CA  ALA A  21     7343    407   2595   -300   -326     77       C  
ATOM    158  C   ALA A  21      16.152 -17.027  -2.472  1.00 32.40           C  
ANISOU  158  C   ALA A  21     8017   1134   3160   -454    -22     64       C  
ATOM    159  O   ALA A  21      16.150 -15.789  -2.588  1.00 30.12           O  
ANISOU  159  O   ALA A  21     7548    988   2910   -439      2     12       O  
ATOM    160  CB  ALA A  21      17.138 -18.544  -4.201  1.00 30.08           C  
ANISOU  160  CB  ALA A  21     7410    835   3183   -305   -256     10       C  
ATOM    161  N   VAL A  22      15.102 -17.723  -2.060  1.00 31.14           N  
ANISOU  161  N   VAL A  22     8057    867   2907   -605    223    104       N  
ATOM    162  CA  VAL A  22      13.876 -17.084  -1.611  1.00 30.99           C  
ANISOU  162  CA  VAL A  22     8057    906   2814   -752    548     81       C  
ATOM    163  C   VAL A  22      14.151 -16.214  -0.385  1.00 40.54           C  
ANISOU  163  C   VAL A  22     9548   2072   3785   -737    522     95       C  
ATOM    164  O   VAL A  22      13.675 -15.083  -0.316  1.00 32.69           O  
ANISOU  164  O   VAL A  22     8419   1188   2813   -754    674     23       O  
ATOM    165  CB  VAL A  22      12.762 -18.124  -1.337  1.00 32.29           C  
ANISOU  165  CB  VAL A  22     8394    953   2921   -943    825    121       C  
ATOM    166  CG1 VAL A  22      11.612 -17.508  -0.577  1.00 31.73           C  
ANISOU  166  CG1 VAL A  22     8404    917   2733  -1090   1169     99       C  
ATOM    167  CG2 VAL A  22      12.285 -18.743  -2.662  1.00 33.00           C  
ANISOU  167  CG2 VAL A  22     8139   1131   3269   -991    886     63       C  
ATOM    168  N   ASP A  23      14.935 -16.733   0.561  1.00 39.38           N  
ANISOU  168  N   ASP A  23     9796   1756   3411   -697    314    181       N  
ATOM    169  CA  ASP A  23      15.339 -15.973   1.756  1.00 41.86           C  
ANISOU  169  CA  ASP A  23    10420   2029   3457   -688    230    186       C  
ATOM    170  C   ASP A  23      16.090 -14.701   1.425  1.00 34.14           C  
ANISOU  170  C   ASP A  23     9187   1193   2593   -575     47     92       C  
ATOM    171  O   ASP A  23      15.832 -13.645   2.007  1.00 37.23           O  
ANISOU  171  O   ASP A  23     9652   1619   2874   -616    157     22       O  
ATOM    172  CB  ASP A  23      16.231 -16.819   2.666  1.00 47.05           C  
ANISOU  172  CB  ASP A  23    11511   2496   3871   -636    -60    312       C  
ATOM    173  CG  ASP A  23      15.464 -17.885   3.380  1.00 55.81           C  
ANISOU  173  CG  ASP A  23    13017   3421   4765   -786    145    428       C  
ATOM    174  OD1 ASP A  23      14.222 -17.837   3.294  1.00 59.65           O  
ANISOU  174  OD1 ASP A  23    13440   3949   5276   -951    539    387       O  
ATOM    175  OD2 ASP A  23      16.098 -18.758   4.019  1.00 51.99           O  
ANISOU  175  OD2 ASP A  23    12902   2750   4101   -741    -88    566       O  
ATOM    176  N   CYS A  24      17.047 -14.821   0.516  1.00 37.02           N  
ANISOU  176  N   CYS A  24     9268   1625   3175   -441   -222     84       N  
ATOM    177  CA ACYS A  24      17.856 -13.696   0.071  0.70 37.09           C  
ANISOU  177  CA ACYS A  24     9004   1766   3322   -352   -402      5       C  
ATOM    178  CA BCYS A  24      17.850 -13.673   0.104  0.30 34.03           C  
ANISOU  178  CA BCYS A  24     8625   1378   2928   -354   -401      4       C  
ATOM    179  C   CYS A  24      16.983 -12.619  -0.573  1.00 34.88           C  
ANISOU  179  C   CYS A  24     8428   1623   3201   -406   -135    -76       C  
ATOM    180  O   CYS A  24      17.092 -11.426  -0.259  1.00 34.89           O  
ANISOU  180  O   CYS A  24     8419   1657   3180   -408   -130   -141       O  
ATOM    181  CB ACYS A  24      18.871 -14.204  -0.944  0.70 37.22           C  
ANISOU  181  CB ACYS A  24     8732   1844   3568   -221   -658      7       C  
ATOM    182  CB BCYS A  24      18.989 -14.099  -0.824  0.30 30.89           C  
ANISOU  182  CB BCYS A  24     7952   1039   2747   -216   -689      6       C  
ATOM    183  SG ACYS A  24      20.365 -13.262  -1.035  0.70 45.26           S  
ANISOU  183  SG ACYS A  24     9566   2957   4675   -113  -1005    -50       S  
ATOM    184  SG BCYS A  24      20.277 -15.082  -0.024  0.30 32.92           S  
ANISOU  184  SG BCYS A  24     8501   1138   2867    -89  -1092     90       S  
ATOM    185  N   ALA A  25      16.122 -13.051  -1.493  1.00 29.12           N  
ANISOU  185  N   ALA A  25     7457    964   2641   -445     70    -73       N  
ATOM    186  CA  ALA A  25      15.229 -12.121  -2.184  1.00 30.29           C  
ANISOU  186  CA  ALA A  25     7302   1246   2961   -475    298   -128       C  
ATOM    187  C   ALA A  25      14.234 -11.467  -1.227  1.00 32.69           C  
ANISOU  187  C   ALA A  25     7795   1497   3130   -557    578   -169       C  
ATOM    188  O   ALA A  25      13.826 -10.326  -1.434  1.00 30.35           O  
ANISOU  188  O   ALA A  25     7325   1265   2944   -536    694   -228       O  
ATOM    189  CB  ALA A  25      14.498 -12.826  -3.318  1.00 22.05           C  
ANISOU  189  CB  ALA A  25     5977    298   2102   -512    426   -118       C  
ATOM    190  N   THR A  26      13.823 -12.189  -0.189  1.00 36.77           N  
ANISOU  190  N   THR A  26     8674   1887   3411   -648    703   -138       N  
ATOM    191  CA  THR A  26      12.957 -11.584   0.824  1.00 39.07           C  
ANISOU  191  CA  THR A  26     9181   2128   3537   -732    992   -197       C  
ATOM    192  C   THR A  26      13.704 -10.485   1.579  1.00 42.24           C  
ANISOU  192  C   THR A  26     9767   2485   3797   -681    849   -264       C  
ATOM    193  O   THR A  26      13.166  -9.398   1.805  1.00 41.26           O  
ANISOU  193  O   THR A  26     9595   2375   3707   -681   1042   -363       O  
ATOM    194  CB  THR A  26      12.387 -12.628   1.815  1.00 41.09           C  
ANISOU  194  CB  THR A  26     9827   2256   3528   -872   1178   -139       C  
ATOM    195  OG1 THR A  26      11.625 -13.604   1.093  1.00 40.43           O  
ANISOU  195  OG1 THR A  26     9557   2204   3601   -949   1330    -95       O  
ATOM    196  CG2 THR A  26      11.493 -11.948   2.847  1.00 41.73           C  
ANISOU  196  CG2 THR A  26    10118   2306   3430   -966   1520   -224       C  
ATOM    197  N   GLN A  27      14.949 -10.764   1.955  1.00 36.66           N  
ANISOU  197  N   GLN A  27     9260   1720   2951   -633    501   -221       N  
ATOM    198  CA  GLN A  27      15.772  -9.765   2.629  1.00 39.28           C  
ANISOU  198  CA  GLN A  27     9752   2019   3155   -604    311   -295       C  
ATOM    199  C   GLN A  27      16.027  -8.581   1.717  1.00 34.84           C  
ANISOU  199  C   GLN A  27     8807   1551   2879   -533    263   -367       C  
ATOM    200  O   GLN A  27      16.048  -7.439   2.168  1.00 35.32           O  
ANISOU  200  O   GLN A  27     8939   1577   2905   -544    306   -470       O  
ATOM    201  CB  GLN A  27      17.119 -10.359   3.036  1.00 39.70           C  
ANISOU  201  CB  GLN A  27    10004   2019   3061   -553   -106   -226       C  
ATOM    202  CG  GLN A  27      17.100 -11.234   4.272  1.00 56.72           C  
ANISOU  202  CG  GLN A  27    12666   4041   4845   -621   -136   -148       C  
ATOM    203  CD  GLN A  27      18.282 -12.178   4.297  1.00 62.03           C  
ANISOU  203  CD  GLN A  27    13424   4664   5481   -526   -550    -35       C  
ATOM    204  OE1 GLN A  27      18.223 -13.247   4.906  1.00 74.47           O  
ANISOU  204  OE1 GLN A  27    15333   6118   6846   -550   -588     86       O  
ATOM    205  NE2 GLN A  27      19.361 -11.799   3.611  1.00 51.43           N  
ANISOU  205  NE2 GLN A  27    11771   3408   4363   -412   -854    -68       N  
ATOM    206  N   ALA A  28      16.240  -8.855   0.433  1.00 34.00           N  
ANISOU  206  N   ALA A  28     8319   1554   3046   -469    175   -314       N  
ATOM    207  CA  ALA A  28      16.503  -7.796  -0.532  1.00 28.86           C  
ANISOU  207  CA  ALA A  28     7315    994   2657   -415    127   -349       C  
ATOM    208  C   ALA A  28      15.293  -6.884  -0.666  1.00 30.17           C  
ANISOU  208  C   ALA A  28     7364   1164   2936   -425    450   -405       C  
ATOM    209  O   ALA A  28      15.429  -5.670  -0.662  1.00 32.62           O  
ANISOU  209  O   ALA A  28     7624   1444   3328   -403    452   -470       O  
ATOM    210  CB  ALA A  28      16.891  -8.380  -1.890  1.00 24.94           C  
ANISOU  210  CB  ALA A  28     6463    626   2386   -361      2   -279       C  
ATOM    211  N   LEU A  29      14.110  -7.478  -0.770  1.00 27.95           N  
ANISOU  211  N   LEU A  29     7035    910   2675   -460    721   -384       N  
ATOM    212  CA  LEU A  29      12.885  -6.708  -0.936  1.00 34.56           C  
ANISOU  212  CA  LEU A  29     7708   1766   3658   -447   1030   -437       C  
ATOM    213  C   LEU A  29      12.539  -5.919   0.317  1.00 41.03           C  
ANISOU  213  C   LEU A  29     8830   2454   4305   -473   1217   -557       C  
ATOM    214  O   LEU A  29      11.946  -4.839   0.230  1.00 42.40           O  
ANISOU  214  O   LEU A  29     8879   2602   4630   -417   1391   -632       O  
ATOM    215  CB  LEU A  29      11.725  -7.615  -1.352  1.00 33.17           C  
ANISOU  215  CB  LEU A  29     7373   1670   3561   -497   1261   -396       C  
ATOM    216  CG  LEU A  29      11.779  -8.036  -2.820  1.00 34.86           C  
ANISOU  216  CG  LEU A  29     7206   2034   4004   -462   1132   -315       C  
ATOM    217  CD1 LEU A  29      10.830  -9.178  -3.101  1.00 35.96           C  
ANISOU  217  CD1 LEU A  29     7256   2234   4171   -551   1303   -288       C  
ATOM    218  CD2 LEU A  29      11.460  -6.849  -3.714  1.00 36.57           C  
ANISOU  218  CD2 LEU A  29     7092   2329   4475   -371   1150   -314       C  
ATOM    219  N   GLU A  30      12.912  -6.448   1.479  1.00 42.44           N  
ANISOU  219  N   GLU A  30     9421   2542   4160   -552   1180   -577       N  
ATOM    220  CA  GLU A  30      12.708  -5.719   2.721  1.00 42.80           C  
ANISOU  220  CA  GLU A  30     9810   2470   3984   -594   1340   -709       C  
ATOM    221  C   GLU A  30      13.669  -4.545   2.838  1.00 40.67           C  
ANISOU  221  C   GLU A  30     9584   2134   3734   -550   1112   -792       C  
ATOM    222  O   GLU A  30      13.332  -3.532   3.444  1.00 39.86           O  
ANISOU  222  O   GLU A  30     9615   1936   3594   -550   1283   -934       O  
ATOM    223  CB  GLU A  30      12.801  -6.633   3.951  1.00 49.06           C  
ANISOU  223  CB  GLU A  30    11074   3189   4377   -709   1361   -693       C  
ATOM    224  CG  GLU A  30      11.580  -7.547   4.106  1.00 59.10           C  
ANISOU  224  CG  GLU A  30    12366   4484   5605   -798   1714   -653       C  
ATOM    225  CD  GLU A  30      11.534  -8.299   5.428  1.00 66.18           C  
ANISOU  225  CD  GLU A  30    13784   5286   6074   -936   1804   -634       C  
ATOM    226  OE1 GLU A  30      11.614  -7.642   6.491  1.00 79.68           O  
ANISOU  226  OE1 GLU A  30    15837   6919   7518   -979   1882   -750       O  
ATOM    227  OE2 GLU A  30      11.390  -9.545   5.405  1.00 60.47           O  
ANISOU  227  OE2 GLU A  30    13151   4556   5271  -1011   1806   -504       O  
ATOM    228  N   LYS A  31      14.854  -4.673   2.250  1.00 35.78           N  
ANISOU  228  N   LYS A  31     8844   1562   3191   -521    743   -717       N  
ATOM    229  CA  LYS A  31      15.860  -3.618   2.344  1.00 39.13           C  
ANISOU  229  CA  LYS A  31     9293   1929   3645   -514    507   -792       C  
ATOM    230  C   LYS A  31      15.777  -2.566   1.221  1.00 31.89           C  
ANISOU  230  C   LYS A  31     7998   1032   3085   -443    531   -789       C  
ATOM    231  O   LYS A  31      15.974  -1.365   1.469  1.00 29.46           O  
ANISOU  231  O   LYS A  31     7751    614   2829   -447    533   -895       O  
ATOM    232  CB  LYS A  31      17.270  -4.224   2.406  1.00 40.75           C  
ANISOU  232  CB  LYS A  31     9564   2173   3746   -531     90   -729       C  
ATOM    233  CG  LYS A  31      18.378  -3.178   2.486  1.00 45.21           C  
ANISOU  233  CG  LYS A  31    10121   2697   4360   -556   -174   -813       C  
ATOM    234  CD  LYS A  31      19.763  -3.761   2.730  1.00 43.53           C  
ANISOU  234  CD  LYS A  31     9974   2529   4037   -572   -592   -775       C  
ATOM    235  CE  LYS A  31      20.810  -2.658   2.685  1.00 55.94           C  
ANISOU  235  CE  LYS A  31    11466   4077   5712   -623   -833   -868       C  
ATOM    236  NZ  LYS A  31      21.952  -2.865   3.617  1.00 53.06           N  
ANISOU  236  NZ  LYS A  31    11343   3702   5116   -679  -1204   -915       N  
ATOM    237  N   TYR A  32      15.492  -3.022   0.002  1.00 31.40           N  
ANISOU  237  N   TYR A  32     7577   1100   3254   -387    543   -665       N  
ATOM    238  CA  TYR A  32      15.586  -2.201  -1.200  1.00 32.18           C  
ANISOU  238  CA  TYR A  32     7325   1243   3659   -328    500   -611       C  
ATOM    239  C   TYR A  32      14.279  -2.160  -1.983  1.00 35.93           C  
ANISOU  239  C   TYR A  32     7526   1783   4341   -255    760   -556       C  
ATOM    240  O   TYR A  32      13.538  -3.152  -2.026  1.00 30.91           O  
ANISOU  240  O   TYR A  32     6852   1230   3662   -264    896   -519       O  
ATOM    241  CB  TYR A  32      16.659  -2.760  -2.135  1.00 27.58           C  
ANISOU  241  CB  TYR A  32     6527    793   3157   -334    212   -506       C  
ATOM    242  CG  TYR A  32      18.078  -2.677  -1.620  1.00 35.54           C  
ANISOU  242  CG  TYR A  32     7684   1769   4051   -390    -94   -551       C  
ATOM    243  CD1 TYR A  32      18.717  -1.448  -1.469  1.00 36.45           C  
ANISOU  243  CD1 TYR A  32     7827   1790   4231   -432   -195   -624       C  
ATOM    244  CD2 TYR A  32      18.791  -3.832  -1.304  1.00 35.49           C  
ANISOU  244  CD2 TYR A  32     7778   1818   3890   -399   -298   -520       C  
ATOM    245  CE1 TYR A  32      20.026  -1.370  -1.011  1.00 38.16           C  
ANISOU  245  CE1 TYR A  32     8141   1997   4361   -501   -494   -676       C  
ATOM    246  CE2 TYR A  32      20.099  -3.770  -0.846  1.00 34.40           C  
ANISOU  246  CE2 TYR A  32     7733   1667   3672   -435   -609   -560       C  
ATOM    247  CZ  TYR A  32      20.714  -2.538  -0.707  1.00 45.27           C  
ANISOU  247  CZ  TYR A  32     9106   2978   5115   -494   -709   -642       C  
ATOM    248  OH  TYR A  32      22.012  -2.475  -0.247  1.00 41.73           O  
ANISOU  248  OH  TYR A  32     8719   2534   4602   -547  -1035   -694       O  
ATOM    249  N   ASN A  33      14.040  -1.022  -2.640  1.00 27.28           N  
ANISOU  249  N   ASN A  33     6236    647   3484   -187    803   -541       N  
ATOM    250  CA  ASN A  33      12.893  -0.835  -3.524  1.00 32.42           C  
ANISOU  250  CA  ASN A  33     6581   1367   4368    -95    981   -467       C  
ATOM    251  C   ASN A  33      13.219  -0.859  -5.008  1.00 29.88           C  
ANISOU  251  C   ASN A  33     5931   1193   4230    -72    809   -311       C  
ATOM    252  O   ASN A  33      12.343  -1.109  -5.834  1.00 39.76           O  
ANISOU  252  O   ASN A  33     6923   2564   5621    -18    895   -229       O  
ATOM    253  CB  ASN A  33      12.213   0.501  -3.224  1.00 28.45           C  
ANISOU  253  CB  ASN A  33     6097    693   4020     -3   1170   -547       C  
ATOM    254  CG  ASN A  33      11.628   0.549  -1.847  1.00 35.57           C  
ANISOU  254  CG  ASN A  33     7293   1470   4753    -17   1420   -721       C  
ATOM    255  OD1 ASN A  33      11.779   1.541  -1.126  1.00 40.67           O  
ANISOU  255  OD1 ASN A  33     8151   1926   5377     -4   1481   -853       O  
ATOM    256  ND2 ASN A  33      10.946  -0.521  -1.466  1.00 34.17           N  
ANISOU  256  ND2 ASN A  33     7148   1391   4446    -60   1583   -732       N  
ATOM    257  N   ILE A  34      14.464  -0.566  -5.354  1.00 20.56           N  
ANISOU  257  N   ILE A  34     4755     12   3044   -122    571   -275       N  
ATOM    258  CA  ILE A  34      14.857  -0.464  -6.756  1.00 17.99           C  
ANISOU  258  CA  ILE A  34     4146   -177   2868   -119    431   -133       C  
ATOM    259  C   ILE A  34      15.360  -1.817  -7.257  1.00 26.79           C  
ANISOU  259  C   ILE A  34     5168   1127   3885   -171    306    -93       C  
ATOM    260  O   ILE A  34      16.197  -2.448  -6.619  1.00 21.35           O  
ANISOU  260  O   ILE A  34     4643    425   3043   -223    186   -155       O  
ATOM    261  CB  ILE A  34      15.944   0.603  -6.959  1.00 25.32           C  
ANISOU  261  CB  ILE A  34     5097    655   3867   -167    273   -117       C  
ATOM    262  CG1 ILE A  34      15.497   1.936  -6.337  1.00 32.45           C  
ANISOU  262  CG1 ILE A  34     6147   1318   4866   -119    398   -185       C  
ATOM    263  CG2 ILE A  34      16.288   0.772  -8.439  1.00 23.66           C  
ANISOU  263  CG2 ILE A  34     4611    589   3791   -181    169     44       C  
ATOM    264  CD1 ILE A  34      14.317   2.583  -7.037  1.00 45.84           C  
ANISOU  264  CD1 ILE A  34     7654   2985   6777     11    551    -89       C  
ATOM    265  N   GLU A  35      14.864  -2.247  -8.410  1.00 22.51           N  
ANISOU  265  N   GLU A  35     4369    753   3432   -150    321      7       N  
ATOM    266  CA  GLU A  35      15.171  -3.599  -8.908  1.00 24.19           C  
ANISOU  266  CA  GLU A  35     4500   1130   3562   -193    241     19       C  
ATOM    267  C   GLU A  35      16.678  -3.881  -9.032  1.00 19.49           C  
ANISOU  267  C   GLU A  35     3928    568   2907   -244     29      3       C  
ATOM    268  O   GLU A  35      17.130  -4.933  -8.621  1.00 20.64           O  
ANISOU  268  O   GLU A  35     4172    728   2942   -258    -40    -51       O  
ATOM    269  CB  GLU A  35      14.437  -3.862 -10.226  1.00 20.30           C  
ANISOU  269  CB  GLU A  35     3726    819   3169   -180    273    115       C  
ATOM    270  CG  GLU A  35      12.928  -3.826 -10.048  1.00 19.77           C  
ANISOU  270  CG  GLU A  35     3593    745   3174   -130    466    114       C  
ATOM    271  CD  GLU A  35      12.167  -3.789 -11.347  1.00 18.91           C  
ANISOU  271  CD  GLU A  35     3191    811   3182   -107    458    220       C  
ATOM    272  OE1 GLU A  35      12.725  -3.339 -12.368  1.00 16.44           O  
ANISOU  272  OE1 GLU A  35     2756    586   2903   -114    325    320       O  
ATOM    273  OE2 GLU A  35      10.981  -4.194 -11.336  1.00 26.67           O  
ANISOU  273  OE2 GLU A  35     4064   1851   4217    -94    585    204       O  
ATOM    274  N   LYS A  36      17.466  -2.941  -9.555  1.00 16.77           N  
ANISOU  274  N   LYS A  36     3495    227   2652   -270    -70     48       N  
ATOM    275  CA  LYS A  36      18.917  -3.207  -9.651  1.00 18.99           C  
ANISOU  275  CA  LYS A  36     3751    558   2904   -324   -258     14       C  
ATOM    276  C   LYS A  36      19.574  -3.423  -8.280  1.00 18.52           C  
ANISOU  276  C   LYS A  36     3944    367   2727   -334   -364    -97       C  
ATOM    277  O   LYS A  36      20.506  -4.210  -8.156  1.00 20.78           O  
ANISOU  277  O   LYS A  36     4226    707   2964   -338   -518   -138       O  
ATOM    278  CB  LYS A  36      19.650  -2.104 -10.412  1.00 28.43           C  
ANISOU  278  CB  LYS A  36     4808   1775   4220   -387   -321     81       C  
ATOM    279  CG  LYS A  36      19.550  -0.721  -9.770  1.00 28.73           C  
ANISOU  279  CG  LYS A  36     4989   1607   4321   -404   -292     73       C  
ATOM    280  CD  LYS A  36      20.369   0.279 -10.532  1.00 32.29           C  
ANISOU  280  CD  LYS A  36     5318   2061   4889   -497   -357    148       C  
ATOM    281  CE  LYS A  36      20.234   1.661  -9.919  1.00 43.35           C  
ANISOU  281  CE  LYS A  36     6881   3218   6373   -519   -323    133       C  
ATOM    282  NZ  LYS A  36      20.806   2.703 -10.805  1.00 52.26           N  
ANISOU  282  NZ  LYS A  36     7899   4324   7635   -618   -351    247       N  
ATOM    283  N   ASP A  37      19.081  -2.729  -7.253  1.00 22.88           N  
ANISOU  283  N   ASP A  37     4717    746   3229   -330   -286   -149       N  
ATOM    284  CA  ASP A  37      19.628  -2.873  -5.906  1.00 24.49           C  
ANISOU  284  CA  ASP A  37     5203    828   3274   -352   -393   -255       C  
ATOM    285  C   ASP A  37      19.226  -4.200  -5.302  1.00 22.47           C  
ANISOU  285  C   ASP A  37     5104    580   2852   -317   -364   -272       C  
ATOM    286  O   ASP A  37      20.031  -4.879  -4.640  1.00 22.05           O  
ANISOU  286  O   ASP A  37     5198    508   2673   -320   -546   -310       O  
ATOM    287  CB  ASP A  37      19.120  -1.760  -4.989  1.00 20.20           C  
ANISOU  287  CB  ASP A  37     4881     95   2698   -366   -281   -328       C  
ATOM    288  CG  ASP A  37      19.647  -0.397  -5.375  1.00 30.49           C  
ANISOU  288  CG  ASP A  37     6101   1325   4158   -419   -333   -324       C  
ATOM    289  OD1 ASP A  37      20.717  -0.322  -6.021  1.00 27.00           O  
ANISOU  289  OD1 ASP A  37     5486    974   3800   -479   -503   -289       O  
ATOM    290  OD2 ASP A  37      18.973   0.590  -5.018  1.00 27.70           O  
ANISOU  290  OD2 ASP A  37     5858    814   3853   -402   -186   -361       O  
ATOM    291  N   ILE A  38      17.966  -4.563  -5.512  1.00 23.08           N  
ANISOU  291  N   ILE A  38     5153    678   2937   -288   -144   -238       N  
ATOM    292  CA  ILE A  38      17.485  -5.893  -5.122  1.00 16.92           C  
ANISOU  292  CA  ILE A  38     4497    -95   2025   -282    -83   -237       C  
ATOM    293  C   ILE A  38      18.334  -6.999  -5.777  1.00 22.19           C  
ANISOU  293  C   ILE A  38     5040    678   2712   -264   -264   -206       C  
ATOM    294  O   ILE A  38      18.821  -7.895  -5.085  1.00 20.21           O  
ANISOU  294  O   ILE A  38     4983    367   2329   -252   -383   -222       O  
ATOM    295  CB  ILE A  38      15.962  -6.047  -5.442  1.00 21.91           C  
ANISOU  295  CB  ILE A  38     5036    572   2716   -277    192   -210       C  
ATOM    296  CG1 ILE A  38      15.158  -5.036  -4.610  1.00 22.41           C  
ANISOU  296  CG1 ILE A  38     5244    509   2761   -271    389   -269       C  
ATOM    297  CG2 ILE A  38      15.473  -7.482  -5.153  1.00 21.83           C  
ANISOU  297  CG2 ILE A  38     5138    566   2590   -308    265   -204       C  
ATOM    298  CD1 ILE A  38      13.849  -4.623  -5.233  1.00 21.63           C  
ANISOU  298  CD1 ILE A  38     4920    464   2835   -231    614   -239       C  
ATOM    299  N   ALA A  39      18.520  -6.921  -7.094  1.00 21.65           N  
ANISOU  299  N   ALA A  39     4665    757   2803   -256   -284   -163       N  
ATOM    300  CA  ALA A  39      19.344  -7.894  -7.831  1.00 18.16           C  
ANISOU  300  CA  ALA A  39     4076    423   2401   -232   -423   -163       C  
ATOM    301  C   ALA A  39      20.790  -7.942  -7.313  1.00 23.14           C  
ANISOU  301  C   ALA A  39     4764   1019   3010   -207   -672   -208       C  
ATOM    302  O   ALA A  39      21.363  -9.011  -7.160  1.00 20.18           O  
ANISOU  302  O   ALA A  39     4431    633   2602   -153   -798   -229       O  
ATOM    303  CB  ALA A  39      19.328  -7.582  -9.326  1.00 15.19           C  
ANISOU  303  CB  ALA A  39     3379    224   2168   -249   -383   -120       C  
ATOM    304  N   ALA A  40      21.371  -6.782  -7.041  1.00 19.73           N  
ANISOU  304  N   ALA A  40     4326    558   2613   -246   -753   -227       N  
ATOM    305  CA  ALA A  40      22.738  -6.699  -6.504  1.00 15.68           C  
ANISOU  305  CA  ALA A  40     3838     25   2096   -242  -1010   -281       C  
ATOM    306  C   ALA A  40      22.877  -7.396  -5.156  1.00 21.06           C  
ANISOU  306  C   ALA A  40     4844    572   2587   -202  -1142   -310       C  
ATOM    307  O   ALA A  40      23.862  -8.098  -4.902  1.00 25.64           O  
ANISOU  307  O   ALA A  40     5421   1159   3161   -140  -1373   -330       O  
ATOM    308  CB  ALA A  40      23.180  -5.207  -6.385  1.00 22.64           C  
ANISOU  308  CB  ALA A  40     4683    873   3046   -330  -1050   -305       C  
ATOM    309  N   TYR A  41      21.909  -7.179  -4.270  1.00 19.59           N  
ANISOU  309  N   TYR A  41     4942    261   2238   -232   -998   -310       N  
ATOM    310  CA  TYR A  41      21.953  -7.766  -2.937  1.00 23.37           C  
ANISOU  310  CA  TYR A  41     5787    610   2482   -220  -1099   -322       C  
ATOM    311  C   TYR A  41      21.973  -9.289  -3.087  1.00 22.88           C  
ANISOU  311  C   TYR A  41     5756    546   2393   -141  -1146   -267       C  
ATOM    312  O   TYR A  41      22.810 -10.000  -2.489  1.00 26.39           O  
ANISOU  312  O   TYR A  41     6338    935   2755    -77  -1397   -257       O  
ATOM    313  CB  TYR A  41      20.713  -7.332  -2.150  1.00 23.91           C  
ANISOU  313  CB  TYR A  41     6125    569   2390   -279   -844   -337       C  
ATOM    314  CG  TYR A  41      20.592  -7.907  -0.754  1.00 27.27           C  
ANISOU  314  CG  TYR A  41     6980    863   2520   -296   -889   -341       C  
ATOM    315  CD1 TYR A  41      21.094  -7.226   0.345  1.00 31.31           C  
ANISOU  315  CD1 TYR A  41     7758   1290   2848   -344  -1033   -412       C  
ATOM    316  CD2 TYR A  41      19.966  -9.128  -0.536  1.00 38.19           C  
ANISOU  316  CD2 TYR A  41     8524   2198   3789   -283   -785   -271       C  
ATOM    317  CE1 TYR A  41      20.976  -7.740   1.626  1.00 38.62           C  
ANISOU  317  CE1 TYR A  41     9114   2106   3456   -372  -1078   -405       C  
ATOM    318  CE2 TYR A  41      19.845  -9.649   0.736  1.00 33.86           C  
ANISOU  318  CE2 TYR A  41     8403   1522   2942   -316   -814   -249       C  
ATOM    319  CZ  TYR A  41      20.354  -8.957   1.807  1.00 40.13           C  
ANISOU  319  CZ  TYR A  41     9468   2251   3530   -356   -964   -311       C  
ATOM    320  OH  TYR A  41      20.226  -9.479   3.065  1.00 43.40           O  
ANISOU  320  OH  TYR A  41    10338   2549   3604   -399   -997   -279       O  
ATOM    321  N   ILE A  42      21.039  -9.779  -3.894  1.00 23.19           N  
ANISOU  321  N   ILE A  42     5668    633   2509   -146   -917   -232       N  
ATOM    322  CA  ILE A  42      20.880 -11.212  -4.093  1.00 22.33           C  
ANISOU  322  CA  ILE A  42     5604    493   2386    -95   -914   -193       C  
ATOM    323  C   ILE A  42      22.148 -11.774  -4.728  1.00 26.13           C  
ANISOU  323  C   ILE A  42     5871   1042   3014      8  -1155   -214       C  
ATOM    324  O   ILE A  42      22.708 -12.748  -4.229  1.00 30.15           O  
ANISOU  324  O   ILE A  42     6535   1453   3469     94  -1335   -193       O  
ATOM    325  CB  ILE A  42      19.639 -11.545  -4.952  1.00 24.69           C  
ANISOU  325  CB  ILE A  42     5764    854   2763   -146   -632   -176       C  
ATOM    326  CG1 ILE A  42      18.360 -11.045  -4.271  1.00 25.34           C  
ANISOU  326  CG1 ILE A  42     6026    873   2729   -234   -377   -168       C  
ATOM    327  CG2 ILE A  42      19.550 -13.057  -5.224  1.00 23.00           C  
ANISOU  327  CG2 ILE A  42     5597    588   2554   -113   -637   -156       C  
ATOM    328  CD1 ILE A  42      17.118 -11.129  -5.162  1.00 20.41           C  
ANISOU  328  CD1 ILE A  42     5190    343   2222   -287   -118   -159       C  
ATOM    329  N   LYS A  43      22.603 -11.159  -5.820  1.00 22.21           N  
ANISOU  329  N   LYS A  43     5024    708   2708      3  -1153   -251       N  
ATOM    330  CA  LYS A  43      23.823 -11.620  -6.487  1.00 22.46           C  
ANISOU  330  CA  LYS A  43     4807    828   2898     95  -1337   -296       C  
ATOM    331  C   LYS A  43      25.017 -11.684  -5.529  1.00 25.67           C  
ANISOU  331  C   LYS A  43     5317   1165   3273    171  -1654   -314       C  
ATOM    332  O   LYS A  43      25.748 -12.675  -5.495  1.00 29.82           O  
ANISOU  332  O   LYS A  43     5821   1654   3857    301  -1831   -326       O  
ATOM    333  CB  LYS A  43      24.151 -10.745  -7.700  1.00 28.42           C  
ANISOU  333  CB  LYS A  43     5199   1774   3824     39  -1264   -327       C  
ATOM    334  CG  LYS A  43      25.395 -11.186  -8.508  1.00 22.89           C  
ANISOU  334  CG  LYS A  43     4198   1198   3301    117  -1394   -395       C  
ATOM    335  CD  LYS A  43      26.689 -10.602  -7.926  1.00 27.76           C  
ANISOU  335  CD  LYS A  43     4739   1827   3982    133  -1649   -436       C  
ATOM    336  CE  LYS A  43      27.748 -10.428  -8.997  1.00 26.91           C  
ANISOU  336  CE  LYS A  43     4233   1907   4084    136  -1670   -507       C  
ATOM    337  NZ  LYS A  43      28.264 -11.747  -9.468  1.00 25.74           N  
ANISOU  337  NZ  LYS A  43     3958   1782   4041    291  -1716   -573       N  
ATOM    338  N   LYS A  44      25.233 -10.618  -4.773  1.00 26.85           N  
ANISOU  338  N   LYS A  44     5568   1291   3342     98  -1740   -325       N  
ATOM    339  CA  LYS A  44      26.407 -10.539  -3.911  1.00 27.39           C  
ANISOU  339  CA  LYS A  44     5699   1325   3382    147  -2074   -354       C  
ATOM    340  C   LYS A  44      26.388 -11.588  -2.813  1.00 31.63           C  
ANISOU  340  C   LYS A  44     6598   1696   3723    241  -2242   -294       C  
ATOM    341  O   LYS A  44      27.428 -12.112  -2.447  1.00 33.94           O  
ANISOU  341  O   LYS A  44     6869   1970   4055    358  -2550   -298       O  
ATOM    342  CB  LYS A  44      26.542  -9.143  -3.302  1.00 27.67           C  
ANISOU  342  CB  LYS A  44     5808   1355   3349     17  -2119   -396       C  
ATOM    343  CG  LYS A  44      26.951  -8.111  -4.317  1.00 26.27           C  
ANISOU  343  CG  LYS A  44     5270   1322   3391    -71  -2044   -443       C  
ATOM    344  CD  LYS A  44      26.796  -6.710  -3.745  1.00 31.24           C  
ANISOU  344  CD  LYS A  44     6026   1892   3952   -214  -2021   -481       C  
ATOM    345  CE  LYS A  44      27.110  -5.669  -4.793  1.00 33.77           C  
ANISOU  345  CE  LYS A  44     6021   2321   4488   -316  -1921   -499       C  
ATOM    346  NZ  LYS A  44      26.869  -4.300  -4.236  1.00 34.69           N  
ANISOU  346  NZ  LYS A  44     6296   2331   4555   -452  -1880   -538       N  
ATOM    347  N   GLU A  45      25.202 -11.884  -2.289  1.00 34.96           N  
ANISOU  347  N   GLU A  45     7346   1996   3940    187  -2039   -232       N  
ATOM    348  CA  GLU A  45      25.073 -12.818  -1.173  1.00 36.23           C  
ANISOU  348  CA  GLU A  45     7919   1980   3868    239  -2163   -150       C  
ATOM    349  C   GLU A  45      25.241 -14.262  -1.649  1.00 32.35           C  
ANISOU  349  C   GLU A  45     7386   1420   3485    380  -2211   -100       C  
ATOM    350  O   GLU A  45      25.760 -15.109  -0.917  1.00 36.99           O  
ANISOU  350  O   GLU A  45     8204   1871   3980    492  -2460    -30       O  
ATOM    351  CB  GLU A  45      23.727 -12.622  -0.473  1.00 42.08           C  
ANISOU  351  CB  GLU A  45     9010   2621   4357    107  -1881   -110       C  
ATOM    352  CG  GLU A  45      23.752 -12.875   1.037  1.00 61.75           C  
ANISOU  352  CG  GLU A  45    11994   4956   6510     87  -2033    -48       C  
ATOM    353  CD  GLU A  45      24.655 -11.913   1.805  1.00 61.11           C  
ANISOU  353  CD  GLU A  45    11981   4910   6328     62  -2317   -113       C  
ATOM    354  OE1 GLU A  45      24.650 -10.695   1.508  1.00 57.51           O  
ANISOU  354  OE1 GLU A  45    11337   4550   5966    -25  -2228   -214       O  
ATOM    355  OE2 GLU A  45      25.368 -12.383   2.718  1.00 73.03           O  
ANISOU  355  OE2 GLU A  45    13746   6341   7662    125  -2643    -58       O  
ATOM    356  N   PHE A  46      24.814 -14.541  -2.879  1.00 30.74           N  
ANISOU  356  N   PHE A  46     6904   1300   3474    377  -1984   -137       N  
ATOM    357  CA  PHE A  46      25.042 -15.872  -3.461  1.00 29.42           C  
ANISOU  357  CA  PHE A  46     6668   1066   3443    510  -2017   -130       C  
ATOM    358  C   PHE A  46      26.495 -16.068  -3.884  1.00 29.13           C  
ANISOU  358  C   PHE A  46     6328   1106   3634    681  -2298   -197       C  
ATOM    359  O   PHE A  46      27.051 -17.155  -3.730  1.00 30.96           O  
ANISOU  359  O   PHE A  46     6624   1209   3931    850  -2482   -173       O  
ATOM    360  CB  PHE A  46      24.064 -16.155  -4.601  1.00 23.59           C  
ANISOU  360  CB  PHE A  46     5763    394   2806    432  -1688   -166       C  
ATOM    361  CG  PHE A  46      22.901 -16.988  -4.172  1.00 32.24           C  
ANISOU  361  CG  PHE A  46     7186   1317   3746    356  -1500    -90       C  
ATOM    362  CD1 PHE A  46      22.046 -16.551  -3.174  1.00 29.75           C  
ANISOU  362  CD1 PHE A  46     7183    928   3193    228  -1378    -22       C  
ATOM    363  CD2 PHE A  46      22.679 -18.219  -4.743  1.00 27.99           C  
ANISOU  363  CD2 PHE A  46     6651    682   3302    402  -1432    -99       C  
ATOM    364  CE1 PHE A  46      20.985 -17.343  -2.758  1.00 37.87           C  
ANISOU  364  CE1 PHE A  46     8503   1802   4082    134  -1179     47       C  
ATOM    365  CE2 PHE A  46      21.621 -19.024  -4.328  1.00 34.98           C  
ANISOU  365  CE2 PHE A  46     7843   1393   4056    303  -1254    -28       C  
ATOM    366  CZ  PHE A  46      20.775 -18.581  -3.340  1.00 35.21           C  
ANISOU  366  CZ  PHE A  46     8161   1365   3850    163  -1123     51       C  
ATOM    367  N   ASP A  47      27.122 -15.007  -4.391  1.00 29.64           N  
ANISOU  367  N   ASP A  47     6060   1367   3833    638  -2329   -281       N  
ATOM    368  CA  ASP A  47      28.558 -15.043  -4.635  1.00 30.75           C  
ANISOU  368  CA  ASP A  47     5893   1601   4189    775  -2600   -354       C  
ATOM    369  C   ASP A  47      29.323 -15.397  -3.348  1.00 40.20           C  
ANISOU  369  C   ASP A  47     7328   2661   5284    898  -2988   -293       C  
ATOM    370  O   ASP A  47      30.298 -16.150  -3.390  1.00 45.39           O  
ANISOU  370  O   ASP A  47     7843   3291   6110   1097  -3235   -314       O  
ATOM    371  CB  ASP A  47      29.039 -13.694  -5.172  1.00 33.79           C  
ANISOU  371  CB  ASP A  47     5947   2201   4692    651  -2564   -435       C  
ATOM    372  CG  ASP A  47      28.996 -13.621  -6.681  1.00 38.49           C  
ANISOU  372  CG  ASP A  47     6169   2970   5484    619  -2314   -512       C  
ATOM    373  OD1 ASP A  47      28.548 -14.598  -7.333  1.00 29.19           O  
ANISOU  373  OD1 ASP A  47     4986   1757   4347    686  -2164   -524       O  
ATOM    374  OD2 ASP A  47      29.420 -12.582  -7.217  1.00 36.22           O  
ANISOU  374  OD2 ASP A  47     5612   2851   5300    511  -2269   -561       O  
ATOM    375  N   LYS A  48      28.877 -14.851  -2.214  1.00 40.32           N  
ANISOU  375  N   LYS A  48     7705   2595   5020    786  -3045   -222       N  
ATOM    376  CA  LYS A  48      29.511 -15.119  -0.922  1.00 45.03           C  
ANISOU  376  CA  LYS A  48     8589   3072   5450    874  -3427   -150       C  
ATOM    377  C   LYS A  48      29.183 -16.515  -0.420  1.00 42.24           C  
ANISOU  377  C   LYS A  48     8591   2483   4975   1009  -3492    -19       C  
ATOM    378  O   LYS A  48      30.080 -17.273  -0.058  1.00 47.33           O  
ANISOU  378  O   LYS A  48     9249   3041   5692   1212  -3833     26       O  
ATOM    379  CB  LYS A  48      29.058 -14.126   0.146  1.00 45.49           C  
ANISOU  379  CB  LYS A  48     8978   3109   5198    692  -3434   -129       C  
ATOM    380  CG  LYS A  48      29.577 -12.716  -0.011  1.00 54.27           C  
ANISOU  380  CG  LYS A  48     9827   4394   6398    560  -3475   -249       C  
ATOM    381  CD  LYS A  48      29.080 -11.853   1.141  1.00 65.33           C  
ANISOU  381  CD  LYS A  48    11622   5730   7471    394  -3477   -246       C  
ATOM    382  CE  LYS A  48      28.936 -10.395   0.735  1.00 71.52           C  
ANISOU  382  CE  LYS A  48    12208   6628   8338    213  -3297   -360       C  
ATOM    383  NZ  LYS A  48      28.478  -9.554   1.878  1.00 74.51           N  
ANISOU  383  NZ  LYS A  48    12981   6923   8404     61  -3290   -390       N  
ATOM    384  N   LYS A  49      27.889 -16.833  -0.384  1.00 42.75           N  
ANISOU  384  N   LYS A  49     8940   2436   4867    893  -3166     47       N  
ATOM    385  CA  LYS A  49      27.404 -18.070   0.233  1.00 46.96           C  
ANISOU  385  CA  LYS A  49     9896   2714   5232    957  -3182    191       C  
ATOM    386  C   LYS A  49      27.639 -19.295  -0.633  1.00 50.43           C  
ANISOU  386  C   LYS A  49    10167   3059   5936   1134  -3168    180       C  
ATOM    387  O   LYS A  49      27.951 -20.376  -0.128  1.00 48.73           O  
ANISOU  387  O   LYS A  49    10200   2621   5694   1294  -3379    290       O  
ATOM    388  CB  LYS A  49      25.912 -17.965   0.575  1.00 45.46           C  
ANISOU  388  CB  LYS A  49    10041   2448   4782    740  -2808    250       C  
ATOM    389  CG  LYS A  49      25.621 -17.157   1.832  1.00 55.20           C  
ANISOU  389  CG  LYS A  49    11641   3668   5664    598  -2847    295       C  
ATOM    390  CD  LYS A  49      24.156 -16.739   1.905  1.00 59.50           C  
ANISOU  390  CD  LYS A  49    12352   4214   6042    378  -2403    287       C  
ATOM    391  CE  LYS A  49      23.895 -15.830   3.106  1.00 64.03           C  
ANISOU  391  CE  LYS A  49    13265   4786   6276    239  -2404    288       C  
ATOM    392  NZ  LYS A  49      24.169 -16.502   4.411  1.00 74.65           N  
ANISOU  392  NZ  LYS A  49    15128   5950   7285    267  -2656    434       N  
ATOM    393  N   TYR A  50      27.492 -19.126  -1.940  1.00 44.57           N  
ANISOU  393  N   TYR A  50     9021   2472   5441   1107  -2923     46       N  
ATOM    394  CA  TYR A  50      27.514 -20.262  -2.844  1.00 45.83           C  
ANISOU  394  CA  TYR A  50     9047   2541   5824   1236  -2832      1       C  
ATOM    395  C   TYR A  50      28.558 -20.142  -3.945  1.00 43.90           C  
ANISOU  395  C   TYR A  50     8276   2485   5920   1376  -2896   -162       C  
ATOM    396  O   TYR A  50      28.441 -20.808  -4.969  1.00 44.35           O  
ANISOU  396  O   TYR A  50     8151   2538   6161   1428  -2720   -257       O  
ATOM    397  CB  TYR A  50      26.123 -20.480  -3.441  1.00 40.18           C  
ANISOU  397  CB  TYR A  50     8412   1806   5048   1047  -2419    -10       C  
ATOM    398  CG  TYR A  50      25.125 -20.988  -2.432  1.00 43.78           C  
ANISOU  398  CG  TYR A  50     9383   2032   5218    932  -2327    145       C  
ATOM    399  CD1 TYR A  50      24.127 -20.161  -1.926  1.00 45.11           C  
ANISOU  399  CD1 TYR A  50     9724   2265   5150    708  -2110    184       C  
ATOM    400  CD2 TYR A  50      25.190 -22.296  -1.970  1.00 41.85           C  
ANISOU  400  CD2 TYR A  50     9462   1493   4946   1047  -2445    254       C  
ATOM    401  CE1 TYR A  50      23.212 -20.635  -0.994  1.00 47.80           C  
ANISOU  401  CE1 TYR A  50    10530   2408   5223    584  -1986    317       C  
ATOM    402  CE2 TYR A  50      24.284 -22.778  -1.046  1.00 44.36           C  
ANISOU  402  CE2 TYR A  50    10272   1595   4989    913  -2338    410       C  
ATOM    403  CZ  TYR A  50      23.300 -21.943  -0.560  1.00 49.83           C  
ANISOU  403  CZ  TYR A  50    11112   2383   5438    674  -2098    436       C  
ATOM    404  OH  TYR A  50      22.405 -22.437   0.361  1.00 57.77           O  
ANISOU  404  OH  TYR A  50    12599   3186   6166    525  -1955    581       O  
ATOM    405  N   ASN A  51      29.573 -19.302  -3.727  1.00 36.94           N  
ANISOU  405  N   ASN A  51     7156   1767   5113   1420  -3136   -207       N  
ATOM    406  CA  ASN A  51      30.694 -19.167  -4.665  1.00 39.69           C  
ANISOU  406  CA  ASN A  51     6988   2304   5790   1548  -3207   -363       C  
ATOM    407  C   ASN A  51      30.333 -18.354  -5.908  1.00 43.13           C  
ANISOU  407  C   ASN A  51     7083   2990   6316   1371  -2867   -485       C  
ATOM    408  O   ASN A  51      29.202 -18.432  -6.390  1.00 39.28           O  
ANISOU  408  O   ASN A  51     6711   2488   5724   1230  -2559   -473       O  
ATOM    409  CB  ASN A  51      31.201 -20.555  -5.103  1.00 44.64           C  
ANISOU  409  CB  ASN A  51     7540   2773   6648   1810  -3283   -409       C  
ATOM    410  CG  ASN A  51      31.683 -21.409  -3.941  1.00 50.34           C  
ANISOU  410  CG  ASN A  51     8580   3229   7317   2026  -3663   -269       C  
ATOM    411  OD1 ASN A  51      32.208 -20.899  -2.947  1.00 59.37           O  
ANISOU  411  OD1 ASN A  51     9822   4391   8344   2042  -3978   -187       O  
ATOM    412  ND2 ASN A  51      31.518 -22.731  -4.071  1.00 48.18           N  
ANISOU  412  ND2 ASN A  51     8485   2695   7126   2193  -3649   -239       N  
ATOM    413  N   PRO A  52      31.297 -17.587  -6.452  1.00 45.58           N  
ANISOU  413  N   PRO A  52     6966   3531   6820   1370  -2925   -598       N  
ATOM    414  CA  PRO A  52      31.074 -16.839  -7.697  1.00 42.67           C  
ANISOU  414  CA  PRO A  52     6277   3400   6537   1208  -2616   -697       C  
ATOM    415  C   PRO A  52      30.968 -17.830  -8.843  1.00 42.36           C  
ANISOU  415  C   PRO A  52     6083   3365   6648   1301  -2409   -803       C  
ATOM    416  O   PRO A  52      31.478 -18.944  -8.712  1.00 43.61           O  
ANISOU  416  O   PRO A  52     6260   3372   6937   1527  -2552   -838       O  
ATOM    417  CB  PRO A  52      32.350 -15.988  -7.836  1.00 40.82           C  
ANISOU  417  CB  PRO A  52     5646   3370   6493   1208  -2781   -785       C  
ATOM    418  CG  PRO A  52      33.012 -16.046  -6.505  1.00 45.85           C  
ANISOU  418  CG  PRO A  52     6444   3890   7087   1319  -3182   -718       C  
ATOM    419  CD  PRO A  52      32.656 -17.376  -5.934  1.00 50.50           C  
ANISOU  419  CD  PRO A  52     7379   4212   7597   1507  -3289   -632       C  
ATOM    420  N   THR A  53      30.336 -17.467  -9.958  1.00 43.20           N  
ANISOU  420  N   THR A  53     6048   3630   6736   1142  -2091   -859       N  
ATOM    421  CA  THR A  53      29.859 -16.122 -10.257  1.00 36.69           C  
ANISOU  421  CA  THR A  53     5152   2985   5805    907  -1934   -819       C  
ATOM    422  C   THR A  53      28.363 -16.148 -10.567  1.00 26.74           C  
ANISOU  422  C   THR A  53     4114   1687   4358    757  -1674   -753       C  
ATOM    423  O   THR A  53      27.942 -16.777 -11.534  1.00 30.25           O  
ANISOU  423  O   THR A  53     4489   2172   4833    749  -1482   -824       O  
ATOM    424  CB  THR A  53      30.576 -15.592 -11.507  1.00 39.68           C  
ANISOU  424  CB  THR A  53     5093   3629   6354    852  -1793   -941       C  
ATOM    425  OG1 THR A  53      31.985 -15.533 -11.267  1.00 43.23           O  
ANISOU  425  OG1 THR A  53     5273   4142   7013    977  -2015  -1020       O  
ATOM    426  CG2 THR A  53      30.053 -14.222 -11.896  1.00 36.19           C  
ANISOU  426  CG2 THR A  53     4601   3343   5806    611  -1628   -875       C  
ATOM    427  N   TRP A  54      27.567 -15.464  -9.749  1.00 28.18           N  
ANISOU  427  N   TRP A  54     4552   1799   4356    637  -1668   -634       N  
ATOM    428  CA  TRP A  54      26.118 -15.424  -9.951  1.00 24.99           C  
ANISOU  428  CA  TRP A  54     4326   1367   3800    499  -1429   -572       C  
ATOM    429  C   TRP A  54      25.690 -14.179 -10.707  1.00 28.67           C  
ANISOU  429  C   TRP A  54     4609   2032   4254    333  -1254   -556       C  
ATOM    430  O   TRP A  54      26.449 -13.236 -10.831  1.00 20.11           O  
ANISOU  430  O   TRP A  54     3336   1065   3242    297  -1321   -567       O  
ATOM    431  CB  TRP A  54      25.392 -15.530  -8.605  1.00 25.48           C  
ANISOU  431  CB  TRP A  54     4791   1221   3671    475  -1483   -460       C  
ATOM    432  CG  TRP A  54      25.606 -16.872  -7.958  1.00 30.90           C  
ANISOU  432  CG  TRP A  54     5715   1684   4343    622  -1626   -442       C  
ATOM    433  CD1 TRP A  54      26.683 -17.268  -7.210  1.00 28.22           C  
ANISOU  433  CD1 TRP A  54     5433   1239   4050    789  -1924   -432       C  
ATOM    434  CD2 TRP A  54      24.724 -17.993  -8.019  1.00 27.88           C  
ANISOU  434  CD2 TRP A  54     5546   1142   3905    612  -1491   -422       C  
ATOM    435  NE1 TRP A  54      26.520 -18.573  -6.801  1.00 27.39           N  
ANISOU  435  NE1 TRP A  54     5589    900   3918    901  -1984   -390       N  
ATOM    436  CE2 TRP A  54      25.326 -19.041  -7.284  1.00 33.30           C  
ANISOU  436  CE2 TRP A  54     6444   1604   4606    782  -1708   -387       C  
ATOM    437  CE3 TRP A  54      23.477 -18.214  -8.618  1.00 26.33           C  
ANISOU  437  CE3 TRP A  54     5378    967   3658    469  -1219   -428       C  
ATOM    438  CZ2 TRP A  54      24.727 -20.284  -7.130  1.00 31.32           C  
ANISOU  438  CZ2 TRP A  54     6459   1126   4318    801  -1642   -353       C  
ATOM    439  CZ3 TRP A  54      22.878 -19.463  -8.466  1.00 26.25           C  
ANISOU  439  CZ3 TRP A  54     5606    753   3616    471  -1152   -414       C  
ATOM    440  CH2 TRP A  54      23.507 -20.481  -7.730  1.00 31.20           C  
ANISOU  440  CH2 TRP A  54     6466   1132   4255    631  -1352   -375       C  
ATOM    441  N   HIS A  55      24.467 -14.199 -11.216  1.00 23.11           N  
ANISOU  441  N   HIS A  55     3960   1355   3466    229  -1040   -523       N  
ATOM    442  CA  HIS A  55      23.925 -13.128 -12.021  1.00 25.62           C  
ANISOU  442  CA  HIS A  55     4120   1845   3771     92   -883   -485       C  
ATOM    443  C   HIS A  55      22.481 -13.087 -11.604  1.00 22.50           C  
ANISOU  443  C   HIS A  55     3936   1361   3251     15   -749   -408       C  
ATOM    444  O   HIS A  55      21.846 -14.136 -11.452  1.00 19.53           O  
ANISOU  444  O   HIS A  55     3708    882   2829     27   -693   -423       O  
ATOM    445  CB  HIS A  55      24.042 -13.488 -13.515  1.00 22.83           C  
ANISOU  445  CB  HIS A  55     3512   1681   3481     68   -758   -564       C  
ATOM    446  CG  HIS A  55      25.414 -13.944 -13.912  1.00 27.35           C  
ANISOU  446  CG  HIS A  55     3882   2319   4192    172   -850   -681       C  
ATOM    447  ND1 HIS A  55      26.440 -13.067 -14.198  1.00 23.52           N  
ANISOU  447  ND1 HIS A  55     3163   1972   3799    145   -898   -696       N  
ATOM    448  CD2 HIS A  55      25.938 -15.187 -14.041  1.00 21.69           C  
ANISOU  448  CD2 HIS A  55     3149   1536   3557    308   -895   -796       C  
ATOM    449  CE1 HIS A  55      27.534 -13.746 -14.491  1.00 26.83           C  
ANISOU  449  CE1 HIS A  55     3403   2433   4358    261   -961   -823       C  
ATOM    450  NE2 HIS A  55      27.258 -15.036 -14.401  1.00 28.67           N  
ANISOU  450  NE2 HIS A  55     3767   2534   4591    377   -965   -887       N  
ATOM    451  N   CYS A  56      21.949 -11.890 -11.418  1.00 20.09           N  
ANISOU  451  N   CYS A  56     3639   1084   2909    -68   -685   -332       N  
ATOM    452  CA  CYS A  56      20.589 -11.761 -10.943  1.00 17.55           C  
ANISOU  452  CA  CYS A  56     3487    683   2496   -128   -544   -272       C  
ATOM    453  C   CYS A  56      19.851 -10.681 -11.703  1.00 19.50           C  
ANISOU  453  C   CYS A  56     3573   1062   2776   -208   -415   -211       C  
ATOM    454  O   CYS A  56      20.360  -9.569 -11.886  1.00 15.64           O  
ANISOU  454  O   CYS A  56     2982    624   2335   -227   -456   -176       O  
ATOM    455  CB  CYS A  56      20.553 -11.459  -9.434  1.00 17.82           C  
ANISOU  455  CB  CYS A  56     3808    533   2430   -113   -606   -242       C  
ATOM    456  SG  CYS A  56      18.891 -11.581  -8.699  1.00 21.27           S  
ANISOU  456  SG  CYS A  56     4475    858   2750   -184   -387   -198       S  
ATOM    457  N   ILE A  57      18.647 -11.030 -12.134  1.00 15.55           N  
ANISOU  457  N   ILE A  57     3048    604   2255   -257   -271   -193       N  
ATOM    458  CA  ILE A  57      17.739 -10.105 -12.793  1.00 16.08           C  
ANISOU  458  CA  ILE A  57     2972    782   2357   -310   -165   -118       C  
ATOM    459  C   ILE A  57      16.459 -10.071 -11.961  1.00 16.55           C  
ANISOU  459  C   ILE A  57     3170    732   2386   -329    -31    -95       C  
ATOM    460  O   ILE A  57      15.951 -11.123 -11.545  1.00 18.06           O  
ANISOU  460  O   ILE A  57     3483    852   2528   -353     30   -138       O  
ATOM    461  CB  ILE A  57      17.366 -10.605 -14.193  1.00 14.13           C  
ANISOU  461  CB  ILE A  57     2522    728   2120   -360   -123   -131       C  
ATOM    462  CG1 ILE A  57      18.602 -11.003 -15.016  1.00 22.05           C  
ANISOU  462  CG1 ILE A  57     3404   1841   3133   -347   -207   -198       C  
ATOM    463  CG2 ILE A  57      16.481  -9.615 -14.917  1.00 15.89           C  
ANISOU  463  CG2 ILE A  57     2591   1073   2373   -399    -62    -29       C  
ATOM    464  CD1 ILE A  57      19.585  -9.912 -15.243  1.00 21.43           C  
ANISOU  464  CD1 ILE A  57     3225   1819   3098   -346   -272   -150       C  
ATOM    465  N   VAL A  58      15.955  -8.864 -11.707  1.00 17.48           N  
ANISOU  465  N   VAL A  58     3273    825   2545   -320     29    -33       N  
ATOM    466  CA  VAL A  58      14.767  -8.662 -10.900  1.00 18.46           C  
ANISOU  466  CA  VAL A  58     3498    853   2662   -326    187    -28       C  
ATOM    467  C   VAL A  58      13.826  -7.724 -11.679  1.00 17.67           C  
ANISOU  467  C   VAL A  58     3176    858   2679   -314    263     49       C  
ATOM    468  O   VAL A  58      14.208  -6.610 -12.043  1.00 17.72           O  
ANISOU  468  O   VAL A  58     3109    875   2749   -280    205    114       O  
ATOM    469  CB  VAL A  58      15.141  -8.060  -9.506  1.00 20.12           C  
ANISOU  469  CB  VAL A  58     3968    873   2806   -296    186    -54       C  
ATOM    470  CG1 VAL A  58      13.885  -7.586  -8.732  1.00 17.47           C  
ANISOU  470  CG1 VAL A  58     3713    449   2475   -296    396    -63       C  
ATOM    471  CG2 VAL A  58      15.923  -9.057  -8.680  1.00 19.06           C  
ANISOU  471  CG2 VAL A  58     4068    633   2540   -298     87   -107       C  
ATOM    472  N   GLY A  59      12.609  -8.163 -11.957  1.00 18.97           N  
ANISOU  472  N   GLY A  59     3228   1096   2884   -346    380     48       N  
ATOM    473  CA  GLY A  59      11.700  -7.287 -12.694  1.00 14.82           C  
ANISOU  473  CA  GLY A  59     2472    674   2484   -311    415    132       C  
ATOM    474  C   GLY A  59      10.294  -7.792 -12.839  1.00 26.58           C  
ANISOU  474  C   GLY A  59     3814   2246   4040   -349    540    113       C  
ATOM    475  O   GLY A  59      10.000  -8.931 -12.519  1.00 21.18           O  
ANISOU  475  O   GLY A  59     3198   1553   3298   -435    611     34       O  
ATOM    476  N   ARG A  60       9.425  -6.925 -13.333  1.00 18.00           N  
ANISOU  476  N   ARG A  60     2515   1233   3090   -285    560    191       N  
ATOM    477  CA  ARG A  60       8.052  -7.296 -13.608  1.00 23.01           C  
ANISOU  477  CA  ARG A  60     2933   1984   3827   -317    650    177       C  
ATOM    478  C   ARG A  60       7.841  -7.668 -15.069  1.00 22.74           C  
ANISOU  478  C   ARG A  60     2664   2188   3787   -373    494    230       C  
ATOM    479  O   ARG A  60       6.859  -8.322 -15.413  1.00 22.93           O  
ANISOU  479  O   ARG A  60     2511   2339   3861   -450    526    190       O  
ATOM    480  CB  ARG A  60       7.125  -6.157 -13.187  1.00 22.93           C  
ANISOU  480  CB  ARG A  60     2810   1906   3997   -190    765    217       C  
ATOM    481  CG  ARG A  60       7.136  -5.944 -11.688  1.00 25.45           C  
ANISOU  481  CG  ARG A  60     3371   2005   4292   -163    965    124       C  
ATOM    482  CD  ARG A  60       6.389  -4.676 -11.319  1.00 38.72           C  
ANISOU  482  CD  ARG A  60     4956   3593   6162    -11   1082    144       C  
ATOM    483  NE  ARG A  60       6.549  -4.379  -9.903  1.00 52.46           N  
ANISOU  483  NE  ARG A  60     6975   5120   7840      7   1270     37       N  
ATOM    484  CZ  ARG A  60       5.699  -4.779  -8.965  1.00 58.11           C  
ANISOU  484  CZ  ARG A  60     7731   5791   8558    -33   1528    -74       C  
ATOM    485  NH1 ARG A  60       4.627  -5.481  -9.305  1.00 56.92           N  
ANISOU  485  NH1 ARG A  60     7329   5792   8505    -98   1625    -92       N  
ATOM    486  NH2 ARG A  60       5.913  -4.470  -7.692  1.00 58.16           N  
ANISOU  486  NH2 ARG A  60     8029   5608   8461    -27   1694   -172       N  
ATOM    487  N   ASN A  61       8.759  -7.262 -15.941  1.00 16.81           N  
ANISOU  487  N   ASN A  61     1913   1508   2965   -355    327    312       N  
ATOM    488  CA  ASN A  61       8.594  -7.610 -17.332  1.00 16.50           C  
ANISOU  488  CA  ASN A  61     1690   1707   2872   -422    185    355       C  
ATOM    489  C   ASN A  61       9.922  -7.853 -18.014  1.00 23.24           C  
ANISOU  489  C   ASN A  61     2643   2618   3569   -472     75    353       C  
ATOM    490  O   ASN A  61      10.649  -6.917 -18.351  1.00 18.52           O  
ANISOU  490  O   ASN A  61     2072   2008   2957   -420      3    461       O  
ATOM    491  CB  ASN A  61       7.793  -6.545 -18.094  1.00 20.92           C  
ANISOU  491  CB  ASN A  61     2025   2378   3547   -332     91    513       C  
ATOM    492  CG  ASN A  61       7.615  -6.895 -19.554  1.00 22.63           C  
ANISOU  492  CG  ASN A  61     2077   2860   3661   -415    -82    566       C  
ATOM    493  OD1 ASN A  61       8.323  -6.376 -20.414  1.00 20.67           O  
ANISOU  493  OD1 ASN A  61     1855   2691   3309   -412   -206    678       O  
ATOM    494  ND2 ASN A  61       6.654  -7.778 -19.845  1.00 24.47           N  
ANISOU  494  ND2 ASN A  61     2148   3239   3911   -510    -86    480       N  
ATOM    495  N   PHE A  62      10.222  -9.123 -18.236  1.00 16.45           N  
ANISOU  495  N   PHE A  62     1831   1814   2605   -579     77    223       N  
ATOM    496  CA  PHE A  62      11.403  -9.490 -18.989  1.00 17.42           C  
ANISOU  496  CA  PHE A  62     2007   2019   2593   -624     -4    188       C  
ATOM    497  C   PHE A  62      11.331 -10.947 -19.403  1.00 18.45           C  
ANISOU  497  C   PHE A  62     2145   2226   2641   -739      4     29       C  
ATOM    498  O   PHE A  62      10.687 -11.758 -18.745  1.00 17.85           O  
ANISOU  498  O   PHE A  62     2115   2057   2610   -785     89    -62       O  
ATOM    499  CB  PHE A  62      12.697  -9.197 -18.209  1.00 13.34           C  
ANISOU  499  CB  PHE A  62     1670   1328   2070   -561     10    172       C  
ATOM    500  CG  PHE A  62      12.931 -10.066 -16.992  1.00 14.01           C  
ANISOU  500  CG  PHE A  62     1944   1217   2160   -554     85     51       C  
ATOM    501  CD1 PHE A  62      12.443  -9.686 -15.747  1.00 12.43           C  
ANISOU  501  CD1 PHE A  62     1857    838   2027   -503    176     66       C  
ATOM    502  CD2 PHE A  62      13.679 -11.244 -17.079  1.00 14.42           C  
ANISOU  502  CD2 PHE A  62     2083   1252   2143   -590     67    -76       C  
ATOM    503  CE1 PHE A  62      12.672 -10.453 -14.606  1.00 15.01           C  
ANISOU  503  CE1 PHE A  62     2399    983   2319   -507    237    -21       C  
ATOM    504  CE2 PHE A  62      13.909 -12.028 -15.935  1.00 13.91           C  
ANISOU  504  CE2 PHE A  62     2225    984   2078   -571    111   -155       C  
ATOM    505  CZ  PHE A  62      13.407 -11.639 -14.701  1.00 15.72           C  
ANISOU  505  CZ  PHE A  62     2586   1048   2340   -539    190   -118       C  
ATOM    506  N   GLY A  63      11.993 -11.249 -20.505  1.00 14.84           N  
ANISOU  506  N   GLY A  63     1652   1928   2059   -794    -68     -7       N  
ATOM    507  CA  GLY A  63      12.274 -12.622 -20.892  1.00 16.53           C  
ANISOU  507  CA  GLY A  63     1918   2173   2191   -885    -52   -190       C  
ATOM    508  C   GLY A  63      13.791 -12.753 -20.927  1.00 24.69           C  
ANISOU  508  C   GLY A  63     3050   3157   3175   -833    -51   -250       C  
ATOM    509  O   GLY A  63      14.511 -11.755 -21.014  1.00 17.99           O  
ANISOU  509  O   GLY A  63     2183   2329   2325   -775    -80   -142       O  
ATOM    510  N   SER A  64      14.295 -13.974 -20.863  1.00 14.30           N  
ANISOU  510  N   SER A  64     1829   1765   1839   -852    -17   -424       N  
ATOM    511  CA  SER A  64      15.747 -14.137 -20.832  1.00 15.18           C  
ANISOU  511  CA  SER A  64     1998   1826   1946   -776    -19   -494       C  
ATOM    512  C   SER A  64      16.108 -15.403 -21.569  1.00 19.13           C  
ANISOU  512  C   SER A  64     2514   2371   2384   -825     10   -699       C  
ATOM    513  O   SER A  64      15.254 -16.273 -21.814  1.00 18.99           O  
ANISOU  513  O   SER A  64     2519   2355   2340   -921     30   -795       O  
ATOM    514  CB  SER A  64      16.274 -14.187 -19.393  1.00 15.38           C  
ANISOU  514  CB  SER A  64     2178   1588   2078   -663    -18   -484       C  
ATOM    515  OG  SER A  64      15.914 -15.404 -18.753  1.00 25.53           O  
ANISOU  515  OG  SER A  64     3612   2695   3395   -673     18   -589       O  
ATOM    516  N   TYR A  65      17.370 -15.481 -21.954  1.00 19.96           N  
ANISOU  516  N   TYR A  65     2594   2515   2474   -768     21   -778       N  
ATOM    517  CA  TYR A  65      17.941 -16.720 -22.422  1.00 18.71           C  
ANISOU  517  CA  TYR A  65     2471   2334   2302   -762     67  -1001       C  
ATOM    518  C   TYR A  65      19.383 -16.725 -21.973  1.00 26.22           C  
ANISOU  518  C   TYR A  65     3419   3186   3357   -614     63  -1049       C  
ATOM    519  O   TYR A  65      20.188 -15.896 -22.400  1.00 21.53           O  
ANISOU  519  O   TYR A  65     2700   2737   2744   -603     72   -999       O  
ATOM    520  CB  TYR A  65      17.824 -16.834 -23.936  1.00 18.88           C  
ANISOU  520  CB  TYR A  65     2392   2630   2150   -888    106  -1093       C  
ATOM    521  CG  TYR A  65      18.038 -18.237 -24.437  1.00 25.65           C  
ANISOU  521  CG  TYR A  65     3314   3444   2987   -911    170  -1358       C  
ATOM    522  CD1 TYR A  65      17.050 -19.202 -24.290  1.00 24.66           C  
ANISOU  522  CD1 TYR A  65     3291   3205   2873   -997    166  -1453       C  
ATOM    523  CD2 TYR A  65      19.208 -18.592 -25.078  1.00 26.09           C  
ANISOU  523  CD2 TYR A  65     3323   3568   3023   -856    249  -1526       C  
ATOM    524  CE1 TYR A  65      17.238 -20.481 -24.744  1.00 30.07           C  
ANISOU  524  CE1 TYR A  65     4059   3815   3550  -1025    227  -1707       C  
ATOM    525  CE2 TYR A  65      19.400 -19.879 -25.555  1.00 31.49           C  
ANISOU  525  CE2 TYR A  65     4075   4190   3700   -863    322  -1793       C  
ATOM    526  CZ  TYR A  65      18.414 -20.817 -25.378  1.00 31.43           C  
ANISOU  526  CZ  TYR A  65     4198   4040   3704   -946    304  -1881       C  
ATOM    527  OH  TYR A  65      18.595 -22.099 -25.846  1.00 37.04           O  
ANISOU  527  OH  TYR A  65     4999   4653   4420   -959    378  -2157       O  
ATOM    528  N   VAL A  66      19.685 -17.626 -21.049  1.00 23.11           N  
ANISOU  528  N   VAL A  66     3162   2536   3083   -506     38  -1129       N  
ATOM    529  CA  VAL A  66      20.972 -17.629 -20.391  1.00 26.06           C  
ANISOU  529  CA  VAL A  66     3530   2788   3584   -342    -16  -1153       C  
ATOM    530  C   VAL A  66      21.512 -19.048 -20.362  1.00 21.28           C  
ANISOU  530  C   VAL A  66     3005   2012   3068   -235     -5  -1355       C  
ATOM    531  O   VAL A  66      20.784 -20.030 -20.591  1.00 23.10           O  
ANISOU  531  O   VAL A  66     3353   2156   3269   -298     43  -1457       O  
ATOM    532  CB  VAL A  66      20.904 -17.100 -18.942  1.00 20.10           C  
ANISOU  532  CB  VAL A  66     2901   1838   2898   -269   -116   -991       C  
ATOM    533  CG1 VAL A  66      20.235 -15.731 -18.890  1.00 18.17           C  
ANISOU  533  CG1 VAL A  66     2604   1711   2589   -361   -115   -805       C  
ATOM    534  CG2 VAL A  66      20.193 -18.136 -18.010  1.00 18.91           C  
ANISOU  534  CG2 VAL A  66     2994   1418   2772   -251   -131  -1005       C  
ATOM    535  N   THR A  67      22.797 -19.145 -20.079  1.00 33.12           N  
ANISOU  535  N   THR A  67     4433   3455   4697    -73    -55  -1416       N  
ATOM    536  CA  THR A  67      23.453 -20.413 -19.914  1.00 24.28           C  
ANISOU  536  CA  THR A  67     3380   2136   3711     85    -72  -1591       C  
ATOM    537  C   THR A  67      23.975 -20.474 -18.479  1.00 28.57           C  
ANISOU  537  C   THR A  67     4046   2426   4381    254   -244  -1484       C  
ATOM    538  O   THR A  67      24.667 -19.562 -18.009  1.00 27.24           O  
ANISOU  538  O   THR A  67     3771   2322   4259    306   -337  -1385       O  
ATOM    539  CB  THR A  67      24.601 -20.574 -20.916  1.00 30.61           C  
ANISOU  539  CB  THR A  67     3951   3105   4575    158     18  -1786       C  
ATOM    540  OG1 THR A  67      24.089 -20.475 -22.257  1.00 26.24           O  
ANISOU  540  OG1 THR A  67     3319   2803   3846    -21    175  -1876       O  
ATOM    541  CG2 THR A  67      25.267 -21.924 -20.730  1.00 29.93           C  
ANISOU  541  CG2 THR A  67     3927   2779   4664    358      0  -1981       C  
ATOM    542  N   HIS A  68      23.617 -21.539 -17.771  1.00 28.86           N  
ANISOU  542  N   HIS A  68     4332   2170   4463    320   -295  -1497       N  
ATOM    543  CA  HIS A  68      23.985 -21.673 -16.369  1.00 29.20           C  
ANISOU  543  CA  HIS A  68     4556   1961   4578    465   -475  -1373       C  
ATOM    544  C   HIS A  68      24.695 -22.997 -16.108  1.00 27.10           C  
ANISOU  544  C   HIS A  68     4398   1425   4475    677   -557  -1492       C  
ATOM    545  O   HIS A  68      24.585 -23.943 -16.891  1.00 32.95           O  
ANISOU  545  O   HIS A  68     5147   2112   5262    681   -445  -1670       O  
ATOM    546  CB  HIS A  68      22.743 -21.596 -15.485  1.00 28.49           C  
ANISOU  546  CB  HIS A  68     4736   1729   4358    333   -470  -1206       C  
ATOM    547  CG  HIS A  68      21.808 -22.750 -15.674  1.00 27.11           C  
ANISOU  547  CG  HIS A  68     4758   1383   4158    241   -366  -1276       C  
ATOM    548  ND1 HIS A  68      21.913 -23.919 -14.950  1.00 35.00           N  
ANISOU  548  ND1 HIS A  68     6027   2044   5228    345   -434  -1282       N  
ATOM    549  CD2 HIS A  68      20.765 -22.924 -16.519  1.00 23.96           C  
ANISOU  549  CD2 HIS A  68     4328   1098   3678     44   -210  -1345       C  
ATOM    550  CE1 HIS A  68      20.973 -24.765 -15.342  1.00 31.36           C  
ANISOU  550  CE1 HIS A  68     5696   1483   4738    199   -303  -1359       C  
ATOM    551  NE2 HIS A  68      20.260 -24.183 -16.289  1.00 36.24           N  
ANISOU  551  NE2 HIS A  68     6122   2383   5264     13   -174  -1407       N  
ATOM    552  N   GLU A  69      25.408 -23.067 -14.990  1.00 33.41           N  
ANISOU  552  N   GLU A  69     5295   2040   5359    856   -765  -1394       N  
ATOM    553  CA  GLU A  69      26.017 -24.319 -14.566  1.00 42.45           C  
ANISOU  553  CA  GLU A  69     6586   2878   6665   1084   -887  -1458       C  
ATOM    554  C   GLU A  69      24.943 -25.222 -13.987  1.00 37.18           C  
ANISOU  554  C   GLU A  69     6312   1909   5908    998   -855  -1378       C  
ATOM    555  O   GLU A  69      23.986 -24.752 -13.372  1.00 40.55           O  
ANISOU  555  O   GLU A  69     6917   2330   6160    821   -823  -1215       O  
ATOM    556  CB  GLU A  69      27.118 -24.060 -13.537  1.00 47.82           C  
ANISOU  556  CB  GLU A  69     7244   3475   7450   1302  -1162  -1358       C  
ATOM    557  CG  GLU A  69      28.373 -23.455 -14.147  1.00 57.94           C  
ANISOU  557  CG  GLU A  69     8105   5012   8896   1415  -1195  -1482       C  
ATOM    558  CD  GLU A  69      29.237 -22.736 -13.134  1.00 62.57           C  
ANISOU  558  CD  GLU A  69     8625   5617   9530   1525  -1464  -1356       C  
ATOM    559  OE1 GLU A  69      29.222 -23.126 -11.948  1.00 62.68           O  
ANISOU  559  OE1 GLU A  69     8927   5377   9511   1628  -1685  -1212       O  
ATOM    560  OE2 GLU A  69      29.936 -21.779 -13.530  1.00 63.36           O  
ANISOU  560  OE2 GLU A  69     8395   5987   9691   1491  -1458  -1401       O  
ATOM    561  N   THR A  70      25.099 -26.521 -14.193  1.00 39.06           N  
ANISOU  561  N   THR A  70     6680   1885   6275   1117   -845  -1501       N  
ATOM    562  CA  THR A  70      24.148 -27.488 -13.680  1.00 37.85           C  
ANISOU  562  CA  THR A  70     6913   1409   6061   1022   -804  -1433       C  
ATOM    563  C   THR A  70      23.875 -27.262 -12.201  1.00 34.61           C  
ANISOU  563  C   THR A  70     6807    818   5524   1015   -958  -1165       C  
ATOM    564  O   THR A  70      24.796 -26.993 -11.423  1.00 46.39           O  
ANISOU  564  O   THR A  70     8300   2263   7061   1214  -1190  -1065       O  
ATOM    565  CB  THR A  70      24.648 -28.940 -13.895  1.00 34.90           C  
ANISOU  565  CB  THR A  70     6672    698   5891   1221   -832  -1584       C  
ATOM    566  OG1 THR A  70      24.766 -29.187 -15.298  1.00 52.94           O  
ANISOU  566  OG1 THR A  70     8710   3149   8254   1191   -646  -1862       O  
ATOM    567  CG2 THR A  70      23.667 -29.913 -13.308  1.00 41.80           C  
ANISOU  567  CG2 THR A  70     7972   1208   6700   1094   -787  -1491       C  
ATOM    568  N   ARG A  71      22.603 -27.367 -11.823  1.00 37.36           N  
ANISOU  568  N   ARG A  71     7406   1081   5707    772   -825  -1060       N  
ATOM    569  CA  ARG A  71      22.191 -27.264 -10.418  1.00 41.07           C  
ANISOU  569  CA  ARG A  71     8221   1364   6019    725   -913   -817       C  
ATOM    570  C   ARG A  71      22.321 -25.853  -9.842  1.00 41.00           C  
ANISOU  570  C   ARG A  71     8098   1605   5876    696   -988   -691       C  
ATOM    571  O   ARG A  71      22.257 -25.671  -8.621  1.00 35.36           O  
ANISOU  571  O   ARG A  71     7658    758   5020    700  -1101   -507       O  
ATOM    572  CB  ARG A  71      22.962 -28.264  -9.544  1.00 42.66           C  
ANISOU  572  CB  ARG A  71     8725   1181   6303    967  -1143   -725       C  
ATOM    573  CG  ARG A  71      22.686 -29.726  -9.874  1.00 56.50           C  
ANISOU  573  CG  ARG A  71    10702   2589   8177    977  -1064   -812       C  
ATOM    574  CD  ARG A  71      21.295 -30.130  -9.417  1.00 59.43           C  
ANISOU  574  CD  ARG A  71    11411   2791   8380    676   -872   -700       C  
ATOM    575  NE  ARG A  71      21.265 -30.461  -7.995  1.00 61.92           N  
ANISOU  575  NE  ARG A  71    12166   2803   8559    709  -1011   -442       N  
ATOM    576  CZ  ARG A  71      20.153 -30.723  -7.314  1.00 65.22           C  
ANISOU  576  CZ  ARG A  71    12919   3064   8797    451   -852   -298       C  
ATOM    577  NH1 ARG A  71      20.220 -31.033  -6.022  1.00 59.87           N  
ANISOU  577  NH1 ARG A  71    12670   2113   7966    486   -983    -56       N  
ATOM    578  NH2 ARG A  71      18.975 -30.675  -7.927  1.00 60.23           N  
ANISOU  578  NH2 ARG A  71    12191   2562   8134    149   -566   -395       N  
ATOM    579  N   HIS A  72      22.502 -24.860 -10.716  1.00 37.00           N  
ANISOU  579  N   HIS A  72     7213   1446   5398    655   -921   -791       N  
ATOM    580  CA  HIS A  72      22.708 -23.474 -10.279  1.00 35.22           C  
ANISOU  580  CA  HIS A  72     6859   1443   5078    630   -990   -694       C  
ATOM    581  C   HIS A  72      21.841 -22.486 -11.047  1.00 33.88           C  
ANISOU  581  C   HIS A  72     6467   1571   4836    417   -781   -724       C  
ATOM    582  O   HIS A  72      22.328 -21.493 -11.580  1.00 29.28           O  
ANISOU  582  O   HIS A  72     5597   1243   4286    428   -796   -760       O  
ATOM    583  CB  HIS A  72      24.185 -23.092 -10.391  1.00 33.64           C  
ANISOU  583  CB  HIS A  72     6410   1348   5023    852  -1201   -751       C  
ATOM    584  CG  HIS A  72      25.077 -23.889  -9.489  1.00 37.18           C  
ANISOU  584  CG  HIS A  72     7059   1520   5546   1090  -1466   -690       C  
ATOM    585  ND1 HIS A  72      25.448 -25.187  -9.764  1.00 50.00           N  
ANISOU  585  ND1 HIS A  72     8757   2908   7331   1255  -1506   -775       N  
ATOM    586  CD2 HIS A  72      25.662 -23.573  -8.309  1.00 43.53           C  
ANISOU  586  CD2 HIS A  72     8018   2239   6283   1195  -1723   -548       C  
ATOM    587  CE1 HIS A  72      26.226 -25.637  -8.796  1.00 50.92           C  
ANISOU  587  CE1 HIS A  72     9057   2800   7491   1471  -1787   -670       C  
ATOM    588  NE2 HIS A  72      26.375 -24.676  -7.901  1.00 44.07           N  
ANISOU  588  NE2 HIS A  72     8240   2032   6472   1432  -1933   -531       N  
ATOM    589  N   PHE A  73      20.545 -22.763 -11.070  1.00 30.13           N  
ANISOU  589  N   PHE A  73     6128   1051   4268    219   -594   -698       N  
ATOM    590  CA  PHE A  73      19.588 -21.933 -11.761  1.00 31.79           C  
ANISOU  590  CA  PHE A  73     6138   1520   4422     28   -416   -713       C  
ATOM    591  C   PHE A  73      18.280 -21.887 -10.991  1.00 33.35           C  
ANISOU  591  C   PHE A  73     6551   1629   4493   -153   -275   -602       C  
ATOM    592  O   PHE A  73      17.767 -22.911 -10.581  1.00 31.55           O  
ANISOU  592  O   PHE A  73     6573   1169   4244   -220   -214   -587       O  
ATOM    593  CB  PHE A  73      19.323 -22.492 -13.152  1.00 28.77           C  
ANISOU  593  CB  PHE A  73     5565   1255   4112    -44   -300   -883       C  
ATOM    594  CG  PHE A  73      18.259 -21.752 -13.901  1.00 28.95           C  
ANISOU  594  CG  PHE A  73     5393   1538   4071   -240   -150   -886       C  
ATOM    595  CD1 PHE A  73      18.588 -20.666 -14.709  1.00 24.38           C  
ANISOU  595  CD1 PHE A  73     4524   1251   3488   -234   -158   -898       C  
ATOM    596  CD2 PHE A  73      16.924 -22.133 -13.796  1.00 28.31           C  
ANISOU  596  CD2 PHE A  73     5412   1406   3939   -434     -7   -869       C  
ATOM    597  CE1 PHE A  73      17.597 -19.974 -15.408  1.00 23.03           C  
ANISOU  597  CE1 PHE A  73     4183   1309   3258   -393    -52   -876       C  
ATOM    598  CE2 PHE A  73      15.926 -21.435 -14.474  1.00 28.85           C  
ANISOU  598  CE2 PHE A  73     5269   1723   3970   -594    100   -865       C  
ATOM    599  CZ  PHE A  73      16.259 -20.355 -15.284  1.00 21.47           C  
ANISOU  599  CZ  PHE A  73     4062   1069   3026   -561     64   -862       C  
ATOM    600  N   ILE A  74      17.736 -20.694 -10.785  1.00 26.14           N  
ANISOU  600  N   ILE A  74     5539    886   3505   -236   -206   -527       N  
ATOM    601  CA  ILE A  74      16.382 -20.597 -10.267  1.00 22.16           C  
ANISOU  601  CA  ILE A  74     5154    351   2914   -418    -20   -459       C  
ATOM    602  C   ILE A  74      15.708 -19.365 -10.848  1.00 28.37           C  
ANISOU  602  C   ILE A  74     5658   1413   3710   -499     79   -453       C  
ATOM    603  O   ILE A  74      16.334 -18.327 -11.017  1.00 23.44           O  
ANISOU  603  O   ILE A  74     4880    929   3099   -411    -10   -431       O  
ATOM    604  CB  ILE A  74      16.316 -20.565  -8.730  1.00 25.03           C  
ANISOU  604  CB  ILE A  74     5867    504   3138   -411    -33   -327       C  
ATOM    605  CG1 ILE A  74      14.865 -20.687  -8.262  1.00 26.95           C  
ANISOU  605  CG1 ILE A  74     6228    706   3307   -621    214   -284       C  
ATOM    606  CG2 ILE A  74      16.929 -19.259  -8.153  1.00 23.43           C  
ANISOU  606  CG2 ILE A  74     5628    398   2874   -314   -144   -266       C  
ATOM    607  CD1 ILE A  74      14.708 -20.732  -6.759  1.00 30.70           C  
ANISOU  607  CD1 ILE A  74     7084    976   3604   -648    250   -162       C  
ATOM    608  N   TYR A  75      14.440 -19.525 -11.196  1.00 27.21           N  
ANISOU  608  N   TYR A  75     5433   1333   3573   -670    254   -472       N  
ATOM    609  CA  TYR A  75      13.625 -18.450 -11.702  1.00 27.38           C  
ANISOU  609  CA  TYR A  75     5192   1591   3620   -739    343   -452       C  
ATOM    610  C   TYR A  75      12.359 -18.492 -10.878  1.00 31.53           C  
ANISOU  610  C   TYR A  75     5827   2041   4112   -879    539   -403       C  
ATOM    611  O   TYR A  75      11.652 -19.499 -10.856  1.00 26.21           O  
ANISOU  611  O   TYR A  75     5236   1273   3449  -1023    649   -444       O  
ATOM    612  CB  TYR A  75      13.289 -18.671 -13.175  1.00 17.91           C  
ANISOU  612  CB  TYR A  75     3718    600   2487   -814    347   -548       C  
ATOM    613  CG  TYR A  75      12.294 -17.666 -13.720  1.00 26.46           C  
ANISOU  613  CG  TYR A  75     4534   1919   3602   -887    417   -507       C  
ATOM    614  CD1 TYR A  75      12.555 -16.296 -13.675  1.00 25.81           C  
ANISOU  614  CD1 TYR A  75     4337   1946   3525   -788    372   -417       C  
ATOM    615  CD2 TYR A  75      11.097 -18.087 -14.296  1.00 24.25           C  
ANISOU  615  CD2 TYR A  75     4111   1741   3363  -1052    512   -559       C  
ATOM    616  CE1 TYR A  75      11.635 -15.371 -14.174  1.00 17.70           C  
ANISOU  616  CE1 TYR A  75     3073   1105   2548   -826    420   -364       C  
ATOM    617  CE2 TYR A  75      10.177 -17.176 -14.796  1.00 31.44           C  
ANISOU  617  CE2 TYR A  75     4755   2867   4322  -1093    544   -511       C  
ATOM    618  CZ  TYR A  75      10.457 -15.819 -14.735  1.00 26.81           C  
ANISOU  618  CZ  TYR A  75     4072   2369   3747   -965    496   -407       C  
ATOM    619  OH  TYR A  75       9.548 -14.924 -15.233  1.00 23.61           O  
ANISOU  619  OH  TYR A  75     3412   2149   3409   -978    511   -346       O  
ATOM    620  N   PHE A  76      12.071 -17.411 -10.179  1.00 24.73           N  
ANISOU  620  N   PHE A  76     4969   1210   3217   -849    600   -329       N  
ATOM    621  CA  PHE A  76      10.936 -17.449  -9.280  1.00 26.35           C  
ANISOU  621  CA  PHE A  76     5291   1336   3384   -974    820   -297       C  
ATOM    622  C   PHE A  76      10.308 -16.085  -9.099  1.00 28.60           C  
ANISOU  622  C   PHE A  76     5405   1754   3709   -945    920   -263       C  
ATOM    623  O   PHE A  76      10.921 -15.054  -9.390  1.00 23.57           O  
ANISOU  623  O   PHE A  76     4652   1207   3096   -817    799   -238       O  
ATOM    624  CB  PHE A  76      11.329 -18.062  -7.928  1.00 29.64           C  
ANISOU  624  CB  PHE A  76     6131   1485   3648   -975    837   -243       C  
ATOM    625  CG  PHE A  76      12.337 -17.246  -7.145  1.00 23.55           C  
ANISOU  625  CG  PHE A  76     5522    656   2772   -819    693   -188       C  
ATOM    626  CD1 PHE A  76      13.685 -17.243  -7.497  1.00 25.27           C  
ANISOU  626  CD1 PHE A  76     5723    871   3006   -666    437   -195       C  
ATOM    627  CD2 PHE A  76      11.936 -16.495  -6.051  1.00 21.24           C  
ANISOU  627  CD2 PHE A  76     5390    314   2366   -837    822   -147       C  
ATOM    628  CE1 PHE A  76      14.609 -16.499  -6.765  1.00 22.44           C  
ANISOU  628  CE1 PHE A  76     5495    469   2564   -546    287   -156       C  
ATOM    629  CE2 PHE A  76      12.854 -15.751  -5.314  1.00 27.92           C  
ANISOU  629  CE2 PHE A  76     6401   1104   3103   -717    676   -117       C  
ATOM    630  CZ  PHE A  76      14.186 -15.753  -5.671  1.00 24.94           C  
ANISOU  630  CZ  PHE A  76     5994    730   2752   -579    396   -117       C  
ATOM    631  N   TYR A  77       9.059 -16.100  -8.658  1.00 26.72           N  
ANISOU  631  N   TYR A  77     5136   1520   3498  -1070   1154   -270       N  
ATOM    632  CA  TYR A  77       8.385 -14.898  -8.241  1.00 23.58           C  
ANISOU  632  CA  TYR A  77     4622   1193   3146  -1030   1293   -251       C  
ATOM    633  C   TYR A  77       8.447 -14.758  -6.745  1.00 31.92           C  
ANISOU  633  C   TYR A  77     6028   2060   4039  -1035   1430   -229       C  
ATOM    634  O   TYR A  77       8.393 -15.748  -6.012  1.00 28.70           O  
ANISOU  634  O   TYR A  77     5910   1491   3504  -1146   1515   -218       O  
ATOM    635  CB  TYR A  77       6.942 -14.908  -8.706  1.00 30.17           C  
ANISOU  635  CB  TYR A  77     5150   2176   4136  -1148   1477   -289       C  
ATOM    636  CG  TYR A  77       6.768 -14.354 -10.089  1.00 34.05           C  
ANISOU  636  CG  TYR A  77     5256   2903   4780  -1089   1331   -288       C  
ATOM    637  CD1 TYR A  77       6.374 -13.026 -10.271  1.00 35.00           C  
ANISOU  637  CD1 TYR A  77     5151   3134   5014   -967   1342   -249       C  
ATOM    638  CD2 TYR A  77       7.019 -15.136 -11.213  1.00 31.37           C  
ANISOU  638  CD2 TYR A  77     4802   2660   4456  -1150   1177   -323       C  
ATOM    639  CE1 TYR A  77       6.209 -12.493 -11.532  1.00 34.59           C  
ANISOU  639  CE1 TYR A  77     4777   3289   5079   -910   1190   -216       C  
ATOM    640  CE2 TYR A  77       6.861 -14.619 -12.489  1.00 30.73           C  
ANISOU  640  CE2 TYR A  77     4401   2809   4468  -1109   1036   -312       C  
ATOM    641  CZ  TYR A  77       6.457 -13.284 -12.636  1.00 31.76           C  
ANISOU  641  CZ  TYR A  77     4320   3048   4699   -989   1034   -243       C  
ATOM    642  OH  TYR A  77       6.276 -12.733 -13.879  1.00 35.11           O  
ANISOU  642  OH  TYR A  77     4454   3690   5197   -945    878   -200       O  
ATOM    643  N   LEU A  78       8.583 -13.519  -6.282  1.00 22.85           N  
ANISOU  643  N   LEU A  78     4883    918   2880   -922   1447   -221       N  
ATOM    644  CA  LEU A  78       8.388 -13.253  -4.883  1.00 27.43           C  
ANISOU  644  CA  LEU A  78     5770   1353   3299   -948   1627   -228       C  
ATOM    645  C   LEU A  78       7.489 -12.044  -4.858  1.00 34.95           C  
ANISOU  645  C   LEU A  78     6488   2400   4391   -895   1813   -271       C  
ATOM    646  O   LEU A  78       7.922 -10.956  -5.201  1.00 33.05           O  
ANISOU  646  O   LEU A  78     6126   2204   4229   -753   1688   -264       O  
ATOM    647  CB  LEU A  78       9.721 -13.000  -4.192  1.00 32.07           C  
ANISOU  647  CB  LEU A  78     6676   1807   3701   -848   1415   -198       C  
ATOM    648  CG  LEU A  78       9.708 -12.925  -2.672  1.00 39.40           C  
ANISOU  648  CG  LEU A  78     8019   2570   4382   -895   1551   -202       C  
ATOM    649  CD1 LEU A  78       9.147 -14.225  -2.047  1.00 31.84           C  
ANISOU  649  CD1 LEU A  78     7319   1495   3282  -1069   1728   -169       C  
ATOM    650  CD2 LEU A  78      11.118 -12.663  -2.199  1.00 36.14           C  
ANISOU  650  CD2 LEU A  78     7854   2063   3814   -789   1261   -175       C  
ATOM    651  N   GLY A  79       6.224 -12.244  -4.498  1.00 34.67           N  
ANISOU  651  N   GLY A  79     6371   2390   4411  -1009   2118   -316       N  
ATOM    652  CA  GLY A  79       5.229 -11.197  -4.692  1.00 41.58           C  
ANISOU  652  CA  GLY A  79     6925   3378   5495   -938   2293   -365       C  
ATOM    653  C   GLY A  79       5.045 -10.983  -6.184  1.00 43.56           C  
ANISOU  653  C   GLY A  79     6747   3823   5983   -871   2104   -330       C  
ATOM    654  O   GLY A  79       4.963 -11.944  -6.946  1.00 38.36           O  
ANISOU  654  O   GLY A  79     5974   3247   5356   -976   2012   -316       O  
ATOM    655  N   GLN A  80       5.017  -9.725  -6.616  1.00 47.02           N  
ANISOU  655  N   GLN A  80     6973   4321   6571   -701   2036   -313       N  
ATOM    656  CA  GLN A  80       4.758  -9.426  -8.025  1.00 48.67           C  
ANISOU  656  CA  GLN A  80     6789   4720   6983   -636   1856   -258       C  
ATOM    657  C   GLN A  80       6.038  -9.305  -8.854  1.00 39.12           C  
ANISOU  657  C   GLN A  80     5625   3534   5705   -570   1536   -182       C  
ATOM    658  O   GLN A  80       5.985  -9.107 -10.068  1.00 37.37           O  
ANISOU  658  O   GLN A  80     5133   3473   5593   -532   1367   -124       O  
ATOM    659  CB  GLN A  80       3.894  -8.172  -8.165  1.00 54.77           C  
ANISOU  659  CB  GLN A  80     7276   5546   7987   -485   1954   -257       C  
ATOM    660  CG  GLN A  80       2.415  -8.403  -7.894  1.00 66.30           C  
ANISOU  660  CG  GLN A  80     8488   7088   9615   -553   2236   -333       C  
ATOM    661  CD  GLN A  80       1.546  -7.233  -8.337  1.00 71.57           C  
ANISOU  661  CD  GLN A  80     8781   7839  10573   -367   2266   -318       C  
ATOM    662  OE1 GLN A  80       0.482  -7.425  -8.930  1.00 79.12           O  
ANISOU  662  OE1 GLN A  80     9355   8969  11737   -391   2300   -325       O  
ATOM    663  NE2 GLN A  80       2.000  -6.013  -8.056  1.00 73.57           N  
ANISOU  663  NE2 GLN A  80     9140   7959  10855   -179   2237   -298       N  
ATOM    664  N   VAL A  81       7.186  -9.451  -8.199  1.00 25.37           N  
ANISOU  664  N   VAL A  81     4222   1644   3773   -564   1451   -184       N  
ATOM    665  CA  VAL A  81       8.458  -9.373  -8.897  1.00 28.78           C  
ANISOU  665  CA  VAL A  81     4683   2099   4152   -510   1175   -131       C  
ATOM    666  C   VAL A  81       9.007 -10.751  -9.259  1.00 18.62           C  
ANISOU  666  C   VAL A  81     3483    830   2764   -610   1065   -146       C  
ATOM    667  O   VAL A  81       9.019 -11.669  -8.434  1.00 27.03           O  
ANISOU  667  O   VAL A  81     4796   1770   3706   -696   1151   -182       O  
ATOM    668  CB  VAL A  81       9.508  -8.539  -8.093  1.00 30.97           C  
ANISOU  668  CB  VAL A  81     5218   2220   4328   -422   1099   -130       C  
ATOM    669  CG1 VAL A  81      10.157  -9.347  -6.999  1.00 32.94           C  
ANISOU  669  CG1 VAL A  81     5835   2316   4363   -484   1097   -170       C  
ATOM    670  CG2 VAL A  81      10.553  -7.971  -9.011  1.00 37.71           C  
ANISOU  670  CG2 VAL A  81     5967   3139   5221   -353    856    -68       C  
ATOM    671  N   ALA A  82       9.475 -10.875 -10.495  1.00 19.24           N  
ANISOU  671  N   ALA A  82     3375   1050   2887   -596    881   -117       N  
ATOM    672  CA  ALA A  82      10.210 -12.059 -10.916  1.00 22.29           C  
ANISOU  672  CA  ALA A  82     3844   1436   3189   -655    760   -152       C  
ATOM    673  C   ALA A  82      11.713 -11.905 -10.688  1.00 26.47           C  
ANISOU  673  C   ALA A  82     4548   1879   3631   -567    584   -142       C  
ATOM    674  O   ALA A  82      12.290 -10.820 -10.836  1.00 20.00           O  
ANISOU  674  O   ALA A  82     3673   1086   2842   -481    496    -98       O  
ATOM    675  CB  ALA A  82       9.913 -12.403 -12.362  1.00 18.17           C  
ANISOU  675  CB  ALA A  82     3045   1122   2738   -706    676   -160       C  
ATOM    676  N   ILE A  83      12.330 -13.005 -10.289  1.00 18.16           N  
ANISOU  676  N   ILE A  83     3705    708   2485   -592    532   -181       N  
ATOM    677  CA  ILE A  83      13.743 -13.054  -9.996  1.00 19.23           C  
ANISOU  677  CA  ILE A  83     3989    759   2556   -503    351   -183       C  
ATOM    678  C   ILE A  83      14.375 -14.212 -10.750  1.00 20.24           C  
ANISOU  678  C   ILE A  83     4086    910   2696   -506    244   -239       C  
ATOM    679  O   ILE A  83      13.954 -15.372 -10.624  1.00 18.35           O  
ANISOU  679  O   ILE A  83     3959    582   2432   -577    308   -276       O  
ATOM    680  CB  ILE A  83      13.997 -13.222  -8.486  1.00 22.68           C  
ANISOU  680  CB  ILE A  83     4777    983   2858   -490    364   -172       C  
ATOM    681  CG1 ILE A  83      13.329 -12.068  -7.722  1.00 29.11           C  
ANISOU  681  CG1 ILE A  83     5638   1769   3653   -491    506   -152       C  
ATOM    682  CG2 ILE A  83      15.495 -13.250  -8.219  1.00 17.70           C  
ANISOU  682  CG2 ILE A  83     4259    286   2182   -388    130   -174       C  
ATOM    683  CD1 ILE A  83      13.490 -12.111  -6.241  1.00 35.98           C  
ANISOU  683  CD1 ILE A  83     6871   2453   4347   -499    540   -151       C  
ATOM    684  N   LEU A  84      15.368 -13.887 -11.561  1.00 16.96           N  
ANISOU  684  N   LEU A  84     3515    606   2324   -436    102   -253       N  
ATOM    685  CA  LEU A  84      16.189 -14.882 -12.229  1.00 21.44           C  
ANISOU  685  CA  LEU A  84     4049   1186   2910   -405      3   -331       C  
ATOM    686  C   LEU A  84      17.538 -14.862 -11.539  1.00 24.59           C  
ANISOU  686  C   LEU A  84     4577   1471   3297   -284   -163   -333       C  
ATOM    687  O   LEU A  84      18.133 -13.819 -11.400  1.00 19.00           O  
ANISOU  687  O   LEU A  84     3804    811   2602   -242   -237   -297       O  
ATOM    688  CB  LEU A  84      16.364 -14.512 -13.697  1.00 16.23           C  
ANISOU  688  CB  LEU A  84     3100    765   2302   -424    -17   -358       C  
ATOM    689  CG  LEU A  84      17.509 -15.193 -14.449  1.00 17.91           C  
ANISOU  689  CG  LEU A  84     3238   1026   2541   -366   -111   -458       C  
ATOM    690  CD1 LEU A  84      17.321 -16.748 -14.458  1.00 18.14           C  
ANISOU  690  CD1 LEU A  84     3399    924   2571   -384    -83   -563       C  
ATOM    691  CD2 LEU A  84      17.595 -14.656 -15.850  1.00 19.51           C  
ANISOU  691  CD2 LEU A  84     3183   1483   2748   -412    -98   -469       C  
ATOM    692  N   LEU A  85      18.020 -16.011 -11.085  1.00 18.86           N  
ANISOU  692  N   LEU A  85     4032    579   2553   -230   -235   -373       N  
ATOM    693  CA  LEU A  85      19.291 -16.026 -10.400  1.00 19.51           C  
ANISOU  693  CA  LEU A  85     4218    559   2637    -99   -430   -369       C  
ATOM    694  C   LEU A  85      20.033 -17.248 -10.872  1.00 28.07           C  
ANISOU  694  C   LEU A  85     5286   1581   3800     -7   -516   -458       C  
ATOM    695  O   LEU A  85      19.506 -18.331 -10.791  1.00 22.05           O  
ANISOU  695  O   LEU A  85     4678    679   3021    -37   -453   -478       O  
ATOM    696  CB  LEU A  85      19.075 -16.090  -8.893  1.00 17.59           C  
ANISOU  696  CB  LEU A  85     4315    107   2261    -97   -458   -291       C  
ATOM    697  CG  LEU A  85      20.294 -16.373  -7.999  1.00 20.40           C  
ANISOU  697  CG  LEU A  85     4847    320   2586     40   -703   -273       C  
ATOM    698  CD1 LEU A  85      21.298 -15.185  -8.042  1.00 20.07           C  
ANISOU  698  CD1 LEU A  85     4621    408   2598     93   -854   -286       C  
ATOM    699  CD2 LEU A  85      19.839 -16.617  -6.574  1.00 23.99           C  
ANISOU  699  CD2 LEU A  85     5697    568   2852      6   -699   -185       C  
ATOM    700  N   PHE A  86      21.246 -17.086 -11.380  1.00 19.52           N  
ANISOU  700  N   PHE A  86     4008    591   2817    102   -645   -520       N  
ATOM    701  CA  PHE A  86      21.942 -18.244 -11.926  1.00 25.81           C  
ANISOU  701  CA  PHE A  86     4754   1333   3718    210   -700   -634       C  
ATOM    702  C   PHE A  86      23.448 -18.072 -11.863  1.00 30.05           C  
ANISOU  702  C   PHE A  86     5143   1901   4372    373   -892   -680       C  
ATOM    703  O   PHE A  86      23.949 -16.957 -11.757  1.00 24.29           O  
ANISOU  703  O   PHE A  86     4276   1300   3651    358   -955   -644       O  
ATOM    704  CB  PHE A  86      21.474 -18.559 -13.370  1.00 23.37           C  
ANISOU  704  CB  PHE A  86     4241   1194   3444    121   -535   -745       C  
ATOM    705  CG  PHE A  86      21.950 -17.561 -14.391  1.00 24.75           C  
ANISOU  705  CG  PHE A  86     4105   1648   3651     89   -504   -776       C  
ATOM    706  CD1 PHE A  86      21.294 -16.340 -14.551  1.00 24.06           C  
ANISOU  706  CD1 PHE A  86     3937   1710   3494    -32   -433   -674       C  
ATOM    707  CD2 PHE A  86      23.074 -17.823 -15.167  1.00 21.64           C  
ANISOU  707  CD2 PHE A  86     3503   1354   3363    182   -535   -903       C  
ATOM    708  CE1 PHE A  86      21.738 -15.423 -15.481  1.00 18.05           C  
ANISOU  708  CE1 PHE A  86     2927   1179   2751    -74   -406   -675       C  
ATOM    709  CE2 PHE A  86      23.525 -16.902 -16.097  1.00 21.66           C  
ANISOU  709  CE2 PHE A  86     3241   1615   3376    124   -482   -920       C  
ATOM    710  CZ  PHE A  86      22.863 -15.707 -16.257  1.00 19.24           C  
ANISOU  710  CZ  PHE A  86     2889   1440   2982    -10   -424   -794       C  
ATOM    711  N   LYS A  87      24.162 -19.195 -11.907  1.00 27.15           N  
ANISOU  711  N   LYS A  87     4800   1402   4115    529   -987   -765       N  
ATOM    712  CA  LYS A  87      25.609 -19.185 -11.832  1.00 27.60           C  
ANISOU  712  CA  LYS A  87     4682   1482   4324    709  -1180   -826       C  
ATOM    713  C   LYS A  87      26.186 -19.512 -13.205  1.00 24.43           C  
ANISOU  713  C   LYS A  87     3965   1248   4069    752  -1070  -1004       C  
ATOM    714  O   LYS A  87      25.781 -20.479 -13.848  1.00 33.99           O  
ANISOU  714  O   LYS A  87     5218   2396   5299    754   -947  -1105       O  
ATOM    715  CB  LYS A  87      26.086 -20.202 -10.789  1.00 34.83           C  
ANISOU  715  CB  LYS A  87     5850   2106   5275    897  -1396   -785       C  
ATOM    716  CG  LYS A  87      27.547 -20.090 -10.362  1.00 39.41           C  
ANISOU  716  CG  LYS A  87     6274   2693   6009   1099  -1668   -810       C  
ATOM    717  CD  LYS A  87      27.791 -20.968  -9.136  1.00 44.77           C  
ANISOU  717  CD  LYS A  87     7285   3065   6661   1265  -1916   -708       C  
ATOM    718  CE  LYS A  87      29.232 -20.899  -8.635  1.00 49.18           C  
ANISOU  718  CE  LYS A  87     7679   3627   7380   1484  -2241   -723       C  
ATOM    719  NZ  LYS A  87      30.212 -21.149  -9.729  1.00 44.27           N  
ANISOU  719  NZ  LYS A  87     6630   3152   7039   1623  -2206   -916       N  
ATOM    720  N   GLU A  88      27.126 -18.681 -13.647  1.00 35.08           N  
ANISOU  720  N   GLU A  88     5006   2812   5510    765  -1100  -1052       N  
ATOM    721  CA  GLU A  88      27.892 -18.947 -14.849  1.00 38.29           C  
ANISOU  721  CA  GLU A  88     5101   3391   6058    818   -994  -1231       C  
ATOM    722  C   GLU A  88      29.197 -18.174 -14.778  1.00 47.26           C  
ANISOU  722  C   GLU A  88     5941   4676   7339    880  -1113  -1258       C  
ATOM    723  O   GLU A  88      29.201 -16.945 -14.649  1.00 34.55           O  
ANISOU  723  O   GLU A  88     4257   3202   5667    740  -1120  -1163       O  
ATOM    724  CB  GLU A  88      27.124 -18.582 -16.108  1.00 37.00           C  
ANISOU  724  CB  GLU A  88     4836   3446   5777    620   -739  -1273       C  
ATOM    725  CG  GLU A  88      27.917 -18.805 -17.382  1.00 37.52           C  
ANISOU  725  CG  GLU A  88     4601   3713   5940    647   -598  -1466       C  
ATOM    726  CD  GLU A  88      28.211 -20.275 -17.649  1.00 54.87           C  
ANISOU  726  CD  GLU A  88     6837   5749   8260    821   -575  -1654       C  
ATOM    727  OE1 GLU A  88      27.748 -21.137 -16.873  1.00 58.17           O  
ANISOU  727  OE1 GLU A  88     7533   5885   8683    906   -674  -1613       O  
ATOM    728  OE2 GLU A  88      28.910 -20.569 -18.641  1.00 60.16           O  
ANISOU  728  OE2 GLU A  88     7271   6565   9021    868   -443  -1848       O  
ATOM    729  N   GLY A  89      30.304 -18.906 -14.866  1.00 44.62           N  
ANISOU  729  N   GLY A  89     5429   4307   7220   1090  -1204  -1398       N  
ATOM    730  CA  GLY A  89      31.622 -18.338 -14.601  1.00 51.89           C  
ANISOU  730  CA  GLY A  89     6054   5340   8323   1176  -1366  -1432       C  
ATOM    731  C   GLY A  89      32.016 -18.607 -13.158  1.00 58.35           C  
ANISOU  731  C   GLY A  89     7053   5930   9188   1344  -1706  -1331       C  
ATOM    732  O   GLY A  89      31.194 -19.061 -12.347  1.00 47.70           O  
ANISOU  732  O   GLY A  89     6087   4349   7689   1356  -1786  -1208       O  
ATOM    733  OXT GLY A  89      33.166 -18.385 -12.764  1.00 65.28           O  
ANISOU  733  OXT GLY A  89     7701   6857  10246   1463  -1915  -1367       O  
TER     734      GLY A  89                                                      
ATOM    735  N   ALA C 287      28.055 -29.831 -18.353  1.00 66.62           N  
ANISOU  735  N   ALA C 287     9474   5277  10561   1771   -417  -2700       N  
ATOM    736  CA  ALA C 287      28.320 -28.978 -17.157  1.00 65.94           C  
ANISOU  736  CA  ALA C 287     9389   5219  10446   1826   -662  -2404       C  
ATOM    737  C   ALA C 287      27.370 -27.790 -17.111  1.00 57.68           C  
ANISOU  737  C   ALA C 287     8345   4455   9115   1506   -601  -2223       C  
ATOM    738  O   ALA C 287      27.154 -27.206 -16.049  1.00 48.56           O  
ANISOU  738  O   ALA C 287     7319   3260   7871   1475   -764  -1974       O  
ATOM    739  CB  ALA C 287      29.772 -28.500 -17.141  1.00 70.89           C  
ANISOU  739  CB  ALA C 287     9641   6009  11283   2079   -779  -2461       C  
ATOM    740  N   THR C 288      26.812 -27.442 -18.270  1.00 53.04           N  
ANISOU  740  N   THR C 288     7622   4146   8382   1278   -370  -2355       N  
ATOM    741  CA  THR C 288      25.899 -26.302 -18.391  1.00 53.39           C  
ANISOU  741  CA  THR C 288     7635   4470   8181    993   -306  -2199       C  
ATOM    742  C   THR C 288      24.601 -26.663 -19.123  1.00 50.06           C  
ANISOU  742  C   THR C 288     7349   4083   7587    726   -130  -2273       C  
ATOM    743  O   THR C 288      24.509 -27.699 -19.790  1.00 45.56           O  
ANISOU  743  O   THR C 288     6853   3389   7070    731    -21  -2495       O  
ATOM    744  CB  THR C 288      26.561 -25.107 -19.135  1.00 53.27           C  
ANISOU  744  CB  THR C 288     7249   4862   8129    950   -238  -2230       C  
ATOM    745  OG1 THR C 288      26.849 -25.483 -20.491  1.00 56.93           O  
ANISOU  745  OG1 THR C 288     7539   5494   8597    926    -32  -2500       O  
ATOM    746  CG2 THR C 288      27.848 -24.664 -18.441  1.00 48.73           C  
ANISOU  746  CG2 THR C 288     6491   4289   7736   1178   -417  -2168       C  
ATOM    747  N   SER C 289      23.595 -25.807 -18.967  1.00 48.14           N  
ANISOU  747  N   SER C 289     7136   4001   7153    497   -112  -2096       N  
ATOM    748  CA  SER C 289      22.366 -25.872 -19.753  1.00 49.48           C  
ANISOU  748  CA  SER C 289     7344   4301   7153    225     32  -2151       C  
ATOM    749  C   SER C 289      21.972 -24.448 -20.126  1.00 43.46           C  
ANISOU  749  C   SER C 289     6383   3904   6226     66     57  -2013       C  
ATOM    750  O   SER C 289      22.394 -23.499 -19.476  1.00 39.33           O  
ANISOU  750  O   SER C 289     5783   3444   5716    136    -37  -1840       O  
ATOM    751  CB  SER C 289      21.234 -26.518 -18.948  1.00 52.15           C  
ANISOU  751  CB  SER C 289     7990   4361   7463    102     16  -2047       C  
ATOM    752  OG  SER C 289      21.711 -27.588 -18.154  1.00 64.66           O  
ANISOU  752  OG  SER C 289     9812   5548   9207    287    -68  -2060       O  
ATOM    753  N   ALA C 290      21.180 -24.299 -21.181  1.00 40.05           N  
ANISOU  753  N   ALA C 290     5876   3702   5639   -146    169  -2090       N  
ATOM    754  CA  ALA C 290      20.608 -22.997 -21.521  1.00 38.67           C  
ANISOU  754  CA  ALA C 290     5550   3836   5308   -301    175  -1929       C  
ATOM    755  C   ALA C 290      19.166 -22.988 -21.029  1.00 36.78           C  
ANISOU  755  C   ALA C 290     5446   3528   5000   -474    164  -1799       C  
ATOM    756  O   ALA C 290      18.484 -24.015 -21.089  1.00 33.44           O  
ANISOU  756  O   ALA C 290     5173   2947   4587   -571    207  -1909       O  
ATOM    757  CB  ALA C 290      20.666 -22.766 -23.026  1.00 35.59           C  
ANISOU  757  CB  ALA C 290     4983   3770   4769   -420    281  -2074       C  
ATOM    758  N   LYS C 291      18.712 -21.841 -20.536  1.00 36.26           N  
ANISOU  758  N   LYS C 291     5322   3569   4885   -518    120  -1579       N  
ATOM    759  CA  LYS C 291      17.356 -21.696 -20.017  1.00 35.77           C  
ANISOU  759  CA  LYS C 291     5343   3466   4783   -667    131  -1454       C  
ATOM    760  C   LYS C 291      16.713 -20.445 -20.559  1.00 36.47           C  
ANISOU  760  C   LYS C 291     5239   3852   4767   -774    128  -1323       C  
ATOM    761  O   LYS C 291      17.367 -19.401 -20.644  1.00 29.17           O  
ANISOU  761  O   LYS C 291     4194   3062   3827   -696     91  -1223       O  
ATOM    762  CB  LYS C 291      17.383 -21.557 -18.496  1.00 33.03           C  
ANISOU  762  CB  LYS C 291     5172   2868   4509   -572     81  -1292       C  
ATOM    763  CG  LYS C 291      17.657 -22.840 -17.751  1.00 36.35           C  
ANISOU  763  CG  LYS C 291     5849   2942   5019   -495     67  -1359       C  
ATOM    764  CD  LYS C 291      16.401 -23.664 -17.546  1.00 39.95           C  
ANISOU  764  CD  LYS C 291     6465   3253   5462   -684    155  -1380       C  
ATOM    765  CE  LYS C 291      16.682 -24.807 -16.583  1.00 44.42           C  
ANISOU  765  CE  LYS C 291     7342   3427   6109   -604    134  -1382       C  
ATOM    766  NZ  LYS C 291      17.784 -25.658 -17.098  1.00 36.48           N  
ANISOU  766  NZ  LYS C 291     6356   2303   5201   -438     87  -1559       N  
ATOM    767  N   ALA C 292      15.428 -20.551 -20.895  1.00 27.97           N  
ANISOU  767  N   ALA C 292     4132   2862   3634   -952    157  -1319       N  
ATOM    768  CA  ALA C 292      14.600 -19.389 -21.243  1.00 28.22           C  
ANISOU  768  CA  ALA C 292     3990   3134   3597  -1036    131  -1165       C  
ATOM    769  C   ALA C 292      13.630 -19.091 -20.106  1.00 34.03           C  
ANISOU  769  C   ALA C 292     4784   3736   4411  -1062    156  -1022       C  
ATOM    770  O   ALA C 292      13.088 -20.013 -19.492  1.00 33.68           O  
ANISOU  770  O   ALA C 292     4883   3494   4421  -1132    214  -1079       O  
ATOM    771  CB  ALA C 292      13.840 -19.640 -22.523  1.00 27.90           C  
ANISOU  771  CB  ALA C 292     3828   3333   3440  -1212    122  -1265       C  
ATOM    772  N   THR C 293      13.441 -17.810 -19.802  1.00 29.57           N  
ANISOU  772  N   THR C 293     4121   3260   3854  -1009    131   -843       N  
ATOM    773  CA  THR C 293      12.438 -17.385 -18.814  1.00 31.77           C  
ANISOU  773  CA  THR C 293     4420   3448   4202  -1033    184   -724       C  
ATOM    774  C   THR C 293      11.568 -16.281 -19.403  1.00 30.83           C  
ANISOU  774  C   THR C 293     4072   3564   4077  -1071    150   -604       C  
ATOM    775  O   THR C 293      12.028 -15.488 -20.222  1.00 17.70           O  
ANISOU  775  O   THR C 293     2293   2081   2353  -1028     73   -542       O  
ATOM    776  CB  THR C 293      13.058 -16.887 -17.464  1.00 34.50           C  
ANISOU  776  CB  THR C 293     4933   3583   4593   -892    196   -622       C  
ATOM    777  OG1 THR C 293      13.648 -15.583 -17.618  1.00 28.13           O  
ANISOU  777  OG1 THR C 293     4025   2885   3780   -792    132   -509       O  
ATOM    778  CG2 THR C 293      14.102 -17.860 -16.940  1.00 22.91           C  
ANISOU  778  CG2 THR C 293     3678   1895   3132   -812    173   -711       C  
ATOM    779  N   GLN C 294      10.299 -16.242 -19.009  1.00 26.37           N  
ANISOU  779  N   GLN C 294     3436   2997   3584  -1151    211   -568       N  
ATOM    780  CA  GLN C 294       9.422 -15.166 -19.446  1.00 24.67           C  
ANISOU  780  CA  GLN C 294     2989   2978   3406  -1148    166   -443       C  
ATOM    781  C   GLN C 294       8.451 -14.801 -18.333  1.00 33.67           C  
ANISOU  781  C   GLN C 294     4113   4004   4678  -1136    287   -377       C  
ATOM    782  O   GLN C 294       7.773 -15.675 -17.789  1.00 26.68           O  
ANISOU  782  O   GLN C 294     3280   3018   3841  -1252    398   -460       O  
ATOM    783  CB  GLN C 294       8.661 -15.561 -20.718  1.00 26.22           C  
ANISOU  783  CB  GLN C 294     2992   3422   3548  -1295     79   -509       C  
ATOM    784  CG  GLN C 294       7.650 -14.514 -21.160  1.00 29.54           C  
ANISOU  784  CG  GLN C 294     3156   4043   4027  -1277     -2   -367       C  
ATOM    785  CD  GLN C 294       8.347 -13.247 -21.623  1.00 29.12           C  
ANISOU  785  CD  GLN C 294     3074   4075   3916  -1137   -100   -202       C  
ATOM    786  OE1 GLN C 294       9.173 -13.305 -22.519  1.00 22.96           O  
ANISOU  786  OE1 GLN C 294     2333   3409   2984  -1155   -175   -222       O  
ATOM    787  NE2 GLN C 294       8.028 -12.104 -21.005  1.00 25.32           N  
ANISOU  787  NE2 GLN C 294     2536   3526   3557  -1006    -79    -46       N  
ATOM    788  N   THR C 295       8.390 -13.514 -17.988  1.00 21.99           N  
ANISOU  788  N   THR C 295     2570   2526   3258  -1005    283   -236       N  
ATOM    789  CA  THR C 295       7.428 -13.033 -16.987  1.00 24.04           C  
ANISOU  789  CA  THR C 295     2790   2696   3650   -977    422   -189       C  
ATOM    790  C   THR C 295       5.980 -13.201 -17.477  1.00 30.73           C  
ANISOU  790  C   THR C 295     3355   3715   4604  -1083    436   -208       C  
ATOM    791  O   THR C 295       5.705 -13.087 -18.672  1.00 29.24           O  
ANISOU  791  O   THR C 295     2966   3752   4393  -1118    280   -187       O  
ATOM    792  CB  THR C 295       7.674 -11.552 -16.616  1.00 27.80           C  
ANISOU  792  CB  THR C 295     3253   3127   4183   -802    410    -51       C  
ATOM    793  OG1 THR C 295       7.722 -10.760 -17.814  1.00 22.87           O  
ANISOU  793  OG1 THR C 295     2441   2699   3551   -754    246     54       O  
ATOM    794  CG2 THR C 295       8.983 -11.401 -15.846  1.00 19.53           C  
ANISOU  794  CG2 THR C 295     2480   1887   3054   -722    414    -51       C  
ATOM    795  N   ASP C 296       5.064 -13.461 -16.540  1.00 36.80           N  
ANISOU  795  N   ASP C 296     4109   4389   5484  -1142    622   -249       N  
ATOM    796  CA  ASP C 296       3.635 -13.646 -16.836  1.00 44.59           C  
ANISOU  796  CA  ASP C 296     4793   5533   6616  -1254    663   -285       C  
ATOM    797  C   ASP C 296       2.989 -12.426 -17.491  1.00 45.50           C  
ANISOU  797  C   ASP C 296     4591   5840   6856  -1120    539   -163       C  
ATOM    798  O   ASP C 296       3.293 -11.282 -17.136  1.00 45.13           O  
ANISOU  798  O   ASP C 296     4576   5718   6853   -931    544    -51       O  
ATOM    799  CB  ASP C 296       2.872 -13.995 -15.551  1.00 51.85           C  
ANISOU  799  CB  ASP C 296     5769   6296   7637  -1331    937   -343       C  
ATOM    800  CG  ASP C 296       3.413 -15.240 -14.862  1.00 55.27           C  
ANISOU  800  CG  ASP C 296     6541   6513   7944  -1470   1052   -434       C  
ATOM    801  OD1 ASP C 296       4.043 -16.078 -15.542  1.00 57.17           O  
ANISOU  801  OD1 ASP C 296     6884   6760   8077  -1548    925   -497       O  
ATOM    802  OD2 ASP C 296       3.208 -15.380 -13.637  1.00 61.19           O  
ANISOU  802  OD2 ASP C 296     7471   7080   8700  -1498   1274   -444       O  
TER     803      ASP C 296                                                      
HETATM  804  O   HOH A  90      16.694  -0.229   3.703  1.00 25.34           O  
HETATM  805  O   HOH A  91      13.013  -0.492  -9.779  1.00 23.73           O  
HETATM  806  O   HOH A  92      29.729 -10.452  -5.745  1.00 35.70           O  
HETATM  807  O   HOH A  93       4.179 -14.658  -6.225  1.00 33.37           O  
HETATM  808  O   HOH A  94      29.736 -10.989  -2.915  1.00 32.34           O  
HETATM  809  O   HOH A  95      10.625  -3.484  -2.013  1.00 34.65           O  
HETATM  810  O   HOH A  96       9.910  -3.347  -5.080  1.00 44.75           O  
HETATM  811  O   HOH A  97       5.876  -7.705  -4.497  1.00 43.12           O  
HETATM  812  O   HOH A  98       4.378  -6.022 -16.228  1.00 45.94           O  
HETATM  813  O   HOH A  99      10.551  -3.639  -6.993  1.00 41.81           O  
HETATM  814  O   HOH A 100       2.744 -11.976  -2.375  1.00 34.68           O  
HETATM  815  O   HOH A 101       5.369 -10.206 -13.994  1.00 39.54           O  
HETATM  816  O   HOH A 102      30.296  -8.615  -1.702  1.00 42.12           O  
HETATM  817  O   HOH A 103       5.863  -8.669 -22.553  1.00 32.71           O  
HETATM  818  O   HOH A 104      23.921  -4.475  -2.655  1.00 44.94           O  
HETATM  819  O   HOH A 105      24.718  -5.994  -0.618  1.00 44.82           O  
HETATM  820  O   HOH A 106      11.140  -3.209   4.848  1.00 38.57           O  
HETATM  821  O   HOH A 107      19.281   3.069  -6.559  1.00 41.95           O  
HETATM  822  O   HOH A 108       5.601  -3.867 -18.687  1.00 43.59           O  
HETATM  823  O   HOH A 109      28.432 -24.742 -10.222  1.00 50.23           O  
HETATM  824  O   HOH A 110      10.694 -26.001  -6.594  1.00 38.73           O  
HETATM  825  O   HOH A 111      19.967  -7.360   4.958  1.00 51.21           O  
HETATM  826  O   HOH A 112      22.481 -13.799   5.822  1.00 48.62           O  
HETATM  827  O   HOH A 113      21.930 -21.718 -27.071  1.00 44.23           O  
HETATM  828  O   HOH A 114      21.889 -26.809  -5.892  1.00 39.29           O  
HETATM  829  O   HOH A 115       9.058  -3.775  -8.918  1.00 49.85           O  
HETATM  830  O   HOH A 116      21.358  -5.088   5.229  1.00 52.08           O  
HETATM  831  O   HOH A 117      23.177  -1.761  -7.909  1.00 49.07           O  
HETATM  832  O   HOH A 118      31.717 -12.405  -8.349  1.00 52.72           O  
HETATM  833  O   HOH A 119      16.612 -23.967 -24.466  1.00 46.75           O  
HETATM  834  O   HOH A 120      15.805 -28.280  -9.145  1.00 40.59           O  
HETATM  835  O   HOH A 121      14.180 -10.919   5.752  1.00 47.53           O  
HETATM  836  O   HOH A 122      12.500 -18.205   6.134  1.00 59.60           O  
HETATM  837  O   HOH A 123      11.489 -26.583 -11.416  1.00 36.73           O  
HETATM  838  O   HOH A 124      27.698 -23.235  -5.926  1.00 45.91           O  
HETATM  839  O   HOH A 125      30.076 -22.250  -0.838  1.00 37.10           O  
HETATM  840  O   HOH A 126       7.586  -6.453  -1.361  1.00 55.81           O  
HETATM  841  O   HOH A 127      34.674 -21.013 -15.251  1.00 60.40           O  
HETATM  842  O   HOH A 128      18.252 -20.741   3.522  1.00 48.91           O  
HETATM  843  O   HOH A 129       5.272 -22.694 -10.499  1.00 53.77           O  
HETATM  844  O   HOH A 130      34.886 -18.800 -10.216  1.00 60.92           O  
HETATM  845  O   HOH A 131      10.351 -22.989   2.952  1.00 53.43           O  
HETATM  846  O   HOH A 132      11.058   0.064  -8.111  1.00 48.85           O  
HETATM  847  O   HOH A 133      24.632  -8.721  -0.285  1.00 39.88           O  
HETATM  848  O   HOH A 134      21.112 -13.569   2.067  1.00 57.51           O  
HETATM  849  O   HOH A 135      18.274   4.159  -8.599  1.00 53.35           O  
HETATM  850  O   HOH A 136      24.228 -22.635 -23.846  1.00 48.65           O  
HETATM  851  O   HOH A 137       7.031  -6.750   4.121  1.00 65.08           O  
HETATM  852  O   HOH A 138       3.177 -16.313 -10.182  1.00 52.72           O  
HETATM  853  O   HOH A 139      31.136 -16.511   2.479  1.00 52.92           O  
HETATM  854  O   HOH A 140       5.383  -1.472 -11.194  1.00 63.75           O  
HETATM  855  O   HOH A 141      15.758 -30.318  -6.087  1.00 52.91           O  
HETATM  856  O   HOH A 142      22.298 -26.781  -0.964  1.00 51.56           O  
HETATM  857  O   HOH A 143      11.553 -25.318  -2.705  1.00 54.43           O  
HETATM  858  O   HOH A 144      11.475 -23.564  -1.007  1.00 61.43           O  
HETATM  859  O   HOH A 145      13.248 -15.208   4.611  1.00 52.20           O  
HETATM  860  O   HOH A 146      17.126  -6.791   4.656  1.00 48.37           O  
HETATM  861  O   HOH A 147       9.714 -25.757  -9.503  1.00 54.79           O  
HETATM  862  O   HOH A 148       6.435 -22.482  -5.382  1.00 58.27           O  
HETATM  863  O   HOH A 149      17.358 -30.976  -3.905  1.00 54.02           O  
HETATM  864  O   HOH A 150      11.512 -12.301   6.313  1.00 55.75           O  
HETATM  865  O   HOH A 151       7.858 -11.418   2.436  1.00 57.47           O  
HETATM  866  O   HOH A 152      20.915 -23.505 -25.974  1.00 57.03           O  
HETATM  867  O   HOH A 153      21.655 -33.190 -10.238  1.00 60.45           O  
HETATM  868  O   HOH A 154      20.935 -30.850 -12.752  1.00 50.64           O  
HETATM  869  O   HOH A 155      20.888 -16.654   2.435  1.00 76.58           O  
HETATM  870  O   HOH A 156      30.718 -10.501   3.475  1.00 72.87           O  
HETATM  871  O   HOH C   3      11.545 -13.923 -17.224  1.00 26.42           O  
HETATM  872  O   HOH C   7       9.264 -18.772 -17.965  1.00 31.05           O  
HETATM  873  O   HOH C  17      20.506 -26.953 -22.462  1.00 41.16           O  
HETATM  874  O   HOH C  18       7.134 -16.373 -15.506  1.00 28.84           O  
HETATM  875  O   HOH C  27       5.271  -9.361 -17.808  1.00 38.20           O  
HETATM  876  O   HOH C  34       9.798 -20.792 -16.101  1.00 43.78           O  
HETATM  877  O   HOH C  39      16.039 -27.976 -15.086  1.00 60.84           O  
HETATM  878  O   HOH C  44      19.089 -27.979 -16.431  1.00 49.54           O  
HETATM  879  O   HOH C  45       5.482 -17.108 -19.170  1.00 52.91           O  
HETATM  880  O   HOH C  46      12.365 -20.863 -16.956  1.00 48.83           O  
HETATM  881  O   HOH C  61       2.794 -13.859 -11.162  1.00 54.67           O  
HETATM  882  O   HOH C  66      14.326 -23.070 -20.639  1.00 39.82           O  
MASTER      317    0    0    2    6    0    0    6  872    2    0    8          
END                                                                             
