# Supplementary material for: De Novo Design of Protein-Binding Peptides by Quantum Computing
Source: J Chem Theory Comput. 2025 Sep 29;21(19):9993–10005. doi: 10.1021/acs.jctc.5c00768 (PMC12529961; doi:10.1021/acs.jctc.5c00768)
Supplement: Supplementary file 1 [file ct5c00768_si_001.zip › Datafile/Structure_based_validation/4DS1/4ds1.pdb]

HEADER    STRUCTURAL PROTEIN/TRANSPORT PROTEIN    17-FEB-12   4DS1              
TITLE     THE STRUCTURE OF A YEAST DYN2-NUP159 COMPLEX AND THE MOLECULAR BASIS  
TITLE    2 FOR THE DYNEIN LIGHT CHAIN - NUCLEAR PORE INTERACTION                
COMPND    MOL_ID: 1;                                                            
COMPND   2 MOLECULE: DYNEIN LIGHT CHAIN 1, CYTOPLASMIC;                         
COMPND   3 CHAIN: A, C;                                                         
COMPND   4 ENGINEERED: YES;                                                     
COMPND   5 MOL_ID: 2;                                                           
COMPND   6 MOLECULE: NUCLEOPORIN NUP159;                                        
COMPND   7 CHAIN: B, D;                                                         
COMPND   8 FRAGMENT: UNP RESIDUES 1116-1126;                                    
COMPND   9 SYNONYM: NUCLEAR PORE PROTEIN NUP159;                                
COMPND  10 ENGINEERED: YES                                                      
SOURCE    MOL_ID: 1;                                                            
SOURCE   2 ORGANISM_SCIENTIFIC: SACCHAROMYCES CEREVISIAE;                       
SOURCE   3 ORGANISM_COMMON: BAKER'S YEAST;                                      
SOURCE   4 ORGANISM_TAXID: 559292;                                              
SOURCE   5 STRAIN: S288C;                                                       
SOURCE   6 GENE: DYN2, SLC1, YDR424C;                                           
SOURCE   7 EXPRESSION_SYSTEM: ESCHERICHIA COLI;                                 
SOURCE   8 EXPRESSION_SYSTEM_TAXID: 562;                                        
SOURCE   9 EXPRESSION_SYSTEM_STRAIN: BL21 DE3 PLYSS;                            
SOURCE  10 EXPRESSION_SYSTEM_VECTOR_TYPE: PLASMID;                              
SOURCE  11 EXPRESSION_SYSTEM_PLASMID: PGEX-6P2;                                 
SOURCE  12 MOL_ID: 2;                                                           
SOURCE  13 SYNTHETIC: YES;                                                      
SOURCE  14 ORGANISM_SCIENTIFIC: SACCHAROMYCES CEREVISIAE;                       
SOURCE  15 ORGANISM_COMMON: BAKER'S YEAST;                                      
SOURCE  16 ORGANISM_TAXID: 559292                                               
KEYWDS    NUCLEOPORIN, DYNEIN LIGHT CHAIN FOLD, PEPTIDE BINDING, NUCLEAR PORE,  
KEYWDS   2 STRUCTURAL PROTEIN-TRANSPORT PROTEIN COMPLEX                         
EXPDTA    X-RAY DIFFRACTION                                                     
AUTHOR    K.C.SLEP,E.M.ROMES                                                    
REVDAT   4   13-SEP-23 4DS1    1       SEQADV                                   
REVDAT   3   25-JUL-12 4DS1    1       JRNL                                     
REVDAT   2   18-APR-12 4DS1    1       JRNL                                     
REVDAT   1   21-MAR-12 4DS1    0                                                
JRNL        AUTH   E.M.ROMES,A.TRIPATHY,K.C.SLEP                                
JRNL        TITL   STRUCTURE OF A YEAST DYN2-NUP159 COMPLEX AND MOLECULAR BASIS 
JRNL        TITL 2 FOR DYNEIN LIGHT CHAIN-NUCLEAR PORE INTERACTION.             
JRNL        REF    J.BIOL.CHEM.                  V. 287 15862 2012              
JRNL        REFN                   ISSN 0021-9258                               
JRNL        PMID   22411995                                                     
JRNL        DOI    10.1074/JBC.M111.336172                                      
REMARK   2                                                                      
REMARK   2 RESOLUTION.    1.85 ANGSTROMS.                                       
REMARK   3                                                                      
REMARK   3 REFINEMENT.                                                          
REMARK   3   PROGRAM     : PHENIX (PHENIX.REFINE: 1.7.3_928)                    
REMARK   3   AUTHORS     : PAUL ADAMS,PAVEL AFONINE,VINCENT CHEN,IAN            
REMARK   3               : DAVIS,KRESHNA GOPAL,RALF GROSSE-KUNSTLEVE,           
REMARK   3               : LI-WEI HUNG,ROBERT IMMORMINO,TOM IOERGER,            
REMARK   3               : AIRLIE MCCOY,ERIK MCKEE,NIGEL MORIARTY,              
REMARK   3               : REETAL PAI,RANDY READ,JANE RICHARDSON,               
REMARK   3               : DAVID RICHARDSON,TOD ROMO,JIM SACCHETTINI,           
REMARK   3               : NICHOLAS SAUTER,JACOB SMITH,LAURENT                  
REMARK   3               : STORONI,TOM TERWILLIGER,PETER ZWART                  
REMARK   3                                                                      
REMARK   3    REFINEMENT TARGET : ML                                            
REMARK   3                                                                      
REMARK   3  DATA USED IN REFINEMENT.                                            
REMARK   3   RESOLUTION RANGE HIGH (ANGSTROMS) : 1.85                           
REMARK   3   RESOLUTION RANGE LOW  (ANGSTROMS) : 29.25                          
REMARK   3   MIN(FOBS/SIGMA_FOBS)              : 0.000                          
REMARK   3   COMPLETENESS FOR RANGE        (%) : 92.9                           
REMARK   3   NUMBER OF REFLECTIONS             : 14920                          
REMARK   3                                                                      
REMARK   3  FIT TO DATA USED IN REFINEMENT.                                     
REMARK   3   R VALUE     (WORKING + TEST SET) : 0.155                           
REMARK   3   R VALUE            (WORKING SET) : 0.151                           
REMARK   3   FREE R VALUE                     : 0.187                           
REMARK   3   FREE R VALUE TEST SET SIZE   (%) : 9.990                           
REMARK   3   FREE R VALUE TEST SET COUNT      : 1490                            
REMARK   3                                                                      
REMARK   3  FIT TO DATA USED IN REFINEMENT (IN BINS).                           
REMARK   3   BIN  RESOLUTION RANGE  COMPL.    NWORK NFREE   RWORK  RFREE        
REMARK   3     1 29.2522 -  3.9838    1.00     1560   174  0.1497 0.1834        
REMARK   3     2  3.9838 -  3.1633    1.00     1471   163  0.1485 0.1589        
REMARK   3     3  3.1633 -  2.7638    1.00     1447   160  0.1589 0.1858        
REMARK   3     4  2.7638 -  2.5112    1.00     1428   158  0.1638 0.2193        
REMARK   3     5  2.5112 -  2.3313    1.00     1437   159  0.1510 0.2070        
REMARK   3     6  2.3313 -  2.1939    0.99     1407   154  0.1437 0.1963        
REMARK   3     7  2.1939 -  2.0841    0.99     1408   157  0.1411 0.1824        
REMARK   3     8  2.0841 -  1.9934    0.93     1316   148  0.1450 0.1779        
REMARK   3     9  1.9934 -  1.9166    0.78     1109   123  0.1440 0.1893        
REMARK   3    10  1.9166 -  1.8505    0.60      847    94  0.1801 0.2472        
REMARK   3                                                                      
REMARK   3  BULK SOLVENT MODELLING.                                             
REMARK   3   METHOD USED        : FLAT BULK SOLVENT MODEL                       
REMARK   3   SOLVENT RADIUS     : 1.00                                          
REMARK   3   SHRINKAGE RADIUS   : 0.73                                          
REMARK   3   K_SOL              : 0.36                                          
REMARK   3   B_SOL              : 36.90                                         
REMARK   3                                                                      
REMARK   3  ERROR ESTIMATES.                                                    
REMARK   3   COORDINATE ERROR (MAXIMUM-LIKELIHOOD BASED)     : 0.170            
REMARK   3   PHASE ERROR (DEGREES, MAXIMUM-LIKELIHOOD BASED) : 16.680           
REMARK   3                                                                      
REMARK   3  B VALUES.                                                           
REMARK   3   FROM WILSON PLOT           (A**2) : 15.71                          
REMARK   3   MEAN B VALUE      (OVERALL, A**2) : NULL                           
REMARK   3   OVERALL ANISOTROPIC B VALUE.                                       
REMARK   3    B11 (A**2) : -0.64100                                             
REMARK   3    B22 (A**2) : 3.47080                                              
REMARK   3    B33 (A**2) : -2.82980                                             
REMARK   3    B12 (A**2) : 0.00000                                              
REMARK   3    B13 (A**2) : 0.00000                                              
REMARK   3    B23 (A**2) : 0.00000                                              
REMARK   3                                                                      
REMARK   3  TWINNING INFORMATION.                                               
REMARK   3   FRACTION: NULL                                                     
REMARK   3   OPERATOR: NULL                                                     
REMARK   3                                                                      
REMARK   3  DEVIATIONS FROM IDEAL VALUES.                                       
REMARK   3                 RMSD          COUNT                                  
REMARK   3   BOND      :  0.006           1573                                  
REMARK   3   ANGLE     :  1.020           2127                                  
REMARK   3   CHIRALITY :  0.071            243                                  
REMARK   3   PLANARITY :  0.003            263                                  
REMARK   3   DIHEDRAL  : 12.475            563                                  
REMARK   3                                                                      
REMARK   3  TLS DETAILS                                                         
REMARK   3   NUMBER OF TLS GROUPS  : NULL                                       
REMARK   3                                                                      
REMARK   3  NCS DETAILS                                                         
REMARK   3   NUMBER OF NCS GROUPS : NULL                                        
REMARK   3                                                                      
REMARK   3  OTHER REFINEMENT REMARKS: NULL                                      
REMARK   4                                                                      
REMARK   4 4DS1 COMPLIES WITH FORMAT V. 3.30, 13-JUL-11                         
REMARK 100                                                                      
REMARK 100 THIS ENTRY HAS BEEN PROCESSED BY RCSB ON 02-MAR-12.                  
REMARK 100 THE DEPOSITION ID IS D_1000070709.                                   
REMARK 200                                                                      
REMARK 200 EXPERIMENTAL DETAILS                                                 
REMARK 200  EXPERIMENT TYPE                : X-RAY DIFFRACTION                  
REMARK 200  DATE OF DATA COLLECTION        : 25-JAN-10                          
REMARK 200  TEMPERATURE           (KELVIN) : 100                                
REMARK 200  PH                             : 5.5                                
REMARK 200  NUMBER OF CRYSTALS USED        : 1                                  
REMARK 200                                                                      
REMARK 200  SYNCHROTRON              (Y/N) : N                                  
REMARK 200  RADIATION SOURCE               : ROTATING ANODE                     
REMARK 200  BEAMLINE                       : NULL                               
REMARK 200  X-RAY GENERATOR MODEL          : RIGAKU MICROMAX-007 HF             
REMARK 200  MONOCHROMATIC OR LAUE    (M/L) : M                                  
REMARK 200  WAVELENGTH OR RANGE        (A) : 1.54                               
REMARK 200  MONOCHROMATOR                  : COPPER KALPHA / OSMIC MIRRORS      
REMARK 200  OPTICS                         : OSMIC MIRRORS                      
REMARK 200                                                                      
REMARK 200  DETECTOR TYPE                  : CCD                                
REMARK 200  DETECTOR MANUFACTURER          : RIGAKU SATURN 944+                 
REMARK 200  INTENSITY-INTEGRATION SOFTWARE : HKL-2000                           
REMARK 200  DATA SCALING SOFTWARE          : HKL-2000                           
REMARK 200                                                                      
REMARK 200  NUMBER OF UNIQUE REFLECTIONS   : 15081                              
REMARK 200  RESOLUTION RANGE HIGH      (A) : 1.850                              
REMARK 200  RESOLUTION RANGE LOW       (A) : 29.200                             
REMARK 200  REJECTION CRITERIA  (SIGMA(I)) : -3.000                             
REMARK 200                                                                      
REMARK 200 OVERALL.                                                             
REMARK 200  COMPLETENESS FOR RANGE     (%) : 93.9                               
REMARK 200  DATA REDUNDANCY                : 5.400                              
REMARK 200  R MERGE                    (I) : 0.04500                            
REMARK 200  R SYM                      (I) : 0.04500                            
REMARK 200  <I/SIGMA(I)> FOR THE DATA SET  : 24.8000                            
REMARK 200                                                                      
REMARK 200 IN THE HIGHEST RESOLUTION SHELL.                                     
REMARK 200  HIGHEST RESOLUTION SHELL, RANGE HIGH (A) : 1.85                     
REMARK 200  HIGHEST RESOLUTION SHELL, RANGE LOW  (A) : 1.92                     
REMARK 200  COMPLETENESS FOR SHELL     (%) : 62.7                               
REMARK 200  DATA REDUNDANCY IN SHELL       : 2.50                               
REMARK 200  R MERGE FOR SHELL          (I) : NULL                               
REMARK 200  R SYM FOR SHELL            (I) : 0.15000                            
REMARK 200  <I/SIGMA(I)> FOR SHELL         : 5.900                              
REMARK 200                                                                      
REMARK 200 DIFFRACTION PROTOCOL: SINGLE WAVELENGTH                              
REMARK 200 METHOD USED TO DETERMINE THE STRUCTURE: MOLECULAR REPLACEMENT        
REMARK 200 SOFTWARE USED: PHENIX                                                
REMARK 200 STARTING MODEL: PDB ENTRY 2PG1 LACKING BOUND PEPTIDE                 
REMARK 200                                                                      
REMARK 200 REMARK: NULL                                                         
REMARK 280                                                                      
REMARK 280 CRYSTAL                                                              
REMARK 280 SOLVENT CONTENT, VS   (%): 33.92                                     
REMARK 280 MATTHEWS COEFFICIENT, VM (ANGSTROMS**3/DA): 1.86                     
REMARK 280                                                                      
REMARK 280 CRYSTALLIZATION CONDITIONS: 0.3 M AMMONIUM ACETATE, 5% METHYL        
REMARK 280  PENTANEDIOL (V/V), 35% PEG 4000 (W/V), PH 5.5, VAPOR DIFFUSION,     
REMARK 280  HANGING DROP, TEMPERATURE 293K                                      
REMARK 290                                                                      
REMARK 290 CRYSTALLOGRAPHIC SYMMETRY                                            
REMARK 290 SYMMETRY OPERATORS FOR SPACE GROUP: P 21 21 21                       
REMARK 290                                                                      
REMARK 290      SYMOP   SYMMETRY                                                
REMARK 290     NNNMMM   OPERATOR                                                
REMARK 290       1555   X,Y,Z                                                   
REMARK 290       2555   -X+1/2,-Y,Z+1/2                                         
REMARK 290       3555   -X,Y+1/2,-Z+1/2                                         
REMARK 290       4555   X+1/2,-Y+1/2,-Z                                         
REMARK 290                                                                      
REMARK 290     WHERE NNN -> OPERATOR NUMBER                                     
REMARK 290           MMM -> TRANSLATION VECTOR                                  
REMARK 290                                                                      
REMARK 290 CRYSTALLOGRAPHIC SYMMETRY TRANSFORMATIONS                            
REMARK 290 THE FOLLOWING TRANSFORMATIONS OPERATE ON THE ATOM/HETATM             
REMARK 290 RECORDS IN THIS ENTRY TO PRODUCE CRYSTALLOGRAPHICALLY                
REMARK 290 RELATED MOLECULES.                                                   
REMARK 290   SMTRY1   1  1.000000  0.000000  0.000000        0.00000            
REMARK 290   SMTRY2   1  0.000000  1.000000  0.000000        0.00000            
REMARK 290   SMTRY3   1  0.000000  0.000000  1.000000        0.00000            
REMARK 290   SMTRY1   2 -1.000000  0.000000  0.000000       16.93450            
REMARK 290   SMTRY2   2  0.000000 -1.000000  0.000000        0.00000            
REMARK 290   SMTRY3   2  0.000000  0.000000  1.000000       55.35150            
REMARK 290   SMTRY1   3 -1.000000  0.000000  0.000000        0.00000            
REMARK 290   SMTRY2   3  0.000000  1.000000  0.000000       23.98550            
REMARK 290   SMTRY3   3  0.000000  0.000000 -1.000000       55.35150            
REMARK 290   SMTRY1   4  1.000000  0.000000  0.000000       16.93450            
REMARK 290   SMTRY2   4  0.000000 -1.000000  0.000000       23.98550            
REMARK 290   SMTRY3   4  0.000000  0.000000 -1.000000        0.00000            
REMARK 290                                                                      
REMARK 290 REMARK: NULL                                                         
REMARK 300                                                                      
REMARK 300 BIOMOLECULE: 1                                                       
REMARK 300 SEE REMARK 350 FOR THE AUTHOR PROVIDED AND/OR PROGRAM                
REMARK 300 GENERATED ASSEMBLY INFORMATION FOR THE STRUCTURE IN                  
REMARK 300 THIS ENTRY. THE REMARK MAY ALSO PROVIDE INFORMATION ON               
REMARK 300 BURIED SURFACE AREA.                                                 
REMARK 350                                                                      
REMARK 350 COORDINATES FOR A COMPLETE MULTIMER REPRESENTING THE KNOWN           
REMARK 350 BIOLOGICALLY SIGNIFICANT OLIGOMERIZATION STATE OF THE                
REMARK 350 MOLECULE CAN BE GENERATED BY APPLYING BIOMT TRANSFORMATIONS          
REMARK 350 GIVEN BELOW.  BOTH NON-CRYSTALLOGRAPHIC AND                          
REMARK 350 CRYSTALLOGRAPHIC OPERATIONS ARE GIVEN.                               
REMARK 350                                                                      
REMARK 350 BIOMOLECULE: 1                                                       
REMARK 350 AUTHOR DETERMINED BIOLOGICAL UNIT: TETRAMERIC                        
REMARK 350 SOFTWARE DETERMINED QUATERNARY STRUCTURE: TETRAMERIC                 
REMARK 350 SOFTWARE USED: PISA                                                  
REMARK 350 TOTAL BURIED SURFACE AREA: 5210 ANGSTROM**2                          
REMARK 350 SURFACE AREA OF THE COMPLEX: 8380 ANGSTROM**2                        
REMARK 350 CHANGE IN SOLVENT FREE ENERGY: -21.0 KCAL/MOL                        
REMARK 350 APPLY THE FOLLOWING TO CHAINS: A, B, C, D                            
REMARK 350   BIOMT1   1  1.000000  0.000000  0.000000        0.00000            
REMARK 350   BIOMT2   1  0.000000  1.000000  0.000000        0.00000            
REMARK 350   BIOMT3   1  0.000000  0.000000  1.000000        0.00000            
REMARK 465                                                                      
REMARK 465 MISSING RESIDUES                                                     
REMARK 465 THE FOLLOWING RESIDUES WERE NOT LOCATED IN THE                       
REMARK 465 EXPERIMENT. (M=MODEL NUMBER; RES=RESIDUE NAME; C=CHAIN               
REMARK 465 IDENTIFIER; SSSEQ=SEQUENCE NUMBER; I=INSERTION CODE.)                
REMARK 465                                                                      
REMARK 465   M RES C SSSEQI                                                     
REMARK 465     GLY A    -4                                                      
REMARK 465     PRO A    -3                                                      
REMARK 465     LEU A    -2                                                      
REMARK 465     GLY A    -1                                                      
REMARK 465     SER A     0                                                      
REMARK 465     MET A     1                                                      
REMARK 465     SER A     2                                                      
REMARK 465     ASP A     3                                                      
REMARK 465     GLU A     4                                                      
REMARK 465     ASN A     5                                                      
REMARK 465     LYS A     6                                                      
REMARK 465     ASN B  1116                                                      
REMARK 465     GLY C    -4                                                      
REMARK 465     PRO C    -3                                                      
REMARK 465     LEU C    -2                                                      
REMARK 465     GLY C    -1                                                      
REMARK 465     SER C     0                                                      
REMARK 465     MET C     1                                                      
REMARK 465     SER C     2                                                      
REMARK 465     ASP C     3                                                      
REMARK 465     GLU C     4                                                      
REMARK 465     ASN C     5                                                      
REMARK 465     LYS C     6                                                      
REMARK 470                                                                      
REMARK 470 MISSING ATOM                                                         
REMARK 470 THE FOLLOWING RESIDUES HAVE MISSING ATOMS (M=MODEL NUMBER;           
REMARK 470 RES=RESIDUE NAME; C=CHAIN IDENTIFIER; SSEQ=SEQUENCE NUMBER;          
REMARK 470 I=INSERTION CODE):                                                   
REMARK 470   M RES CSSEQI  ATOMS                                                
REMARK 470     ASN D1116    CG   OD1  ND2                                       
DBREF  4DS1 A    1    92  UNP    Q02647   DYL1_YEAST       1     92             
DBREF  4DS1 B 1116  1126  UNP    P40477   NU159_YEAST   1116   1126             
DBREF  4DS1 C    1    92  UNP    Q02647   DYL1_YEAST       1     92             
DBREF  4DS1 D 1116  1126  UNP    P40477   NU159_YEAST   1116   1126             
SEQADV 4DS1 GLY A   -4  UNP  Q02647              EXPRESSION TAG                 
SEQADV 4DS1 PRO A   -3  UNP  Q02647              EXPRESSION TAG                 
SEQADV 4DS1 LEU A   -2  UNP  Q02647              EXPRESSION TAG                 
SEQADV 4DS1 GLY A   -1  UNP  Q02647              EXPRESSION TAG                 
SEQADV 4DS1 SER A    0  UNP  Q02647              EXPRESSION TAG                 
SEQADV 4DS1 GLY C   -4  UNP  Q02647              EXPRESSION TAG                 
SEQADV 4DS1 PRO C   -3  UNP  Q02647              EXPRESSION TAG                 
SEQADV 4DS1 LEU C   -2  UNP  Q02647              EXPRESSION TAG                 
SEQADV 4DS1 GLY C   -1  UNP  Q02647              EXPRESSION TAG                 
SEQADV 4DS1 SER C    0  UNP  Q02647              EXPRESSION TAG                 
SEQRES   1 A   97  GLY PRO LEU GLY SER MET SER ASP GLU ASN LYS SER THR          
SEQRES   2 A   97  PRO ILE VAL LYS ALA SER ASP ILE THR ASP LYS LEU LYS          
SEQRES   3 A   97  GLU ASP ILE LEU THR ILE SER LYS ASP ALA LEU ASP LYS          
SEQRES   4 A   97  TYR GLN LEU GLU ARG ASP ILE ALA GLY THR VAL LYS LYS          
SEQRES   5 A   97  GLN LEU ASP VAL LYS TYR GLY ASN THR TRP HIS VAL ILE          
SEQRES   6 A   97  VAL GLY LYS ASN PHE GLY SER TYR VAL THR HIS GLU LYS          
SEQRES   7 A   97  GLY HIS PHE VAL TYR PHE TYR ILE GLY PRO LEU ALA PHE          
SEQRES   8 A   97  LEU VAL PHE LYS THR ALA                                      
SEQRES   1 B   11  ASN TYR ALA GLU SER GLY ILE GLN THR ASP LEU                  
SEQRES   1 C   97  GLY PRO LEU GLY SER MET SER ASP GLU ASN LYS SER THR          
SEQRES   2 C   97  PRO ILE VAL LYS ALA SER ASP ILE THR ASP LYS LEU LYS          
SEQRES   3 C   97  GLU ASP ILE LEU THR ILE SER LYS ASP ALA LEU ASP LYS          
SEQRES   4 C   97  TYR GLN LEU GLU ARG ASP ILE ALA GLY THR VAL LYS LYS          
SEQRES   5 C   97  GLN LEU ASP VAL LYS TYR GLY ASN THR TRP HIS VAL ILE          
SEQRES   6 C   97  VAL GLY LYS ASN PHE GLY SER TYR VAL THR HIS GLU LYS          
SEQRES   7 C   97  GLY HIS PHE VAL TYR PHE TYR ILE GLY PRO LEU ALA PHE          
SEQRES   8 C   97  LEU VAL PHE LYS THR ALA                                      
SEQRES   1 D   11  ASN TYR ALA GLU SER GLY ILE GLN THR ASP LEU                  
FORMUL   5  HOH   *217(H2 O)                                                    
HELIX    1   1 THR A   17  TYR A   35  1                                  19    
HELIX    2   2 LEU A   37  GLY A   54  1                                  18    
HELIX    3   3 THR C   17  ASP C   33  1                                  17    
HELIX    4   4 LEU C   37  GLY C   54  1                                  18    
SHEET    1   A 8 ILE A  10  ILE A  16  0                                        
SHEET    2   A 8 HIS A  75  ILE A  81 -1  O  TYR A  78   N  LYS A  12           
SHEET    3   A 8 LEU A  84  LYS A  90 -1  O  PHE A  86   N  PHE A  79           
SHEET    4   A 8 TRP A  57  HIS A  71 -1  N  ILE A  60   O  LEU A  87           
SHEET    5   A 8 TRP C  57  GLU C  72 -1  O  VAL C  61   N  GLY A  66           
SHEET    6   A 8 LEU C  84  LYS C  90 -1  O  ALA C  85   N  GLY C  62           
SHEET    7   A 8 HIS C  75  ILE C  81 -1  N  PHE C  79   O  PHE C  86           
SHEET    8   A 8 ILE C  10  ILE C  16 -1  N  ASP C  15   O  PHE C  76           
SHEET    1   B 4 ALA B1118  GLN B1123  0                                        
SHEET    2   B 4 TRP A  57  HIS A  71 -1  N  HIS A  71   O  ALA B1118           
SHEET    3   B 4 TRP C  57  GLU C  72 -1  O  VAL C  61   N  GLY A  66           
SHEET    4   B 4 TYR D1117  GLN D1123 -1  O  ALA D1118   N  HIS C  71           
CISPEP   1 ASN A   55    THR A   56          0         3.28                     
CISPEP   2 ASN C   55    THR C   56          0         2.78                     
CRYST1   33.869   47.971  110.703  90.00  90.00  90.00 P 21 21 21    8          
ORIGX1      1.000000  0.000000  0.000000        0.00000                         
ORIGX2      0.000000  1.000000  0.000000        0.00000                         
ORIGX3      0.000000  0.000000  1.000000        0.00000                         
SCALE1      0.029526  0.000000  0.000000        0.00000                         
SCALE2      0.000000  0.020846  0.000000        0.00000                         
SCALE3      0.000000  0.000000  0.009033        0.00000                         
ATOM      1  N   SER A   7      23.907  35.880  65.674  1.00 38.20           N  
ATOM      2  CA  SER A   7      22.897  35.978  66.718  1.00 34.53           C  
ATOM      3  C   SER A   7      21.495  36.129  66.133  1.00 35.90           C  
ATOM      4  O   SER A   7      20.506  35.774  66.778  1.00 36.05           O  
ATOM      5  CB  SER A   7      23.214  37.128  67.677  1.00 39.16           C  
ATOM      6  OG  SER A   7      22.151  38.069  67.728  1.00 46.54           O  
ATOM      7  N   THR A   8      21.407  36.654  64.914  1.00 30.16           N  
ATOM      8  CA  THR A   8      20.120  36.751  64.233  1.00 34.78           C  
ATOM      9  C   THR A   8      19.645  35.346  63.885  1.00 28.76           C  
ATOM     10  O   THR A   8      20.372  34.599  63.233  1.00 27.67           O  
ATOM     11  CB  THR A   8      20.218  37.590  62.939  1.00 33.89           C  
ATOM     12  OG1 THR A   8      20.820  38.864  63.227  1.00 38.58           O  
ATOM     13  CG2 THR A   8      18.839  37.800  62.338  1.00 35.57           C  
ATOM     14  N   PRO A   9      18.434  34.975  64.332  1.00 25.59           N  
ATOM     15  CA  PRO A   9      17.941  33.621  64.057  1.00 22.68           C  
ATOM     16  C   PRO A   9      17.881  33.342  62.563  1.00 21.87           C  
ATOM     17  O   PRO A   9      17.495  34.217  61.789  1.00 22.38           O  
ATOM     18  CB  PRO A   9      16.522  33.643  64.631  1.00 20.86           C  
ATOM     19  CG  PRO A   9      16.558  34.713  65.680  1.00 26.50           C  
ATOM     20  CD  PRO A   9      17.473  35.761  65.122  1.00 28.74           C  
ATOM     21  N   ILE A  10      18.261  32.133  62.168  1.00 17.59           N  
ATOM     22  CA  ILE A  10      18.180  31.719  60.774  1.00 19.32           C  
ATOM     23  C   ILE A  10      17.243  30.523  60.656  1.00 17.32           C  
ATOM     24  O   ILE A  10      17.536  29.451  61.171  1.00 14.26           O  
ATOM     25  CB  ILE A  10      19.570  31.340  60.231  1.00 21.83           C  
ATOM     26  CG1 ILE A  10      20.510  32.549  60.300  1.00 24.37           C  
ATOM     27  CG2 ILE A  10      19.478  30.785  58.811  1.00 21.64           C  
ATOM     28  CD1 ILE A  10      21.950  32.212  60.009  1.00 25.90           C  
ATOM     29  N   VAL A  11      16.107  30.713  59.994  1.00 15.60           N  
ATOM     30  CA  VAL A  11      15.157  29.627  59.818  1.00 15.67           C  
ATOM     31  C   VAL A  11      15.628  28.703  58.696  1.00 21.52           C  
ATOM     32  O   VAL A  11      15.872  29.142  57.575  1.00 18.70           O  
ATOM     33  CB  VAL A  11      13.744  30.156  59.540  1.00 16.36           C  
ATOM     34  CG1 VAL A  11      12.777  28.999  59.312  1.00 16.81           C  
ATOM     35  CG2 VAL A  11      13.267  31.032  60.702  1.00 21.88           C  
ATOM     36  N   LYS A  12      15.775  27.421  59.005  1.00 14.66           N  
ATOM     37  CA  LYS A  12      16.250  26.454  58.021  1.00 12.96           C  
ATOM     38  C   LYS A  12      15.093  25.700  57.372  1.00 17.78           C  
ATOM     39  O   LYS A  12      15.155  25.339  56.200  1.00 11.52           O  
ATOM     40  CB  LYS A  12      17.211  25.463  58.676  1.00 17.34           C  
ATOM     41  CG  LYS A  12      18.476  26.092  59.244  1.00 20.54           C  
ATOM     42  CD  LYS A  12      19.493  26.336  58.147  1.00 21.90           C  
ATOM     43  CE  LYS A  12      20.792  26.891  58.710  1.00 23.04           C  
ATOM     44  NZ  LYS A  12      21.845  26.895  57.660  1.00 32.29           N  
ATOM     45  N   ALA A  13      14.037  25.454  58.141  1.00 11.90           N  
ATOM     46  CA  ALA A  13      12.857  24.773  57.616  1.00 12.61           C  
ATOM     47  C   ALA A  13      11.654  25.142  58.460  1.00 14.29           C  
ATOM     48  O   ALA A  13      11.786  25.384  59.661  1.00 13.56           O  
ATOM     49  CB  ALA A  13      13.064  23.265  57.612  1.00 13.23           C  
ATOM     50  N   SER A  14      10.478  25.205  57.849  1.00 11.23           N  
ATOM     51  CA  SER A  14       9.300  25.534  58.630  1.00 11.87           C  
ATOM     52  C   SER A  14       7.996  25.162  57.951  1.00 13.27           C  
ATOM     53  O   SER A  14       7.917  25.074  56.726  1.00 14.13           O  
ATOM     54  CB  SER A  14       9.287  27.030  58.979  1.00 14.68           C  
ATOM     55  OG  SER A  14       8.869  27.813  57.871  1.00 19.48           O  
ATOM     56  N   ASP A  15       6.986  24.924  58.782  1.00 12.20           N  
ATOM     57  CA  ASP A  15       5.589  24.853  58.370  1.00 11.64           C  
ATOM     58  C   ASP A  15       4.849  25.588  59.474  1.00 13.96           C  
ATOM     59  O   ASP A  15       4.437  24.979  60.468  1.00 13.62           O  
ATOM     60  CB  ASP A  15       5.100  23.412  58.296  1.00 12.45           C  
ATOM     61  CG  ASP A  15       3.592  23.314  58.139  1.00 13.71           C  
ATOM     62  OD1 ASP A  15       2.976  24.304  57.690  1.00 12.86           O  
ATOM     63  OD2 ASP A  15       3.024  22.247  58.467  1.00 12.63           O  
ATOM     64  N   ILE A  16       4.714  26.901  59.318  1.00 13.38           N  
ATOM     65  CA  ILE A  16       4.277  27.740  60.428  1.00 16.32           C  
ATOM     66  C   ILE A  16       3.834  29.130  59.960  1.00 20.26           C  
ATOM     67  O   ILE A  16       4.248  29.600  58.900  1.00 20.32           O  
ATOM     68  CB  ILE A  16       5.413  27.856  61.483  1.00 15.39           C  
ATOM     69  CG1 ILE A  16       4.875  28.352  62.826  1.00 16.37           C  
ATOM     70  CG2 ILE A  16       6.550  28.731  60.968  1.00 17.92           C  
ATOM     71  CD1 ILE A  16       5.800  28.042  63.990  1.00 18.76           C  
ATOM     72  N   THR A  17       2.975  29.773  60.747  1.00 21.00           N  
ATOM     73  CA  THR A  17       2.564  31.149  60.485  1.00 25.61           C  
ATOM     74  C   THR A  17       3.629  32.109  61.007  1.00 27.08           C  
ATOM     75  O   THR A  17       4.345  31.786  61.955  1.00 20.06           O  
ATOM     76  CB  THR A  17       1.241  31.477  61.195  1.00 27.43           C  
ATOM     77  OG1 THR A  17       1.412  31.312  62.605  1.00 30.61           O  
ATOM     78  CG2 THR A  17       0.129  30.553  60.720  1.00 29.71           C  
ATOM     79  N   ASP A  18       3.718  33.294  60.409  1.00 25.60           N  
ATOM     80  CA  ASP A  18       4.740  34.277  60.784  1.00 28.97           C  
ATOM     81  C   ASP A  18       4.629  34.685  62.249  1.00 24.43           C  
ATOM     82  O   ASP A  18       5.636  34.867  62.935  1.00 25.48           O  
ATOM     83  CB  ASP A  18       4.658  35.526  59.895  1.00 35.59           C  
ATOM     84  CG  ASP A  18       5.294  35.321  58.525  1.00 35.75           C  
ATOM     85  OD1 ASP A  18       6.172  34.439  58.378  1.00 38.14           O  
ATOM     86  OD2 ASP A  18       4.922  36.058  57.589  1.00 42.40           O  
ATOM     87  N   LYS A  19       3.397  34.826  62.723  1.00 24.70           N  
ATOM     88  CA  LYS A  19       3.139  35.272  64.089  1.00 30.38           C  
ATOM     89  C   LYS A  19       3.637  34.277  65.144  1.00 29.00           C  
ATOM     90  O   LYS A  19       4.341  34.645  66.089  1.00 24.27           O  
ATOM     91  CB  LYS A  19       1.643  35.516  64.259  1.00 37.69           C  
ATOM     92  CG  LYS A  19       1.214  35.952  65.641  1.00 35.82           C  
ATOM     93  CD  LYS A  19      -0.298  36.169  65.656  1.00 43.61           C  
ATOM     94  CE  LYS A  19      -0.785  36.716  66.991  1.00 47.04           C  
ATOM     95  NZ  LYS A  19      -2.235  37.075  66.931  1.00 56.33           N  
ATOM     96  N   LEU A  20       3.251  33.018  64.984  1.00 23.69           N  
ATOM     97  CA  LEU A  20       3.695  31.969  65.882  1.00 21.15           C  
ATOM     98  C   LEU A  20       5.212  31.803  65.799  1.00 18.77           C  
ATOM     99  O   LEU A  20       5.880  31.583  66.813  1.00 17.29           O  
ATOM    100  CB  LEU A  20       2.985  30.659  65.541  1.00 26.15           C  
ATOM    101  CG  LEU A  20       3.356  29.405  66.333  1.00 21.72           C  
ATOM    102  CD1 LEU A  20       3.276  29.670  67.816  1.00 22.30           C  
ATOM    103  CD2 LEU A  20       2.439  28.243  65.929  1.00 16.30           C  
ATOM    104  N   LYS A  21       5.754  31.911  64.587  1.00 19.20           N  
ATOM    105  CA  LYS A  21       7.198  31.827  64.377  1.00 20.76           C  
ATOM    106  C   LYS A  21       7.970  32.905  65.143  1.00 20.96           C  
ATOM    107  O   LYS A  21       8.976  32.624  65.811  1.00 16.12           O  
ATOM    108  CB  LYS A  21       7.524  31.938  62.889  1.00 18.77           C  
ATOM    109  CG  LYS A  21       9.004  31.820  62.588  1.00 22.43           C  
ATOM    110  CD  LYS A  21       9.251  31.786  61.087  1.00 33.93           C  
ATOM    111  CE  LYS A  21       8.904  33.112  60.440  1.00 33.10           C  
ATOM    112  NZ  LYS A  21       9.716  34.223  61.030  1.00 40.14           N  
ATOM    113  N   GLU A  22       7.503  34.140  65.024  1.00 17.88           N  
ATOM    114  CA  GLU A  22       8.128  35.259  65.709  1.00 22.83           C  
ATOM    115  C   GLU A  22       8.122  35.061  67.215  1.00 18.85           C  
ATOM    116  O   GLU A  22       9.099  35.385  67.891  1.00 17.17           O  
ATOM    117  CB  GLU A  22       7.440  36.576  65.342  1.00 24.08           C  
ATOM    118  CG  GLU A  22       7.849  37.106  63.980  1.00 33.65           C  
ATOM    119  CD  GLU A  22       9.358  37.117  63.789  1.00 41.01           C  
ATOM    120  OE1 GLU A  22      10.053  37.856  64.526  1.00 43.49           O  
ATOM    121  OE2 GLU A  22       9.852  36.375  62.908  1.00 42.72           O  
ATOM    122  N   ASP A  23       7.019  34.534  67.738  1.00 15.50           N  
ATOM    123  CA  ASP A  23       6.902  34.294  69.168  1.00 16.50           C  
ATOM    124  C   ASP A  23       7.861  33.187  69.633  1.00 15.63           C  
ATOM    125  O   ASP A  23       8.513  33.307  70.675  1.00 16.18           O  
ATOM    126  CB  ASP A  23       5.454  33.953  69.535  1.00 19.25           C  
ATOM    127  CG  ASP A  23       5.172  34.150  71.003  1.00 21.14           C  
ATOM    128  OD1 ASP A  23       5.847  34.997  71.619  1.00 22.09           O  
ATOM    129  OD2 ASP A  23       4.283  33.461  71.547  1.00 23.24           O  
ATOM    130  N   ILE A  24       7.948  32.112  68.859  1.00 15.46           N  
ATOM    131  CA  ILE A  24       8.848  31.017  69.205  1.00 16.46           C  
ATOM    132  C   ILE A  24      10.289  31.505  69.206  1.00 16.40           C  
ATOM    133  O   ILE A  24      11.073  31.163  70.096  1.00 13.77           O  
ATOM    134  CB  ILE A  24       8.696  29.826  68.248  1.00 13.29           C  
ATOM    135  CG1 ILE A  24       7.339  29.144  68.469  1.00 11.03           C  
ATOM    136  CG2 ILE A  24       9.829  28.824  68.463  1.00 11.72           C  
ATOM    137  CD1 ILE A  24       7.028  28.026  67.469  1.00 14.68           C  
ATOM    138  N   LEU A  25      10.635  32.316  68.210  1.00 13.70           N  
ATOM    139  CA  LEU A  25      11.978  32.863  68.132  1.00 16.34           C  
ATOM    140  C   LEU A  25      12.251  33.739  69.349  1.00 16.92           C  
ATOM    141  O   LEU A  25      13.328  33.664  69.941  1.00 20.03           O  
ATOM    142  CB  LEU A  25      12.175  33.655  66.838  1.00 16.75           C  
ATOM    143  CG  LEU A  25      12.044  32.851  65.535  1.00 21.19           C  
ATOM    144  CD1 LEU A  25      12.346  33.727  64.320  1.00 26.25           C  
ATOM    145  CD2 LEU A  25      12.951  31.632  65.538  1.00 17.11           C  
ATOM    146  N   THR A  26      11.265  34.556  69.718  1.00 16.83           N  
ATOM    147  CA  THR A  26      11.385  35.471  70.856  1.00 17.20           C  
ATOM    148  C   THR A  26      11.553  34.718  72.168  1.00 16.75           C  
ATOM    149  O   THR A  26      12.417  35.046  72.978  1.00 14.83           O  
ATOM    150  CB  THR A  26      10.140  36.358  71.001  1.00 20.55           C  
ATOM    151  OG1 THR A  26      10.093  37.303  69.926  1.00 26.76           O  
ATOM    152  CG2 THR A  26      10.175  37.098  72.338  1.00 20.89           C  
ATOM    153  N   ILE A  27      10.710  33.716  72.384  1.00 15.37           N  
ATOM    154  CA  ILE A  27      10.796  32.919  73.602  1.00 14.14           C  
ATOM    155  C   ILE A  27      12.135  32.188  73.670  1.00 12.67           C  
ATOM    156  O   ILE A  27      12.728  32.066  74.738  1.00 13.39           O  
ATOM    157  CB  ILE A  27       9.616  31.940  73.720  1.00 14.85           C  
ATOM    158  CG1 ILE A  27       8.321  32.729  73.938  1.00 18.64           C  
ATOM    159  CG2 ILE A  27       9.835  30.971  74.879  1.00 17.76           C  
ATOM    160  CD1 ILE A  27       7.046  31.963  73.577  1.00 18.35           C  
ATOM    161  N   SER A  28      12.628  31.738  72.518  1.00 12.55           N  
ATOM    162  CA  SER A  28      13.908  31.026  72.453  1.00 13.54           C  
ATOM    163  C   SER A  28      15.131  31.909  72.740  1.00 12.46           C  
ATOM    164  O   SER A  28      16.032  31.501  73.466  1.00 12.42           O  
ATOM    165  CB  SER A  28      14.066  30.306  71.102  1.00 13.69           C  
ATOM    166  OG  SER A  28      13.046  29.331  70.909  1.00 12.19           O  
ATOM    167  N   LYS A  29      15.175  33.108  72.156  1.00 15.99           N  
ATOM    168  CA  LYS A  29      16.252  34.052  72.465  1.00 15.96           C  
ATOM    169  C   LYS A  29      16.264  34.388  73.953  1.00 14.04           C  
ATOM    170  O   LYS A  29      17.325  34.413  74.589  1.00 17.67           O  
ATOM    171  CB  LYS A  29      16.093  35.349  71.663  1.00 19.64           C  
ATOM    172  CG  LYS A  29      16.675  35.290  70.257  1.00 26.28           C  
ATOM    173  CD  LYS A  29      16.426  36.596  69.514  1.00 31.63           C  
ATOM    174  CE  LYS A  29      17.105  37.760  70.227  1.00 39.04           C  
ATOM    175  NZ  LYS A  29      16.600  39.074  69.721  1.00 41.26           N  
ATOM    176  N   ASP A  30      15.088  34.666  74.505  1.00 16.36           N  
ATOM    177  CA  ASP A  30      14.983  34.942  75.938  1.00 15.69           C  
ATOM    178  C   ASP A  30      15.548  33.787  76.767  1.00 17.21           C  
ATOM    179  O   ASP A  30      16.274  34.004  77.738  1.00 16.74           O  
ATOM    180  CB  ASP A  30      13.532  35.228  76.320  1.00 13.99           C  
ATOM    181  CG  ASP A  30      13.350  35.449  77.811  1.00 22.34           C  
ATOM    182  OD1 ASP A  30      13.901  36.434  78.345  1.00 21.55           O  
ATOM    183  OD2 ASP A  30      12.640  34.651  78.450  1.00 20.56           O  
ATOM    184  N   ALA A  31      15.224  32.559  76.368  1.00 14.34           N  
ATOM    185  CA  ALA A  31      15.704  31.376  77.073  1.00 15.69           C  
ATOM    186  C   ALA A  31      17.221  31.346  77.135  1.00 14.05           C  
ATOM    187  O   ALA A  31      17.799  30.973  78.161  1.00 15.14           O  
ATOM    188  CB  ALA A  31      15.167  30.098  76.417  1.00 13.93           C  
ATOM    189  N   LEU A  32      17.869  31.739  76.041  1.00 17.03           N  
ATOM    190  CA  LEU A  32      19.335  31.755  75.996  1.00 14.43           C  
ATOM    191  C   LEU A  32      19.965  32.674  77.047  1.00 20.44           C  
ATOM    192  O   LEU A  32      21.073  32.408  77.529  1.00 20.26           O  
ATOM    193  CB  LEU A  32      19.841  32.125  74.591  1.00 16.93           C  
ATOM    194  CG  LEU A  32      19.809  30.994  73.560  1.00 14.49           C  
ATOM    195  CD1 LEU A  32      20.115  31.514  72.168  1.00 22.22           C  
ATOM    196  CD2 LEU A  32      20.804  29.929  73.947  1.00 19.48           C  
ATOM    197  N   ASP A  33      19.270  33.749  77.405  1.00 16.94           N  
ATOM    198  CA  ASP A  33      19.775  34.658  78.429  1.00 19.23           C  
ATOM    199  C   ASP A  33      19.708  34.044  79.823  1.00 23.81           C  
ATOM    200  O   ASP A  33      20.333  34.549  80.758  1.00 25.39           O  
ATOM    201  CB  ASP A  33      18.948  35.943  78.458  1.00 26.57           C  
ATOM    202  CG  ASP A  33      19.245  36.853  77.298  1.00 27.90           C  
ATOM    203  OD1 ASP A  33      20.377  36.788  76.774  1.00 33.94           O  
ATOM    204  OD2 ASP A  33      18.353  37.644  76.925  1.00 28.63           O  
ATOM    205  N   LYS A  34      18.938  32.968  79.968  1.00 18.36           N  
ATOM    206  CA  LYS A  34      18.543  32.513  81.301  1.00 13.31           C  
ATOM    207  C   LYS A  34      19.076  31.151  81.727  1.00 19.03           C  
ATOM    208  O   LYS A  34      19.162  30.868  82.919  1.00 14.03           O  
ATOM    209  CB  LYS A  34      17.020  32.573  81.435  1.00 13.87           C  
ATOM    210  CG  LYS A  34      16.500  34.007  81.356  1.00 20.77           C  
ATOM    211  CD  LYS A  34      14.992  34.100  81.528  1.00 19.34           C  
ATOM    212  CE  LYS A  34      14.561  35.570  81.547  1.00 22.91           C  
ATOM    213  NZ  LYS A  34      13.146  35.762  81.138  1.00 26.60           N  
ATOM    214  N   TYR A  35      19.453  30.324  80.757  1.00 11.92           N  
ATOM    215  CA  TYR A  35      19.906  28.969  81.034  1.00 12.29           C  
ATOM    216  C   TYR A  35      21.192  28.638  80.267  1.00 14.58           C  
ATOM    217  O   TYR A  35      21.386  29.085  79.137  1.00 16.52           O  
ATOM    218  CB  TYR A  35      18.830  27.965  80.624  1.00 13.60           C  
ATOM    219  CG  TYR A  35      17.491  28.129  81.310  1.00 14.00           C  
ATOM    220  CD1 TYR A  35      17.246  27.539  82.551  1.00 14.99           C  
ATOM    221  CD2 TYR A  35      16.462  28.844  80.707  1.00 15.45           C  
ATOM    222  CE1 TYR A  35      16.012  27.668  83.175  1.00 11.77           C  
ATOM    223  CE2 TYR A  35      15.228  28.985  81.325  1.00 15.03           C  
ATOM    224  CZ  TYR A  35      15.008  28.392  82.559  1.00 15.19           C  
ATOM    225  OH  TYR A  35      13.781  28.523  83.176  1.00 18.79           O  
ATOM    226  N   GLN A  36      22.047  27.831  80.883  1.00 14.31           N  
ATOM    227  CA  GLN A  36      23.303  27.412  80.265  1.00 15.14           C  
ATOM    228  C   GLN A  36      23.245  26.033  79.609  1.00 17.51           C  
ATOM    229  O   GLN A  36      24.070  25.723  78.762  1.00 21.22           O  
ATOM    230  CB  GLN A  36      24.433  27.443  81.297  1.00 18.34           C  
ATOM    231  CG  GLN A  36      24.999  28.825  81.522  1.00 25.02           C  
ATOM    232  CD  GLN A  36      25.811  29.298  80.336  1.00 29.00           C  
ATOM    233  OE1 GLN A  36      26.866  28.736  80.031  1.00 35.15           O  
ATOM    234  NE2 GLN A  36      25.318  30.323  79.649  1.00 24.84           N  
ATOM    235  N   LEU A  37      22.285  25.202  80.003  1.00 12.35           N  
ATOM    236  CA  LEU A  37      22.178  23.850  79.445  1.00 12.93           C  
ATOM    237  C   LEU A  37      21.110  23.770  78.354  1.00 13.58           C  
ATOM    238  O   LEU A  37      20.010  24.296  78.514  1.00  9.76           O  
ATOM    239  CB  LEU A  37      21.845  22.846  80.553  1.00 15.33           C  
ATOM    240  CG  LEU A  37      22.938  22.632  81.603  1.00 17.11           C  
ATOM    241  CD1 LEU A  37      22.385  21.853  82.773  1.00 19.58           C  
ATOM    242  CD2 LEU A  37      24.145  21.918  80.987  1.00 20.00           C  
ATOM    243  N   GLU A  38      21.448  23.102  77.253  1.00 12.44           N  
ATOM    244  CA  GLU A  38      20.519  22.919  76.141  1.00 11.50           C  
ATOM    245  C   GLU A  38      19.192  22.346  76.614  1.00  9.65           C  
ATOM    246  O   GLU A  38      18.135  22.817  76.212  1.00 10.17           O  
ATOM    247  CB  GLU A  38      21.146  22.027  75.059  1.00 12.15           C  
ATOM    248  CG  GLU A  38      22.353  22.686  74.389  1.00 11.99           C  
ATOM    249  CD  GLU A  38      23.240  21.717  73.624  1.00 16.76           C  
ATOM    250  OE1 GLU A  38      23.207  20.494  73.898  1.00 13.18           O  
ATOM    251  OE2 GLU A  38      23.985  22.193  72.736  1.00 17.18           O  
ATOM    252  N   ARG A  39      19.242  21.320  77.458  1.00 10.80           N  
ATOM    253  CA  ARG A  39      18.000  20.719  77.948  1.00  9.89           C  
ATOM    254  C   ARG A  39      17.081  21.751  78.612  1.00 10.80           C  
ATOM    255  O   ARG A  39      15.860  21.725  78.424  1.00  8.81           O  
ATOM    256  CB  ARG A  39      18.298  19.597  78.940  1.00 11.89           C  
ATOM    257  CG  ARG A  39      17.056  19.047  79.642  1.00  8.84           C  
ATOM    258  CD  ARG A  39      17.445  18.350  80.942  1.00 15.40           C  
ATOM    259  NE  ARG A  39      17.959  19.321  81.907  1.00 17.04           N  
ATOM    260  CZ  ARG A  39      18.836  19.054  82.867  1.00 18.14           C  
ATOM    261  NH1 ARG A  39      19.319  17.831  83.020  1.00 16.37           N  
ATOM    262  NH2 ARG A  39      19.228  20.020  83.685  1.00 14.21           N  
ATOM    263  N   ASP A  40      17.666  22.652  79.396  1.00 10.60           N  
ATOM    264  CA  ASP A  40      16.869  23.614  80.156  1.00 10.71           C  
ATOM    265  C   ASP A  40      16.296  24.683  79.245  1.00  9.67           C  
ATOM    266  O   ASP A  40      15.214  25.193  79.498  1.00 10.07           O  
ATOM    267  CB  ASP A  40      17.699  24.260  81.271  1.00 11.00           C  
ATOM    268  CG  ASP A  40      18.181  23.249  82.288  1.00 13.20           C  
ATOM    269  OD1 ASP A  40      17.551  22.169  82.396  1.00 15.94           O  
ATOM    270  OD2 ASP A  40      19.178  23.539  82.970  1.00 16.33           O  
ATOM    271  N   ILE A  41      17.044  25.039  78.203  1.00  9.05           N  
ATOM    272  CA  ILE A  41      16.541  25.946  77.173  1.00  7.97           C  
ATOM    273  C   ILE A  41      15.343  25.289  76.495  1.00  9.30           C  
ATOM    274  O   ILE A  41      14.299  25.915  76.304  1.00  9.28           O  
ATOM    275  CB  ILE A  41      17.638  26.256  76.138  1.00  8.98           C  
ATOM    276  CG1 ILE A  41      18.750  27.085  76.800  1.00 10.67           C  
ATOM    277  CG2 ILE A  41      17.047  27.001  74.939  1.00  9.83           C  
ATOM    278  CD1 ILE A  41      20.090  27.034  76.062  1.00 11.48           C  
ATOM    279  N   ALA A  42      15.489  24.013  76.142  1.00  8.93           N  
ATOM    280  CA  ALA A  42      14.404  23.302  75.464  1.00  7.80           C  
ATOM    281  C   ALA A  42      13.200  23.220  76.400  1.00  9.00           C  
ATOM    282  O   ALA A  42      12.048  23.423  75.990  1.00  9.55           O  
ATOM    283  CB  ALA A  42      14.858  21.903  75.042  1.00  8.48           C  
ATOM    284  N   GLY A  43      13.469  22.933  77.667  1.00  8.54           N  
ATOM    285  CA  GLY A  43      12.404  22.792  78.648  1.00  9.44           C  
ATOM    286  C   GLY A  43      11.571  24.043  78.810  1.00 11.67           C  
ATOM    287  O   GLY A  43      10.331  23.980  78.821  1.00 11.33           O  
ATOM    288  N   THR A  44      12.226  25.191  78.948  1.00 10.00           N  
ATOM    289  CA  THR A  44      11.450  26.409  79.172  1.00 11.13           C  
ATOM    290  C   THR A  44      10.633  26.782  77.940  1.00  9.53           C  
ATOM    291  O   THR A  44       9.505  27.261  78.061  1.00 11.46           O  
ATOM    292  CB  THR A  44      12.294  27.608  79.654  1.00 12.66           C  
ATOM    293  OG1 THR A  44      11.411  28.636  80.118  1.00 13.84           O  
ATOM    294  CG2 THR A  44      13.156  28.165  78.527  1.00 10.37           C  
ATOM    295  N   VAL A  45      11.187  26.555  76.755  1.00 10.18           N  
ATOM    296  CA  VAL A  45      10.443  26.848  75.543  1.00  9.53           C  
ATOM    297  C   VAL A  45       9.231  25.912  75.437  1.00 10.70           C  
ATOM    298  O   VAL A  45       8.111  26.365  75.198  1.00 10.55           O  
ATOM    299  CB  VAL A  45      11.330  26.740  74.287  1.00 11.17           C  
ATOM    300  CG1 VAL A  45      10.495  26.919  73.021  1.00 11.33           C  
ATOM    301  CG2 VAL A  45      12.456  27.771  74.344  1.00 10.02           C  
ATOM    302  N   LYS A  46       9.465  24.614  75.626  1.00 10.08           N  
ATOM    303  CA  LYS A  46       8.399  23.605  75.567  1.00 10.02           C  
ATOM    304  C   LYS A  46       7.267  23.943  76.537  1.00 13.85           C  
ATOM    305  O   LYS A  46       6.089  23.970  76.166  1.00  9.21           O  
ATOM    306  CB  LYS A  46       8.962  22.215  75.878  1.00  9.90           C  
ATOM    307  CG  LYS A  46       7.943  21.066  75.822  1.00 11.46           C  
ATOM    308  CD  LYS A  46       7.154  20.939  77.136  1.00 11.72           C  
ATOM    309  CE  LYS A  46       6.493  19.569  77.268  1.00 11.27           C  
ATOM    310  NZ  LYS A  46       5.395  19.352  76.282  1.00 13.85           N  
ATOM    311  N   LYS A  47       7.629  24.207  77.787  1.00 10.32           N  
ATOM    312  CA  LYS A  47       6.629  24.473  78.804  1.00 14.28           C  
ATOM    313  C   LYS A  47       5.856  25.754  78.513  1.00 14.39           C  
ATOM    314  O   LYS A  47       4.646  25.787  78.699  1.00 13.57           O  
ATOM    315  CB  LYS A  47       7.262  24.513  80.194  1.00 11.98           C  
ATOM    316  CG  LYS A  47       7.750  23.154  80.664  1.00 12.44           C  
ATOM    317  CD  LYS A  47       8.636  23.293  81.900  1.00 22.48           C  
ATOM    318  CE  LYS A  47       9.131  21.943  82.387  1.00 22.98           C  
ATOM    319  NZ  LYS A  47      10.046  22.083  83.560  1.00 30.77           N  
ATOM    320  N   GLN A  48       6.544  26.796  78.048  1.00 12.86           N  
ATOM    321  CA  GLN A  48       5.869  28.060  77.736  1.00 11.74           C  
ATOM    322  C   GLN A  48       4.875  27.899  76.587  1.00 13.94           C  
ATOM    323  O   GLN A  48       3.760  28.426  76.632  1.00 14.68           O  
ATOM    324  CB  GLN A  48       6.877  29.165  77.413  1.00 12.92           C  
ATOM    325  CG  GLN A  48       7.650  29.679  78.626  1.00 14.42           C  
ATOM    326  CD  GLN A  48       8.601  30.789  78.247  1.00 16.26           C  
ATOM    327  OE1 GLN A  48       8.178  31.833  77.747  1.00 15.22           O  
ATOM    328  NE2 GLN A  48       9.902  30.562  78.455  1.00 14.75           N  
ATOM    329  N   LEU A  49       5.270  27.169  75.551  1.00 13.10           N  
ATOM    330  CA  LEU A  49       4.361  26.957  74.430  1.00 12.27           C  
ATOM    331  C   LEU A  49       3.148  26.121  74.852  1.00 13.25           C  
ATOM    332  O   LEU A  49       2.030  26.413  74.439  1.00 13.19           O  
ATOM    333  CB  LEU A  49       5.092  26.337  73.231  1.00 11.89           C  
ATOM    334  CG  LEU A  49       6.206  27.235  72.673  1.00 11.70           C  
ATOM    335  CD1 LEU A  49       6.986  26.503  71.580  1.00 10.77           C  
ATOM    336  CD2 LEU A  49       5.662  28.562  72.130  1.00 11.69           C  
ATOM    337  N   ASP A  50       3.359  25.092  75.677  1.00 12.47           N  
ATOM    338  CA  ASP A  50       2.227  24.297  76.175  1.00 14.14           C  
ATOM    339  C   ASP A  50       1.181  25.201  76.835  1.00 16.18           C  
ATOM    340  O   ASP A  50      -0.025  25.068  76.598  1.00 15.11           O  
ATOM    341  CB  ASP A  50       2.676  23.227  77.186  1.00 14.63           C  
ATOM    342  CG  ASP A  50       3.098  21.912  76.522  1.00 10.79           C  
ATOM    343  OD1 ASP A  50       2.944  21.780  75.288  1.00 12.70           O  
ATOM    344  OD2 ASP A  50       3.565  21.005  77.244  1.00 12.26           O  
ATOM    345  N   VAL A  51       1.650  26.113  77.677  1.00 12.88           N  
ATOM    346  CA  VAL A  51       0.765  27.014  78.410  1.00 16.73           C  
ATOM    347  C   VAL A  51       0.095  28.035  77.497  1.00 18.25           C  
ATOM    348  O   VAL A  51      -1.100  28.294  77.607  1.00 17.37           O  
ATOM    349  CB  VAL A  51       1.543  27.779  79.507  1.00 17.02           C  
ATOM    350  CG1 VAL A  51       0.743  28.983  79.990  1.00 23.98           C  
ATOM    351  CG2 VAL A  51       1.901  26.839  80.668  1.00 20.47           C  
ATOM    352  N   LYS A  52       0.874  28.623  76.600  1.00 15.20           N  
ATOM    353  CA  LYS A  52       0.377  29.725  75.783  1.00 17.73           C  
ATOM    354  C   LYS A  52      -0.507  29.250  74.636  1.00 20.59           C  
ATOM    355  O   LYS A  52      -1.504  29.897  74.303  1.00 20.62           O  
ATOM    356  CB  LYS A  52       1.543  30.556  75.236  1.00 17.42           C  
ATOM    357  CG  LYS A  52       1.113  31.841  74.558  1.00 19.18           C  
ATOM    358  CD  LYS A  52       2.299  32.699  74.203  1.00 19.70           C  
ATOM    359  CE  LYS A  52       1.857  34.049  73.645  1.00 26.36           C  
ATOM    360  NZ  LYS A  52       3.026  34.947  73.413  1.00 26.42           N  
ATOM    361  N   TYR A  53      -0.152  28.118  74.037  1.00 14.79           N  
ATOM    362  CA  TYR A  53      -0.831  27.669  72.825  1.00 13.11           C  
ATOM    363  C   TYR A  53      -1.540  26.328  72.987  1.00 16.86           C  
ATOM    364  O   TYR A  53      -2.238  25.868  72.073  1.00 20.68           O  
ATOM    365  CB  TYR A  53       0.161  27.610  71.654  1.00 14.36           C  
ATOM    366  CG  TYR A  53       0.761  28.951  71.306  1.00 18.98           C  
ATOM    367  CD1 TYR A  53       0.020  29.900  70.614  1.00 21.26           C  
ATOM    368  CD2 TYR A  53       2.071  29.267  71.658  1.00 18.93           C  
ATOM    369  CE1 TYR A  53       0.555  31.124  70.289  1.00 21.66           C  
ATOM    370  CE2 TYR A  53       2.617  30.494  71.333  1.00 14.82           C  
ATOM    371  CZ  TYR A  53       1.850  31.414  70.642  1.00 20.56           C  
ATOM    372  OH  TYR A  53       2.367  32.641  70.318  1.00 22.54           O  
ATOM    373  N   GLY A  54      -1.370  25.700  74.145  1.00 15.47           N  
ATOM    374  CA  GLY A  54      -1.961  24.397  74.388  1.00 20.54           C  
ATOM    375  C   GLY A  54      -0.982  23.278  74.073  1.00 17.14           C  
ATOM    376  O   GLY A  54      -0.032  23.469  73.323  1.00 13.93           O  
ATOM    377  N   ASN A  55      -1.215  22.107  74.654  1.00 15.27           N  
ATOM    378  CA  ASN A  55      -0.346  20.958  74.443  1.00 15.91           C  
ATOM    379  C   ASN A  55      -0.516  20.423  73.018  1.00 14.75           C  
ATOM    380  O   ASN A  55      -1.522  20.712  72.374  1.00 15.51           O  
ATOM    381  CB  ASN A  55      -0.657  19.877  75.479  1.00 14.28           C  
ATOM    382  CG  ASN A  55      -2.132  19.502  75.509  1.00 23.76           C  
ATOM    383  OD1 ASN A  55      -2.892  20.017  76.326  1.00 29.31           O  
ATOM    384  ND2 ASN A  55      -2.539  18.598  74.621  1.00 18.38           N  
ATOM    385  N   THR A  56       0.440  19.647  72.512  1.00 12.35           N  
ATOM    386  CA  THR A  56       1.625  19.200  73.234  1.00 10.97           C  
ATOM    387  C   THR A  56       2.853  19.572  72.415  1.00 13.05           C  
ATOM    388  O   THR A  56       2.980  19.136  71.267  1.00 12.47           O  
ATOM    389  CB  THR A  56       1.601  17.675  73.344  1.00 13.04           C  
ATOM    390  OG1 THR A  56       0.356  17.262  73.931  1.00 13.02           O  
ATOM    391  CG2 THR A  56       2.775  17.165  74.180  1.00 12.16           C  
ATOM    392  N   TRP A  57       3.764  20.349  72.995  1.00 10.62           N  
ATOM    393  CA  TRP A  57       4.960  20.781  72.265  1.00  9.78           C  
ATOM    394  C   TRP A  57       6.181  19.940  72.625  1.00  9.37           C  
ATOM    395  O   TRP A  57       6.229  19.330  73.691  1.00  9.66           O  
ATOM    396  CB  TRP A  57       5.238  22.264  72.521  1.00  9.36           C  
ATOM    397  CG  TRP A  57       4.184  23.158  71.952  1.00 10.88           C  
ATOM    398  CD1 TRP A  57       2.970  23.469  72.508  1.00 10.95           C  
ATOM    399  CD2 TRP A  57       4.247  23.860  70.710  1.00 10.19           C  
ATOM    400  NE1 TRP A  57       2.276  24.319  71.682  1.00 11.34           N  
ATOM    401  CE2 TRP A  57       3.040  24.579  70.574  1.00 13.37           C  
ATOM    402  CE3 TRP A  57       5.215  23.957  69.703  1.00  9.85           C  
ATOM    403  CZ2 TRP A  57       2.771  25.380  69.466  1.00 13.71           C  
ATOM    404  CZ3 TRP A  57       4.947  24.752  68.604  1.00 11.33           C  
ATOM    405  CH2 TRP A  57       3.732  25.448  68.488  1.00  8.77           C  
ATOM    406  N   HIS A  58       7.169  19.929  71.731  1.00  8.13           N  
ATOM    407  CA  HIS A  58       8.395  19.164  71.934  1.00 10.17           C  
ATOM    408  C   HIS A  58       9.528  20.011  71.410  1.00  6.65           C  
ATOM    409  O   HIS A  58       9.399  20.629  70.357  1.00 10.11           O  
ATOM    410  CB  HIS A  58       8.333  17.843  71.166  1.00  8.62           C  
ATOM    411  CG  HIS A  58       7.048  17.103  71.363  1.00  8.98           C  
ATOM    412  ND1 HIS A  58       6.865  16.181  72.373  1.00  8.53           N  
ATOM    413  CD2 HIS A  58       5.877  17.158  70.685  1.00  9.08           C  
ATOM    414  CE1 HIS A  58       5.632  15.704  72.311  1.00  9.51           C  
ATOM    415  NE2 HIS A  58       5.016  16.272  71.290  1.00 10.62           N  
ATOM    416  N   VAL A  59      10.628  20.061  72.143  1.00  7.50           N  
ATOM    417  CA  VAL A  59      11.734  20.931  71.755  1.00  8.16           C  
ATOM    418  C   VAL A  59      13.077  20.222  71.871  1.00  7.51           C  
ATOM    419  O   VAL A  59      13.360  19.560  72.874  1.00  8.45           O  
ATOM    420  CB  VAL A  59      11.738  22.230  72.587  1.00 10.27           C  
ATOM    421  CG1 VAL A  59      12.934  23.095  72.213  1.00  9.87           C  
ATOM    422  CG2 VAL A  59      10.431  23.005  72.381  1.00 10.04           C  
ATOM    423  N   ILE A  60      13.890  20.341  70.821  1.00  7.75           N  
ATOM    424  CA  ILE A  60      15.261  19.845  70.831  1.00  7.60           C  
ATOM    425  C   ILE A  60      16.194  21.029  70.568  1.00  9.92           C  
ATOM    426  O   ILE A  60      15.969  21.804  69.645  1.00  9.55           O  
ATOM    427  CB  ILE A  60      15.519  18.784  69.735  1.00  8.65           C  
ATOM    428  CG1 ILE A  60      14.398  17.740  69.681  1.00 11.38           C  
ATOM    429  CG2 ILE A  60      16.920  18.155  69.907  1.00  8.45           C  
ATOM    430  CD1 ILE A  60      14.165  16.971  70.957  1.00 13.47           C  
ATOM    431  N   VAL A  61      17.235  21.168  71.386  1.00  8.02           N  
ATOM    432  CA  VAL A  61      18.199  22.256  71.227  1.00  7.39           C  
ATOM    433  C   VAL A  61      19.589  21.658  71.243  1.00 10.72           C  
ATOM    434  O   VAL A  61      19.956  21.001  72.210  1.00  7.99           O  
ATOM    435  CB  VAL A  61      18.116  23.239  72.404  1.00 10.00           C  
ATOM    436  CG1 VAL A  61      19.203  24.318  72.281  1.00  9.89           C  
ATOM    437  CG2 VAL A  61      16.719  23.857  72.498  1.00  9.10           C  
ATOM    438  N   GLY A  62      20.377  21.866  70.188  1.00 10.71           N  
ATOM    439  CA  GLY A  62      21.711  21.285  70.170  1.00  9.97           C  
ATOM    440  C   GLY A  62      22.565  21.679  68.983  1.00 10.88           C  
ATOM    441  O   GLY A  62      22.095  22.378  68.094  1.00 11.19           O  
ATOM    442  N   LYS A  63      23.824  21.243  68.978  1.00 11.72           N  
ATOM    443  CA  LYS A  63      24.728  21.547  67.868  1.00 10.43           C  
ATOM    444  C   LYS A  63      24.927  20.360  66.941  1.00 13.30           C  
ATOM    445  O   LYS A  63      25.416  20.522  65.822  1.00 10.78           O  
ATOM    446  CB  LYS A  63      26.102  21.969  68.383  1.00 13.80           C  
ATOM    447  CG  LYS A  63      26.119  23.160  69.314  1.00 20.22           C  
ATOM    448  CD  LYS A  63      27.551  23.328  69.831  1.00 24.55           C  
ATOM    449  CE  LYS A  63      27.634  24.300  70.973  1.00 30.35           C  
ATOM    450  NZ  LYS A  63      29.029  24.375  71.480  1.00 29.40           N  
ATOM    451  N   ASN A  64      24.597  19.162  67.413  1.00  8.68           N  
ATOM    452  CA  ASN A  64      24.785  17.974  66.581  1.00  9.83           C  
ATOM    453  C   ASN A  64      23.713  16.925  66.760  1.00 12.79           C  
ATOM    454  O   ASN A  64      23.731  16.169  67.734  1.00  8.81           O  
ATOM    455  CB  ASN A  64      26.155  17.328  66.800  1.00 11.82           C  
ATOM    456  CG  ASN A  64      26.346  16.089  65.932  1.00 17.62           C  
ATOM    457  OD1 ASN A  64      26.106  14.959  66.365  1.00 17.06           O  
ATOM    458  ND2 ASN A  64      26.734  16.302  64.686  1.00 16.42           N  
ATOM    459  N   PHE A  65      22.786  16.875  65.809  1.00  8.64           N  
ATOM    460  CA  PHE A  65      21.773  15.833  65.797  1.00  9.68           C  
ATOM    461  C   PHE A  65      21.044  15.802  64.469  1.00  8.12           C  
ATOM    462  O   PHE A  65      20.986  16.806  63.749  1.00  7.88           O  
ATOM    463  CB  PHE A  65      20.770  16.020  66.950  1.00  9.07           C  
ATOM    464  CG  PHE A  65      19.960  17.297  66.876  1.00  9.49           C  
ATOM    465  CD1 PHE A  65      18.667  17.289  66.365  1.00 11.86           C  
ATOM    466  CD2 PHE A  65      20.468  18.489  67.368  1.00  9.14           C  
ATOM    467  CE1 PHE A  65      17.917  18.459  66.311  1.00 15.66           C  
ATOM    468  CE2 PHE A  65      19.727  19.661  67.313  1.00 11.17           C  
ATOM    469  CZ  PHE A  65      18.444  19.643  66.789  1.00 15.84           C  
ATOM    470  N   GLY A  66      20.504  14.630  64.150  1.00  9.85           N  
ATOM    471  CA  GLY A  66      19.557  14.460  63.057  1.00  8.14           C  
ATOM    472  C   GLY A  66      18.261  14.006  63.696  1.00 10.42           C  
ATOM    473  O   GLY A  66      18.273  13.427  64.791  1.00  9.16           O  
ATOM    474  N   SER A  67      17.136  14.280  63.050  1.00  8.35           N  
ATOM    475  CA  SER A  67      15.859  13.935  63.655  1.00  7.85           C  
ATOM    476  C   SER A  67      14.798  13.674  62.604  1.00  8.02           C  
ATOM    477  O   SER A  67      14.823  14.261  61.529  1.00 10.54           O  
ATOM    478  CB  SER A  67      15.389  15.066  64.572  1.00 11.59           C  
ATOM    479  OG  SER A  67      14.139  14.753  65.177  1.00 17.00           O  
ATOM    480  N   TYR A  68      13.855  12.800  62.927  1.00 10.74           N  
ATOM    481  CA  TYR A  68      12.686  12.610  62.084  1.00  8.04           C  
ATOM    482  C   TYR A  68      11.477  12.579  63.010  1.00  9.78           C  
ATOM    483  O   TYR A  68      11.375  11.715  63.886  1.00  6.92           O  
ATOM    484  CB  TYR A  68      12.789  11.310  61.283  1.00 11.29           C  
ATOM    485  CG  TYR A  68      11.921  11.304  60.044  1.00 14.60           C  
ATOM    486  CD1 TYR A  68      12.435  11.654  58.805  1.00 14.85           C  
ATOM    487  CD2 TYR A  68      10.573  10.971  60.124  1.00 19.61           C  
ATOM    488  CE1 TYR A  68      11.630  11.656  57.664  1.00 16.75           C  
ATOM    489  CE2 TYR A  68       9.759  10.970  58.998  1.00 19.31           C  
ATOM    490  CZ  TYR A  68      10.289  11.310  57.769  1.00 23.65           C  
ATOM    491  OH  TYR A  68       9.460  11.313  56.651  1.00 15.26           O  
ATOM    492  N   VAL A  69      10.583  13.544  62.829  1.00  8.28           N  
ATOM    493  CA  VAL A  69       9.438  13.721  63.711  1.00  7.97           C  
ATOM    494  C   VAL A  69       8.170  13.934  62.901  1.00 11.97           C  
ATOM    495  O   VAL A  69       8.213  14.111  61.679  1.00  9.26           O  
ATOM    496  CB  VAL A  69       9.617  14.932  64.650  1.00  7.89           C  
ATOM    497  CG1 VAL A  69      10.941  14.829  65.396  1.00  8.56           C  
ATOM    498  CG2 VAL A  69       9.545  16.246  63.851  1.00 10.32           C  
ATOM    499  N   THR A  70       7.040  13.912  63.597  1.00  9.56           N  
ATOM    500  CA  THR A  70       5.754  14.173  62.974  1.00 10.79           C  
ATOM    501  C   THR A  70       5.112  15.332  63.725  1.00 12.56           C  
ATOM    502  O   THR A  70       5.137  15.366  64.962  1.00 12.32           O  
ATOM    503  CB  THR A  70       4.857  12.939  63.049  1.00 12.20           C  
ATOM    504  OG1 THR A  70       5.416  11.892  62.243  1.00 13.54           O  
ATOM    505  CG2 THR A  70       3.464  13.261  62.557  1.00 14.08           C  
ATOM    506  N   HIS A  71       4.558  16.291  62.992  1.00  8.10           N  
ATOM    507  CA  HIS A  71       4.023  17.489  63.630  1.00 10.67           C  
ATOM    508  C   HIS A  71       2.658  17.868  63.092  1.00 13.65           C  
ATOM    509  O   HIS A  71       2.325  17.586  61.950  1.00 11.82           O  
ATOM    510  CB  HIS A  71       4.975  18.674  63.440  1.00  9.84           C  
ATOM    511  CG  HIS A  71       5.138  19.095  62.012  1.00 11.12           C  
ATOM    512  ND1 HIS A  71       4.219  19.893  61.360  1.00 11.55           N  
ATOM    513  CD2 HIS A  71       6.113  18.831  61.111  1.00 11.48           C  
ATOM    514  CE1 HIS A  71       4.625  20.101  60.118  1.00 13.01           C  
ATOM    515  NE2 HIS A  71       5.770  19.466  59.942  1.00 12.80           N  
ATOM    516  N   GLU A  72       1.876  18.526  63.932  1.00 10.51           N  
ATOM    517  CA  GLU A  72       0.618  19.108  63.504  1.00 11.68           C  
ATOM    518  C   GLU A  72       0.884  20.151  62.426  1.00 15.18           C  
ATOM    519  O   GLU A  72       1.867  20.900  62.487  1.00 14.08           O  
ATOM    520  CB  GLU A  72      -0.071  19.721  64.723  1.00 16.74           C  
ATOM    521  CG  GLU A  72      -1.304  20.539  64.452  1.00 19.83           C  
ATOM    522  CD  GLU A  72      -1.870  21.118  65.735  1.00 25.23           C  
ATOM    523  OE1 GLU A  72      -1.810  20.422  66.775  1.00 21.23           O  
ATOM    524  OE2 GLU A  72      -2.363  22.266  65.702  1.00 29.24           O  
ATOM    525  N   LYS A  73       0.022  20.177  61.418  1.00 13.33           N  
ATOM    526  CA  LYS A  73       0.145  21.138  60.330  1.00 18.54           C  
ATOM    527  C   LYS A  73       0.236  22.562  60.887  1.00 17.05           C  
ATOM    528  O   LYS A  73      -0.447  22.898  61.853  1.00 16.35           O  
ATOM    529  CB  LYS A  73      -1.031  20.961  59.361  1.00 18.93           C  
ATOM    530  CG  LYS A  73      -1.459  22.208  58.609  1.00 30.29           C  
ATOM    531  CD  LYS A  73      -2.513  21.858  57.541  1.00 36.09           C  
ATOM    532  CE  LYS A  73      -3.041  23.097  56.812  1.00 32.45           C  
ATOM    533  NZ  LYS A  73      -3.950  23.915  57.672  1.00 46.37           N  
ATOM    534  N   GLY A  74       1.113  23.370  60.298  1.00 12.39           N  
ATOM    535  CA  GLY A  74       1.346  24.735  60.735  1.00 11.83           C  
ATOM    536  C   GLY A  74       2.057  24.916  62.071  1.00 13.34           C  
ATOM    537  O   GLY A  74       2.116  26.024  62.595  1.00 12.84           O  
ATOM    538  N   HIS A  75       2.600  23.842  62.632  1.00 13.05           N  
ATOM    539  CA  HIS A  75       3.238  23.925  63.948  1.00 10.38           C  
ATOM    540  C   HIS A  75       4.613  23.263  63.995  1.00 11.38           C  
ATOM    541  O   HIS A  75       4.854  22.356  64.798  1.00  9.92           O  
ATOM    542  CB  HIS A  75       2.320  23.342  65.025  1.00 14.47           C  
ATOM    543  CG  HIS A  75       1.060  24.126  65.224  1.00 13.67           C  
ATOM    544  ND1 HIS A  75       0.024  24.110  64.317  1.00 16.58           N  
ATOM    545  CD2 HIS A  75       0.679  24.969  66.216  1.00 17.39           C  
ATOM    546  CE1 HIS A  75      -0.948  24.899  64.744  1.00 17.35           C  
ATOM    547  NE2 HIS A  75      -0.573  25.432  65.893  1.00 20.05           N  
ATOM    548  N   PHE A  76       5.514  23.742  63.143  1.00 11.85           N  
ATOM    549  CA  PHE A  76       6.870  23.210  63.051  1.00 10.08           C  
ATOM    550  C   PHE A  76       7.818  24.309  62.608  1.00 13.39           C  
ATOM    551  O   PHE A  76       7.553  25.008  61.633  1.00 12.26           O  
ATOM    552  CB  PHE A  76       6.921  22.036  62.059  1.00 12.77           C  
ATOM    553  CG  PHE A  76       8.303  21.733  61.541  1.00 12.28           C  
ATOM    554  CD1 PHE A  76       9.207  21.012  62.310  1.00 13.19           C  
ATOM    555  CD2 PHE A  76       8.697  22.161  60.280  1.00 12.08           C  
ATOM    556  CE1 PHE A  76      10.498  20.731  61.834  1.00 11.08           C  
ATOM    557  CE2 PHE A  76       9.978  21.879  59.800  1.00 14.28           C  
ATOM    558  CZ  PHE A  76      10.877  21.164  60.581  1.00 16.47           C  
ATOM    559  N   VAL A  77       8.914  24.480  63.341  1.00  7.39           N  
ATOM    560  CA  VAL A  77       9.984  25.364  62.880  1.00 12.41           C  
ATOM    561  C   VAL A  77      11.343  24.845  63.339  1.00 12.97           C  
ATOM    562  O   VAL A  77      11.479  24.322  64.449  1.00 12.41           O  
ATOM    563  CB  VAL A  77       9.763  26.839  63.298  1.00 12.25           C  
ATOM    564  CG1 VAL A  77       9.804  27.000  64.820  1.00 11.92           C  
ATOM    565  CG2 VAL A  77      10.790  27.746  62.630  1.00 13.52           C  
ATOM    566  N   TYR A  78      12.328  24.963  62.454  1.00  9.34           N  
ATOM    567  CA  TYR A  78      13.686  24.519  62.714  1.00 11.47           C  
ATOM    568  C   TYR A  78      14.608  25.670  62.348  1.00 13.61           C  
ATOM    569  O   TYR A  78      14.620  26.130  61.196  1.00 13.58           O  
ATOM    570  CB  TYR A  78      14.004  23.263  61.882  1.00 11.55           C  
ATOM    571  CG  TYR A  78      15.472  22.907  61.849  1.00 12.83           C  
ATOM    572  CD1 TYR A  78      16.156  22.581  63.013  1.00 13.87           C  
ATOM    573  CD2 TYR A  78      16.175  22.894  60.650  1.00 15.91           C  
ATOM    574  CE1 TYR A  78      17.504  22.262  62.985  1.00 13.92           C  
ATOM    575  CE2 TYR A  78      17.521  22.572  60.612  1.00 18.91           C  
ATOM    576  CZ  TYR A  78      18.179  22.264  61.784  1.00 16.65           C  
ATOM    577  OH  TYR A  78      19.511  21.944  61.742  1.00 16.68           O  
ATOM    578  N   PHE A  79      15.365  26.151  63.328  1.00 11.38           N  
ATOM    579  CA  PHE A  79      16.141  27.371  63.144  1.00  9.73           C  
ATOM    580  C   PHE A  79      17.424  27.360  63.973  1.00 13.63           C  
ATOM    581  O   PHE A  79      17.574  26.566  64.909  1.00 11.34           O  
ATOM    582  CB  PHE A  79      15.283  28.592  63.500  1.00 10.38           C  
ATOM    583  CG  PHE A  79      14.832  28.632  64.946  1.00 13.32           C  
ATOM    584  CD1 PHE A  79      13.674  27.976  65.352  1.00 12.16           C  
ATOM    585  CD2 PHE A  79      15.551  29.351  65.888  1.00 11.62           C  
ATOM    586  CE1 PHE A  79      13.259  28.020  66.670  1.00 13.10           C  
ATOM    587  CE2 PHE A  79      15.136  29.400  67.219  1.00 13.45           C  
ATOM    588  CZ  PHE A  79      13.991  28.736  67.604  1.00 12.17           C  
ATOM    589  N   TYR A  80      18.356  28.236  63.617  1.00 11.49           N  
ATOM    590  CA  TYR A  80      19.582  28.391  64.385  1.00 11.53           C  
ATOM    591  C   TYR A  80      19.579  29.749  65.036  1.00 13.86           C  
ATOM    592  O   TYR A  80      19.072  30.711  64.464  1.00 14.33           O  
ATOM    593  CB  TYR A  80      20.814  28.336  63.468  1.00 12.52           C  
ATOM    594  CG  TYR A  80      21.406  26.963  63.292  1.00 12.85           C  
ATOM    595  CD1 TYR A  80      20.832  26.046  62.414  1.00 14.07           C  
ATOM    596  CD2 TYR A  80      22.547  26.583  63.997  1.00 13.60           C  
ATOM    597  CE1 TYR A  80      21.369  24.784  62.245  1.00 14.79           C  
ATOM    598  CE2 TYR A  80      23.104  25.324  63.828  1.00 13.62           C  
ATOM    599  CZ  TYR A  80      22.506  24.430  62.953  1.00 12.42           C  
ATOM    600  OH  TYR A  80      23.047  23.183  62.781  1.00 15.69           O  
ATOM    601  N   ILE A  81      20.153  29.817  66.229  1.00 14.52           N  
ATOM    602  CA  ILE A  81      20.575  31.081  66.806  1.00 15.55           C  
ATOM    603  C   ILE A  81      22.055  30.904  67.116  1.00 17.55           C  
ATOM    604  O   ILE A  81      22.421  30.110  67.982  1.00 13.98           O  
ATOM    605  CB  ILE A  81      19.829  31.404  68.111  1.00 14.80           C  
ATOM    606  CG1 ILE A  81      18.322  31.489  67.869  1.00 16.14           C  
ATOM    607  CG2 ILE A  81      20.362  32.716  68.712  1.00 18.12           C  
ATOM    608  CD1 ILE A  81      17.540  31.926  69.094  1.00 14.12           C  
ATOM    609  N   GLY A  82      22.913  31.615  66.396  1.00 17.32           N  
ATOM    610  CA  GLY A  82      24.338  31.370  66.521  1.00 21.50           C  
ATOM    611  C   GLY A  82      24.629  29.931  66.129  1.00 20.64           C  
ATOM    612  O   GLY A  82      24.111  29.444  65.131  1.00 20.41           O  
ATOM    613  N   PRO A  83      25.438  29.231  66.931  1.00 20.09           N  
ATOM    614  CA  PRO A  83      25.826  27.855  66.623  1.00 19.48           C  
ATOM    615  C   PRO A  83      24.773  26.839  67.059  1.00 14.58           C  
ATOM    616  O   PRO A  83      24.953  25.648  66.831  1.00 14.28           O  
ATOM    617  CB  PRO A  83      27.075  27.670  67.476  1.00 24.36           C  
ATOM    618  CG  PRO A  83      26.767  28.486  68.707  1.00 23.28           C  
ATOM    619  CD  PRO A  83      26.039  29.706  68.191  1.00 21.40           C  
ATOM    620  N   LEU A  84      23.695  27.307  67.681  1.00 14.88           N  
ATOM    621  CA  LEU A  84      22.746  26.419  68.339  1.00 10.70           C  
ATOM    622  C   LEU A  84      21.489  26.183  67.487  1.00 12.84           C  
ATOM    623  O   LEU A  84      20.801  27.134  67.118  1.00 11.87           O  
ATOM    624  CB  LEU A  84      22.362  27.034  69.686  1.00 16.43           C  
ATOM    625  CG  LEU A  84      22.003  26.119  70.844  1.00 22.52           C  
ATOM    626  CD1 LEU A  84      23.071  25.043  71.011  1.00 16.65           C  
ATOM    627  CD2 LEU A  84      21.831  26.945  72.131  1.00 17.80           C  
ATOM    628  N   ALA A  85      21.198  24.920  67.179  1.00 12.23           N  
ATOM    629  CA  ALA A  85      19.996  24.564  66.430  1.00  8.62           C  
ATOM    630  C   ALA A  85      18.793  24.336  67.349  1.00 11.23           C  
ATOM    631  O   ALA A  85      18.922  23.757  68.429  1.00  9.37           O  
ATOM    632  CB  ALA A  85      20.244  23.327  65.581  1.00  9.32           C  
ATOM    633  N   PHE A  86      17.627  24.785  66.904  1.00  7.50           N  
ATOM    634  CA  PHE A  86      16.377  24.598  67.638  1.00 10.74           C  
ATOM    635  C   PHE A  86      15.360  23.865  66.766  1.00 11.24           C  
ATOM    636  O   PHE A  86      15.045  24.331  65.666  1.00  7.42           O  
ATOM    637  CB  PHE A  86      15.753  25.953  67.987  1.00 10.04           C  
ATOM    638  CG  PHE A  86      16.466  26.715  69.073  1.00  9.84           C  
ATOM    639  CD1 PHE A  86      17.692  27.309  68.839  1.00 10.46           C  
ATOM    640  CD2 PHE A  86      15.871  26.879  70.319  1.00 11.77           C  
ATOM    641  CE1 PHE A  86      18.332  28.030  69.836  1.00 14.48           C  
ATOM    642  CE2 PHE A  86      16.507  27.593  71.320  1.00 13.77           C  
ATOM    643  CZ  PHE A  86      17.743  28.168  71.079  1.00 12.07           C  
ATOM    644  N   LEU A  87      14.824  22.752  67.267  1.00  9.93           N  
ATOM    645  CA  LEU A  87      13.709  22.065  66.604  1.00  8.52           C  
ATOM    646  C   LEU A  87      12.493  22.193  67.518  1.00  8.67           C  
ATOM    647  O   LEU A  87      12.509  21.706  68.650  1.00  7.77           O  
ATOM    648  CB  LEU A  87      14.064  20.590  66.354  1.00  9.16           C  
ATOM    649  CG  LEU A  87      12.984  19.586  65.931  1.00 10.77           C  
ATOM    650  CD1 LEU A  87      12.304  20.032  64.659  1.00 11.30           C  
ATOM    651  CD2 LEU A  87      13.587  18.188  65.761  1.00 12.02           C  
ATOM    652  N   VAL A  88      11.458  22.877  67.045  1.00  8.53           N  
ATOM    653  CA  VAL A  88      10.274  23.149  67.858  1.00  9.91           C  
ATOM    654  C   VAL A  88       9.039  22.717  67.097  1.00 10.46           C  
ATOM    655  O   VAL A  88       8.823  23.162  65.972  1.00  7.87           O  
ATOM    656  CB  VAL A  88      10.140  24.650  68.202  1.00  9.39           C  
ATOM    657  CG1 VAL A  88       8.898  24.899  69.079  1.00  6.40           C  
ATOM    658  CG2 VAL A  88      11.390  25.133  68.921  1.00 10.77           C  
ATOM    659  N   PHE A  89       8.236  21.845  67.699  1.00  9.64           N  
ATOM    660  CA  PHE A  89       7.030  21.372  67.029  1.00 10.52           C  
ATOM    661  C   PHE A  89       5.944  20.919  67.998  1.00 11.53           C  
ATOM    662  O   PHE A  89       6.207  20.668  69.179  1.00  7.66           O  
ATOM    663  CB  PHE A  89       7.351  20.270  66.014  1.00  9.53           C  
ATOM    664  CG  PHE A  89       7.857  18.988  66.628  1.00 13.40           C  
ATOM    665  CD1 PHE A  89       9.171  18.877  67.071  1.00 10.32           C  
ATOM    666  CD2 PHE A  89       7.028  17.881  66.723  1.00  9.49           C  
ATOM    667  CE1 PHE A  89       9.635  17.685  67.623  1.00 11.49           C  
ATOM    668  CE2 PHE A  89       7.480  16.693  67.264  1.00 10.09           C  
ATOM    669  CZ  PHE A  89       8.788  16.593  67.722  1.00 10.68           C  
ATOM    670  N   LYS A  90       4.725  20.820  67.473  1.00 10.58           N  
ATOM    671  CA  LYS A  90       3.554  20.481  68.265  1.00 10.28           C  
ATOM    672  C   LYS A  90       2.895  19.222  67.724  1.00 11.38           C  
ATOM    673  O   LYS A  90       2.832  19.023  66.506  1.00 11.83           O  
ATOM    674  CB  LYS A  90       2.551  21.642  68.229  1.00 12.60           C  
ATOM    675  CG  LYS A  90       1.359  21.483  69.175  1.00 13.98           C  
ATOM    676  CD  LYS A  90       0.327  22.591  68.929  1.00 13.39           C  
ATOM    677  CE  LYS A  90      -0.904  22.395  69.795  1.00 16.49           C  
ATOM    678  NZ  LYS A  90      -1.612  21.106  69.502  1.00 16.09           N  
ATOM    679  N   THR A  91       2.417  18.379  68.638  1.00 10.74           N  
ATOM    680  CA  THR A  91       1.513  17.276  68.310  1.00 11.77           C  
ATOM    681  C   THR A  91       0.221  17.447  69.113  1.00 14.36           C  
ATOM    682  O   THR A  91       0.064  18.422  69.846  1.00 15.06           O  
ATOM    683  CB  THR A  91       2.123  15.894  68.629  1.00 12.12           C  
ATOM    684  OG1 THR A  91       2.355  15.774  70.043  1.00 12.87           O  
ATOM    685  CG2 THR A  91       3.451  15.690  67.869  1.00 11.81           C  
ATOM    686  N   ALA A  92      -0.704  16.504  68.977  1.00 14.76           N  
ATOM    687  CA  ALA A  92      -1.955  16.565  69.735  1.00 14.97           C  
ATOM    688  C   ALA A  92      -1.682  16.757  71.235  1.00 22.61           C  
ATOM    689  O   ALA A  92      -0.886  16.047  71.834  1.00 17.48           O  
ATOM    690  CB  ALA A  92      -2.767  15.300  69.501  1.00 17.95           C  
ATOM    691  OXT ALA A  92      -2.235  17.628  71.902  1.00 28.16           O  
TER     692      ALA A  92                                                      
ATOM    693  N   TYR B1117      -1.318  15.650  60.533  1.00 19.81           N  
ATOM    694  CA  TYR B1117       0.109  15.489  60.820  1.00 18.99           C  
ATOM    695  C   TYR B1117       0.933  15.497  59.534  1.00 19.68           C  
ATOM    696  O   TYR B1117       0.438  15.129  58.464  1.00 22.22           O  
ATOM    697  CB  TYR B1117       0.372  14.186  61.583  1.00 14.54           C  
ATOM    698  CG  TYR B1117       0.124  14.238  63.081  1.00 16.34           C  
ATOM    699  CD1 TYR B1117      -0.288  15.410  63.710  1.00 20.45           C  
ATOM    700  CD2 TYR B1117       0.330  13.110  63.868  1.00 13.55           C  
ATOM    701  CE1 TYR B1117      -0.507  15.448  65.091  1.00 18.16           C  
ATOM    702  CE2 TYR B1117       0.112  13.135  65.238  1.00 18.02           C  
ATOM    703  CZ  TYR B1117      -0.303  14.307  65.844  1.00 17.35           C  
ATOM    704  OH  TYR B1117      -0.520  14.323  67.204  1.00 13.25           O  
ATOM    705  N   ALA B1118       2.188  15.921  59.646  1.00 13.62           N  
ATOM    706  CA  ALA B1118       3.115  15.956  58.517  1.00 10.93           C  
ATOM    707  C   ALA B1118       4.487  15.563  59.058  1.00 13.31           C  
ATOM    708  O   ALA B1118       4.737  15.706  60.259  1.00 12.44           O  
ATOM    709  CB  ALA B1118       3.159  17.340  57.916  1.00 12.88           C  
ATOM    710  N   GLU B1119       5.359  15.054  58.195  1.00 12.47           N  
ATOM    711  CA  GLU B1119       6.664  14.563  58.634  1.00 12.60           C  
ATOM    712  C   GLU B1119       7.759  15.582  58.340  1.00 12.07           C  
ATOM    713  O   GLU B1119       7.664  16.352  57.379  1.00 10.95           O  
ATOM    714  CB  GLU B1119       6.982  13.181  58.021  1.00 13.25           C  
ATOM    715  CG  GLU B1119       6.011  12.081  58.522  1.00 15.52           C  
ATOM    716  CD  GLU B1119       6.346  10.668  58.055  1.00 19.27           C  
ATOM    717  OE1 GLU B1119       7.350  10.470  57.341  1.00 19.20           O  
ATOM    718  OE2 GLU B1119       5.592   9.743  58.425  1.00 21.57           O  
ATOM    719  N   SER B1120       8.774  15.599  59.203  1.00 10.31           N  
ATOM    720  CA  SER B1120       9.909  16.499  59.070  1.00 10.73           C  
ATOM    721  C   SER B1120      11.179  15.755  59.444  1.00  9.46           C  
ATOM    722  O   SER B1120      11.308  15.258  60.569  1.00  9.43           O  
ATOM    723  CB  SER B1120       9.755  17.710  59.996  1.00 10.07           C  
ATOM    724  OG  SER B1120       8.692  18.547  59.578  1.00 16.41           O  
ATOM    725  N   GLY B1121      12.109  15.672  58.499  1.00  9.27           N  
ATOM    726  CA  GLY B1121      13.448  15.179  58.784  1.00 10.63           C  
ATOM    727  C   GLY B1121      14.422  16.343  58.726  1.00 12.96           C  
ATOM    728  O   GLY B1121      14.353  17.167  57.817  1.00 12.23           O  
ATOM    729  N   ILE B1122      15.328  16.423  59.696  1.00  9.28           N  
ATOM    730  CA  ILE B1122      16.292  17.520  59.737  1.00 11.88           C  
ATOM    731  C   ILE B1122      17.671  17.011  60.141  1.00 10.28           C  
ATOM    732  O   ILE B1122      17.804  15.946  60.753  1.00 11.87           O  
ATOM    733  CB  ILE B1122      15.849  18.649  60.710  1.00 15.30           C  
ATOM    734  CG1 ILE B1122      15.885  18.160  62.162  1.00 15.47           C  
ATOM    735  CG2 ILE B1122      14.440  19.169  60.363  1.00 15.88           C  
ATOM    736  CD1 ILE B1122      17.248  18.326  62.842  1.00 18.62           C  
ATOM    737  N   GLN B1123      18.696  17.782  59.799  1.00 10.55           N  
ATOM    738  CA  GLN B1123      20.078  17.441  60.112  1.00 10.93           C  
ATOM    739  C   GLN B1123      20.842  18.720  60.415  1.00 10.84           C  
ATOM    740  O   GLN B1123      20.846  19.643  59.596  1.00 11.56           O  
ATOM    741  CB  GLN B1123      20.727  16.767  58.909  1.00 11.67           C  
ATOM    742  CG  GLN B1123      22.201  16.449  59.106  1.00 10.71           C  
ATOM    743  CD  GLN B1123      22.422  15.492  60.257  1.00 12.99           C  
ATOM    744  OE1 GLN B1123      21.808  14.424  60.314  1.00 12.38           O  
ATOM    745  NE2 GLN B1123      23.289  15.876  61.191  1.00 12.65           N  
ATOM    746  N   THR B1124      21.484  18.792  61.578  1.00 10.22           N  
ATOM    747  CA  THR B1124      22.271  19.978  61.917  1.00  9.69           C  
ATOM    748  C   THR B1124      23.418  20.154  60.932  1.00 11.93           C  
ATOM    749  O   THR B1124      23.888  19.172  60.356  1.00 12.87           O  
ATOM    750  CB  THR B1124      22.869  19.883  63.335  1.00 10.76           C  
ATOM    751  OG1 THR B1124      23.541  18.626  63.480  1.00  9.33           O  
ATOM    752  CG2 THR B1124      21.772  20.011  64.396  1.00  9.16           C  
ATOM    753  N   ASP B1125      23.869  21.399  60.752  1.00 14.42           N  
ATOM    754  CA  ASP B1125      25.013  21.721  59.882  1.00 21.48           C  
ATOM    755  C   ASP B1125      26.303  21.101  60.390  1.00 23.85           C  
ATOM    756  O   ASP B1125      27.155  20.688  59.607  1.00 24.75           O  
ATOM    757  CB  ASP B1125      25.232  23.237  59.805  1.00 23.05           C  
ATOM    758  CG  ASP B1125      24.081  23.966  59.142  1.00 27.74           C  
ATOM    759  OD1 ASP B1125      23.274  23.309  58.450  1.00 27.01           O  
ATOM    760  OD2 ASP B1125      23.995  25.204  59.307  1.00 32.29           O  
ATOM    761  N   LEU B1126      26.459  21.082  61.711  1.00 19.21           N  
ATOM    762  CA  LEU B1126      27.618  20.459  62.343  1.00 25.35           C  
ATOM    763  C   LEU B1126      27.162  19.348  63.277  1.00 28.20           C  
ATOM    764  O   LEU B1126      26.115  18.721  63.052  1.00 18.38           O  
ATOM    765  CB  LEU B1126      28.430  21.487  63.137  1.00 23.22           C  
ATOM    766  CG  LEU B1126      29.076  22.656  62.400  1.00 29.47           C  
ATOM    767  CD1 LEU B1126      29.847  23.516  63.396  1.00 26.93           C  
ATOM    768  CD2 LEU B1126      29.993  22.155  61.291  1.00 31.93           C  
ATOM    769  OXT LEU B1126      27.836  19.073  64.281  1.00 33.73           O  
TER     770      LEU B1126                                                      
ATOM    771  N   SER C   7      29.007  -0.510  69.536  1.00 45.92           N  
ATOM    772  CA  SER C   7      29.102  -1.496  70.607  1.00 40.06           C  
ATOM    773  C   SER C   7      27.762  -1.713  71.309  1.00 34.15           C  
ATOM    774  O   SER C   7      26.697  -1.500  70.729  1.00 36.33           O  
ATOM    775  CB  SER C   7      30.179  -1.090  71.625  1.00 46.02           C  
ATOM    776  OG  SER C   7      29.928   0.204  72.159  1.00 42.86           O  
ATOM    777  N   THR C   8      27.830  -2.139  72.562  1.00 29.66           N  
ATOM    778  CA  THR C   8      26.643  -2.491  73.324  1.00 27.65           C  
ATOM    779  C   THR C   8      25.870  -1.251  73.746  1.00 23.96           C  
ATOM    780  O   THR C   8      26.442  -0.343  74.341  1.00 24.27           O  
ATOM    781  CB  THR C   8      27.029  -3.282  74.577  1.00 31.74           C  
ATOM    782  OG1 THR C   8      27.708  -4.485  74.190  1.00 37.25           O  
ATOM    783  CG2 THR C   8      25.795  -3.635  75.387  1.00 27.05           C  
ATOM    784  N   PRO C   9      24.566  -1.208  73.436  1.00 25.84           N  
ATOM    785  CA  PRO C   9      23.748  -0.042  73.793  1.00 17.69           C  
ATOM    786  C   PRO C   9      23.763   0.230  75.291  1.00 22.00           C  
ATOM    787  O   PRO C   9      23.737  -0.705  76.097  1.00 20.56           O  
ATOM    788  CB  PRO C   9      22.342  -0.454  73.349  1.00 19.65           C  
ATOM    789  CG  PRO C   9      22.576  -1.450  72.253  1.00 22.10           C  
ATOM    790  CD  PRO C   9      23.802  -2.207  72.669  1.00 24.35           C  
ATOM    791  N   ILE C  10      23.808   1.508  75.655  1.00 14.73           N  
ATOM    792  CA  ILE C  10      23.783   1.913  77.049  1.00 13.84           C  
ATOM    793  C   ILE C  10      22.535   2.747  77.267  1.00 13.87           C  
ATOM    794  O   ILE C  10      22.425   3.856  76.736  1.00 13.77           O  
ATOM    795  CB  ILE C  10      25.045   2.722  77.421  1.00 19.95           C  
ATOM    796  CG1 ILE C  10      26.296   1.860  77.214  1.00 23.75           C  
ATOM    797  CG2 ILE C  10      24.967   3.228  78.852  1.00 21.66           C  
ATOM    798  CD1 ILE C  10      27.595   2.579  77.507  1.00 32.72           C  
ATOM    799  N   VAL C  11      21.583   2.198  78.020  1.00 15.55           N  
ATOM    800  CA  VAL C  11      20.313   2.881  78.260  1.00 12.34           C  
ATOM    801  C   VAL C  11      20.441   3.858  79.421  1.00 16.56           C  
ATOM    802  O   VAL C  11      20.782   3.462  80.540  1.00 15.78           O  
ATOM    803  CB  VAL C  11      19.185   1.885  78.561  1.00 15.33           C  
ATOM    804  CG1 VAL C  11      17.885   2.628  78.764  1.00 13.17           C  
ATOM    805  CG2 VAL C  11      19.058   0.873  77.443  1.00 12.09           C  
ATOM    806  N   LYS C  12      20.161   5.132  79.160  1.00 10.79           N  
ATOM    807  CA  LYS C  12      20.365   6.178  80.157  1.00 11.18           C  
ATOM    808  C   LYS C  12      19.073   6.714  80.768  1.00 15.69           C  
ATOM    809  O   LYS C  12      19.102   7.409  81.780  1.00 14.42           O  
ATOM    810  CB  LYS C  12      21.206   7.314  79.561  1.00 18.43           C  
ATOM    811  CG  LYS C  12      22.603   6.843  79.173  1.00 18.82           C  
ATOM    812  CD  LYS C  12      23.664   7.861  79.544  1.00 21.32           C  
ATOM    813  CE  LYS C  12      25.048   7.315  79.269  1.00 22.73           C  
ATOM    814  NZ  LYS C  12      26.101   8.184  79.872  1.00 29.87           N  
ATOM    815  N   ALA C  13      17.947   6.403  80.131  1.00 13.12           N  
ATOM    816  CA  ALA C  13      16.635   6.701  80.690  1.00 13.88           C  
ATOM    817  C   ALA C  13      15.620   5.844  79.968  1.00 15.47           C  
ATOM    818  O   ALA C  13      15.768   5.575  78.780  1.00 12.42           O  
ATOM    819  CB  ALA C  13      16.298   8.175  80.548  1.00 13.57           C  
ATOM    820  N   SER C  14      14.592   5.389  80.677  1.00 14.88           N  
ATOM    821  CA  SER C  14      13.553   4.615  80.014  1.00 13.94           C  
ATOM    822  C   SER C  14      12.247   4.567  80.788  1.00 14.99           C  
ATOM    823  O   SER C  14      12.224   4.622  82.013  1.00 12.22           O  
ATOM    824  CB  SER C  14      14.022   3.188  79.734  1.00 11.41           C  
ATOM    825  OG  SER C  14      14.159   2.477  80.942  1.00 18.67           O  
ATOM    826  N   ASP C  15      11.163   4.475  80.033  1.00 15.49           N  
ATOM    827  CA  ASP C  15       9.855   4.151  80.564  1.00 15.16           C  
ATOM    828  C   ASP C  15       9.230   3.320  79.461  1.00 14.28           C  
ATOM    829  O   ASP C  15       8.594   3.850  78.545  1.00 12.60           O  
ATOM    830  CB  ASP C  15       9.057   5.419  80.835  1.00 12.47           C  
ATOM    831  CG  ASP C  15       7.607   5.128  81.169  1.00 18.78           C  
ATOM    832  OD1 ASP C  15       7.305   3.969  81.516  1.00 16.32           O  
ATOM    833  OD2 ASP C  15       6.778   6.053  81.078  1.00 20.51           O  
ATOM    834  N   ILE C  16       9.448   2.013  79.528  1.00 14.19           N  
ATOM    835  CA  ILE C  16       9.199   1.150  78.384  1.00 14.45           C  
ATOM    836  C   ILE C  16       9.311  -0.304  78.804  1.00 16.48           C  
ATOM    837  O   ILE C  16      10.053  -0.627  79.727  1.00 16.98           O  
ATOM    838  CB  ILE C  16      10.223   1.443  77.262  1.00 14.79           C  
ATOM    839  CG1 ILE C  16       9.795   0.812  75.932  1.00 16.43           C  
ATOM    840  CG2 ILE C  16      11.621   0.987  77.667  1.00 16.34           C  
ATOM    841  CD1 ILE C  16      10.383   1.519  74.733  1.00 17.28           C  
ATOM    842  N   THR C  17       8.563  -1.176  78.136  1.00 15.53           N  
ATOM    843  CA  THR C  17       8.644  -2.607  78.403  1.00 14.96           C  
ATOM    844  C   THR C  17       9.911  -3.197  77.799  1.00 17.50           C  
ATOM    845  O   THR C  17      10.427  -2.697  76.795  1.00 17.09           O  
ATOM    846  CB  THR C  17       7.429  -3.357  77.814  1.00 21.49           C  
ATOM    847  OG1 THR C  17       7.473  -3.285  76.380  1.00 23.29           O  
ATOM    848  CG2 THR C  17       6.135  -2.750  78.310  1.00 23.62           C  
ATOM    849  N   ASP C  18      10.410  -4.268  78.403  1.00 16.34           N  
ATOM    850  CA  ASP C  18      11.607  -4.932  77.904  1.00 14.14           C  
ATOM    851  C   ASP C  18      11.489  -5.310  76.436  1.00 18.46           C  
ATOM    852  O   ASP C  18      12.440  -5.143  75.673  1.00 18.83           O  
ATOM    853  CB  ASP C  18      11.907  -6.182  78.727  1.00 17.24           C  
ATOM    854  CG  ASP C  18      12.628  -5.868  80.018  1.00 23.92           C  
ATOM    855  OD1 ASP C  18      12.790  -4.667  80.344  1.00 23.30           O  
ATOM    856  OD2 ASP C  18      13.036  -6.828  80.708  1.00 19.88           O  
ATOM    857  N   LYS C  19      10.330  -5.834  76.041  1.00 15.10           N  
ATOM    858  CA  LYS C  19      10.147  -6.317  74.673  1.00 17.66           C  
ATOM    859  C   LYS C  19      10.292  -5.191  73.655  1.00 16.75           C  
ATOM    860  O   LYS C  19      10.981  -5.339  72.646  1.00 15.38           O  
ATOM    861  CB  LYS C  19       8.781  -6.995  74.503  1.00 19.55           C  
ATOM    862  CG  LYS C  19       8.467  -7.365  73.058  1.00 28.03           C  
ATOM    863  CD  LYS C  19       7.225  -8.250  72.928  1.00 40.06           C  
ATOM    864  CE  LYS C  19       7.013  -8.683  71.475  1.00 40.05           C  
ATOM    865  NZ  LYS C  19       6.049  -9.819  71.353  1.00 42.24           N  
ATOM    866  N   LEU C  20       9.620  -4.076  73.922  1.00 16.60           N  
ATOM    867  CA  LEU C  20       9.633  -2.925  73.022  1.00 17.83           C  
ATOM    868  C   LEU C  20      11.028  -2.318  72.991  1.00 14.67           C  
ATOM    869  O   LEU C  20      11.568  -2.002  71.925  1.00 13.06           O  
ATOM    870  CB  LEU C  20       8.609  -1.894  73.495  1.00 16.39           C  
ATOM    871  CG  LEU C  20       8.301  -0.709  72.575  1.00 20.48           C  
ATOM    872  CD1 LEU C  20       8.070  -1.158  71.132  1.00 17.86           C  
ATOM    873  CD2 LEU C  20       7.095   0.055  73.096  1.00 16.02           C  
ATOM    874  N   LYS C  21      11.622  -2.175  74.170  1.00 12.75           N  
ATOM    875  CA  LYS C  21      13.006  -1.717  74.272  1.00 15.52           C  
ATOM    876  C   LYS C  21      13.946  -2.536  73.398  1.00 13.83           C  
ATOM    877  O   LYS C  21      14.695  -1.982  72.589  1.00 13.91           O  
ATOM    878  CB  LYS C  21      13.494  -1.757  75.726  1.00 10.78           C  
ATOM    879  CG  LYS C  21      14.968  -1.398  75.871  1.00 14.35           C  
ATOM    880  CD  LYS C  21      15.428  -1.388  77.325  1.00 17.20           C  
ATOM    881  CE  LYS C  21      15.594  -2.804  77.870  1.00 17.07           C  
ATOM    882  NZ  LYS C  21      16.129  -2.773  79.256  1.00 19.74           N  
ATOM    883  N   GLU C  22      13.921  -3.858  73.567  1.00 14.81           N  
ATOM    884  CA  GLU C  22      14.811  -4.724  72.804  1.00 18.43           C  
ATOM    885  C   GLU C  22      14.644  -4.529  71.297  1.00 13.18           C  
ATOM    886  O   GLU C  22      15.632  -4.492  70.557  1.00 16.85           O  
ATOM    887  CB  GLU C  22      14.608  -6.194  73.181  1.00 20.77           C  
ATOM    888  CG  GLU C  22      15.423  -7.175  72.334  1.00 28.42           C  
ATOM    889  CD  GLU C  22      16.926  -6.946  72.425  1.00 31.49           C  
ATOM    890  OE1 GLU C  22      17.378  -6.297  73.393  1.00 34.94           O  
ATOM    891  OE2 GLU C  22      17.660  -7.418  71.526  1.00 40.88           O  
ATOM    892  N   ASP C  23      13.401  -4.384  70.844  1.00 13.75           N  
ATOM    893  CA  ASP C  23      13.146  -4.183  69.418  1.00 12.98           C  
ATOM    894  C   ASP C  23      13.660  -2.825  68.918  1.00 12.60           C  
ATOM    895  O   ASP C  23      14.257  -2.735  67.845  1.00 13.60           O  
ATOM    896  CB  ASP C  23      11.656  -4.347  69.092  1.00 14.99           C  
ATOM    897  CG  ASP C  23      11.418  -4.680  67.625  1.00 20.08           C  
ATOM    898  OD1 ASP C  23      12.348  -5.204  66.980  1.00 23.82           O  
ATOM    899  OD2 ASP C  23      10.306  -4.431  67.120  1.00 20.17           O  
ATOM    900  N   ILE C  24      13.429  -1.769  69.687  1.00 12.69           N  
ATOM    901  CA  ILE C  24      13.981  -0.466  69.333  1.00 10.66           C  
ATOM    902  C   ILE C  24      15.514  -0.531  69.215  1.00 12.02           C  
ATOM    903  O   ILE C  24      16.093  -0.009  68.256  1.00 12.36           O  
ATOM    904  CB  ILE C  24      13.537   0.626  70.335  1.00 13.65           C  
ATOM    905  CG1 ILE C  24      12.032   0.898  70.166  1.00 12.63           C  
ATOM    906  CG2 ILE C  24      14.346   1.922  70.137  1.00  9.78           C  
ATOM    907  CD1 ILE C  24      11.406   1.712  71.297  1.00 11.97           C  
ATOM    908  N   LEU C  25      16.168  -1.169  70.187  1.00 12.61           N  
ATOM    909  CA  LEU C  25      17.626  -1.329  70.154  1.00 12.73           C  
ATOM    910  C   LEU C  25      18.086  -2.113  68.922  1.00 13.95           C  
ATOM    911  O   LEU C  25      19.100  -1.789  68.305  1.00 17.47           O  
ATOM    912  CB  LEU C  25      18.130  -2.030  71.421  1.00 11.78           C  
ATOM    913  CG  LEU C  25      17.963  -1.236  72.715  1.00 16.69           C  
ATOM    914  CD1 LEU C  25      18.442  -2.042  73.925  1.00 16.21           C  
ATOM    915  CD2 LEU C  25      18.716   0.082  72.615  1.00 18.78           C  
ATOM    916  N   THR C  26      17.348  -3.164  68.588  1.00 13.07           N  
ATOM    917  CA  THR C  26      17.695  -4.022  67.463  1.00 17.50           C  
ATOM    918  C   THR C  26      17.555  -3.261  66.147  1.00 16.61           C  
ATOM    919  O   THR C  26      18.452  -3.287  65.303  1.00 15.22           O  
ATOM    920  CB  THR C  26      16.838  -5.299  67.441  1.00 21.00           C  
ATOM    921  OG1 THR C  26      17.136  -6.086  68.604  1.00 19.64           O  
ATOM    922  CG2 THR C  26      17.136  -6.120  66.192  1.00 19.80           C  
ATOM    923  N   ILE C  27      16.433  -2.574  65.993  1.00 12.96           N  
ATOM    924  CA  ILE C  27      16.182  -1.750  64.816  1.00 14.27           C  
ATOM    925  C   ILE C  27      17.248  -0.656  64.696  1.00 13.41           C  
ATOM    926  O   ILE C  27      17.745  -0.367  63.601  1.00 13.21           O  
ATOM    927  CB  ILE C  27      14.772  -1.112  64.882  1.00 11.12           C  
ATOM    928  CG1 ILE C  27      13.695  -2.169  64.623  1.00 14.83           C  
ATOM    929  CG2 ILE C  27      14.632   0.022  63.875  1.00 12.26           C  
ATOM    930  CD1 ILE C  27      12.301  -1.747  65.069  1.00 15.57           C  
ATOM    931  N   SER C  28      17.607  -0.057  65.829  1.00  9.62           N  
ATOM    932  CA  SER C  28      18.596   1.022  65.825  1.00 14.75           C  
ATOM    933  C   SER C  28      19.982   0.518  65.428  1.00 14.99           C  
ATOM    934  O   SER C  28      20.693   1.169  64.652  1.00 11.92           O  
ATOM    935  CB  SER C  28      18.630   1.730  67.183  1.00 11.69           C  
ATOM    936  OG  SER C  28      17.397   2.387  67.412  1.00 11.17           O  
ATOM    937  N   LYS C  29      20.357  -0.644  65.955  1.00 15.33           N  
ATOM    938  CA  LYS C  29      21.629  -1.275  65.591  1.00 16.85           C  
ATOM    939  C   LYS C  29      21.672  -1.635  64.102  1.00 16.12           C  
ATOM    940  O   LYS C  29      22.696  -1.454  63.443  1.00 17.77           O  
ATOM    941  CB  LYS C  29      21.885  -2.517  66.455  1.00 19.45           C  
ATOM    942  CG  LYS C  29      21.972  -2.194  67.950  1.00 24.54           C  
ATOM    943  CD  LYS C  29      22.407  -3.389  68.791  1.00 36.44           C  
ATOM    944  CE  LYS C  29      23.889  -3.675  68.589  1.00 47.07           C  
ATOM    945  NZ  LYS C  29      24.737  -2.499  68.962  1.00 43.90           N  
ATOM    946  N   ASP C  30      20.554  -2.127  63.575  1.00 16.15           N  
ATOM    947  CA  ASP C  30      20.464  -2.470  62.160  1.00 19.47           C  
ATOM    948  C   ASP C  30      20.638  -1.229  61.306  1.00 18.49           C  
ATOM    949  O   ASP C  30      21.290  -1.275  60.260  1.00 17.68           O  
ATOM    950  CB  ASP C  30      19.116  -3.134  61.840  1.00 19.78           C  
ATOM    951  CG  ASP C  30      18.899  -3.338  60.339  1.00 30.18           C  
ATOM    952  OD1 ASP C  30      19.591  -4.191  59.740  1.00 34.64           O  
ATOM    953  OD2 ASP C  30      18.034  -2.650  59.755  1.00 28.62           O  
ATOM    954  N   ALA C  31      20.035  -0.127  61.749  1.00 14.19           N  
ATOM    955  CA  ALA C  31      20.155   1.153  61.056  1.00 12.77           C  
ATOM    956  C   ALA C  31      21.620   1.571  60.943  1.00 14.50           C  
ATOM    957  O   ALA C  31      22.046   2.087  59.912  1.00 13.86           O  
ATOM    958  CB  ALA C  31      19.349   2.236  61.771  1.00 11.76           C  
ATOM    959  N   LEU C  32      22.387   1.341  62.005  1.00 13.16           N  
ATOM    960  CA  LEU C  32      23.796   1.739  62.028  1.00 14.15           C  
ATOM    961  C   LEU C  32      24.682   0.925  61.095  1.00 13.74           C  
ATOM    962  O   LEU C  32      25.771   1.381  60.722  1.00 15.15           O  
ATOM    963  CB  LEU C  32      24.354   1.696  63.459  1.00 14.13           C  
ATOM    964  CG  LEU C  32      23.738   2.740  64.396  1.00 14.29           C  
ATOM    965  CD1 LEU C  32      24.187   2.524  65.829  1.00 16.53           C  
ATOM    966  CD2 LEU C  32      24.095   4.152  63.918  1.00 12.82           C  
ATOM    967  N   ASP C  33      24.234  -0.274  60.720  1.00 14.12           N  
ATOM    968  CA  ASP C  33      24.967  -1.083  59.744  1.00 13.87           C  
ATOM    969  C   ASP C  33      24.796  -0.562  58.310  1.00 18.36           C  
ATOM    970  O   ASP C  33      25.536  -0.966  57.406  1.00 20.49           O  
ATOM    971  CB  ASP C  33      24.506  -2.549  59.774  1.00 18.51           C  
ATOM    972  CG  ASP C  33      24.944  -3.283  61.029  1.00 24.48           C  
ATOM    973  OD1 ASP C  33      25.977  -2.901  61.622  1.00 23.31           O  
ATOM    974  OD2 ASP C  33      24.252  -4.250  61.416  1.00 29.25           O  
ATOM    975  N   LYS C  34      23.804   0.306  58.105  1.00 12.44           N  
ATOM    976  CA  LYS C  34      23.402   0.743  56.763  1.00 15.90           C  
ATOM    977  C   LYS C  34      23.574   2.243  56.534  1.00 13.29           C  
ATOM    978  O   LYS C  34      23.824   2.671  55.409  1.00 12.93           O  
ATOM    979  CB  LYS C  34      21.933   0.388  56.498  1.00 15.47           C  
ATOM    980  CG  LYS C  34      21.640  -1.101  56.290  1.00 11.53           C  
ATOM    981  CD  LYS C  34      20.143  -1.312  56.131  1.00 22.76           C  
ATOM    982  CE  LYS C  34      19.819  -2.753  55.770  1.00 33.34           C  
ATOM    983  NZ  LYS C  34      19.952  -3.637  56.961  1.00 46.98           N  
ATOM    984  N   TYR C  35      23.435   3.030  57.603  1.00 12.47           N  
ATOM    985  CA  TYR C  35      23.393   4.498  57.528  1.00 11.61           C  
ATOM    986  C   TYR C  35      24.359   5.160  58.495  1.00 11.45           C  
ATOM    987  O   TYR C  35      24.535   4.698  59.614  1.00 15.31           O  
ATOM    988  CB  TYR C  35      21.974   5.003  57.811  1.00 11.31           C  
ATOM    989  CG  TYR C  35      20.978   4.323  56.918  1.00 12.83           C  
ATOM    990  CD1 TYR C  35      21.064   4.460  55.540  1.00  9.50           C  
ATOM    991  CD2 TYR C  35      19.990   3.497  57.442  1.00 11.58           C  
ATOM    992  CE1 TYR C  35      20.180   3.799  54.703  1.00 11.33           C  
ATOM    993  CE2 TYR C  35      19.099   2.843  56.617  1.00 11.88           C  
ATOM    994  CZ  TYR C  35      19.205   2.990  55.249  1.00 13.07           C  
ATOM    995  OH  TYR C  35      18.327   2.326  54.413  1.00 14.53           O  
ATOM    996  N   GLN C  36      24.967   6.256  58.056  1.00 11.61           N  
ATOM    997  CA  GLN C  36      25.885   7.019  58.885  1.00 12.14           C  
ATOM    998  C   GLN C  36      25.329   8.403  59.241  1.00 11.46           C  
ATOM    999  O   GLN C  36      25.614   8.934  60.310  1.00 14.31           O  
ATOM   1000  CB  GLN C  36      27.250   7.161  58.192  1.00 13.91           C  
ATOM   1001  CG  GLN C  36      27.940   5.824  57.880  1.00 14.83           C  
ATOM   1002  CD  GLN C  36      27.275   5.082  56.744  1.00 15.60           C  
ATOM   1003  OE1 GLN C  36      26.856   5.691  55.755  1.00 18.13           O  
ATOM   1004  NE2 GLN C  36      27.165   3.757  56.876  1.00 15.38           N  
ATOM   1005  N   LEU C  37      24.555   8.990  58.334  1.00 10.20           N  
ATOM   1006  CA  LEU C  37      23.984  10.314  58.558  1.00  8.38           C  
ATOM   1007  C   LEU C  37      22.916  10.217  59.642  1.00  9.49           C  
ATOM   1008  O   LEU C  37      22.047   9.350  59.587  1.00  8.58           O  
ATOM   1009  CB  LEU C  37      23.373  10.873  57.267  1.00 10.59           C  
ATOM   1010  CG  LEU C  37      22.900  12.332  57.299  1.00 13.02           C  
ATOM   1011  CD1 LEU C  37      24.082  13.314  57.375  1.00 13.31           C  
ATOM   1012  CD2 LEU C  37      22.028  12.645  56.078  1.00 16.40           C  
ATOM   1013  N   GLU C  38      22.980  11.105  60.630  1.00  9.74           N  
ATOM   1014  CA  GLU C  38      22.068  11.035  61.769  1.00 10.53           C  
ATOM   1015  C   GLU C  38      20.601  11.094  61.332  1.00  9.76           C  
ATOM   1016  O   GLU C  38      19.765  10.357  61.849  1.00 10.71           O  
ATOM   1017  CB  GLU C  38      22.396  12.137  62.792  1.00  9.39           C  
ATOM   1018  CG  GLU C  38      23.655  11.832  63.609  1.00 10.39           C  
ATOM   1019  CD  GLU C  38      24.291  13.076  64.224  1.00 20.65           C  
ATOM   1020  OE1 GLU C  38      23.832  14.201  63.920  1.00 16.13           O  
ATOM   1021  OE2 GLU C  38      25.252  12.932  65.019  1.00 20.29           O  
ATOM   1022  N   ARG C  39      20.290  11.959  60.373  1.00  8.20           N  
ATOM   1023  CA  ARG C  39      18.922  12.057  59.854  1.00  8.03           C  
ATOM   1024  C   ARG C  39      18.439  10.753  59.200  1.00  9.59           C  
ATOM   1025  O   ARG C  39      17.259  10.397  59.318  1.00  8.26           O  
ATOM   1026  CB  ARG C  39      18.797  13.214  58.845  1.00 10.97           C  
ATOM   1027  CG  ARG C  39      17.380  13.402  58.321  1.00 15.88           C  
ATOM   1028  CD  ARG C  39      17.304  14.481  57.247  1.00 20.49           C  
ATOM   1029  NE  ARG C  39      18.030  14.093  56.047  1.00 20.60           N  
ATOM   1030  CZ  ARG C  39      18.851  14.895  55.369  1.00 29.26           C  
ATOM   1031  NH1 ARG C  39      19.472  14.449  54.278  1.00 29.95           N  
ATOM   1032  NH2 ARG C  39      19.056  16.145  55.777  1.00 33.45           N  
ATOM   1033  N   ASP C  40      19.333  10.068  58.483  1.00 11.28           N  
ATOM   1034  CA  ASP C  40      18.995   8.798  57.840  1.00 10.87           C  
ATOM   1035  C   ASP C  40      18.671   7.761  58.909  1.00  9.14           C  
ATOM   1036  O   ASP C  40      17.676   7.047  58.811  1.00  9.36           O  
ATOM   1037  CB  ASP C  40      20.147   8.263  56.971  1.00 10.63           C  
ATOM   1038  CG  ASP C  40      20.394   9.092  55.722  1.00 12.38           C  
ATOM   1039  OD1 ASP C  40      19.513   9.882  55.331  1.00 14.99           O  
ATOM   1040  OD2 ASP C  40      21.483   8.940  55.124  1.00 12.95           O  
ATOM   1041  N   ILE C  41      19.532   7.673  59.918  1.00  8.90           N  
ATOM   1042  CA  ILE C  41      19.340   6.730  61.023  1.00 10.25           C  
ATOM   1043  C   ILE C  41      18.008   7.002  61.745  1.00  9.14           C  
ATOM   1044  O   ILE C  41      17.228   6.089  62.004  1.00  8.53           O  
ATOM   1045  CB  ILE C  41      20.494   6.821  62.040  1.00  8.46           C  
ATOM   1046  CG1 ILE C  41      21.820   6.435  61.375  1.00  9.66           C  
ATOM   1047  CG2 ILE C  41      20.196   5.934  63.262  1.00  8.51           C  
ATOM   1048  CD1 ILE C  41      23.049   6.919  62.118  1.00 11.55           C  
ATOM   1049  N   ALA C  42      17.743   8.268  62.038  1.00  6.80           N  
ATOM   1050  CA  ALA C  42      16.518   8.644  62.748  1.00  8.65           C  
ATOM   1051  C   ALA C  42      15.283   8.324  61.921  1.00 10.59           C  
ATOM   1052  O   ALA C  42      14.281   7.823  62.442  1.00  7.65           O  
ATOM   1053  CB  ALA C  42      16.543  10.130  63.106  1.00  7.12           C  
ATOM   1054  N   GLY C  43      15.343   8.629  60.630  1.00  8.17           N  
ATOM   1055  CA  GLY C  43      14.197   8.401  59.763  1.00  8.53           C  
ATOM   1056  C   GLY C  43      13.832   6.933  59.619  1.00 10.20           C  
ATOM   1057  O   GLY C  43      12.651   6.586  59.613  1.00 10.98           O  
ATOM   1058  N   THR C  44      14.826   6.057  59.500  1.00  8.80           N  
ATOM   1059  CA  THR C  44      14.495   4.648  59.314  1.00 11.45           C  
ATOM   1060  C   THR C  44      13.938   4.029  60.598  1.00 11.74           C  
ATOM   1061  O   THR C  44      13.022   3.216  60.550  1.00 11.28           O  
ATOM   1062  CB  THR C  44      15.650   3.798  58.741  1.00 15.13           C  
ATOM   1063  OG1 THR C  44      15.130   2.528  58.339  1.00 16.19           O  
ATOM   1064  CG2 THR C  44      16.750   3.566  59.774  1.00 10.47           C  
ATOM   1065  N   VAL C  45      14.478   4.425  61.743  1.00  7.53           N  
ATOM   1066  CA  VAL C  45      13.930   3.948  63.009  1.00  8.29           C  
ATOM   1067  C   VAL C  45      12.498   4.457  63.192  1.00  8.33           C  
ATOM   1068  O   VAL C  45      11.588   3.687  63.500  1.00 10.45           O  
ATOM   1069  CB  VAL C  45      14.818   4.371  64.202  1.00  7.40           C  
ATOM   1070  CG1 VAL C  45      14.170   3.958  65.516  1.00  9.19           C  
ATOM   1071  CG2 VAL C  45      16.189   3.724  64.070  1.00 11.29           C  
ATOM   1072  N   LYS C  46      12.293   5.757  63.005  1.00  8.17           N  
ATOM   1073  CA  LYS C  46      10.956   6.339  63.179  1.00  8.86           C  
ATOM   1074  C   LYS C  46       9.935   5.627  62.304  1.00  9.50           C  
ATOM   1075  O   LYS C  46       8.884   5.198  62.776  1.00 10.01           O  
ATOM   1076  CB  LYS C  46      10.972   7.839  62.845  1.00  8.79           C  
ATOM   1077  CG  LYS C  46       9.636   8.569  63.015  1.00 10.60           C  
ATOM   1078  CD  LYS C  46       8.811   8.573  61.722  1.00 12.03           C  
ATOM   1079  CE  LYS C  46       7.765   9.693  61.741  1.00 10.39           C  
ATOM   1080  NZ  LYS C  46       6.732   9.473  62.794  1.00  9.81           N  
ATOM   1081  N   LYS C  47      10.250   5.483  61.023  1.00  9.46           N  
ATOM   1082  CA  LYS C  47       9.296   4.879  60.101  1.00 12.30           C  
ATOM   1083  C   LYS C  47       9.002   3.422  60.443  1.00 11.61           C  
ATOM   1084  O   LYS C  47       7.849   3.006  60.425  1.00 14.03           O  
ATOM   1085  CB  LYS C  47       9.762   5.045  58.654  1.00 14.35           C  
ATOM   1086  CG  LYS C  47       9.798   6.510  58.207  1.00 16.23           C  
ATOM   1087  CD  LYS C  47      10.579   6.693  56.903  1.00 23.06           C  
ATOM   1088  CE  LYS C  47      10.502   8.134  56.413  1.00 24.76           C  
ATOM   1089  NZ  LYS C  47      11.465   8.394  55.304  1.00 29.79           N  
ATOM   1090  N   GLN C  48      10.026   2.642  60.768  1.00 12.33           N  
ATOM   1091  CA  GLN C  48       9.788   1.250  61.151  1.00 15.27           C  
ATOM   1092  C   GLN C  48       8.891   1.109  62.381  1.00 14.59           C  
ATOM   1093  O   GLN C  48       8.050   0.213  62.444  1.00 14.42           O  
ATOM   1094  CB  GLN C  48      11.100   0.504  61.390  1.00 12.67           C  
ATOM   1095  CG  GLN C  48      11.841   0.130  60.123  1.00 13.52           C  
ATOM   1096  CD  GLN C  48      13.183  -0.503  60.418  1.00 15.37           C  
ATOM   1097  OE1 GLN C  48      13.252  -1.632  60.908  1.00 17.06           O  
ATOM   1098  NE2 GLN C  48      14.261   0.220  60.126  1.00 18.50           N  
ATOM   1099  N   LEU C  49       9.083   1.979  63.368  1.00 11.51           N  
ATOM   1100  CA  LEU C  49       8.261   1.934  64.576  1.00 10.89           C  
ATOM   1101  C   LEU C  49       6.812   2.370  64.302  1.00 11.44           C  
ATOM   1102  O   LEU C  49       5.876   1.820  64.875  1.00 13.23           O  
ATOM   1103  CB  LEU C  49       8.880   2.784  65.685  1.00  8.50           C  
ATOM   1104  CG  LEU C  49      10.251   2.307  66.181  1.00  9.06           C  
ATOM   1105  CD1 LEU C  49      10.793   3.311  67.195  1.00 10.75           C  
ATOM   1106  CD2 LEU C  49      10.177   0.892  66.794  1.00 11.89           C  
ATOM   1107  N   ASP C  50       6.630   3.365  63.441  1.00 13.98           N  
ATOM   1108  CA  ASP C  50       5.285   3.756  63.030  1.00 13.54           C  
ATOM   1109  C   ASP C  50       4.555   2.562  62.413  1.00 16.06           C  
ATOM   1110  O   ASP C  50       3.393   2.303  62.717  1.00 17.26           O  
ATOM   1111  CB  ASP C  50       5.330   4.901  62.016  1.00 13.75           C  
ATOM   1112  CG  ASP C  50       5.378   6.265  62.671  1.00 12.76           C  
ATOM   1113  OD1 ASP C  50       5.290   6.350  63.913  1.00 13.08           O  
ATOM   1114  OD2 ASP C  50       5.493   7.265  61.929  1.00 12.38           O  
ATOM   1115  N   VAL C  51       5.240   1.840  61.537  1.00 14.06           N  
ATOM   1116  CA  VAL C  51       4.644   0.676  60.887  1.00 13.99           C  
ATOM   1117  C   VAL C  51       4.327  -0.446  61.875  1.00 19.86           C  
ATOM   1118  O   VAL C  51       3.214  -0.980  61.888  1.00 18.05           O  
ATOM   1119  CB  VAL C  51       5.564   0.127  59.781  1.00 16.90           C  
ATOM   1120  CG1 VAL C  51       5.034  -1.208  59.261  1.00 18.54           C  
ATOM   1121  CG2 VAL C  51       5.699   1.148  58.659  1.00 16.76           C  
ATOM   1122  N   LYS C  52       5.306  -0.790  62.708  1.00 15.89           N  
ATOM   1123  CA  LYS C  52       5.200  -1.958  63.577  1.00 16.10           C  
ATOM   1124  C   LYS C  52       4.341  -1.733  64.827  1.00 22.14           C  
ATOM   1125  O   LYS C  52       3.612  -2.631  65.260  1.00 20.13           O  
ATOM   1126  CB  LYS C  52       6.596  -2.456  63.958  1.00 19.67           C  
ATOM   1127  CG  LYS C  52       6.619  -3.754  64.762  1.00 24.17           C  
ATOM   1128  CD  LYS C  52       8.003  -4.377  64.709  1.00 30.25           C  
ATOM   1129  CE  LYS C  52       8.077  -5.681  65.489  1.00 29.19           C  
ATOM   1130  NZ  LYS C  52       9.391  -6.341  65.254  1.00 30.66           N  
ATOM   1131  N   TYR C  53       4.415  -0.537  65.401  1.00 18.96           N  
ATOM   1132  CA  TYR C  53       3.757  -0.275  66.684  1.00 20.75           C  
ATOM   1133  C   TYR C  53       2.684   0.806  66.644  1.00 19.69           C  
ATOM   1134  O   TYR C  53       2.103   1.149  67.670  1.00 20.78           O  
ATOM   1135  CB  TYR C  53       4.805   0.055  67.748  1.00 19.72           C  
ATOM   1136  CG  TYR C  53       5.758  -1.093  67.977  1.00 21.39           C  
ATOM   1137  CD1 TYR C  53       5.344  -2.226  68.657  1.00 23.64           C  
ATOM   1138  CD2 TYR C  53       7.064  -1.053  67.504  1.00 18.89           C  
ATOM   1139  CE1 TYR C  53       6.198  -3.287  68.867  1.00 25.29           C  
ATOM   1140  CE2 TYR C  53       7.927  -2.111  67.710  1.00 19.88           C  
ATOM   1141  CZ  TYR C  53       7.483  -3.226  68.397  1.00 21.89           C  
ATOM   1142  OH  TYR C  53       8.319  -4.287  68.612  1.00 21.50           O  
ATOM   1143  N   GLY C  54       2.413   1.339  65.459  1.00 18.89           N  
ATOM   1144  CA  GLY C  54       1.402   2.371  65.321  1.00 17.38           C  
ATOM   1145  C   GLY C  54       1.971   3.761  65.537  1.00 20.59           C  
ATOM   1146  O   GLY C  54       3.018   3.922  66.177  1.00 19.92           O  
ATOM   1147  N   ASN C  55       1.283   4.765  64.999  1.00 21.56           N  
ATOM   1148  CA  ASN C  55       1.714   6.157  65.112  1.00 16.59           C  
ATOM   1149  C   ASN C  55       1.563   6.626  66.561  1.00 19.06           C  
ATOM   1150  O   ASN C  55       0.789   6.042  67.319  1.00 18.56           O  
ATOM   1151  CB  ASN C  55       0.896   7.026  64.158  1.00 19.87           C  
ATOM   1152  CG  ASN C  55       1.022   6.583  62.699  1.00 24.84           C  
ATOM   1153  OD1 ASN C  55       2.098   6.179  62.241  1.00 20.91           O  
ATOM   1154  ND2 ASN C  55      -0.079   6.668  61.963  1.00 27.24           N  
ATOM   1155  N   THR C  56       2.305   7.648  66.984  1.00 15.14           N  
ATOM   1156  CA  THR C  56       3.228   8.415  66.162  1.00 12.46           C  
ATOM   1157  C   THR C  56       4.566   8.473  66.901  1.00 12.15           C  
ATOM   1158  O   THR C  56       4.620   8.890  68.060  1.00 11.57           O  
ATOM   1159  CB  THR C  56       2.702   9.854  65.998  1.00 15.36           C  
ATOM   1160  OG1 THR C  56       1.441   9.832  65.319  1.00 14.86           O  
ATOM   1161  CG2 THR C  56       3.671  10.710  65.209  1.00 11.97           C  
ATOM   1162  N   TRP C  57       5.636   8.063  66.232  1.00 11.29           N  
ATOM   1163  CA  TRP C  57       6.954   8.018  66.850  1.00  8.37           C  
ATOM   1164  C   TRP C  57       7.849   9.170  66.400  1.00 11.38           C  
ATOM   1165  O   TRP C  57       7.655   9.750  65.329  1.00 10.91           O  
ATOM   1166  CB  TRP C  57       7.635   6.678  66.558  1.00 10.39           C  
ATOM   1167  CG  TRP C  57       6.965   5.515  67.249  1.00 15.50           C  
ATOM   1168  CD1 TRP C  57       5.868   4.815  66.809  1.00 14.67           C  
ATOM   1169  CD2 TRP C  57       7.343   4.928  68.501  1.00 11.72           C  
ATOM   1170  NE1 TRP C  57       5.555   3.826  67.711  1.00 12.02           N  
ATOM   1171  CE2 TRP C  57       6.443   3.875  68.756  1.00 14.28           C  
ATOM   1172  CE3 TRP C  57       8.362   5.189  69.430  1.00  8.70           C  
ATOM   1173  CZ2 TRP C  57       6.527   3.085  69.906  1.00 16.60           C  
ATOM   1174  CZ3 TRP C  57       8.446   4.405  70.562  1.00  9.00           C  
ATOM   1175  CH2 TRP C  57       7.537   3.363  70.792  1.00 12.65           C  
ATOM   1176  N   HIS C  58       8.836   9.490  67.230  1.00  7.81           N  
ATOM   1177  CA  HIS C  58       9.744  10.591  66.948  1.00  9.96           C  
ATOM   1178  C   HIS C  58      11.128  10.143  67.371  1.00  8.10           C  
ATOM   1179  O   HIS C  58      11.285   9.529  68.428  1.00  8.77           O  
ATOM   1180  CB  HIS C  58       9.340  11.830  67.743  1.00  9.89           C  
ATOM   1181  CG  HIS C  58       7.885  12.156  67.648  1.00 10.24           C  
ATOM   1182  ND1 HIS C  58       7.369  13.006  66.688  1.00  9.40           N  
ATOM   1183  CD2 HIS C  58       6.831  11.732  68.384  1.00  9.02           C  
ATOM   1184  CE1 HIS C  58       6.059  13.095  66.846  1.00 10.63           C  
ATOM   1185  NE2 HIS C  58       5.709  12.330  67.866  1.00  8.24           N  
ATOM   1186  N   VAL C  59      12.130  10.439  66.554  1.00  8.07           N  
ATOM   1187  CA  VAL C  59      13.469   9.936  66.823  1.00  6.88           C  
ATOM   1188  C   VAL C  59      14.495  11.033  66.642  1.00  6.52           C  
ATOM   1189  O   VAL C  59      14.486  11.727  65.629  1.00  6.48           O  
ATOM   1190  CB  VAL C  59      13.840   8.751  65.907  1.00  8.27           C  
ATOM   1191  CG1 VAL C  59      15.274   8.297  66.193  1.00  8.19           C  
ATOM   1192  CG2 VAL C  59      12.856   7.605  66.103  1.00  8.54           C  
ATOM   1193  N   ILE C  60      15.365  11.191  67.638  1.00  7.57           N  
ATOM   1194  CA  ILE C  60      16.484  12.133  67.564  1.00 10.23           C  
ATOM   1195  C   ILE C  60      17.777  11.324  67.740  1.00 10.03           C  
ATOM   1196  O   ILE C  60      17.865  10.511  68.646  1.00  9.85           O  
ATOM   1197  CB  ILE C  60      16.392  13.240  68.658  1.00  8.38           C  
ATOM   1198  CG1 ILE C  60      15.159  14.123  68.439  1.00  9.61           C  
ATOM   1199  CG2 ILE C  60      17.648  14.113  68.648  1.00 11.20           C  
ATOM   1200  CD1 ILE C  60      13.836  13.451  68.733  1.00 11.18           C  
ATOM   1201  N   VAL C  61      18.748  11.509  66.844  1.00  8.57           N  
ATOM   1202  CA  VAL C  61      20.031  10.801  66.928  1.00  9.00           C  
ATOM   1203  C   VAL C  61      21.145  11.834  66.838  1.00  8.44           C  
ATOM   1204  O   VAL C  61      21.182  12.630  65.902  1.00  7.77           O  
ATOM   1205  CB  VAL C  61      20.195   9.785  65.769  1.00  8.57           C  
ATOM   1206  CG1 VAL C  61      21.517   9.026  65.887  1.00  8.53           C  
ATOM   1207  CG2 VAL C  61      19.022   8.810  65.737  1.00  8.39           C  
ATOM   1208  N   GLY C  62      22.059  11.836  67.801  1.00  9.44           N  
ATOM   1209  CA  GLY C  62      23.092  12.859  67.796  1.00 10.41           C  
ATOM   1210  C   GLY C  62      24.079  12.776  68.936  1.00 10.33           C  
ATOM   1211  O   GLY C  62      23.909  11.977  69.855  1.00  9.55           O  
ATOM   1212  N   LYS C  63      25.112  13.614  68.868  1.00 10.74           N  
ATOM   1213  CA  LYS C  63      26.148  13.648  69.890  1.00 11.09           C  
ATOM   1214  C   LYS C  63      25.967  14.811  70.856  1.00 11.41           C  
ATOM   1215  O   LYS C  63      26.483  14.782  71.976  1.00 10.53           O  
ATOM   1216  CB  LYS C  63      27.528  13.752  69.238  1.00 10.61           C  
ATOM   1217  CG  LYS C  63      27.860  12.603  68.305  1.00 14.44           C  
ATOM   1218  CD  LYS C  63      29.180  12.869  67.599  1.00 12.89           C  
ATOM   1219  CE  LYS C  63      29.483  11.792  66.589  1.00 12.40           C  
ATOM   1220  NZ  LYS C  63      30.770  12.105  65.896  1.00 14.90           N  
ATOM   1221  N   ASN C  64      25.251  15.843  70.421  1.00 10.92           N  
ATOM   1222  CA  ASN C  64      25.054  17.005  71.269  1.00 12.96           C  
ATOM   1223  C   ASN C  64      23.682  17.620  71.131  1.00 10.60           C  
ATOM   1224  O   ASN C  64      23.414  18.356  70.178  1.00  9.46           O  
ATOM   1225  CB  ASN C  64      26.102  18.087  71.016  1.00 11.70           C  
ATOM   1226  CG  ASN C  64      25.840  19.336  71.835  1.00 15.08           C  
ATOM   1227  OD1 ASN C  64      25.276  20.311  71.339  1.00 12.56           O  
ATOM   1228  ND2 ASN C  64      26.211  19.297  73.112  1.00 16.70           N  
ATOM   1229  N   PHE C  65      22.821  17.327  72.094  1.00  7.73           N  
ATOM   1230  CA  PHE C  65      21.524  17.991  72.166  1.00  8.29           C  
ATOM   1231  C   PHE C  65      20.946  17.898  73.570  1.00  8.63           C  
ATOM   1232  O   PHE C  65      21.331  17.036  74.353  1.00  8.92           O  
ATOM   1233  CB  PHE C  65      20.539  17.413  71.133  1.00  8.86           C  
ATOM   1234  CG  PHE C  65      20.208  15.951  71.333  1.00  9.00           C  
ATOM   1235  CD1 PHE C  65      19.146  15.566  72.148  1.00 11.65           C  
ATOM   1236  CD2 PHE C  65      20.938  14.966  70.689  1.00 10.08           C  
ATOM   1237  CE1 PHE C  65      18.836  14.219  72.325  1.00 10.95           C  
ATOM   1238  CE2 PHE C  65      20.634  13.617  70.853  1.00  7.36           C  
ATOM   1239  CZ  PHE C  65      19.578  13.243  71.673  1.00 10.01           C  
ATOM   1240  N   GLY C  66      20.049  18.827  73.880  1.00  8.35           N  
ATOM   1241  CA  GLY C  66      19.191  18.712  75.039  1.00  8.74           C  
ATOM   1242  C   GLY C  66      17.766  18.640  74.531  1.00  8.13           C  
ATOM   1243  O   GLY C  66      17.433  19.240  73.512  1.00  8.69           O  
ATOM   1244  N   SER C  67      16.917  17.912  75.238  1.00  8.62           N  
ATOM   1245  CA  SER C  67      15.553  17.750  74.773  1.00  8.69           C  
ATOM   1246  C   SER C  67      14.549  17.809  75.907  1.00  9.76           C  
ATOM   1247  O   SER C  67      14.831  17.415  77.034  1.00 10.34           O  
ATOM   1248  CB  SER C  67      15.410  16.421  74.034  1.00 12.89           C  
ATOM   1249  OG  SER C  67      15.719  15.336  74.897  1.00 17.31           O  
ATOM   1250  N   TYR C  68      13.365  18.314  75.600  1.00  9.17           N  
ATOM   1251  CA  TYR C  68      12.283  18.275  76.550  1.00  9.20           C  
ATOM   1252  C   TYR C  68      11.014  17.958  75.772  1.00 11.19           C  
ATOM   1253  O   TYR C  68      10.577  18.740  74.925  1.00  8.86           O  
ATOM   1254  CB  TYR C  68      12.163  19.600  77.299  1.00 11.45           C  
ATOM   1255  CG  TYR C  68      11.427  19.429  78.600  1.00 11.03           C  
ATOM   1256  CD1 TYR C  68      12.121  19.271  79.794  1.00  9.90           C  
ATOM   1257  CD2 TYR C  68      10.039  19.368  78.629  1.00 10.63           C  
ATOM   1258  CE1 TYR C  68      11.454  19.084  80.989  1.00 13.64           C  
ATOM   1259  CE2 TYR C  68       9.359  19.185  79.829  1.00 14.70           C  
ATOM   1260  CZ  TYR C  68      10.076  19.037  81.000  1.00 13.36           C  
ATOM   1261  OH  TYR C  68       9.397  18.864  82.188  1.00 14.76           O  
ATOM   1262  N   VAL C  69      10.450  16.787  76.042  1.00  8.25           N  
ATOM   1263  CA  VAL C  69       9.339  16.283  75.256  1.00  9.98           C  
ATOM   1264  C   VAL C  69       8.282  15.661  76.162  1.00 12.87           C  
ATOM   1265  O   VAL C  69       8.504  15.463  77.361  1.00 10.89           O  
ATOM   1266  CB  VAL C  69       9.812  15.224  74.218  1.00  8.78           C  
ATOM   1267  CG1 VAL C  69      10.977  15.773  73.371  1.00  7.86           C  
ATOM   1268  CG2 VAL C  69      10.219  13.935  74.920  1.00 11.66           C  
ATOM   1269  N   THR C  70       7.128  15.366  75.582  1.00 11.45           N  
ATOM   1270  CA  THR C  70       6.095  14.628  76.289  1.00 10.98           C  
ATOM   1271  C   THR C  70       5.897  13.317  75.545  1.00 12.89           C  
ATOM   1272  O   THR C  70       5.863  13.306  74.319  1.00 11.21           O  
ATOM   1273  CB  THR C  70       4.775  15.413  76.320  1.00 13.84           C  
ATOM   1274  OG1 THR C  70       4.954  16.622  77.069  1.00 12.92           O  
ATOM   1275  CG2 THR C  70       3.658  14.575  76.946  1.00 13.16           C  
ATOM   1276  N   HIS C  71       5.793  12.211  76.277  1.00 10.54           N  
ATOM   1277  CA  HIS C  71       5.620  10.908  75.638  1.00 13.41           C  
ATOM   1278  C   HIS C  71       4.501  10.114  76.293  1.00 15.53           C  
ATOM   1279  O   HIS C  71       4.194  10.317  77.470  1.00 14.30           O  
ATOM   1280  CB  HIS C  71       6.915  10.103  75.704  1.00 12.38           C  
ATOM   1281  CG  HIS C  71       7.390   9.838  77.100  1.00 12.43           C  
ATOM   1282  ND1 HIS C  71       6.923   8.784  77.858  1.00 14.35           N  
ATOM   1283  CD2 HIS C  71       8.292  10.487  77.874  1.00 14.33           C  
ATOM   1284  CE1 HIS C  71       7.518   8.796  79.038  1.00 17.27           C  
ATOM   1285  NE2 HIS C  71       8.357   9.817  79.072  1.00 17.51           N  
ATOM   1286  N   GLU C  72       3.892   9.212  75.528  1.00 13.38           N  
ATOM   1287  CA  GLU C  72       2.947   8.272  76.109  1.00 13.36           C  
ATOM   1288  C   GLU C  72       3.692   7.483  77.175  1.00 17.85           C  
ATOM   1289  O   GLU C  72       4.870   7.164  77.004  1.00 13.56           O  
ATOM   1290  CB  GLU C  72       2.405   7.314  75.046  1.00 17.37           C  
ATOM   1291  CG  GLU C  72       1.313   6.402  75.606  1.00 27.87           C  
ATOM   1292  CD  GLU C  72       0.846   5.320  74.639  1.00 27.20           C  
ATOM   1293  OE1 GLU C  72       1.134   5.409  73.424  1.00 27.53           O  
ATOM   1294  OE2 GLU C  72       0.178   4.373  75.114  1.00 33.40           O  
ATOM   1295  N   LYS C  73       3.029   7.165  78.282  1.00 17.42           N  
ATOM   1296  CA  LYS C  73       3.670   6.312  79.273  1.00 18.52           C  
ATOM   1297  C   LYS C  73       4.020   4.949  78.666  1.00 16.78           C  
ATOM   1298  O   LYS C  73       3.291   4.423  77.828  1.00 14.27           O  
ATOM   1299  CB  LYS C  73       2.815   6.167  80.537  1.00 27.19           C  
ATOM   1300  CG  LYS C  73       1.724   5.111  80.484  1.00 37.42           C  
ATOM   1301  CD  LYS C  73       1.309   4.722  81.915  1.00 42.01           C  
ATOM   1302  CE  LYS C  73       0.170   3.705  81.953  1.00 40.49           C  
ATOM   1303  NZ  LYS C  73      -1.167   4.362  81.834  1.00 38.60           N  
ATOM   1304  N   GLY C  74       5.163   4.404  79.064  1.00 15.61           N  
ATOM   1305  CA  GLY C  74       5.599   3.116  78.565  1.00 14.73           C  
ATOM   1306  C   GLY C  74       6.186   3.161  77.165  1.00 13.45           C  
ATOM   1307  O   GLY C  74       6.504   2.127  76.593  1.00 13.44           O  
ATOM   1308  N   HIS C  75       6.338   4.357  76.607  1.00 11.28           N  
ATOM   1309  CA  HIS C  75       6.873   4.478  75.254  1.00 13.33           C  
ATOM   1310  C   HIS C  75       7.979   5.520  75.148  1.00 12.22           C  
ATOM   1311  O   HIS C  75       7.881   6.471  74.377  1.00 10.38           O  
ATOM   1312  CB  HIS C  75       5.742   4.771  74.267  1.00 14.67           C  
ATOM   1313  CG  HIS C  75       4.749   3.655  74.166  1.00 16.87           C  
ATOM   1314  ND1 HIS C  75       3.839   3.377  75.167  1.00 17.79           N  
ATOM   1315  CD2 HIS C  75       4.555   2.717  73.212  1.00 15.09           C  
ATOM   1316  CE1 HIS C  75       3.109   2.334  74.817  1.00 16.82           C  
ATOM   1317  NE2 HIS C  75       3.526   1.913  73.637  1.00 18.10           N  
ATOM   1318  N   PHE C  76       9.038   5.326  75.925  1.00 13.54           N  
ATOM   1319  CA  PHE C  76      10.138   6.284  75.940  1.00 13.15           C  
ATOM   1320  C   PHE C  76      11.448   5.577  76.262  1.00 11.77           C  
ATOM   1321  O   PHE C  76      11.525   4.797  77.203  1.00 12.83           O  
ATOM   1322  CB  PHE C  76       9.880   7.408  76.954  1.00 14.92           C  
ATOM   1323  CG  PHE C  76      11.134   8.123  77.393  1.00 11.91           C  
ATOM   1324  CD1 PHE C  76      11.701   9.101  76.601  1.00 15.58           C  
ATOM   1325  CD2 PHE C  76      11.750   7.799  78.588  1.00 17.96           C  
ATOM   1326  CE1 PHE C  76      12.866   9.755  76.989  1.00 18.21           C  
ATOM   1327  CE2 PHE C  76      12.913   8.444  78.987  1.00 21.05           C  
ATOM   1328  CZ  PHE C  76      13.475   9.423  78.188  1.00 17.56           C  
ATOM   1329  N   VAL C  77      12.478   5.832  75.464  1.00 11.60           N  
ATOM   1330  CA  VAL C  77      13.781   5.272  75.771  1.00  9.45           C  
ATOM   1331  C   VAL C  77      14.861   6.180  75.209  1.00 12.37           C  
ATOM   1332  O   VAL C  77      14.710   6.766  74.126  1.00  8.91           O  
ATOM   1333  CB  VAL C  77      13.932   3.792  75.301  1.00 10.59           C  
ATOM   1334  CG1 VAL C  77      13.969   3.675  73.760  1.00 11.31           C  
ATOM   1335  CG2 VAL C  77      15.172   3.151  75.928  1.00 13.46           C  
ATOM   1336  N   TYR C  78      15.930   6.329  75.980  1.00 12.43           N  
ATOM   1337  CA  TYR C  78      17.037   7.191  75.605  1.00  9.98           C  
ATOM   1338  C   TYR C  78      18.290   6.398  75.870  1.00  9.36           C  
ATOM   1339  O   TYR C  78      18.502   5.925  76.990  1.00 12.18           O  
ATOM   1340  CB  TYR C  78      17.022   8.470  76.435  1.00  9.07           C  
ATOM   1341  CG  TYR C  78      18.310   9.272  76.351  1.00 13.05           C  
ATOM   1342  CD1 TYR C  78      18.682   9.911  75.174  1.00 14.37           C  
ATOM   1343  CD2 TYR C  78      19.146   9.397  77.453  1.00 15.15           C  
ATOM   1344  CE1 TYR C  78      19.859  10.647  75.099  1.00 11.78           C  
ATOM   1345  CE2 TYR C  78      20.321  10.124  77.388  1.00 13.69           C  
ATOM   1346  CZ  TYR C  78      20.671  10.746  76.207  1.00 14.20           C  
ATOM   1347  OH  TYR C  78      21.837  11.478  76.151  1.00 15.34           O  
ATOM   1348  N   PHE C  79      19.104   6.220  74.836  1.00 10.03           N  
ATOM   1349  CA  PHE C  79      20.231   5.298  74.906  1.00 10.10           C  
ATOM   1350  C   PHE C  79      21.356   5.709  73.967  1.00 10.60           C  
ATOM   1351  O   PHE C  79      21.134   6.420  72.988  1.00  9.70           O  
ATOM   1352  CB  PHE C  79      19.779   3.867  74.582  1.00 11.39           C  
ATOM   1353  CG  PHE C  79      19.199   3.701  73.189  1.00  9.85           C  
ATOM   1354  CD1 PHE C  79      17.859   3.960  72.948  1.00 10.82           C  
ATOM   1355  CD2 PHE C  79      19.995   3.274  72.132  1.00 12.58           C  
ATOM   1356  CE1 PHE C  79      17.316   3.807  71.678  1.00 11.63           C  
ATOM   1357  CE2 PHE C  79      19.458   3.120  70.864  1.00 13.69           C  
ATOM   1358  CZ  PHE C  79      18.113   3.383  70.640  1.00 10.91           C  
ATOM   1359  N   TYR C  80      22.566   5.261  74.279  1.00  9.89           N  
ATOM   1360  CA  TYR C  80      23.704   5.452  73.389  1.00 10.75           C  
ATOM   1361  C   TYR C  80      24.041   4.136  72.706  1.00 11.46           C  
ATOM   1362  O   TYR C  80      23.911   3.066  73.301  1.00 13.45           O  
ATOM   1363  CB  TYR C  80      24.950   5.913  74.171  1.00  9.80           C  
ATOM   1364  CG  TYR C  80      25.043   7.401  74.425  1.00 11.36           C  
ATOM   1365  CD1 TYR C  80      24.343   7.993  75.461  1.00 12.18           C  
ATOM   1366  CD2 TYR C  80      25.848   8.210  73.629  1.00 13.48           C  
ATOM   1367  CE1 TYR C  80      24.436   9.356  75.704  1.00 15.02           C  
ATOM   1368  CE2 TYR C  80      25.947   9.572  73.860  1.00 10.43           C  
ATOM   1369  CZ  TYR C  80      25.236  10.138  74.898  1.00 11.71           C  
ATOM   1370  OH  TYR C  80      25.325  11.488  75.126  1.00 11.52           O  
ATOM   1371  N   ILE C  81      24.462   4.223  71.451  1.00  8.95           N  
ATOM   1372  CA  ILE C  81      25.202   3.153  70.809  1.00 10.94           C  
ATOM   1373  C   ILE C  81      26.483   3.811  70.328  1.00 17.01           C  
ATOM   1374  O   ILE C  81      26.458   4.659  69.433  1.00 16.19           O  
ATOM   1375  CB  ILE C  81      24.464   2.542  69.608  1.00 13.78           C  
ATOM   1376  CG1 ILE C  81      23.127   1.922  70.044  1.00 12.14           C  
ATOM   1377  CG2 ILE C  81      25.343   1.487  68.940  1.00 15.56           C  
ATOM   1378  CD1 ILE C  81      22.376   1.227  68.903  1.00 16.88           C  
ATOM   1379  N   GLY C  82      27.602   3.452  70.942  1.00 15.24           N  
ATOM   1380  CA  GLY C  82      28.840   4.140  70.645  1.00 16.75           C  
ATOM   1381  C   GLY C  82      28.687   5.600  71.024  1.00 15.70           C  
ATOM   1382  O   GLY C  82      28.137   5.913  72.082  1.00 14.81           O  
ATOM   1383  N   PRO C  83      29.153   6.505  70.154  1.00 14.84           N  
ATOM   1384  CA  PRO C  83      29.124   7.932  70.478  1.00 17.25           C  
ATOM   1385  C   PRO C  83      27.761   8.558  70.216  1.00 13.99           C  
ATOM   1386  O   PRO C  83      27.576   9.737  70.505  1.00 12.97           O  
ATOM   1387  CB  PRO C  83      30.155   8.519  69.510  1.00 16.04           C  
ATOM   1388  CG  PRO C  83      30.064   7.638  68.306  1.00 18.28           C  
ATOM   1389  CD  PRO C  83      29.772   6.246  68.840  1.00 16.88           C  
ATOM   1390  N   LEU C  84      26.815   7.792  69.681  1.00 10.66           N  
ATOM   1391  CA  LEU C  84      25.534   8.378  69.298  1.00  9.45           C  
ATOM   1392  C   LEU C  84      24.432   8.188  70.332  1.00  8.25           C  
ATOM   1393  O   LEU C  84      24.121   7.064  70.714  1.00  8.67           O  
ATOM   1394  CB  LEU C  84      25.052   7.814  67.957  1.00 12.28           C  
ATOM   1395  CG  LEU C  84      25.858   8.178  66.705  1.00 14.42           C  
ATOM   1396  CD1 LEU C  84      25.377   7.380  65.493  1.00 11.21           C  
ATOM   1397  CD2 LEU C  84      25.753   9.660  66.437  1.00 16.11           C  
ATOM   1398  N   ALA C  85      23.819   9.294  70.743  1.00 10.11           N  
ATOM   1399  CA  ALA C  85      22.645   9.240  71.612  1.00  9.46           C  
ATOM   1400  C   ALA C  85      21.377   9.090  70.773  1.00 10.12           C  
ATOM   1401  O   ALA C  85      21.237   9.742  69.739  1.00 11.68           O  
ATOM   1402  CB  ALA C  85      22.564  10.494  72.467  1.00 11.60           C  
ATOM   1403  N   PHE C  86      20.462   8.233  71.226  1.00  8.80           N  
ATOM   1404  CA  PHE C  86      19.171   8.034  70.575  1.00  9.73           C  
ATOM   1405  C   PHE C  86      18.064   8.403  71.555  1.00  9.79           C  
ATOM   1406  O   PHE C  86      18.012   7.869  72.665  1.00  9.80           O  
ATOM   1407  CB  PHE C  86      18.959   6.563  70.195  1.00  9.27           C  
ATOM   1408  CG  PHE C  86      19.800   6.080  69.035  1.00 11.31           C  
ATOM   1409  CD1 PHE C  86      21.178   5.941  69.157  1.00  9.48           C  
ATOM   1410  CD2 PHE C  86      19.198   5.705  67.841  1.00 10.25           C  
ATOM   1411  CE1 PHE C  86      21.945   5.464  68.094  1.00 10.98           C  
ATOM   1412  CE2 PHE C  86      19.968   5.235  66.757  1.00  9.35           C  
ATOM   1413  CZ  PHE C  86      21.337   5.107  66.895  1.00 10.86           C  
ATOM   1414  N   LEU C  87      17.183   9.309  71.145  1.00  7.70           N  
ATOM   1415  CA  LEU C  87      15.967   9.595  71.898  1.00  7.82           C  
ATOM   1416  C   LEU C  87      14.807   9.105  71.041  1.00  8.08           C  
ATOM   1417  O   LEU C  87      14.648   9.539  69.892  1.00  7.60           O  
ATOM   1418  CB  LEU C  87      15.837  11.094  72.173  1.00  8.27           C  
ATOM   1419  CG  LEU C  87      14.449  11.606  72.586  1.00  7.59           C  
ATOM   1420  CD1 LEU C  87      13.993  10.958  73.893  1.00 10.45           C  
ATOM   1421  CD2 LEU C  87      14.493  13.125  72.734  1.00 10.51           C  
ATOM   1422  N   VAL C  88      14.027   8.165  71.576  1.00  7.83           N  
ATOM   1423  CA  VAL C  88      12.956   7.529  70.805  1.00  7.20           C  
ATOM   1424  C   VAL C  88      11.691   7.551  71.640  1.00  7.49           C  
ATOM   1425  O   VAL C  88      11.681   7.045  72.767  1.00  9.08           O  
ATOM   1426  CB  VAL C  88      13.299   6.066  70.476  1.00  8.03           C  
ATOM   1427  CG1 VAL C  88      12.137   5.390  69.731  1.00  9.55           C  
ATOM   1428  CG2 VAL C  88      14.566   5.986  69.646  1.00  8.36           C  
ATOM   1429  N   PHE C  89      10.625   8.141  71.124  1.00  6.92           N  
ATOM   1430  CA  PHE C  89       9.400   8.190  71.921  1.00  7.66           C  
ATOM   1431  C   PHE C  89       8.151   8.293  71.071  1.00  9.39           C  
ATOM   1432  O   PHE C  89       8.211   8.670  69.895  1.00  8.24           O  
ATOM   1433  CB  PHE C  89       9.455   9.340  72.935  1.00  7.57           C  
ATOM   1434  CG  PHE C  89       9.447  10.710  72.309  1.00 10.76           C  
ATOM   1435  CD1 PHE C  89      10.597  11.236  71.743  1.00 10.04           C  
ATOM   1436  CD2 PHE C  89       8.289  11.475  72.305  1.00 10.95           C  
ATOM   1437  CE1 PHE C  89      10.594  12.499  71.181  1.00 11.61           C  
ATOM   1438  CE2 PHE C  89       8.274  12.741  71.739  1.00 11.23           C  
ATOM   1439  CZ  PHE C  89       9.430  13.253  71.177  1.00 10.57           C  
ATOM   1440  N   LYS C  90       7.026   7.957  71.689  1.00  8.60           N  
ATOM   1441  CA  LYS C  90       5.744   7.918  71.005  1.00 11.31           C  
ATOM   1442  C   LYS C  90       4.800   8.969  71.580  1.00  9.49           C  
ATOM   1443  O   LYS C  90       4.794   9.231  72.795  1.00  9.36           O  
ATOM   1444  CB  LYS C  90       5.137   6.522  71.150  1.00 11.43           C  
ATOM   1445  CG  LYS C  90       3.950   6.260  70.246  1.00 14.72           C  
ATOM   1446  CD  LYS C  90       3.305   4.941  70.616  1.00 16.26           C  
ATOM   1447  CE  LYS C  90       2.000   4.731  69.870  1.00 23.49           C  
ATOM   1448  NZ  LYS C  90       1.210   3.645  70.526  1.00 30.72           N  
ATOM   1449  N   THR C  91       4.016   9.585  70.704  1.00  9.02           N  
ATOM   1450  CA  THR C  91       2.981  10.508  71.135  1.00 10.48           C  
ATOM   1451  C   THR C  91       1.663  10.127  70.486  1.00 12.23           C  
ATOM   1452  O   THR C  91       1.622   9.289  69.580  1.00 13.04           O  
ATOM   1453  CB  THR C  91       3.292  11.974  70.743  1.00 11.34           C  
ATOM   1454  OG1 THR C  91       3.205  12.124  69.317  1.00 11.76           O  
ATOM   1455  CG2 THR C  91       4.678  12.381  71.223  1.00  9.25           C  
ATOM   1456  N   ALA C  92       0.588  10.764  70.941  1.00 13.39           N  
ATOM   1457  CA  ALA C  92      -0.691  10.690  70.244  1.00 12.63           C  
ATOM   1458  C   ALA C  92      -0.546  11.385  68.904  1.00 17.54           C  
ATOM   1459  O   ALA C  92      -1.339  11.184  67.975  1.00 16.15           O  
ATOM   1460  CB  ALA C  92      -1.779  11.360  71.068  1.00 14.13           C  
ATOM   1461  OXT ALA C  92       0.377  12.185  68.736  1.00 15.30           O  
TER    1462      ALA C  92                                                      
ATOM   1463  N   ASN D1116      -2.220   7.760  79.168  1.00 37.12           N  
ATOM   1464  CA  ASN D1116      -1.439   8.617  80.058  1.00 34.31           C  
ATOM   1465  C   ASN D1116      -0.120   9.054  79.423  1.00 29.19           C  
ATOM   1466  O   ASN D1116       0.451   8.331  78.592  1.00 23.93           O  
ATOM   1467  CB  ASN D1116      -1.186   7.920  81.399  1.00 39.36           C  
ATOM   1468  N   TYR D1117       0.357  10.228  79.833  1.00 25.11           N  
ATOM   1469  CA  TYR D1117       1.525  10.867  79.222  1.00 22.74           C  
ATOM   1470  C   TYR D1117       2.450  11.460  80.288  1.00 24.65           C  
ATOM   1471  O   TYR D1117       2.021  11.727  81.411  1.00 26.22           O  
ATOM   1472  CB  TYR D1117       1.071  11.945  78.229  1.00 24.82           C  
ATOM   1473  CG  TYR D1117       0.218  11.384  77.109  1.00 28.47           C  
ATOM   1474  CD1 TYR D1117       0.792  10.971  75.904  1.00 27.64           C  
ATOM   1475  CD2 TYR D1117      -1.164  11.242  77.260  1.00 31.00           C  
ATOM   1476  CE1 TYR D1117       0.008  10.435  74.877  1.00 25.26           C  
ATOM   1477  CE2 TYR D1117      -1.947  10.712  76.240  1.00 27.55           C  
ATOM   1478  CZ  TYR D1117      -1.354  10.312  75.051  1.00 29.24           C  
ATOM   1479  OH  TYR D1117      -2.132   9.785  74.036  1.00 37.36           O  
ATOM   1480  N   ALA D1118       3.721  11.643  79.942  1.00 19.31           N  
ATOM   1481  CA  ALA D1118       4.712  12.137  80.896  1.00 17.23           C  
ATOM   1482  C   ALA D1118       5.783  12.953  80.196  1.00 19.86           C  
ATOM   1483  O   ALA D1118       5.986  12.814  78.987  1.00 16.66           O  
ATOM   1484  CB  ALA D1118       5.346  10.986  81.655  1.00 20.80           C  
ATOM   1485  N   GLU D1119       6.465  13.797  80.966  1.00 15.56           N  
ATOM   1486  CA  GLU D1119       7.489  14.685  80.425  1.00 15.64           C  
ATOM   1487  C   GLU D1119       8.879  14.130  80.701  1.00 18.10           C  
ATOM   1488  O   GLU D1119       9.116  13.502  81.733  1.00 18.70           O  
ATOM   1489  CB  GLU D1119       7.338  16.104  80.993  1.00 16.56           C  
ATOM   1490  CG  GLU D1119       6.103  16.841  80.478  1.00 15.64           C  
ATOM   1491  CD  GLU D1119       5.916  18.237  81.070  1.00 17.98           C  
ATOM   1492  OE1 GLU D1119       6.761  18.694  81.875  1.00 20.23           O  
ATOM   1493  OE2 GLU D1119       4.910  18.882  80.718  1.00 16.56           O  
ATOM   1494  N   SER D1120       9.786  14.340  79.752  1.00 13.91           N  
ATOM   1495  CA  SER D1120      11.169  13.896  79.874  1.00 14.64           C  
ATOM   1496  C   SER D1120      12.099  15.012  79.433  1.00 15.89           C  
ATOM   1497  O   SER D1120      11.893  15.614  78.383  1.00 14.34           O  
ATOM   1498  CB  SER D1120      11.424  12.658  79.006  1.00 18.39           C  
ATOM   1499  OG  SER D1120      12.814  12.506  78.719  1.00 18.70           O  
ATOM   1500  N   GLY D1121      13.107  15.295  80.249  1.00 11.70           N  
ATOM   1501  CA  GLY D1121      14.173  16.211  79.885  1.00 11.36           C  
ATOM   1502  C   GLY D1121      15.497  15.467  79.887  1.00 14.99           C  
ATOM   1503  O   GLY D1121      15.845  14.790  80.863  1.00 15.10           O  
ATOM   1504  N   ILE D1122      16.238  15.588  78.788  1.00 12.75           N  
ATOM   1505  CA  ILE D1122      17.514  14.889  78.638  1.00 10.53           C  
ATOM   1506  C   ILE D1122      18.598  15.828  78.133  1.00 10.63           C  
ATOM   1507  O   ILE D1122      18.331  16.743  77.356  1.00  9.36           O  
ATOM   1508  CB  ILE D1122      17.392  13.723  77.639  1.00 13.96           C  
ATOM   1509  CG1 ILE D1122      16.458  12.642  78.182  1.00 19.44           C  
ATOM   1510  CG2 ILE D1122      18.759  13.115  77.339  1.00 16.42           C  
ATOM   1511  CD1 ILE D1122      15.994  11.663  77.102  1.00 18.80           C  
ATOM   1512  N   GLN D1123      19.826  15.589  78.585  1.00 10.71           N  
ATOM   1513  CA  GLN D1123      20.987  16.308  78.089  1.00 11.93           C  
ATOM   1514  C   GLN D1123      22.046  15.286  77.715  1.00  9.69           C  
ATOM   1515  O   GLN D1123      22.414  14.449  78.541  1.00 10.48           O  
ATOM   1516  CB  GLN D1123      21.525  17.252  79.165  1.00 11.66           C  
ATOM   1517  CG  GLN D1123      22.775  18.013  78.752  1.00 14.78           C  
ATOM   1518  CD  GLN D1123      22.513  18.941  77.597  1.00 14.37           C  
ATOM   1519  OE1 GLN D1123      21.561  19.730  77.624  1.00 11.42           O  
ATOM   1520  NE2 GLN D1123      23.337  18.844  76.559  1.00 12.89           N  
ATOM   1521  N   THR D1124      22.532  15.338  76.475  1.00 10.04           N  
ATOM   1522  CA  THR D1124      23.563  14.407  76.037  1.00  8.64           C  
ATOM   1523  C   THR D1124      24.813  14.581  76.890  1.00 13.01           C  
ATOM   1524  O   THR D1124      25.023  15.642  77.479  1.00 11.47           O  
ATOM   1525  CB  THR D1124      23.946  14.613  74.567  1.00  9.63           C  
ATOM   1526  OG1 THR D1124      24.263  15.999  74.347  1.00 10.54           O  
ATOM   1527  CG2 THR D1124      22.803  14.175  73.647  1.00  7.80           C  
ATOM   1528  N   ASP D1125      25.638  13.541  76.962  1.00 11.39           N  
ATOM   1529  CA  ASP D1125      26.855  13.604  77.772  1.00 12.68           C  
ATOM   1530  C   ASP D1125      27.810  14.700  77.292  1.00 17.81           C  
ATOM   1531  O   ASP D1125      28.486  15.352  78.093  1.00 16.42           O  
ATOM   1532  CB  ASP D1125      27.575  12.252  77.772  1.00 18.21           C  
ATOM   1533  CG  ASP D1125      26.725  11.125  78.368  1.00 20.30           C  
ATOM   1534  OD1 ASP D1125      25.741  11.400  79.093  1.00 16.38           O  
ATOM   1535  OD2 ASP D1125      27.065   9.950  78.118  1.00 24.12           O  
ATOM   1536  N   LEU D1126      27.872  14.885  75.979  1.00 12.94           N  
ATOM   1537  CA  LEU D1126      28.749  15.880  75.374  1.00 17.98           C  
ATOM   1538  C   LEU D1126      27.946  17.013  74.748  1.00 20.81           C  
ATOM   1539  O   LEU D1126      28.514  18.017  74.308  1.00 22.89           O  
ATOM   1540  CB  LEU D1126      29.617  15.229  74.298  1.00 14.96           C  
ATOM   1541  CG  LEU D1126      30.579  14.162  74.813  1.00 18.26           C  
ATOM   1542  CD1 LEU D1126      31.263  13.455  73.652  1.00 18.46           C  
ATOM   1543  CD2 LEU D1126      31.602  14.812  75.731  1.00 21.14           C  
ATOM   1544  OXT LEU D1126      26.716  16.941  74.653  1.00 14.35           O  
TER    1545      LEU D1126                                                      
HETATM 1546  O   HOH A 101      12.075  32.271  77.514  1.00 13.42           O  
HETATM 1547  O   HOH A 102      20.832  25.586  82.725  1.00 13.98           O  
HETATM 1548  O   HOH A 103      25.290  22.671  64.165  1.00 15.61           O  
HETATM 1549  O   HOH A 104       9.631  13.793  55.078  1.00 16.24           O  
HETATM 1550  O   HOH A 105       3.697  30.819  78.198  1.00 15.65           O  
HETATM 1551  O   HOH A 106      24.221  22.104  77.162  1.00 14.00           O  
HETATM 1552  O   HOH A 107       6.740  19.313  57.321  1.00 10.00           O  
HETATM 1553  O   HOH A 108       1.597  19.068  77.972  1.00 20.85           O  
HETATM 1554  O   HOH A 109      26.719  24.658  65.232  1.00 15.35           O  
HETATM 1555  O   HOH A 110      -3.852  21.984  72.488  1.00 24.42           O  
HETATM 1556  O   HOH A 111      -4.033  20.192  70.486  1.00 21.44           O  
HETATM 1557  O   HOH A 112      14.878  20.933  82.097  1.00 28.09           O  
HETATM 1558  O   HOH A 113       6.192  27.889  56.951  1.00 20.17           O  
HETATM 1559  O   HOH A 114      22.189  31.450  83.191  1.00 27.02           O  
HETATM 1560  O   HOH A 115       4.386  30.249  80.931  1.00 26.99           O  
HETATM 1561  O   HOH A 116       3.798  23.932  80.716  1.00 20.93           O  
HETATM 1562  O   HOH A 117       1.539  32.294  78.479  1.00 25.54           O  
HETATM 1563  O   HOH A 118      23.533  30.715  62.876  1.00 25.80           O  
HETATM 1564  O   HOH A 119      15.647  33.289  58.564  1.00 25.82           O  
HETATM 1565  O   HOH A 120       7.845  27.304  55.050  1.00 26.73           O  
HETATM 1566  O   HOH A 121      15.907  37.813  74.417  1.00 28.56           O  
HETATM 1567  O   HOH A 122      13.936  24.639  81.956  1.00 17.30           O  
HETATM 1568  O   HOH A 123       0.456  24.766  56.815  1.00 25.42           O  
HETATM 1569  O   HOH A 124      23.521  30.733  70.689  1.00 30.01           O  
HETATM 1570  O   HOH A 125      12.666  31.360  80.140  1.00 18.90           O  
HETATM 1571  O   HOH A 126      22.803  30.180  77.050  1.00 21.70           O  
HETATM 1572  O   HOH A 127       0.413  16.780  76.746  1.00 21.49           O  
HETATM 1573  O   HOH A 128       5.606  32.552  77.267  1.00 21.57           O  
HETATM 1574  O   HOH A 129      13.638  37.654  73.276  1.00 20.92           O  
HETATM 1575  O   HOH A 130      12.724  22.343  82.291  1.00 27.63           O  
HETATM 1576  O   HOH A 131       9.470  34.306  77.414  1.00 27.35           O  
HETATM 1577  O   HOH A 132       8.869  36.289  75.741  1.00 31.20           O  
HETATM 1578  O   HOH A 133       0.757  23.282  80.670  1.00 31.28           O  
HETATM 1579  O   HOH A 134      19.533  35.977  73.600  1.00 25.43           O  
HETATM 1580  O   HOH A 135      22.739  29.091  60.774  1.00 32.29           O  
HETATM 1581  O   HOH A 136       6.276  31.729  58.763  1.00 32.06           O  
HETATM 1582  O   HOH A 137      30.452  25.214  69.072  1.00 32.40           O  
HETATM 1583  O   HOH A 138      -3.750  22.386  76.433  1.00 35.58           O  
HETATM 1584  O   HOH A 139      14.773  18.656  83.349  1.00 33.04           O  
HETATM 1585  O   HOH A 140       0.577  28.027  62.446  1.00 27.48           O  
HETATM 1586  O   HOH A 141       0.016  20.994  79.406  1.00 35.19           O  
HETATM 1587  O   HOH A 142      27.134  26.583  63.126  1.00 36.20           O  
HETATM 1588  O   HOH A 143       5.807  28.076  81.340  1.00 28.77           O  
HETATM 1589  O   HOH A 144      25.422  29.547  72.178  1.00 38.69           O  
HETATM 1590  O   HOH A 145      -1.340  29.290  63.851  1.00 38.16           O  
HETATM 1591  O   HOH A 146      -2.621  18.343  66.804  1.00 30.70           O  
HETATM 1592  O   HOH A 147      -2.789  27.446  79.600  1.00 33.66           O  
HETATM 1593  O   HOH A 148      -0.599  32.598  66.548  1.00 30.60           O  
HETATM 1594  O   HOH A 149       1.087  34.059  68.300  1.00 33.24           O  
HETATM 1595  O   HOH A 150       0.098  32.648  64.004  1.00 35.08           O  
HETATM 1596  O   HOH A 151       6.106  31.971  81.956  1.00 38.42           O  
HETATM 1597  O   HOH A 152       4.773  34.731  76.127  1.00 29.70           O  
HETATM 1598  O   HOH A 153      15.048  35.926  62.134  1.00 39.55           O  
HETATM 1599  O   HOH A 154      16.929  26.473  54.464  1.00 32.36           O  
HETATM 1600  O   HOH A 155      15.929  37.797  78.390  1.00 31.23           O  
HETATM 1601  O   HOH A 156      22.255  32.916  63.888  1.00 25.52           O  
HETATM 1602  O   HOH A 157       0.447  14.413  71.188  1.00 22.60           O  
HETATM 1603  O   HOH A 158      -1.168  27.297  67.869  1.00 33.71           O  
HETATM 1604  O   HOH A 159      28.391  26.735  72.951  1.00 36.39           O  
HETATM 1605  O   HOH A 160      -1.211  29.711  66.994  1.00 37.33           O  
HETATM 1606  O   HOH A 161      25.413  24.827  74.029  1.00 36.42           O  
HETATM 1607  O   HOH A 162       3.828  10.710  60.405  1.00 23.98           O  
HETATM 1608  O   HOH A 163      24.027  26.267  75.498  1.00 30.34           O  
HETATM 1609  O   HOH A 164      17.722  29.302  55.348  1.00 34.93           O  
HETATM 1610  O   HOH A 165      27.004  25.153  78.051  1.00 33.48           O  
HETATM 1611  O   HOH A 166      -4.944  24.164  77.515  1.00 40.67           O  
HETATM 1612  O   HOH A 167      -1.995  23.868  78.295  1.00 34.39           O  
HETATM 1613  O   HOH A 168       6.592  35.840  74.048  1.00 35.67           O  
HETATM 1614  O   HOH A 169      11.132  32.290  57.697  1.00 34.41           O  
HETATM 1615  O   HOH A 170      21.774  25.191  55.415  1.00 34.18           O  
HETATM 1616  O   HOH A 171       9.250  30.508  58.238  1.00 37.79           O  
HETATM 1617  O   HOH A 172      11.926  39.178  74.363  1.00 29.34           O  
HETATM 1618  O   HOH A 173      -1.571  32.144  78.190  1.00 31.00           O  
HETATM 1619  O   HOH A 174      -3.310  30.674  77.015  1.00 34.81           O  
HETATM 1620  O   HOH A 175      12.046  25.682  83.303  1.00 21.90           O  
HETATM 1621  O   HOH A 176      24.247  25.620  54.572  1.00 34.78           O  
HETATM 1622  O   HOH A 177      12.555  34.315  59.924  1.00 40.99           O  
HETATM 1623  O   HOH A 178      -0.984  16.021  78.951  1.00 33.65           O  
HETATM 1624  O   HOH A 179      25.981  26.755  56.635  1.00 42.20           O  
HETATM 1625  O   HOH A 180      -2.813  27.758  82.007  1.00 39.55           O  
HETATM 1626  O   HOH A 181      30.430  27.730  70.435  1.00 37.38           O  
HETATM 1627  O   HOH A 182       3.826  30.123  55.799  1.00 37.04           O  
HETATM 1628  O   HOH A 183       2.138  36.731  68.787  1.00 32.92           O  
HETATM 1629  O   HOH A 184      -5.974  21.392  78.443  1.00 38.20           O  
HETATM 1630  O   HOH B1201      10.142  19.508  57.324  1.00 11.93           O  
HETATM 1631  O   HOH B1202      17.937  19.821  57.712  1.00 16.75           O  
HETATM 1632  O   HOH B1203      12.935  19.617  57.187  1.00 18.31           O  
HETATM 1633  O   HOH B1204      19.090  22.394  57.312  1.00 25.10           O  
HETATM 1634  O   HOH B1205      13.995  20.697  54.824  1.00 32.09           O  
HETATM 1635  O   HOH B1206      20.666  22.255  59.286  1.00 25.70           O  
HETATM 1636  O   HOH B1207      25.347  16.361  56.833  1.00 28.18           O  
HETATM 1637  O   HOH B1208      22.638  19.732  57.458  1.00 27.42           O  
HETATM 1638  O   HOH B1209       6.682   8.084  55.961  1.00 31.46           O  
HETATM 1639  O   HOH B1210      13.109  23.192  53.979  1.00 35.87           O  
HETATM 1640  O   HOH B1211      -1.954  18.176  61.290  1.00 22.87           O  
HETATM 1641  O   HOH B1212      30.006  17.290  63.666  1.00 36.52           O  
HETATM 1642  O   HOH B1213      25.283  18.519  57.885  1.00 34.79           O  
HETATM 1643  O   HOH B1214      26.329  15.113  59.359  1.00 31.23           O  
HETATM 1644  O   HOH B1215      19.828  23.364  55.029  1.00 38.10           O  
HETATM 1645  O   HOH B1216      29.264  18.306  59.524  1.00 42.00           O  
HETATM 1646  O   HOH C 101      27.042  12.873  73.689  1.00 10.36           O  
HETATM 1647  O   HOH C 102      26.168   1.954  54.297  1.00 14.78           O  
HETATM 1648  O   HOH C 103      23.640   7.658  55.944  1.00 12.23           O  
HETATM 1649  O   HOH C 104      27.428  -0.236  55.534  1.00 15.26           O  
HETATM 1650  O   HOH C 105       5.973   6.963  59.247  1.00 20.07           O  
HETATM 1651  O   HOH C 106      16.861  -0.669  60.888  1.00 15.20           O  
HETATM 1652  O   HOH C 107      12.330  -1.880  79.665  1.00 17.73           O  
HETATM 1653  O   HOH C 108      10.577   1.118  81.913  1.00 20.66           O  
HETATM 1654  O   HOH C 109      28.914  11.189  72.497  1.00 11.95           O  
HETATM 1655  O   HOH C 110       8.558  -2.011  60.909  1.00 20.67           O  
HETATM 1656  O   HOH C 111      26.760   4.182  61.243  1.00 17.70           O  
HETATM 1657  O   HOH C 112       8.606  -7.091  78.006  1.00 25.25           O  
HETATM 1658  O   HOH C 113       3.363  17.116  79.171  1.00 17.24           O  
HETATM 1659  O   HOH C 114      21.999   0.039  79.826  1.00 20.90           O  
HETATM 1660  O   HOH C 115      21.170   7.772  83.213  1.00 16.08           O  
HETATM 1661  O   HOH C 116      23.522   6.041  82.582  1.00 29.33           O  
HETATM 1662  O   HOH C 117      15.260  -3.363  60.930  1.00 24.12           O  
HETATM 1663  O   HOH C 118      25.105  13.011  61.152  1.00 16.27           O  
HETATM 1664  O   HOH C 119      14.432  -0.673  80.532  1.00 17.56           O  
HETATM 1665  O   HOH C 120      17.269  11.556  55.382  1.00 25.59           O  
HETATM 1666  O   HOH C 121      -0.894   8.923  66.636  1.00 19.89           O  
HETATM 1667  O   HOH C 122      13.734  14.410  76.538  1.00 17.40           O  
HETATM 1668  O   HOH C 123      28.427   4.511  74.233  1.00 22.25           O  
HETATM 1669  O   HOH C 124       9.099  -5.406  80.652  1.00 26.97           O  
HETATM 1670  O   HOH C 125      -1.140   3.959  63.796  1.00 24.74           O  
HETATM 1671  O   HOH C 126      15.766  -5.050  62.962  1.00 26.71           O  
HETATM 1672  O   HOH C 127      10.890  -3.147  61.448  1.00 29.82           O  
HETATM 1673  O   HOH C 128      -0.637   7.249  69.630  1.00 23.95           O  
HETATM 1674  O   HOH C 129      19.698  11.540  53.332  1.00 23.20           O  
HETATM 1675  O   HOH C 130       9.152  -1.140  58.297  1.00 31.17           O  
HETATM 1676  O   HOH C 131       5.414  -3.971  74.961  1.00 30.43           O  
HETATM 1677  O   HOH C 132      30.070  14.339  64.446  1.00 28.12           O  
HETATM 1678  O   HOH C 133      25.231  -2.014  64.155  1.00 23.34           O  
HETATM 1679  O   HOH C 134       2.309  15.167  80.504  1.00 28.99           O  
HETATM 1680  O   HOH C 135      27.629  11.356  63.285  1.00 34.76           O  
HETATM 1681  O   HOH C 136      21.759  -2.638  76.639  1.00 35.78           O  
HETATM 1682  O   HOH C 137      27.829   1.989  58.853  1.00 24.71           O  
HETATM 1683  O   HOH C 138       5.806  -4.896  72.365  1.00 34.02           O  
HETATM 1684  O   HOH C 139      23.522   3.765  83.599  1.00 27.48           O  
HETATM 1685  O   HOH C 140      27.522   4.170  66.839  1.00 21.92           O  
HETATM 1686  O   HOH C 141      28.751   6.057  65.109  1.00 23.66           O  
HETATM 1687  O   HOH C 142       9.787  10.427  81.291  1.00 29.49           O  
HETATM 1688  O   HOH C 143       6.385   4.345  58.547  1.00 28.76           O  
HETATM 1689  O   HOH C 144       7.057  -4.401  60.746  1.00 32.36           O  
HETATM 1690  O   HOH C 145      11.737  -7.706  71.532  1.00 29.89           O  
HETATM 1691  O   HOH C 146      27.428  11.238  60.508  1.00 33.97           O  
HETATM 1692  O   HOH C 147       1.255  10.016  62.530  1.00 23.04           O  
HETATM 1693  O   HOH C 148      12.085  -9.366  81.138  1.00 35.25           O  
HETATM 1694  O   HOH C 149      19.093  -2.800  77.553  1.00 37.42           O  
HETATM 1695  O   HOH C 150      27.405   8.024  61.857  1.00 24.10           O  
HETATM 1696  O   HOH C 151      11.221  12.629  52.662  1.00 33.87           O  
HETATM 1697  O   HOH C 152      28.493   8.971  64.470  1.00 28.22           O  
HETATM 1698  O   HOH C 153      16.776   9.247  54.885  1.00 29.57           O  
HETATM 1699  O   HOH C 154      15.864  -5.578  79.597  1.00 31.08           O  
HETATM 1700  O   HOH C 155      10.602  -6.116  83.204  1.00 31.11           O  
HETATM 1701  O   HOH C 156      22.406  10.199  82.700  1.00 30.16           O  
HETATM 1702  O   HOH C 157       5.583  -0.369  76.507  1.00 27.42           O  
HETATM 1703  O   HOH C 158      22.954  -5.424  63.808  1.00 35.07           O  
HETATM 1704  O   HOH C 159       3.781  -1.656  75.012  1.00 31.06           O  
HETATM 1705  O   HOH C 160      27.749   1.511  73.141  1.00 29.52           O  
HETATM 1706  O   HOH C 161       0.347   7.788  72.479  1.00 28.16           O  
HETATM 1707  O   HOH C 162      19.823  -6.757  69.001  1.00 34.87           O  
HETATM 1708  O   HOH C 163      30.074   7.732  60.851  1.00 32.08           O  
HETATM 1709  O   HOH C 164      28.187   7.888  54.939  1.00 10.73           O  
HETATM 1710  O   HOH C 165       3.680   4.158  58.067  1.00 30.13           O  
HETATM 1711  O   HOH C 166      26.089   3.460  83.050  1.00 37.85           O  
HETATM 1712  O   HOH C 167      16.261  11.651  53.116  1.00 35.82           O  
HETATM 1713  O   HOH C 168      18.738  10.645  81.120  1.00 30.47           O  
HETATM 1714  O   HOH C 169       0.783  12.790  73.047  1.00 21.43           O  
HETATM 1715  O   HOH C 170      30.589   7.783  55.928  1.00 27.27           O  
HETATM 1716  O   HOH C 171       2.982   1.183  70.572  1.00 31.31           O  
HETATM 1717  O   HOH C 172      27.213  13.874  62.824  1.00 34.15           O  
HETATM 1718  O   HOH C 173       0.409   3.368  77.556  1.00 37.08           O  
HETATM 1719  O   HOH C 174      13.476  -6.176  64.388  1.00 38.67           O  
HETATM 1720  O   HOH C 175      11.403  -5.377  63.526  1.00 36.78           O  
HETATM 1721  O   HOH C 176       9.545   1.494  57.460  1.00 32.99           O  
HETATM 1722  O   HOH C 177      31.115   9.731  64.393  1.00 31.10           O  
HETATM 1723  O   HOH C 178      26.013  21.698  74.938  1.00 33.18           O  
HETATM 1724  O   HOH C 179      -1.582   4.447  66.919  1.00 35.60           O  
HETATM 1725  O   HOH C 180       8.118   0.296  82.960  1.00 35.15           O  
HETATM 1726  O   HOH C 181      27.071   1.319  81.341  1.00 36.74           O  
HETATM 1727  O   HOH C 182      28.206   2.371  62.875  1.00 39.44           O  
HETATM 1728  O   HOH C 183      25.055  -0.136  80.583  1.00 33.38           O  
HETATM 1729  O   HOH C 184       3.037  -1.040  72.625  1.00 40.00           O  
HETATM 1730  O   HOH C 185      21.985  -4.929  59.696  1.00 36.49           O  
HETATM 1731  O   HOH C 186      28.214   5.935  79.511  1.00 33.78           O  
HETATM 1732  O   HOH C 187      20.171  -5.290  64.519  1.00 31.24           O  
HETATM 1733  O   HOH C 188      24.528  -1.625  78.567  1.00 36.12           O  
HETATM 1734  O   HOH C 189      11.091  10.824  54.060  1.00 31.30           O  
HETATM 1735  O   HOH C 190      12.992   3.062  56.155  1.00 28.73           O  
HETATM 1736  O   HOH C 191       3.189  -0.069  78.548  1.00 36.37           O  
HETATM 1737  O   HOH C 192      15.899   7.539  56.774  1.00 25.97           O  
HETATM 1738  O   HOH C 193       7.329  -3.634  82.336  1.00 31.15           O  
HETATM 1739  O   HOH C 194      -1.862   4.986  71.071  1.00 35.85           O  
HETATM 1740  O   HOH C 195       5.347  -5.325  81.321  1.00 43.31           O  
HETATM 1741  O   HOH D1201      23.151  11.856  78.585  1.00 15.95           O  
HETATM 1742  O   HOH D1202      20.016  13.878  81.009  1.00 18.32           O  
HETATM 1743  O   HOH D1203      18.091  15.227  82.568  1.00 17.01           O  
HETATM 1744  O   HOH D1204       4.431  21.414  79.830  1.00 16.03           O  
HETATM 1745  O   HOH D1205      21.310  11.514  80.769  1.00 24.60           O  
HETATM 1746  O   HOH D1206      13.044  14.300  82.920  1.00 25.58           O  
HETATM 1747  O   HOH D1207      16.638  12.152  81.694  1.00 28.85           O  
HETATM 1748  O   HOH D1208      12.398   9.888  82.363  1.00 27.59           O  
HETATM 1749  O   HOH D1209      22.751  14.915  82.414  1.00 35.65           O  
HETATM 1750  O   HOH D1210      26.376  18.159  77.638  1.00 25.23           O  
HETATM 1751  O   HOH D1211      14.010  11.323  81.186  1.00 28.07           O  
HETATM 1752  O   HOH D1212       5.721  14.075  83.629  1.00 32.02           O  
HETATM 1753  O   HOH D1213      24.523  14.904  80.692  1.00 30.56           O  
HETATM 1754  O   HOH D1214       5.824  20.790  83.391  1.00 28.62           O  
HETATM 1755  O   HOH D1215      17.413  14.559  85.076  1.00 36.82           O  
HETATM 1756  O   HOH D1216      27.690   6.443  76.891  1.00 28.64           O  
HETATM 1757  O   HOH D1217      15.253  12.857  83.800  1.00 31.05           O  
HETATM 1758  O   HOH D1218      28.458   8.946  76.172  1.00 31.37           O  
HETATM 1759  O   HOH D1219      29.379  18.159  78.308  1.00 31.22           O  
HETATM 1760  O   HOH D1220      28.473  20.636  75.222  1.00 35.68           O  
HETATM 1761  O   HOH D1221       7.405  16.229  85.027  1.00 37.29           O  
HETATM 1762  O   HOH D1222      25.833  17.225  80.628  1.00 35.00           O  
MASTER      239    0    0    4   12    0    0    6 1758    4    0   18          
END                                                                             
