# Supplementary material for: De Novo Design of Protein-Binding Peptides by Quantum Computing
Source: J Chem Theory Comput. 2025 Sep 29;21(19):9993–10005. doi: 10.1021/acs.jctc.5c00768 (PMC12529961; doi:10.1021/acs.jctc.5c00768)
Supplement: Supplementary file 1 [file ct5c00768_si_001.zip › Datafile/Sequence_based_validation/Data/LC8_hub_entries.xlsx]

## Sheet: Sheet1
Peptide
STTGTQCD
ICAGTQTD
RDCSTQTE
KDSSTQTD
RDGSTQTE
TGLPTQTP
QSTCTQTR
NTQHTQTC
GHIQTQTH
AHMYTQTC
GDIGTMTD
RDIETQTP
LDMETQTE
ISTGVQVN
ISVHTQTF
SSIAAQTD
VSRETQTS
SNIQTQTE
LDIETQTD
FDTQTQTD
SDTETQTE
NSTETQTM
TSNETQTA
SSVETQTS
VAQGTQTP
AEFSTQTP
ANYGSQTE
CDKSTQTP
EDKATQTL
LDKQTQTP
LDKKTQTP
TTASTQTP
RSVSTQTG
YTKQTQTT
YSKETQTP
VDRSIQTV
QSVGVQVE
LSIGIQVD
KDLGIQVD
VSRGTQTE
EDKQTQTP
VSRGTQTE
VDAESQTL
QTFGSQTE
WSTTTQTD
SEVGTQTS
IDAATQTE
ACKSTQDP
TDAITQIE
RHIDIQTD
ADTSTQTD
EDKGVQCE
RSIDTQTP
REIGVGCD
PTKQTQTF
KDGDTQTD
VDKETNTE
LDVSSQTD
RHIGTQIS
YPKRSQTS
RTMGTQTV
GSKSTQTV
RHQSVQTE
KSIQIQTE
NTAATQTE
SATGTQTS
WTRSTQTT
KDSYTLTE
FQASTQTR
RTSETNTP
KDTGIQVD
EHGVTQTE
CNFSVQTF
VDNGLQTE
KHNSTQTV
AESGIQTD
ADFDVQTS
CNMETQTS
SSTEVQVE
NDISTQTS
EDKSTQTT
LTTATQTT
QDKQTQTP
RCVSVQTD
LDAGSQTS
VDKETNTD
CDAGSQTD
VDKETNTE
TSQATQTE
MAKSTQTF
HSKGTQTA
RDVATSPI
REKGTQTS
QDSSTQTD
QNTASQTM
SAKATQTD
QERAIQTD
VSAATQTI
NNIGIQTM
QDATVQTE
VSRSTQTG
FTRSTQTS
DDKNTMTD
VSVSVQTD
YDKGIQTD
RNSQTQTD
KSKGSQTE
LHRSTQTT
TTKSTQTQ
SDKGVQTP
VDRSTQTD
