# Supplementary material for: De Novo Design of Protein-Binding Peptides by Quantum Computing
Source: J Chem Theory Comput. 2025 Sep 29;21(19):9993–10005. doi: 10.1021/acs.jctc.5c00768 (PMC12529961; doi:10.1021/acs.jctc.5c00768)
Supplement: Supplementary file 1 [file ct5c00768_si_001.zip › Datafile/Structure_based_validation/3BFW/bad_guess/results.txt]

Detected 24 cores, using 24 cores
copying the ramaprob.data file from /opt/ADFRsuite-1.0/CCSBpckgs/ADCP/ramaprob.data to /home/larsmeuser/Projects/ADCP/3bfw/bad_guess/FFFFLLFFLFF
Performing search (200 ADCP runs with 22000000 steps each) ...
0%   10   20   30   40   50   60   70   80   90   100%
|----|----|----|----|----|----|----|----|----|----|


*
*
*
*
**
**
**
**
***
***
***
***
****
****
****
****
*****
*****
*****
*****
******
******
******
******
*******
*******
*******
*******
********
********
********
********
*********
*********
*********
*********
**********
**********
**********
**********
***********
***********
***********
***********
************
************
************
************
*************
*************
*************
*************
**************
**************
**************
**************
***************
***************
***************
***************
****************
****************
****************
****************
*****************
*****************
*****************
*****************
******************
******************
******************
******************
*******************
*******************
*******************
*******************
********************
********************
********************
********************
*********************
*********************
*********************
*********************
**********************
**********************
**********************
**********************
***********************
***********************
***********************
***********************
************************
************************
************************
************************
*************************
*************************
*************************
*************************
**************************
**************************
**************************
**************************
***************************
***************************
***************************
***************************
****************************
****************************
****************************
****************************
****************************
*****************************
*****************************
*****************************
******************************
******************************
******************************
******************************
*******************************
*******************************
*******************************
*******************************
********************************
********************************
********************************
********************************
*********************************
*********************************
*********************************
*********************************
**********************************
**********************************
**********************************
**********************************
***********************************
***********************************
***********************************
***********************************
************************************
************************************
************************************
************************************
*************************************
*************************************
*************************************
*************************************
**************************************
**************************************
**************************************
**************************************
***************************************
***************************************
***************************************
***************************************
****************************************
****************************************
****************************************
****************************************
*****************************************
*****************************************
*****************************************
*****************************************
******************************************
******************************************
******************************************
******************************************
*******************************************
*******************************************
*******************************************
*******************************************
********************************************
********************************************
********************************************
********************************************
*********************************************
*********************************************
*********************************************
*********************************************
**********************************************
**********************************************
**********************************************
**********************************************
***********************************************
***********************************************
***********************************************
***********************************************
************************************************
************************************************
************************************************
************************************************
*************************************************
*************************************************
*************************************************
*************************************************
**************************************************
Docking performed in 9782.14 seconds, i.e. 2 hours 43 minutes 02.136437 seconds 
finish calculating neighbors for 50464 poses with 42.0 seconds
mode |  affinity  | ref. | clust. | rmsd | energy | best |
     | (kcal/mol) | fnc  |  size  | stdv |  stdv  | run  |
-----+------------+------+--------+------+--------+------+
   1        -32.1    0.433      38      NA      NA    13635 
   2        -31.3    0.150      20      NA      NA    20137 
   3        -31.1    0.133      41      NA      NA    17499 
   4        -31.1    0.133      61      NA      NA    37808 
   5        -31.0    0.467      60      NA      NA    5981 
   6        -30.8    0.283      44      NA      NA    21933 
   7        -30.8    0.117      25      NA      NA    14252 
   8        -30.7    0.400      70      NA      NA    40840 
   9        -30.7    0.233      62      NA      NA    47295 
  10        -30.6    0.150      37      NA      NA    20129 
  11        -30.4    0.150      61      NA      NA    12328 
  12        -30.4    0.133     109      NA      NA    27719 
  13        -30.3    0.100      32      NA      NA    23017 
  14        -30.3    0.100      38      NA      NA    40573 
  15        -30.2    0.133      19      NA      NA    50168 
  16        -30.1    0.167      24      NA      NA    2686 
  17        -30.0    0.433      34      NA      NA    44188 
  18        -30.0    0.133      50      NA      NA    42826 
  19        -30.0    0.050      55      NA      NA    36119 
  20        -29.9    0.100      58      NA      NA    25212 
  21        -29.9    0.150      64      NA      NA    32907 
  22        -29.9    0.500      45      NA      NA    34186 
  23        -29.8    0.517      42      NA      NA    2021 
  24        -29.8    0.283      40      NA      NA    1114 
  25        -29.7    0.083      59      NA      NA    29357 
  26        -29.7    0.133      38      NA      NA    27170 
  27        -29.6    0.133       4      NA      NA    21940 
  28        -29.6    0.133      36      NA      NA    11538 
  29        -29.5    0.650      17      NA      NA    13638 
  30        -29.5    0.167      29      NA      NA    27998 
  31        -29.5    0.083      66      NA      NA    46645 
  32        -29.4    0.550      37      NA      NA    31631 
  33        -29.4    0.150       2      NA      NA    27171 
  34        -29.3    0.417       1      NA      NA    44182 
  35        -29.3    0.033      26      NA      NA    29630 
  36        -29.2    0.433      49      NA      NA    6534 
  37        -29.2    0.117      30      NA      NA    32616 
  38        -29.1    0.167       6      NA      NA    14226 
  39        -29.1    0.133      30      NA      NA    45003 
  40        -28.8    0.183       1      NA      NA    21934 
  41        -28.7    0.167      53      NA      NA    14776 
  42        -28.7    0.050      23      NA      NA    46045 
  43        -28.7    0.150      44      NA      NA    15531 
  44        -28.7    0.150      17      NA      NA    50154 
  45        -28.6    0.150      45      NA      NA    32100 
  46        -28.6    0.383      38      NA      NA    41741 
  47        -28.6    0.133      41      NA      NA    3438 
  48        -28.5    0.117      38      NA      NA    46972 
  49        -28.5    0.183      26      NA      NA    10649 
  50        -28.5    0.150      33      NA      NA    13293 
  51        -28.5    0.683      13      NA      NA    4320 
  52        -28.5    0.167       8      NA      NA    34864 
  53        -28.5    0.350      63      NA      NA    9401 
  54        -28.5    0.150      69      NA      NA    5348 
  55        -28.4    0.150      20      NA      NA    18865 
  56        -28.4    0.117       1      NA      NA    13926 
  57        -28.4    0.033      29      NA      NA    10946 
  58        -28.4    0.100      35      NA      NA    1736 
  59        -28.3    0.117      27      NA      NA    17832 
  60        -28.3    0.150      48      NA      NA    47824 
  61        -28.3    0.150      41      NA      NA    14220 
  62        -28.3    0.133      20      NA      NA    33884 
  63        -28.3    0.600      45      NA      NA    6270 
  64        -28.3    0.517      20      NA      NA    44145 
  65        -28.3    0.133       5      NA      NA    4105 
  66        -28.2    0.133       1      NA      NA    17839 
  67        -28.2    0.133      18      NA      NA    3215 
  68        -28.2    0.150       1      NA      NA    11530 
  69        -28.2    0.100      51      NA      NA    42520 
  70        -28.2    0.150      53      NA      NA    34857 
  71        -28.2    0.283      47      NA      NA    46356 
  72        -28.2    0.067      55      NA      NA    41446 
  73        -28.2    0.633      60      NA      NA    20371 
  74        -28.1    0.133      48      NA      NA    47554 
  75        -28.1    0.183      44      NA      NA    28831 
  76        -28.1    0.217      50      NA      NA    26918 
  77        -28.1    0.167      55      NA      NA    4101 
  78        -28.1    0.167      40      NA      NA    30106 
  79        -28.1    0.167      70      NA      NA    24160 
  80        -28.0    0.433      34      NA      NA    23878 
  81        -28.0    0.150       1      NA      NA    33888 
  82        -28.0    0.817      69      NA      NA    13632 
  83        -28.0    0.550      69      NA      NA    23313 
  84        -28.0    0.150       8      NA      NA    19445 
  85        -27.9    0.083      60      NA      NA    23542 
  86        -27.9    0.033      46      NA      NA    33621 
  87        -27.9    0.433       9      NA      NA    4311 
  88        -27.9    0.150      44      NA      NA    27477 
  89        -27.9    0.050      17      NA      NA    18374 
  90        -27.8    0.167      56      NA      NA    9937 
  91        -27.8    0.083      51      NA      NA    25933 
  92        -27.8    0.483      26      NA      NA    36377 
  93        -27.8    0.283      20      NA      NA    19899 
  94        -27.7    0.117       1      NA      NA    25214 
  95        -27.7    0.717      40      NA      NA    43274 
  96        -27.7    0.333       6      NA      NA    19898 
  97        -27.7    0.167       2      NA      NA    34869 
  98        -27.7    0.133       1      NA      NA    47823 
  99        -27.7    0.267       1      NA      NA    47304 
 100        -27.7    0.350      92      NA      NA    7064 
clean up unzipped map files
