# Supplementary material for: De Novo Design of Protein-Binding Peptides by Quantum Computing
Source: J Chem Theory Comput. 2025 Sep 29;21(19):9993–10005. doi: 10.1021/acs.jctc.5c00768 (PMC12529961; doi:10.1021/acs.jctc.5c00768)
Supplement: Supplementary file 1 [file ct5c00768_si_001.zip › Datafile/Structure_based_validation/3BFW/redocking/results.txt]

Detected 24 cores, using 24 cores
copying the ramaprob.data file from /opt/ADFRsuite-1.0/CCSBpckgs/ADCP/ramaprob.data to /home/larsmeuser/Projects/ADCP/3bfw/redocking
Performing search (200 ADCP runs with 22000000 steps each) ...
0%   10   20   30   40   50   60   70   80   90   100%
|----|----|----|----|----|----|----|----|----|----|


*
*
*
*
**
**
**
**
***
***
***
***
****
****
****
****
*****
*****
*****
*****
******
******
******
******
*******
*******
*******
*******
********
********
********
********
*********
*********
*********
*********
**********
**********
**********
**********
***********
***********
***********
***********
************
************
************
************
*************
*************
*************
*************
**************
**************
**************
**************
***************
***************
***************
***************
****************
****************
****************
****************
*****************
*****************
*****************
*****************
******************
******************
******************
******************
*******************
*******************
*******************
*******************
********************
********************
********************
********************
*********************
*********************
*********************
*********************
**********************
**********************
**********************
**********************
***********************
***********************
***********************
***********************
************************
************************
************************
************************
*************************
*************************
*************************
*************************
**************************
**************************
**************************
**************************
***************************
***************************
***************************
***************************
****************************
****************************
****************************
****************************
****************************
*****************************
*****************************
*****************************
******************************
******************************
******************************
******************************
*******************************
*******************************
*******************************
*******************************
********************************
********************************
********************************
********************************
*********************************
*********************************
*********************************
*********************************
**********************************
**********************************
**********************************
**********************************
***********************************
***********************************
***********************************
***********************************
************************************
************************************
************************************
************************************
*************************************
*************************************
*************************************
*************************************
**************************************
**************************************
**************************************
**************************************
***************************************
***************************************
***************************************
***************************************
****************************************
****************************************
****************************************
****************************************
*****************************************
*****************************************
*****************************************
*****************************************
******************************************
******************************************
******************************************
******************************************
*******************************************
*******************************************
*******************************************
*******************************************
********************************************
********************************************
********************************************
********************************************
*********************************************
*********************************************
*********************************************
*********************************************
**********************************************
**********************************************
**********************************************
**********************************************
***********************************************
***********************************************
***********************************************
***********************************************
************************************************
************************************************
************************************************
************************************************
*************************************************
*************************************************
*************************************************
*************************************************
**************************************************
Docking performed in 11508.20 seconds, i.e. 3 hours 11 minutes 48.204326 seconds 
finish calculating neighbors for 14207 poses with 6.4 seconds
mode |  affinity  | ref. | clust. | rmsd | energy | best |
     | (kcal/mol) | fnc  |  size  | stdv |  stdv  | run  |
-----+------------+------+--------+------+--------+------+
   1        -37.7    1.000     518      NA      NA    2230 
   2        -34.7    0.883     153      NA      NA    698 
   3        -31.8    0.767      32      NA      NA    700 
   4        -31.6    0.900     207      NA      NA    3597 
   5        -30.5    0.850      55      NA      NA    11910 
   6        -30.0    0.667      51      NA      NA    4473 
   7        -30.0    0.783      58      NA      NA    1025 
   8        -29.9    0.483      30      NA      NA    12189 
   9        -29.9    0.900       6      NA      NA    11384 
  10        -29.7    0.817      14      NA      NA    11082 
  11        -29.6    0.850      18      NA      NA    2155 
  12        -29.6    0.967      19      NA      NA    1774 
  13        -29.6    0.717       2      NA      NA    4464 
  14        -29.4    0.700      75      NA      NA    13654 
  15        -29.2    0.933      10      NA      NA    4924 
  16        -29.1    0.850      22      NA      NA    4161 
  17        -28.8    0.783       6      NA      NA    2464 
  18        -28.7    0.867       8      NA      NA    635 
  19        -28.5    0.833      60      NA      NA    7659 
  20        -28.3    0.550     113      NA      NA    6822 
  21        -28.1    0.717      36      NA      NA    11637 
  22        -28.0    0.800      34      NA      NA    4945 
  23        -28.0    0.667      38      NA      NA    457 
  24        -27.9    0.867      29      NA      NA    4692 
  25        -27.9    0.700      18      NA      NA    630 
  26        -27.9    0.700      45      NA      NA    12932 
  27        -27.8    0.850      11      NA      NA    7099 
  28        -27.8    0.850      15      NA      NA    13914 
  29        -27.7    0.667       5      NA      NA    4467 
  30        -27.7    0.400      23      NA      NA    12463 
  31        -27.6    0.500      43      NA      NA    225 
  32        -27.5    0.950      11      NA      NA    6442 
  33        -27.5    0.117      19      NA      NA    13145 
  34        -27.4    0.600      61      NA      NA    3904 
  35        -27.4    0.717       2      NA      NA    622 
  36        -27.4    0.383      58      NA      NA    12690 
  37        -27.4    0.883       3      NA      NA    9834 
  38        -27.3    0.150      16      NA      NA    7354 
  39        -27.2    0.867       2      NA      NA    11011 
  40        -27.2    0.133      28      NA      NA    3245 
  41        -27.0    0.533      37      NA      NA    5465 
  42        -27.0    0.800       1      NA      NA    14000 
  43        -27.0    0.183      27      NA      NA    10736 
  44        -26.8    0.817       4      NA      NA    9054 
  45        -26.8    0.483      15      NA      NA    8759 
  46        -26.8    0.783       7      NA      NA    2439 
  47        -26.7    0.550       2      NA      NA    5699 
  48        -26.5    0.133      27      NA      NA    1275 
  49        -26.5    0.867       5      NA      NA    9827 
  50        -26.5    0.800       3      NA      NA    4140 
  51        -26.5    0.433       4      NA      NA    10458 
  52        -26.4    0.567       5      NA      NA    13385 
  53        -26.4    0.133       1      NA      NA    10735 
  54        -26.4    0.633      20      NA      NA    9311 
  55        -26.4    0.350       7      NA      NA    11086 
  56        -26.3    0.367       1      NA      NA    8223 
  57        -26.3    0.817       4      NA      NA    4136 
  58        -26.2    0.067      13      NA      NA    7982 
  59        -26.2    0.783       2      NA      NA    9042 
  60        -26.1    0.100       7      NA      NA    6165 
  61        -26.0    0.400       2      NA      NA    11911 
  62        -26.0    0.150       4      NA      NA    5212 
  63        -26.0    0.667       1      NA      NA    610 
  64        -26.0    0.533       1      NA      NA    5700 
  65        -25.9    0.183       4      NA      NA    9593 
  66        -25.9    0.600       2      NA      NA    8749 
  67        -25.9    0.767       5      NA      NA    14195 
  68        -25.9    0.183       5      NA      NA    10201 
  69        -25.9    0.567       1      NA      NA    11631 
  70        -25.9    0.150       6      NA      NA    3043 
clean up unzipped map files
