# Supplementary material for: De Novo Design of Protein-Binding Peptides by Quantum Computing
Source: J Chem Theory Comput. 2025 Sep 29;21(19):9993–10005. doi: 10.1021/acs.jctc.5c00768 (PMC12529961; doi:10.1021/acs.jctc.5c00768)
Supplement: Supplementary file 1 [file ct5c00768_si_001.zip › Datafile/Structure_based_validation/3BFW/random/results.txt]

Detected 24 cores, using 24 cores
copying the ramaprob.data file from /opt/ADFRsuite-1.0/CCSBpckgs/ADCP/ramaprob.data to /home/larsmeuser/Projects/ADCP/3bfw/random/wdwywdeeweh
Performing search (200 ADCP runs with 22000000 steps each) ...
0%   10   20   30   40   50   60   70   80   90   100%
|----|----|----|----|----|----|----|----|----|----|


*
*
*
*
**
**
**
**
***
***
***
***
****
****
****
****
*****
*****
*****
*****
******
******
******
******
*******
*******
*******
*******
********
********
********
********
*********
*********
*********
*********
**********
**********
**********
**********
***********
***********
***********
***********
************
************
************
************
*************
*************
*************
*************
**************
**************
**************
**************
***************
***************
***************
***************
****************
****************
****************
****************
*****************
*****************
*****************
*****************
******************
******************
******************
******************
*******************
*******************
*******************
*******************
********************
********************
********************
********************
*********************
*********************
*********************
*********************
**********************
**********************
**********************
**********************
***********************
***********************
***********************
***********************
************************
************************
************************
************************
*************************
*************************
*************************
*************************
**************************
**************************
**************************
**************************
***************************
***************************
***************************
***************************
****************************
****************************
****************************
****************************
****************************
*****************************
*****************************
*****************************
******************************
******************************
******************************
******************************
*******************************
*******************************
*******************************
*******************************
********************************
********************************
********************************
********************************
*********************************
*********************************
*********************************
*********************************
**********************************
**********************************
**********************************
**********************************
***********************************
***********************************
***********************************
***********************************
************************************
************************************
************************************
************************************
*************************************
*************************************
*************************************
*************************************
**************************************
**************************************
**************************************
**************************************
***************************************
***************************************
***************************************
***************************************
****************************************
****************************************
****************************************
****************************************
*****************************************
*****************************************
*****************************************
*****************************************
******************************************
******************************************
******************************************
******************************************
*******************************************
*******************************************
*******************************************
*******************************************
********************************************
********************************************
********************************************
********************************************
*********************************************
*********************************************
*********************************************
*********************************************
**********************************************
**********************************************
**********************************************
**********************************************
***********************************************
***********************************************
***********************************************
***********************************************
************************************************
************************************************
************************************************
************************************************
*************************************************
*************************************************
*************************************************
*************************************************
**************************************************
Docking performed in 15940.54 seconds, i.e. 4 hours 25 minutes 40.538537 seconds 
finish calculating neighbors for 43315 poses with 39.1 seconds
mode |  affinity  | ref. | clust. | rmsd | energy | best |
     | (kcal/mol) | fnc  |  size  | stdv |  stdv  | run  |
-----+------------+------+--------+------+--------+------+
   1        -30.8    0.183      44      NA      NA    3045 
   2        -30.4    0.533      56      NA      NA    26085 
   3        -30.1    0.150      50      NA      NA    4875 
   4        -30.1    0.150      33      NA      NA    39994 
   5        -30.1    0.700      76      NA      NA    13364 
   6        -29.5    0.167      55      NA      NA    25060 
   7        -29.4    0.150      61      NA      NA    35640 
   8        -29.3    0.167      52      NA      NA    18684 
   9        -29.3    0.383      31      NA      NA    8225 
  10        -29.0    0.150      40      NA      NA    23198 
  11        -28.9    0.183      41      NA      NA    9968 
  12        -28.9    0.133      26      NA      NA    18456 
  13        -28.8    0.633      30      NA      NA    30764 
  14        -28.8    0.150       1      NA      NA    18457 
  15        -28.8    0.150      38      NA      NA    39427 
  16        -28.6    0.067      21      NA      NA    3471 
  17        -28.6    0.067      27      NA      NA    21593 
  18        -28.5    0.133      85      NA      NA    21135 
  19        -28.5    0.150      26      NA      NA    34386 
  20        -28.5    0.167      17      NA      NA    31714 
  21        -28.5    0.583      49      NA      NA    12235 
  22        -28.4    0.150      36      NA      NA    3923 
  23        -28.3    0.133      41      NA      NA    31255 
  24        -28.3    0.083      41      NA      NA    24361 
  25        -28.2    0.183      24      NA      NA    20484 
  26        -28.2    0.667      36      NA      NA    23931 
  27        -28.1    0.400      46      NA      NA    232 
  28        -28.0    0.133       9      NA      NA    8908 
  29        -27.9    0.633      47      NA      NA    36649 
  30        -27.9    0.050      16      NA      NA    1782 
  31        -27.9    0.133      41      NA      NA    18907 
  32        -27.9    0.100      29      NA      NA    10873 
  33        -27.9    0.100      56      NA      NA    42354 
  34        -27.9    0.133      23      NA      NA    41710 
  35        -27.9    0.183       1      NA      NA    9974 
  36        -27.8    0.100      46      NA      NA    16333 
  37        -27.8    0.183      34      NA      NA    9130 
  38        -27.8    0.733      36      NA      NA    41317 
  39        -27.8    0.067      29      NA      NA    1278 
  40        -27.7    0.033      14      NA      NA    17058 
  41        -27.7    0.650      21      NA      NA    17239 
  42        -27.7    0.067      42      NA      NA    28611 
  43        -27.5    0.133      34      NA      NA    6442 
  44        -27.5    0.167      11      NA      NA    21127 
  45        -27.4    0.033      48      NA      NA    21597 
  46        -27.4    0.133       8      NA      NA    34742 
  47        -27.3    0.100      42      NA      NA    10867 
  48        -27.3    0.417      36      NA      NA    4644 
  49        -27.3    0.583       1      NA      NA    41319 
  50        -27.3    0.150       6      NA      NA    3007 
  51        -27.3    0.150      43      NA      NA    24161 
  52        -27.2    0.117      26      NA      NA    28220 
  53        -27.2    0.517      58      NA      NA    14471 
  54        -27.2    0.050       4      NA      NA    32764 
  55        -27.2    0.183      28      NA      NA    10662 
  56        -27.2    0.067      57      NA      NA    33011 
  57        -27.2    0.133      40      NA      NA    8901 
  58        -27.2    0.167      27      NA      NA    42783 
  59        -27.1    0.033      11      NA      NA    6202 
  60        -27.1    0.683       2      NA      NA    17238 
  61        -27.1    0.150      16      NA      NA    11326 
  62        -27.1    0.183      26      NA      NA    17686 
  63        -27.1    0.133       6      NA      NA    31718 
  64        -27.1    0.100      43      NA      NA    25564 
  65        -27.1    0.167      11      NA      NA    18687 
  66        -27.1    0.133      60      NA      NA    35168 
  67        -27.1    0.100       8      NA      NA    33494 
  68        -27.0    0.183      43      NA      NA    36839 
  69        -27.0    0.433      64      NA      NA    4073 
  70        -26.9    0.550      63      NA      NA    10405 
  71        -26.9    0.117       3      NA      NA    18461 
  72        -26.9    0.033      35      NA      NA    29865 
  73        -26.9    0.150       3      NA      NA    25016 
  74        -26.9    0.167      23      NA      NA    19843 
  75        -26.8    0.183       7      NA      NA    9124 
  76        -26.8    0.150      51      NA      NA    34736 
  77        -26.8    0.133       1      NA      NA    23202 
  78        -26.8    0.450      24      NA      NA    30997 
  79        -26.8    0.683      61      NA      NA    17938 
  80        -26.7    0.050       1      NA      NA    21596 
  81        -26.7    0.117      47      NA      NA    17056 
  82        -26.6    0.533      46      NA      NA    5387 
  83        -26.6    0.167       4      NA      NA    18425 
  84        -26.6    0.100      30      NA      NA    32762 
  85        -26.6    0.183      24      NA      NA    27951 
  86        -26.6    0.233      33      NA      NA    24821 
  87        -26.6    0.133       4      NA      NA    1279 
  88        -26.6    0.033      31      NA      NA    36380 
  89        -26.5    0.133       4      NA      NA    8912 
  90        -26.5    0.067       5      NA      NA    6194 
  91        -26.5    0.033       1      NA      NA    17054 
  92        -26.5    0.683      25      NA      NA    41905 
  93        -26.5    0.133      30      NA      NA    28217 
  94        -26.5    0.133      24      NA      NA    31721 
  95        -26.5    0.550      20      NA      NA    18204 
  96        -26.5    0.417      16      NA      NA    13991 
  97        -26.4    0.533      49      NA      NA    6803 
  98        -26.4    0.717      60      NA      NA    22178 
  99        -26.4    0.150       1      NA      NA    24165 
 100        -26.4    0.283      14      NA      NA    13994 
clean up unzipped map files
Detected 24 cores, using 24 cores
copying the ramaprob.data file from /opt/ADFRsuite-1.0/CCSBpckgs/ADCP/ramaprob.data to /home/larsmeuser/Projects/ADCP/3bfw/random/mwhnhcnslnt
Performing search (200 ADCP runs with 22000000 steps each) ...
0%   10   20   30   40   50   60   70   80   90   100%
|----|----|----|----|----|----|----|----|----|----|


*
*
*
*
**
**
**
**
***
***
***
***
****
****
****
****
*****
*****
*****
*****
******
******
******
******
*******
*******
*******
*******
********
********
********
********
*********
*********
*********
*********
**********
**********
**********
**********
***********
***********
***********
***********
************
************
************
************
*************
*************
*************
*************
**************
**************
**************
**************
***************
***************
***************
***************
****************
****************
****************
****************
*****************
*****************
*****************
*****************
******************
******************
******************
******************
*******************
*******************
*******************
*******************
********************
********************
********************
********************
*********************
*********************
*********************
*********************
**********************
**********************
**********************
**********************
***********************
***********************
***********************
***********************
************************
************************
************************
************************
*************************
*************************
*************************
*************************
**************************
**************************
**************************
**************************
***************************
***************************
***************************
***************************
****************************
****************************
****************************
****************************
****************************
*****************************
*****************************
*****************************
******************************
******************************
******************************
******************************
*******************************
*******************************
*******************************
*******************************
********************************
********************************
********************************
********************************
*********************************
*********************************
*********************************
*********************************
**********************************
**********************************
**********************************
**********************************
***********************************
***********************************
***********************************
***********************************
************************************
************************************
************************************
************************************
*************************************
*************************************
*************************************
*************************************
**************************************
**************************************
**************************************
**************************************
***************************************
***************************************
***************************************
***************************************
****************************************
****************************************
****************************************
****************************************
*****************************************
*****************************************
*****************************************
*****************************************
******************************************
******************************************
******************************************
******************************************
*******************************************
*******************************************
*******************************************
*******************************************
********************************************
********************************************
********************************************
********************************************
*********************************************
*********************************************
*********************************************
*********************************************
**********************************************
**********************************************
**********************************************
**********************************************
***********************************************
***********************************************
***********************************************
***********************************************
************************************************
************************************************
************************************************
************************************************
*************************************************
*************************************************
*************************************************
*************************************************
**************************************************
Docking performed in 12150.83 seconds, i.e. 3 hours 22 minutes 30.834019 seconds 
finish calculating neighbors for 46677 poses with 25.5 seconds
mode |  affinity  | ref. | clust. | rmsd | energy | best |
     | (kcal/mol) | fnc  |  size  | stdv |  stdv  | run  |
-----+------------+------+--------+------+--------+------+
   1        -33.1    0.617      99      NA      NA    11449 
   2        -31.3    0.650     116      NA      NA    34454 
   3        -30.5    0.817     101      NA      NA    16701 
   4        -30.0    0.550     163      NA      NA    5020 
   5        -29.7    0.483     118      NA      NA    33836 
   6        -29.5    0.500      76      NA      NA    30164 
   7        -29.4    0.700      84      NA      NA    17003 
   8        -29.2    0.550     122      NA      NA    8133 
   9        -29.0    0.167      45      NA      NA    31669 
  10        -28.7    0.567      12      NA      NA    38734 
  11        -28.6    0.600      92      NA      NA    34089 
  12        -28.5    0.833      39      NA      NA    14837 
  13        -28.3    0.800      50      NA      NA    12341 
  14        -28.0    0.683      54      NA      NA    46098 
  15        -28.0    0.617      90      NA      NA    14536 
  16        -27.9    0.400      29      NA      NA    30498 
  17        -27.9    0.550      31      NA      NA    35800 
  18        -27.8    0.133      41      NA      NA    38134 
  19        -27.8    0.567       3      NA      NA    9570 
  20        -27.6    0.383      45      NA      NA    31353 
  21        -27.5    0.533       1      NA      NA    30129 
  22        -27.5    0.450     103      NA      NA    3716 
  23        -27.4    0.633       3      NA      NA    11372 
  24        -27.3    0.517      63      NA      NA    25040 
  25        -27.3    0.150     138      NA      NA    24758 
  26        -27.2    0.650      59      NA      NA    34994 
  27        -27.2    0.083      42      NA      NA    18567 
  28        -27.1    0.700      34      NA      NA    8384 
  29        -27.1    0.150      34      NA      NA    13120 
  30        -27.0    0.633      55      NA      NA    20890 
  31        -27.0    0.133      31      NA      NA    28977 
  32        -26.9    0.750      27      NA      NA    9256 
  33        -26.9    0.150      80      NA      NA    29630 
  34        -26.9    0.133      47      NA      NA    36167 
  35        -26.9    0.350      72      NA      NA    18058 
  36        -26.8    0.500      61      NA      NA    936 
  37        -26.8    0.133      35      NA      NA    19748 
  38        -26.7    0.550      61      NA      NA    15673 
  39        -26.7    0.433     131      NA      NA    42028 
  40        -26.6    0.883      14      NA      NA    14828 
  41        -26.6    0.667       1      NA      NA    14833 
  42        -26.5    0.483     108      NA      NA    36477 
  43        -26.5    0.283      85      NA      NA    39350 
  44        -26.4    0.167      31      NA      NA    35509 
  45        -26.4    0.300      44      NA      NA    25377 
  46        -26.4    0.700       1      NA      NA    14830 
  47        -26.4    0.467      48      NA      NA    29284 
  48        -26.4    0.500      70      NA      NA    43906 
  49        -26.3    0.283      43      NA      NA    45808 
  50        -26.3    0.483      48      NA      NA    10312 
  51        -26.3    0.533       2      NA      NA    35763 
  52        -26.3    0.267      31      NA      NA    23912 
  53        -26.3    0.133      44      NA      NA    33512 
  54        -26.3    0.667      15      NA      NA    30741 
  55        -26.1    0.167      13      NA      NA    31671 
  56        -26.0    0.367      24      NA      NA    7595 
  57        -26.0    0.117      66      NA      NA    6854 
  58        -26.0    0.150      24      NA      NA    12842 
  59        -26.0    0.533      21      NA      NA    33764 
  60        -25.9    0.633      26      NA      NA    35756 
  61        -25.9    0.183      16      NA      NA    25973 
  62        -25.9    0.367      45      NA      NA    7592 
  63        -25.9    0.183      63      NA      NA    43317 
  64        -25.8    0.150      57      NA      NA    26299 
  65        -25.8    0.333      21      NA      NA    23562 
  66        -25.8    0.117      23      NA      NA    28714 
  67        -25.8    0.117      20      NA      NA    44500 
  68        -25.7    0.583       8      NA      NA    4958 
  69        -25.7    0.267      50      NA      NA    3473 
  70        -25.7    0.483      12      NA      NA    17223 
  71        -25.7    0.033      56      NA      NA    45529 
  72        -25.6    0.167      38      NA      NA    5664 
  73        -25.5    0.133      28      NA      NA    27102 
  74        -25.5    0.433       9      NA      NA    38668 
  75        -25.5    0.133      38      NA      NA    46360 
  76        -25.5    0.033      37      NA      NA    21429 
  77        -25.4    0.133      24      NA      NA    28952 
  78        -25.4    0.150      35      NA      NA    32964 
  79        -25.4    0.800       1      NA      NA    14790 
  80        -25.4    0.167      20      NA      NA    5430 
  81        -25.4    0.183      44      NA      NA    15388 
  82        -25.4    0.150      23      NA      NA    22479 
  83        -25.4    0.700      32      NA      NA    1703 
  84        -25.4    0.150      53      NA      NA    3197 
  85        -25.3    0.317       9      NA      NA    30460 
  86        -25.3    0.133      16      NA      NA    12827 
  87        -25.1    0.467      32      NA      NA    35001 
  88        -25.1    0.150       1      NA      NA    28981 
  89        -25.1    0.417      28      NA      NA    7596 
  90        -25.1    0.133      19      NA      NA    31615 
  91        -25.1    0.117       2      NA      NA    33518 
  92        -25.1    0.500       7      NA      NA    9528 
  93        -25.0    0.117      58      NA      NA    17531 
  94        -25.0    0.650      17      NA      NA    34379 
  95        -25.0    0.350       2      NA      NA    16642 
  96        -24.9    0.133      33      NA      NA    21667 
  97        -24.9    0.400       2      NA      NA    23563 
  98        -24.9    0.167      39      NA      NA    26574 
  99        -24.9    0.117      17      NA      NA    40990 
 100        -24.9    0.050      43      NA      NA    2713 
clean up unzipped map files
Detected 24 cores, using 24 cores
copying the ramaprob.data file from /opt/ADFRsuite-1.0/CCSBpckgs/ADCP/ramaprob.data to /home/larsmeuser/Projects/ADCP/3bfw/random/pfreteqmvcs
Performing search (200 ADCP runs with 22000000 steps each) ...
0%   10   20   30   40   50   60   70   80   90   100%
|----|----|----|----|----|----|----|----|----|----|


*
*
*
*
**
**
**
**
***
***
***
***
****
****
****
****
*****
*****
*****
*****
******
******
******
******
*******
*******
*******
*******
********
********
********
********
*********
*********
*********
*********
**********
**********
**********
**********
***********
***********
***********
***********
************
************
************
************
*************
*************
*************
*************
**************
**************
**************
**************
***************
***************
***************
***************
****************
****************
****************
****************
*****************
*****************
*****************
*****************
******************
******************
******************
******************
*******************
*******************
*******************
*******************
********************
********************
********************
********************
*********************
*********************
*********************
*********************
**********************
**********************
**********************
**********************
***********************
***********************
***********************
***********************
************************
************************
************************
************************
*************************
*************************
*************************
*************************
**************************
**************************
**************************
**************************
***************************
***************************
***************************
***************************
****************************
****************************
****************************
****************************
****************************
*****************************
*****************************
*****************************
******************************
******************************
******************************
******************************
*******************************
*******************************
*******************************
*******************************
********************************
********************************
********************************
********************************
*********************************
*********************************
*********************************
*********************************
**********************************
**********************************
**********************************
**********************************
***********************************
***********************************
***********************************
***********************************
************************************
************************************
************************************
************************************
*************************************
*************************************
*************************************
*************************************
**************************************
**************************************
**************************************
**************************************
***************************************
***************************************
***************************************
***************************************
****************************************
****************************************
****************************************
****************************************
*****************************************
*****************************************
*****************************************
*****************************************
******************************************
******************************************
******************************************
******************************************
*******************************************
*******************************************
*******************************************
*******************************************
********************************************
********************************************
********************************************
********************************************
*********************************************
*********************************************
*********************************************
*********************************************
**********************************************
**********************************************
**********************************************
**********************************************
***********************************************
***********************************************
***********************************************
***********************************************
************************************************
************************************************
************************************************
************************************************
*************************************************
*************************************************
*************************************************
*************************************************
**************************************************
Docking performed in 12245.90 seconds, i.e. 3 hours 24 minutes 05.897299 seconds 
finish calculating neighbors for 45205 poses with 43.8 seconds
mode |  affinity  | ref. | clust. | rmsd | energy | best |
     | (kcal/mol) | fnc  |  size  | stdv |  stdv  | run  |
-----+------------+------+--------+------+--------+------+
   1        -27.3    0.083      94      NA      NA    40456 
   2        -27.2    0.117      36      NA      NA    3638 
   3        -27.0    0.150      76      NA      NA    29687 
   4        -26.9    0.083     146      NA      NA    38383 
   5        -26.7    0.133      31      NA      NA    10565 
   6        -26.7    0.200      70      NA      NA    15197 
   7        -26.6    0.367      50      NA      NA    35281 
   8        -26.4    0.200      51      NA      NA    18352 
   9        -26.4    0.117       9      NA      NA    10298 
  10        -26.3    0.150      54      NA      NA    15573 
  11        -26.2    0.267      28      NA      NA    16412 
  12        -26.2    0.167      77      NA      NA    44844 
  13        -25.9    0.133      15      NA      NA    13727 
  14        -25.9    0.717      59      NA      NA    8886 
  15        -25.8    0.483      70      NA      NA    30960 
  16        -25.7    0.150      52      NA      NA    10301 
  17        -25.6    0.150      76      NA      NA    8163 
  18        -25.6    0.167      80      NA      NA    18563 
  19        -25.5    0.150      65      NA      NA    25554 
  20        -25.4    0.150      34      NA      NA    1356 
  21        -25.4    0.267      37      NA      NA    34562 
  22        -25.4    0.717      56      NA      NA    13244 
  23        -25.3    0.200      46      NA      NA    6323 
  24        -25.3    0.150      66      NA      NA    3103 
  25        -25.1    0.150      20      NA      NA    19202 
  26        -25.1    0.050      87      NA      NA    24240 
  27        -25.0    0.150       4      NA      NA    15206 
  28        -25.0    0.133      17      NA      NA    16685 
  29        -25.0    0.367      33      NA      NA    40686 
  30        -25.0    0.533      41      NA      NA    40986 
  31        -25.0    0.150      95      NA      NA    8406 
  32        -25.0    0.133      26      NA      NA    40454 
  33        -24.9    0.617      38      NA      NA    24773 
  34        -24.8    0.150      70      NA      NA    24492 
  35        -24.8    0.150      34      NA      NA    43068 
  36        -24.7    0.033      12      NA      NA    9828 
  37        -24.7    0.133      44      NA      NA    26090 
  38        -24.7    0.133       1      NA      NA    29694 
  39        -24.7    0.283       1      NA      NA    34573 
  40        -24.7    0.400      47      NA      NA    505 
  41        -24.7    0.167      30      NA      NA    15545 
  42        -24.7    0.083      17      NA      NA    38356 
  43        -24.7    0.150      20      NA      NA    15392 
  44        -24.6    0.550      59      NA      NA    19887 
  45        -24.6    0.117      11      NA      NA    45040 
  46        -24.6    0.533      34      NA      NA    23179 
  47        -24.5    0.133       1      NA      NA    40449 
  48        -24.5    0.133      12      NA      NA    29951 
  49        -24.5    0.183       3      NA      NA    44848 
  50        -24.5    0.783      23      NA      NA    33140 
  51        -24.4    0.100       8      NA      NA    3595 
  52        -24.4    0.500      45      NA      NA    13977 
  53        -24.4    0.150      21      NA      NA    21610 
  54        -24.3    0.500      25      NA      NA    19701 
  55        -24.3    0.117      36      NA      NA    39747 
  56        -24.3    0.367      55      NA      NA    21213 
  57        -24.3    0.100      10      NA      NA    1357 
  58        -24.2    0.133       9      NA      NA    3105 
  59        -24.2    0.350      37      NA      NA    16119 
  60        -24.2    0.167      45      NA      NA    11584 
  61        -24.1    0.067      45      NA      NA    30727 
  62        -24.0    0.133      24      NA      NA    20086 
  63        -24.0    0.117      24      NA      NA    3992 
  64        -24.0    0.167       1      NA      NA    19218 
  65        -24.0    0.117      31      NA      NA    9827 
  66        -23.9    0.100      15      NA      NA    29942 
  67        -23.9    0.350      57      NA      NA    35679 
  68        -23.9    0.100      27      NA      NA    29648 
  69        -23.9    0.150       6      NA      NA    18356 
  70        -23.9    0.100      47      NA      NA    41426 
  71        -23.8    0.067       9      NA      NA    44534 
  72        -23.8    0.117      37      NA      NA    10860 
  73        -23.8    0.567      33      NA      NA    40191 
  74        -23.8    0.150      25      NA      NA    16659 
  75        -23.8    0.367      83      NA      NA    39298 
  76        -23.8    0.150      58      NA      NA    16948 
  77        -23.8    0.133      15      NA      NA    40397 
  78        -23.7    0.150      22      NA      NA    19463 
  79        -23.7    0.117      20      NA      NA    28783 
  80        -23.7    0.150      32      NA      NA    20554 
  81        -23.5    0.200       1      NA      NA    3994 
  82        -23.5    0.583      88      NA      NA    37352 
  83        -23.5    0.133      33      NA      NA    6878 
  84        -23.5    0.150       8      NA      NA    29695 
  85        -23.5    0.550       1      NA      NA    24779 
  86        -23.4    0.133      37      NA      NA    13733 
  87        -23.4    0.133      28      NA      NA    27090 
  88        -23.4    0.133      10      NA      NA    45020 
  89        -23.4    0.117       4      NA      NA    13730 
  90        -23.3    0.150      14      NA      NA    15371 
  91        -23.3    0.150       3      NA      NA    21612 
  92        -23.3    0.500      46      NA      NA    36569 
  93        -23.3    0.400      24      NA      NA    4430 
  94        -23.3    0.167      25      NA      NA    7875 
  95        -23.3    0.117       1      NA      NA    10299 
  96        -23.2    0.167       1      NA      NA    4001 
  97        -23.2    0.583      22      NA      NA    18780 
  98        -23.2    0.133      12      NA      NA    18313 
  99        -23.2    0.100      57      NA      NA    38621 
 100        -23.1    0.117       7      NA      NA    29956 
clean up unzipped map files
Detected 24 cores, using 24 cores
copying the ramaprob.data file from /opt/ADFRsuite-1.0/CCSBpckgs/ADCP/ramaprob.data to /home/larsmeuser/Projects/ADCP/3bfw/random/spviqidtmrl
Performing search (200 ADCP runs with 22000000 steps each) ...
0%   10   20   30   40   50   60   70   80   90   100%
|----|----|----|----|----|----|----|----|----|----|


*
*
*
*
**
**
**
**
***
***
***
***
****
****
****
****
*****
*****
*****
*****
******
******
******
******
*******
*******
*******
*******
********
********
********
********
*********
*********
*********
*********
**********
**********
**********
**********
***********
***********
***********
***********
************
************
************
************
*************
*************
*************
*************
**************
**************
**************
**************
***************
***************
***************
***************
****************
****************
****************
****************
*****************
*****************
*****************
*****************
******************
******************
******************
******************
*******************
*******************
*******************
*******************
********************
********************
********************
********************
*********************
*********************
*********************
*********************
**********************
**********************
**********************
**********************
***********************
***********************
***********************
***********************
************************
************************
************************
************************
*************************
*************************
*************************
*************************
**************************
**************************
**************************
**************************
***************************
***************************
***************************
***************************
****************************
****************************
****************************
****************************
****************************
*****************************
*****************************
*****************************
******************************
******************************
******************************
******************************
*******************************
*******************************
*******************************
*******************************
********************************
********************************
********************************
********************************
*********************************
*********************************
*********************************
*********************************
**********************************
**********************************
**********************************
**********************************
***********************************
***********************************
***********************************
***********************************
************************************
************************************
************************************
************************************
*************************************
*************************************
*************************************
*************************************
**************************************
**************************************
**************************************
**************************************
***************************************
***************************************
***************************************
***************************************
****************************************
****************************************
****************************************
****************************************
*****************************************
*****************************************
*****************************************
*****************************************
******************************************
******************************************
******************************************
******************************************
*******************************************
*******************************************
*******************************************
*******************************************
********************************************
********************************************
********************************************
********************************************
*********************************************
*********************************************
*********************************************
*********************************************
**********************************************
**********************************************
**********************************************
**********************************************
***********************************************
***********************************************
***********************************************
***********************************************
************************************************
************************************************
************************************************
************************************************
*************************************************
*************************************************
*************************************************
*************************************************
**************************************************
Docking performed in 11088.75 seconds, i.e. 3 hours 04 minutes 48.752908 seconds 
finish calculating neighbors for 44981 poses with 33.7 seconds
mode |  affinity  | ref. | clust. | rmsd | energy | best |
     | (kcal/mol) | fnc  |  size  | stdv |  stdv  | run  |
-----+------------+------+--------+------+--------+------+
   1        -28.9    0.833     164      NA      NA    12710 
   2        -28.3    0.883      17      NA      NA    11323 
   3        -27.6    0.933      37      NA      NA    37727 
   4        -27.5    0.817      34      NA      NA    17183 
   5        -27.3    0.817      42      NA      NA    15995 
   6        -27.2    0.767      37      NA      NA    39730 
   7        -27.1    0.883      42      NA      NA    12695 
   8        -27.0    0.567      69      NA      NA    24106 
   9        -27.0    0.733      66      NA      NA    10229 
  10        -26.9    0.133      32      NA      NA    3251 
  11        -26.9    0.133     181      NA      NA    40048 
  12        -26.5    0.617      55      NA      NA    9304 
  13        -26.5    0.150      38      NA      NA    32664 
  14        -26.4    0.350      45      NA      NA    8759 
  15        -26.3    0.817      63      NA      NA    11296 
  16        -26.1    0.150      49      NA      NA    23342 
  17        -26.0    0.133      43      NA      NA    43571 
  18        -26.0    0.150      46      NA      NA    9047 
  19        -25.9    0.317      68      NA      NA    38728 
  20        -25.8    0.817      43      NA      NA    13364 
  21        -25.7    0.150      79      NA      NA    25889 
  22        -25.5    0.100      63      NA      NA    23822 
  23        -25.5    0.117      22      NA      NA    28864 
  24        -25.4    0.417      98      NA      NA    12351 
  25        -25.4    0.133      24      NA      NA    20585 
  26        -25.4    0.100      37      NA      NA    34020 
  27        -25.3    0.350      38      NA      NA    42398 
  28        -25.3    0.817       1      NA      NA    362 
  29        -25.3    0.683      64      NA      NA    11884 
  30        -25.3    0.517      51      NA      NA    4714 
  31        -25.2    0.383      31      NA      NA    6541 
  32        -25.2    0.717      42      NA      NA    14320 
  33        -25.1    0.367       1      NA      NA    25316 
  34        -25.1    0.500      44      NA      NA    15493 
  35        -25.1    0.700      56      NA      NA    35115 
  36        -25.1    0.633      38      NA      NA    35340 
  37        -25.1    0.417       1      NA      NA    38729 
  38        -25.0    0.350      13      NA      NA    12350 
  39        -25.0    0.350      24      NA      NA    42388 
  40        -25.0    0.400       8      NA      NA    25303 
  41        -24.7    0.117      56      NA      NA    8273 
  42        -24.7    0.850      10      NA      NA    23068 
  43        -24.7    0.083      46      NA      NA    30646 
  44        -24.7    0.150      11      NA      NA    20583 
  45        -24.6    0.867      24      NA      NA    12666 
  46        -24.6    0.117      27      NA      NA    37419 
  47        -24.5    0.150       3      NA      NA    28865 
  48        -24.4    0.700       1      NA      NA    14326 
  49        -24.4    0.067      29      NA      NA    22279 
  50        -24.4    0.783      13      NA      NA    17180 
  51        -24.4    0.150      17      NA      NA    20560 
  52        -24.3    0.633      29      NA      NA    10737 
  53        -24.3    0.800      18      NA      NA    15947 
  54        -24.3    0.100      40      NA      NA    43113 
  55        -24.3    0.117      27      NA      NA    41851 
  56        -24.2    0.117      19      NA      NA    32640 
  57        -24.2    0.483      35      NA      NA    21820 
  58        -24.2    0.133     109      NA      NA    5180 
  59        -24.1    0.117      78      NA      NA    20869 
  60        -24.1    0.633      11      NA      NA    16242 
  61        -24.1    0.283      43      NA      NA    36472 
  62        -24.1    0.767      42      NA      NA    12715 
  63        -24.1    0.133      14      NA      NA    37409 
  64        -24.0    0.050      43      NA      NA    18732 
  65        -24.0    0.150      34      NA      NA    22558 
  66        -24.0    0.150      33      NA      NA    11039 
  67        -24.0    0.150      17      NA      NA    3256 
  68        -23.9    0.767      11      NA      NA    15942 
  69        -23.9    0.150       1      NA      NA    28845 
  70        -23.9    0.950       1      NA      NA    37694 
  71        -23.9    0.817      29      NA      NA    37693 
  72        -23.9    0.750       7      NA      NA    15941 
  73        -23.9    0.283       8      NA      NA    7387 
  74        -23.8    0.083      48      NA      NA    1261 
  75        -23.8    0.317       3      NA      NA    6537 
  76        -23.8    0.150       2      NA      NA    11063 
  77        -23.8    0.133       1      NA      NA    8270 
  78        -23.8    0.133      36      NA      NA    13823 
  79        -23.7    0.517      43      NA      NA    17649 
  80        -23.7    0.367      14      NA      NA    42395 
  81        -23.7    0.867       7      NA      NA    355 
  82        -23.7    0.117      28      NA      NA    18532 
  83        -23.7    0.150       4      NA      NA    3253 
  84        -23.7    0.283      29      NA      NA    27916 
  85        -23.6    0.133       2      NA      NA    28841 
  86        -23.6    0.700      45      NA      NA    42638 
  87        -23.6    0.117       6      NA      NA    41275 
  88        -23.6    0.033      49      NA      NA    39724 
  89        -23.6    0.183      11      NA      NA    23297 
  90        -23.5    0.150      34      NA      NA    20335 
  91        -23.5    0.500      27      NA      NA    4934 
  92        -23.5    0.833       6      NA      NA    23021 
  93        -23.5    0.150      33      NA      NA    21311 
  94        -23.5    0.533      14      NA      NA    4937 
  95        -23.4    0.367       2      NA      NA    25288 
  96        -23.4    0.117      54      NA      NA    2495 
  97        -23.4    0.133      17      NA      NA    26303 
  98        -23.3    0.350      10      NA      NA    8728 
  99        -23.3    0.783      13      NA      NA    17118 
 100        -23.3    0.117      36      NA      NA    7802 
clean up unzipped map files
Detected 24 cores, using 24 cores
copying the ramaprob.data file from /opt/ADFRsuite-1.0/CCSBpckgs/ADCP/ramaprob.data to /home/larsmeuser/Projects/ADCP/3bfw/random/ftnwtcespyq
Performing search (200 ADCP runs with 22000000 steps each) ...
0%   10   20   30   40   50   60   70   80   90   100%
|----|----|----|----|----|----|----|----|----|----|


*
*
*
*
**
**
**
**
***
***
***
***
****
****
****
****
*****
*****
*****
*****
******
******
******
******
*******
*******
*******
*******
********
********
********
********
*********
*********
*********
*********
**********
**********
**********
**********
***********
***********
***********
***********
************
************
************
************
*************
*************
*************
*************
**************
**************
**************
**************
***************
***************
***************
***************
****************
****************
****************
****************
*****************
*****************
*****************
*****************
******************
******************
******************
******************
*******************
*******************
*******************
*******************
********************
********************
********************
********************
*********************
*********************
*********************
*********************
**********************
**********************
**********************
**********************
***********************
***********************
***********************
***********************
************************
************************
************************
************************
*************************
*************************
*************************
*************************
**************************
**************************
**************************
**************************
***************************
***************************
***************************
***************************
****************************
****************************
****************************
****************************
****************************
*****************************
*****************************
*****************************
******************************
******************************
******************************
******************************
*******************************
*******************************
*******************************
*******************************
********************************
********************************
********************************
********************************
*********************************
*********************************
*********************************
*********************************
**********************************
**********************************
**********************************
**********************************
***********************************
***********************************
***********************************
***********************************
************************************
************************************
************************************
************************************
*************************************
*************************************
*************************************
*************************************
**************************************
**************************************
**************************************
**************************************
***************************************
***************************************
***************************************
***************************************
****************************************
****************************************
****************************************
****************************************
*****************************************
*****************************************
*****************************************
*****************************************
******************************************
******************************************
******************************************
******************************************
*******************************************
*******************************************
*******************************************
*******************************************
********************************************
********************************************
********************************************
********************************************
*********************************************
*********************************************
*********************************************
*********************************************
**********************************************
**********************************************
**********************************************
**********************************************
***********************************************
***********************************************
***********************************************
***********************************************
************************************************
************************************************
************************************************
************************************************
*************************************************
*************************************************
*************************************************
*************************************************
**************************************************
Docking performed in 10595.22 seconds, i.e. 2 hours 56 minutes 35.220226 seconds 
finish calculating neighbors for 42042 poses with 26.1 seconds
mode |  affinity  | ref. | clust. | rmsd | energy | best |
     | (kcal/mol) | fnc  |  size  | stdv |  stdv  | run  |
-----+------------+------+--------+------+--------+------+
   1        -30.6    0.900     132      NA      NA    10073 
   2        -29.1    0.783      11      NA      NA    16299 
   3        -28.2    0.667      81      NA      NA    1624 
   4        -27.9    0.933       1      NA      NA    24452 
   5        -27.3    0.050     137      NA      NA    16059 
   6        -27.3    0.133      77      NA      NA    31250 
   7        -27.2    0.050      63      NA      NA    3818 
   8        -27.0    0.100      43      NA      NA    34555 
   9        -26.7    0.683      40      NA      NA    5088 
  10        -26.6    0.750      32      NA      NA    10076 
  11        -26.2    0.550      52      NA      NA    18060 
  12        -26.2    0.667      59      NA      NA    7646 
  13        -26.1    0.167      24      NA      NA    2026 
  14        -26.1    0.183     114      NA      NA    10389 
  15        -25.9    0.367      64      NA      NA    24477 
  16        -25.9    0.133      20      NA      NA    22795 
  17        -25.9    0.617      78      NA      NA    12233 
  18        -25.9    0.133      51      NA      NA    15522 
  19        -25.8    0.567      53      NA      NA    34810 
  20        -25.8    0.067      67      NA      NA    28180 
  21        -25.5    0.150      85      NA      NA    7403 
  22        -25.4    0.167       9      NA      NA    2028 
  23        -25.4    0.050      61      NA      NA    4847 
  24        -25.3    0.033      51      NA      NA    35973 
  25        -25.2    0.133      23      NA      NA    19476 
  26        -25.2    0.033      63      NA      NA    2667 
  27        -25.2    0.600     109      NA      NA    33885 
  28        -25.1    0.533      20      NA      NA    11566 
  29        -25.1    0.767      21      NA      NA    41143 
  30        -25.0    0.600      34      NA      NA    5395 
  31        -25.0    0.133      22      NA      NA    19470 
  32        -25.0    0.650      38      NA      NA    5680 
  33        -24.9    0.117      43      NA      NA    247 
  34        -24.7    0.550       7      NA      NA    1580 
  35        -24.7    0.150      40      NA      NA    33604 
  36        -24.6    0.800       3      NA      NA    16262 
  37        -24.6    0.200      50      NA      NA    6583 
  38        -24.6    0.167      26      NA      NA    37320 
  39        -24.6    0.617      48      NA      NA    16790 
  40        -24.6    0.033       2      NA      NA    16005 
  41        -24.6    0.167      44      NA      NA    21771 
  42        -24.6    0.133       6      NA      NA    20221 
  43        -24.6    0.167      38      NA      NA    7016 
  44        -24.5    0.133      46      NA      NA    32233 
  45        -24.5    0.150      25      NA      NA    24015 
  46        -24.5    0.167      29      NA      NA    18736 
  47        -24.4    0.050       6      NA      NA    29030 
  48        -24.4    0.167      73      NA      NA    29717 
  49        -24.4    0.050      53      NA      NA    30693 
  50        -24.3    0.117       1      NA      NA    19475 
  51        -24.3    0.550      26      NA      NA    25599 
  52        -24.3    0.050      44      NA      NA    18315 
  53        -24.3    0.133      22      NA      NA    16558 
  54        -24.3    0.617      29      NA      NA    25838 
  55        -24.2    0.167      26      NA      NA    8539 
  56        -24.2    0.017      16      NA      NA    29020 
  57        -24.2    0.050      25      NA      NA    14069 
  58        -24.2    0.133      24      NA      NA    20226 
  59        -24.2    0.667      33      NA      NA    10827 
  60        -24.1    0.133      20      NA      NA    19443 
  61        -24.0    0.733       1      NA      NA    10002 
  62        -24.0    0.150       9      NA      NA    23343 
  63        -24.0    0.167      62      NA      NA    8801 
  64        -23.9    0.083      44      NA      NA    24700 
  65        -23.9    0.067      46      NA      NA    36892 
  66        -23.8    0.117       4      NA      NA    31192 
  67        -23.8    0.817       1      NA      NA    16256 
  68        -23.8    0.133      20      NA      NA    22778 
  69        -23.8    0.600      23      NA      NA    37095 
  70        -23.8    0.067       1      NA      NA    31248 
  71        -23.8    0.133      18      NA      NA    34516 
  72        -23.8    0.050      40      NA      NA    17240 
  73        -23.8    0.633      60      NA      NA    3157 
  74        -23.7    0.383      45      NA      NA    30973 
  75        -23.7    0.750      21      NA      NA    16254 
  76        -23.7    0.650       7      NA      NA    5054 
  77        -23.7    0.700      41      NA      NA    26828 
  78        -23.6    0.033       3      NA      NA    30685 
  79        -23.6    0.283      39      NA      NA    3540 
  80        -23.6    0.150      46      NA      NA    710 
  81        -23.6    0.133      70      NA      NA    15242 
  82        -23.6    0.167      30      NA      NA    2242 
  83        -23.6    0.700      23      NA      NA    11548 
  84        -23.6    0.150      11      NA      NA    23561 
  85        -23.6    0.150      33      NA      NA    21552 
  86        -23.5    0.150      31      NA      NA    15011 
  87        -23.5    0.150      17      NA      NA    37287 
  88        -23.5    0.167      26      NA      NA    28844 
  89        -23.5    0.150      34      NA      NA    1147 
  90        -23.5    0.567      21      NA      NA    32653 
  91        -23.4    0.167      43      NA      NA    13541 
  92        -23.4    0.050       1      NA      NA    35967 
  93        -23.4    0.117      29      NA      NA    26539 
  94        -23.4    0.150      18      NA      NA    23558 
  95        -23.4    0.067      49      NA      NA    23083 
  96        -23.4    0.133      53      NA      NA    22511 
  97        -23.4    0.567       1      NA      NA    10834 
  98        -23.4    0.183      15      NA      NA    17423 
  99        -23.3    0.067       2      NA      NA    29022 
 100        -23.3    0.167      42      NA      NA    36453 
clean up unzipped map files
Detected 24 cores, using 24 cores
copying the ramaprob.data file from /opt/ADFRsuite-1.0/CCSBpckgs/ADCP/ramaprob.data to /home/larsmeuser/Projects/ADCP/3bfw/random/priancdnclp
Performing search (200 ADCP runs with 22000000 steps each) ...
0%   10   20   30   40   50   60   70   80   90   100%
|----|----|----|----|----|----|----|----|----|----|


*
*
*
*
**
**
**
**
***
***
***
***
****
****
****
****
*****
*****
*****
*****
******
******
******
******
*******
*******
*******
*******
********
********
********
********
*********
*********
*********
*********
**********
**********
**********
**********
***********
***********
***********
***********
************
************
************
************
*************
*************
*************
*************
**************
**************
**************
**************
***************
***************
***************
***************
****************
****************
****************
****************
*****************
*****************
*****************
*****************
******************
******************
******************
******************
*******************
*******************
*******************
*******************
********************
********************
********************
********************
*********************
*********************
*********************
*********************
**********************
**********************
**********************
**********************
***********************
***********************
***********************
***********************
************************
************************
************************
************************
*************************
*************************
*************************
*************************
**************************
**************************
**************************
**************************
***************************
***************************
***************************
***************************
****************************
****************************
****************************
****************************
****************************
*****************************
*****************************
*****************************
******************************
******************************
******************************
******************************
*******************************
*******************************
*******************************
*******************************
********************************
********************************
********************************
********************************
*********************************
*********************************
*********************************
*********************************
**********************************
**********************************
**********************************
**********************************
***********************************
***********************************
***********************************
***********************************
************************************
************************************
************************************
************************************
*************************************
*************************************
*************************************
*************************************
**************************************
**************************************
**************************************
**************************************
***************************************
***************************************
***************************************
***************************************
****************************************
****************************************
****************************************
****************************************
*****************************************
*****************************************
*****************************************
*****************************************
******************************************
******************************************
******************************************
******************************************
*******************************************
*******************************************
*******************************************
*******************************************
********************************************
********************************************
********************************************
********************************************
*********************************************
*********************************************
*********************************************
*********************************************
**********************************************
**********************************************
**********************************************
**********************************************
***********************************************
***********************************************
***********************************************
***********************************************
************************************************
************************************************
************************************************
************************************************
*************************************************
*************************************************
*************************************************
*************************************************
**************************************************
Docking performed in 10672.28 seconds, i.e. 2 hours 57 minutes 52.282246 seconds 
finish calculating neighbors for 45468 poses with 41.2 seconds
mode |  affinity  | ref. | clust. | rmsd | energy | best |
     | (kcal/mol) | fnc  |  size  | stdv |  stdv  | run  |
-----+------------+------+--------+------+--------+------+
   1        -26.1    0.800      43      NA      NA    23307 
   2        -25.4    0.550      36      NA      NA    2462 
   3        -25.4    0.350      44      NA      NA    35891 
   4        -25.3    0.083      32      NA      NA    25454 
   5        -24.7    0.083      53      NA      NA    30999 
   6        -24.7    0.100      25      NA      NA    25718 
   7        -24.5    0.067      42      NA      NA    4537 
   8        -24.5    0.083      31      NA      NA    31559 
   9        -24.5    0.617      37      NA      NA    38962 
  10        -24.1    0.800      73      NA      NA    42560 
  11        -23.9    0.167      52      NA      NA    7027 
  12        -23.8    0.100      64      NA      NA    20719 
  13        -23.8    0.117      47      NA      NA    13489 
  14        -23.7    0.233      29      NA      NA    1684 
  15        -23.7    0.150      23      NA      NA    22708 
  16        -23.7    0.117      32      NA      NA    25708 
  17        -23.6    0.117      66      NA      NA    36431 
  18        -23.5    0.433      55      NA      NA    5832 
  19        -23.3    0.150      28      NA      NA    12840 
  20        -23.3    0.417      23      NA      NA    2261 
  21        -23.3    0.550      34      NA      NA    23298 
  22        -23.2    0.117       8      NA      NA    10477 
  23        -23.2    0.550      40      NA      NA    33264 
  24        -23.1    0.050      45      NA      NA    45270 
  25        -23.1    0.167      29      NA      NA    32099 
  26        -23.1    0.133      26      NA      NA    27217 
  27        -23.0    0.150      26      NA      NA    29041 
  28        -23.0    0.100      12      NA      NA    33570 
  29        -22.9    0.533       5      NA      NA    33257 
  30        -22.9    0.100      58      NA      NA    21197 
  31        -22.8    0.083      66      NA      NA    18191 
  32        -22.8    0.250      46      NA      NA    25195 
  33        -22.8    0.133      13      NA      NA    10471 
  34        -22.7    0.117      19      NA      NA    44185 
  35        -22.6    0.400      37      NA      NA    5833 
  36        -22.5    0.167      15      NA      NA    7020 
  37        -22.5    0.450      49      NA      NA    22121 
  38        -22.5    0.167      30      NA      NA    40593 
  39        -22.4    0.083       2      NA      NA    44193 
  40        -22.4    0.633      42      NA      NA    36168 
  41        -22.4    0.150      34      NA      NA    44993 
  42        -22.3    0.350      11      NA      NA    35883 
  43        -22.3    0.700      48      NA      NA    24270 
  44        -22.3    0.317       9      NA      NA    2258 
  45        -22.3    0.117      30      NA      NA    12371 
  46        -22.2    0.167      10      NA      NA    40015 
  47        -22.2    0.133      50      NA      NA    23780 
  48        -22.2    0.167      61      NA      NA    26733 
  49        -22.2    0.133      34      NA      NA    33568 
  50        -22.2    0.617      51      NA      NA    36723 
  51        -22.1    0.400       1      NA      NA    20058 
  52        -22.1    0.117      13      NA      NA    21839 
  53        -22.1    0.150      19      NA      NA    34011 
  54        -22.0    0.133      30      NA      NA    12843 
  55        -22.0    0.133      36      NA      NA    15485 
  56        -22.0    0.400      62      NA      NA    31293 
  57        -21.9    0.133      32      NA      NA    17831 
  58        -21.9    0.150       1      NA      NA    10472 
  59        -21.9    0.483      26      NA      NA    6747 
  60        -21.9    0.117      72      NA      NA    11202 
  61        -21.8    0.533      22      NA      NA    2425 
  62        -21.8    0.083      47      NA      NA    6046 
  63        -21.8    0.167      18      NA      NA    9737 
  64        -21.7    0.050      23      NA      NA    29808 
  65        -21.7    0.133      28      NA      NA    40394 
  66        -21.7    0.117       1      NA      NA    12848 
  67        -21.7    0.167      38      NA      NA    40006 
  68        -21.7    0.300       2      NA      NA    2257 
  69        -21.7    0.117      20      NA      NA    44991 
  70        -21.6    0.117       9      NA      NA    25653 
  71        -21.6    0.133      12      NA      NA    200 
  72        -21.6    0.233      43      NA      NA    23529 
  73        -21.6    0.617      33      NA      NA    26986 
  74        -21.5    0.367       1      NA      NA    5838 
  75        -21.5    0.117      27      NA      NA    40856 
  76        -21.5    0.167      48      NA      NA    32101 
  77        -21.5    0.133      54      NA      NA    17083 
  78        -21.5    0.150      59      NA      NA    38220 
  79        -21.5    0.083      26      NA      NA    29541 
  80        -21.4    0.167       5      NA      NA    7640 
  81        -21.4    0.133       1      NA      NA    10468 
  82        -21.4    0.133       5      NA      NA    44189 
  83        -21.4    0.067       8      NA      NA    8121 
  84        -21.4    0.050      44      NA      NA    1048 
  85        -21.4    0.100       1      NA      NA    33564 
  86        -21.4    0.133      11      NA      NA    22713 
  87        -21.4    0.150      49      NA      NA    20469 
  88        -21.4    0.150       6      NA      NA    22716 
  89        -21.3    0.150      48      NA      NA    13235 
  90        -21.3    0.100      10      NA      NA    31555 
  91        -21.3    0.150      37      NA      NA    5588 
  92        -21.3    0.117      40      NA      NA    25456 
  93        -21.3    0.117      62      NA      NA    14724 
  94        -21.3    0.550       2      NA      NA    33259 
  95        -21.3    0.150      27      NA      NA    7644 
  96        -21.3    0.150       2      NA      NA    196 
  97        -21.3    0.150       7      NA      NA    33996 
  98        -21.3    0.150      38      NA      NA    195 
  99        -21.3    0.083      51      NA      NA    31801 
 100        -21.2    0.067       8      NA      NA    4498 
clean up unzipped map files
Detected 24 cores, using 24 cores
copying the ramaprob.data file from /opt/ADFRsuite-1.0/CCSBpckgs/ADCP/ramaprob.data to /home/larsmeuser/Projects/ADCP/3bfw/random/pchwrrglcgl
Performing search (200 ADCP runs with 22000000 steps each) ...
0%   10   20   30   40   50   60   70   80   90   100%
|----|----|----|----|----|----|----|----|----|----|


*
*
*
*
**
**
**
**
***
***
***
***
****
****
****
****
*****
*****
*****
*****
******
******
******
******
*******
*******
*******
*******
********
********
********
********
*********
*********
*********
*********
**********
**********
**********
**********
***********
***********
***********
***********
************
************
************
************
*************
*************
*************
*************
**************
**************
**************
**************
***************
***************
***************
***************
****************
****************
****************
****************
*****************
*****************
*****************
*****************
******************
******************
******************
******************
*******************
*******************
*******************
*******************
********************
********************
********************
********************
*********************
*********************
*********************
*********************
**********************
**********************
**********************
**********************
***********************
***********************
***********************
***********************
************************
************************
************************
************************
*************************
*************************
*************************
*************************
**************************
**************************
**************************
**************************
***************************
***************************
***************************
***************************
****************************
****************************
****************************
****************************
****************************
*****************************
*****************************
*****************************
******************************
******************************
******************************
******************************
*******************************
*******************************
*******************************
*******************************
********************************
********************************
********************************
********************************
*********************************
*********************************
*********************************
*********************************
**********************************
**********************************
**********************************
**********************************
***********************************
***********************************
***********************************
***********************************
************************************
************************************
************************************
************************************
*************************************
*************************************
*************************************
*************************************
**************************************
**************************************
**************************************
**************************************
***************************************
***************************************
***************************************
***************************************
****************************************
****************************************
****************************************
****************************************
*****************************************
*****************************************
*****************************************
*****************************************
******************************************
******************************************
******************************************
******************************************
*******************************************
*******************************************
*******************************************
*******************************************
********************************************
********************************************
********************************************
********************************************
*********************************************
*********************************************
*********************************************
*********************************************
**********************************************
**********************************************
**********************************************
**********************************************
***********************************************
***********************************************
***********************************************
***********************************************
************************************************
************************************************
************************************************
************************************************
*************************************************
*************************************************
*************************************************
*************************************************
**************************************************
Docking performed in 12327.00 seconds, i.e. 3 hours 25 minutes 26.998923 seconds 
finish calculating neighbors for 39965 poses with 20.1 seconds
mode |  affinity  | ref. | clust. | rmsd | energy | best |
     | (kcal/mol) | fnc  |  size  | stdv |  stdv  | run  |
-----+------------+------+--------+------+--------+------+
   1        -32.6    0.583     144      NA      NA    22538 
   2        -29.6    0.600      30      NA      NA    2443 
   3        -28.2    0.633     123      NA      NA    3383 
   4        -28.1    0.300      35      NA      NA    226 
   5        -27.6    0.600      41      NA      NA    2439 
   6        -27.6    0.133      68      NA      NA    5303 
   7        -27.1    0.250      57      NA      NA    10945 
   8        -27.0    0.583       2      NA      NA    22474 
   9        -26.8    0.617       5      NA      NA    5960 
  10        -26.8    0.883      36      NA      NA    16554 
  11        -26.6    0.400      26      NA      NA    36602 
  12        -26.5    0.083      33      NA      NA    6480 
  13        -26.5    0.233      66      NA      NA    28288 
  14        -26.5    0.500      36      NA      NA    9832 
  15        -26.5    0.283      38      NA      NA    17577 
  16        -26.4    0.700      35      NA      NA    30919 
  17        -26.3    0.083      57      NA      NA    34627 
  18        -26.3    0.200      43      NA      NA    5951 
  19        -26.3    0.283      43      NA      NA    33915 
  20        -26.2    0.150      31      NA      NA    30226 
  21        -26.2    0.133      58      NA      NA    12247 
  22        -26.2    0.267     122      NA      NA    21475 
  23        -26.0    0.450      54      NA      NA    24408 
  24        -25.9    0.400      61      NA      NA    11234 
  25        -25.8    0.133      54      NA      NA    6703 
  26        -25.8    0.233      29      NA      NA    34929 
  27        -25.8    0.133      39      NA      NA    14945 
  28        -25.7    0.617       1      NA      NA    6018 
  29        -25.6    0.167      49      NA      NA    15638 
  30        -25.6    0.633      37      NA      NA    7141 
  31        -25.6    0.767      26      NA      NA    22694 
  32        -25.6    0.183      41      NA      NA    37058 
  33        -25.5    0.717      56      NA      NA    9569 
  34        -25.5    0.133      32      NA      NA    29927 
  35        -25.5    0.150      46      NA      NA    32371 
  36        -25.4    0.467      64      NA      NA    607 
  37        -25.4    0.600       2      NA      NA    22458 
  38        -25.2    0.183      51      NA      NA    37495 
  39        -25.2    0.183      63      NA      NA    18224 
  40        -25.2    0.617       5      NA      NA    22457 
  41        -25.1    0.133      73      NA      NA    12549 
  42        -25.1    0.817       8      NA      NA    30898 
  43        -25.0    0.033      58      NA      NA    3146 
  44        -25.0    0.650       1      NA      NA    6017 
  45        -25.0    0.633       9      NA      NA    22452 
  46        -25.0    0.067      55      NA      NA    28075 
  47        -24.9    0.833       1      NA      NA    16521 
  48        -24.9    0.233      55      NA      NA    1078 
  49        -24.9    0.167      30      NA      NA    25303 
  50        -24.8    0.167      51      NA      NA    8052 
  51        -24.8    0.100      38      NA      NA    33599 
  52        -24.8    0.283      59      NA      NA    18965 
  53        -24.7    0.417      20      NA      NA    30508 
  54        -24.7    0.150      30      NA      NA    30702 
  55        -24.6    0.050      30      NA      NA    6926 
  56        -24.6    0.183      22      NA      NA    23653 
  57        -24.5    0.833       1      NA      NA    16515 
  58        -24.5    0.817       2      NA      NA    16549 
  59        -24.5    0.133      19      NA      NA    16839 
  60        -24.4    0.117      13      NA      NA    14948 
  61        -24.4    0.483      42      NA      NA    24159 
  62        -24.4    0.150       1      NA      NA    30223 
  63        -24.4    0.133      28      NA      NA    8398 
  64        -24.3    0.167      37      NA      NA    2198 
  65        -24.3    0.283       3      NA      NA    34900 
  66        -24.3    0.183      35      NA      NA    21246 
  67        -24.3    0.300      41      NA      NA    38384 
  68        -24.3    0.350       1      NA      NA    18955 
  69        -24.2    0.017      35      NA      NA    11515 
  70        -24.2    0.117      31      NA      NA    10682 
  71        -24.2    0.367      27      NA      NA    36579 
  72        -24.2    0.267       7      NA      NA    28298 
  73        -24.2    0.483      37      NA      NA    27314 
  74        -24.1    0.167      32      NA      NA    23655 
  75        -24.1    0.133      30      NA      NA    39491 
  76        -24.1    0.083      46      NA      NA    17769 
  77        -24.1    0.183      51      NA      NA    32607 
  78        -24.1    0.233      33      NA      NA    22916 
  79        -24.0    0.217       2      NA      NA    37067 
  80        -24.0    0.150      20      NA      NA    19532 
  81        -24.0    0.167      21      NA      NA    4620 
  82        -24.0    0.250      10      NA      NA    39962 
  83        -24.0    0.133       9      NA      NA    39065 
  84        -23.9    0.250      30      NA      NA    22232 
  85        -23.9    0.067      28      NA      NA    1358 
  86        -23.9    0.067      57      NA      NA    8595 
  87        -23.9    0.683       1      NA      NA    22536 
  88        -23.9    0.117      62      NA      NA    3617 
  89        -23.9    0.117      22      NA      NA    2666 
  90        -23.9    0.183      32      NA      NA    30499 
  91        -23.9    0.617      12      NA      NA    22529 
  92        -23.8    0.150       8      NA      NA    4619 
  93        -23.8    0.050      23      NA      NA    36843 
  94        -23.8    0.433      32      NA      NA    31373 
  95        -23.8    0.150      39      NA      NA    27046 
  96        -23.8    0.333      27      NA      NA    19740 
  97        -23.8    0.167      45      NA      NA    23201 
  98        -23.8    0.517      45      NA      NA    31874 
  99        -23.8    0.550       4      NA      NA    22443 
 100        -23.7    0.133      27      NA      NA    27777 
clean up unzipped map files
Detected 24 cores, using 24 cores
copying the ramaprob.data file from /opt/ADFRsuite-1.0/CCSBpckgs/ADCP/ramaprob.data to /home/larsmeuser/Projects/ADCP/3bfw/random/rwgcmyhmhsf
Performing search (200 ADCP runs with 22000000 steps each) ...
0%   10   20   30   40   50   60   70   80   90   100%
|----|----|----|----|----|----|----|----|----|----|


*
*
*
*
**
**
**
**
***
***
***
***
****
****
****
****
*****
*****
*****
*****
******
******
******
******
*******
*******
*******
*******
********
********
********
********
*********
*********
*********
*********
**********
**********
**********
**********
***********
***********
***********
***********
************
************
************
************
*************
*************
*************
*************
**************
**************
**************
**************
***************
***************
***************
***************
****************
****************
****************
****************
*****************
*****************
*****************
*****************
******************
******************
******************
******************
*******************
*******************
*******************
*******************
********************
********************
********************
********************
*********************
*********************
*********************
*********************
**********************
**********************
**********************
**********************
***********************
***********************
***********************
***********************
************************
************************
************************
************************
*************************
*************************
*************************
*************************
**************************
**************************
**************************
**************************
***************************
***************************
***************************
***************************
****************************
****************************
****************************
****************************
****************************
*****************************
*****************************
*****************************
******************************
******************************
******************************
******************************
*******************************
*******************************
*******************************
*******************************
********************************
********************************
********************************
********************************
*********************************
*********************************
*********************************
*********************************
**********************************
**********************************
**********************************
**********************************
***********************************
***********************************
***********************************
***********************************
************************************
************************************
************************************
************************************
*************************************
*************************************
*************************************
*************************************
**************************************
**************************************
**************************************
**************************************
***************************************
***************************************
***************************************
***************************************
****************************************
****************************************
****************************************
****************************************
*****************************************
*****************************************
*****************************************
*****************************************
******************************************
******************************************
******************************************
******************************************
*******************************************
*******************************************
*******************************************
*******************************************
********************************************
********************************************
********************************************
********************************************
*********************************************
*********************************************
*********************************************
*********************************************
**********************************************
**********************************************
**********************************************
**********************************************
***********************************************
***********************************************
***********************************************
***********************************************
************************************************
************************************************
************************************************
************************************************
*************************************************
*************************************************
*************************************************
*************************************************
**************************************************
Docking performed in 12316.99 seconds, i.e. 3 hours 25 minutes 16.990879 seconds 
finish calculating neighbors for 42688 poses with 29.9 seconds
mode |  affinity  | ref. | clust. | rmsd | energy | best |
     | (kcal/mol) | fnc  |  size  | stdv |  stdv  | run  |
-----+------------+------+--------+------+--------+------+
   1        -31.4    0.133     153      NA      NA    30713 
   2        -29.9    0.133      55      NA      NA    15591 
   3        -29.8    0.150      61      NA      NA    31233 
   4        -29.8    0.350      51      NA      NA    19836 
   5        -29.7    0.133      51      NA      NA    36048 
   6        -29.3    0.183      37      NA      NA    7310 
   7        -29.2    0.167      31      NA      NA    8853 
   8        -29.2    0.133      67      NA      NA    19414 
   9        -29.1    0.100      50      NA      NA    32175 
  10        -28.9    0.150      56      NA      NA    12889 
  11        -28.8    0.150      13      NA      NA    41401 
  12        -28.8    0.167      36      NA      NA    13776 
  13        -28.7    0.167       5      NA      NA    31489 
  14        -28.6    0.250      16      NA      NA    34606 
  15        -28.6    0.683      69      NA      NA    39847 
  16        -28.5    0.200      24      NA      NA    20315 
  17        -28.5    0.167       7      NA      NA    6999 
  18        -28.5    0.267      61      NA      NA    39119 
  19        -28.5    0.117      71      NA      NA    31479 
  20        -28.5    0.150      28      NA      NA    33064 
  21        -28.4    0.183      24      NA      NA    14798 
  22        -28.4    0.333      69      NA      NA    24465 
  23        -28.3    0.133      33      NA      NA    986 
  24        -28.3    0.450      40      NA      NA    28146 
  25        -28.3    0.133      30      NA      NA    22872 
  26        -28.2    0.167      40      NA      NA    36567 
  27        -28.0    0.583      75      NA      NA    27299 
  28        -28.0    0.100      34      NA      NA    10427 
  29        -28.0    0.167      34      NA      NA    20768 
  30        -27.9    0.133      36      NA      NA    8016 
  31        -27.9    0.333      45      NA      NA    34607 
  32        -27.8    0.133      31      NA      NA    16354 
  33        -27.7    0.150      58      NA      NA    40928 
  34        -27.6    0.733      47      NA      NA    9695 
  35        -27.6    0.167      26      NA      NA    11569 
  36        -27.6    0.217      42      NA      NA    15049 
  37        -27.5    0.483      31      NA      NA    5829 
  38        -27.5    0.167      36      NA      NA    41405 
  39        -27.5    0.150       1      NA      NA    41409 
  40        -27.5    0.367      52      NA      NA    24686 
  41        -27.4    0.133      11      NA      NA    23996 
  42        -27.4    0.133      38      NA      NA    18912 
  43        -27.3    0.617      42      NA      NA    17877 
  44        -27.3    0.167       1      NA      NA    8862 
  45        -27.3    0.150      33      NA      NA    29100 
  46        -27.2    0.050       9      NA      NA    8530 
  47        -27.2    0.183      31      NA      NA    38255 
  48        -27.0    0.150      50      NA      NA    10876 
  49        -26.9    0.150      35      NA      NA    32467 
  50        -26.9    0.117       1      NA      NA    36577 
  51        -26.9    0.367      26      NA      NA    3267 
  52        -26.9    0.033      34      NA      NA    8524 
  53        -26.9    0.117      47      NA      NA    13571 
  54        -26.8    0.167       2      NA      NA    20772 
  55        -26.8    0.150      40      NA      NA    21622 
  56        -26.8    0.417       1      NA      NA    19840 
  57        -26.8    0.133      29      NA      NA    30709 
  58        -26.7    0.133      33      NA      NA    40049 
  59        -26.7    0.133      56      NA      NA    25162 
  60        -26.7    0.150      15      NA      NA    24222 
  61        -26.6    0.133      20      NA      NA    25446 
  62        -26.6    0.117      12      NA      NA    31175 
  63        -26.6    0.133       4      NA      NA    7025 
  64        -26.6    0.150       4      NA      NA    24197 
  65        -26.5    0.617      51      NA      NA    23773 
  66        -26.5    0.150      15      NA      NA    31174 
  67        -26.5    0.150      32      NA      NA    9235 
  68        -26.4    0.133      29      NA      NA    18903 
  69        -26.3    0.700      33      NA      NA    29720 
  70        -26.3    0.150      11      NA      NA    32459 
  71        -26.3    0.133      27      NA      NA    23978 
  72        -26.3    0.783      35      NA      NA    39548 
  73        -26.2    0.150      17      NA      NA    20048 
  74        -26.2    0.300      29      NA      NA    19784 
  75        -26.2    0.133      55      NA      NA    13128 
  76        -26.1    0.300      60      NA      NA    35536 
  77        -26.1    0.183      22      NA      NA    18358 
  78        -26.1    0.267      16      NA      NA    7579 
  79        -26.0    0.183      27      NA      NA    15327 
  80        -26.0    0.150      39      NA      NA    7317 
  81        -26.0    0.150      16      NA      NA    3732 
  82        -26.0    0.050      24      NA      NA    21864 
  83        -26.0    0.167      27      NA      NA    42308 
  84        -26.0    0.083      42      NA      NA    33953 
  85        -26.0    0.217      26      NA      NA    20320 
  86        -25.9    0.167      60      NA      NA    18099 
  87        -25.9    0.117      14      NA      NA    965 
  88        -25.9    0.050       8      NA      NA    32139 
  89        -25.8    0.350      49      NA      NA    30961 
  90        -25.8    0.150      31      NA      NA    415 
  91        -25.7    0.483      34      NA      NA    5799 
  92        -25.7    0.483       4      NA      NA    14788 
  93        -25.6    0.083      51      NA      NA    13368 
  94        -25.6    0.350       3      NA      NA    24461 
  95        -25.6    0.333       1      NA      NA    3285 
  96        -25.6    0.600      36      NA      NA    17265 
  97        -25.5    0.117       7      NA      NA    3725 
  98        -25.5    0.033      38      NA      NA    15839 
  99        -25.5    0.167       1      NA      NA    38252 
 100        -25.5    0.133      25      NA      NA    8274 
clean up unzipped map files
Detected 24 cores, using 24 cores
copying the ramaprob.data file from /opt/ADFRsuite-1.0/CCSBpckgs/ADCP/ramaprob.data to /home/larsmeuser/Projects/ADCP/3bfw/random/dihilivhncs
Performing search (200 ADCP runs with 22000000 steps each) ...
0%   10   20   30   40   50   60   70   80   90   100%
|----|----|----|----|----|----|----|----|----|----|


*
*
*
*
**
**
**
**
***
***
***
***
****
****
****
****
*****
*****
*****
*****
******
******
******
******
*******
*******
*******
*******
********
********
********
********
*********
*********
*********
*********
**********
**********
**********
**********
***********
***********
***********
***********
************
************
************
************
*************
*************
*************
*************
**************
**************
**************
**************
***************
***************
***************
***************
****************
****************
****************
****************
*****************
*****************
*****************
*****************
******************
******************
******************
******************
*******************
*******************
*******************
*******************
********************
********************
********************
********************
*********************
*********************
*********************
*********************
**********************
**********************
**********************
**********************
***********************
***********************
***********************
***********************
************************
************************
************************
************************
*************************
*************************
*************************
*************************
**************************
**************************
**************************
**************************
***************************
***************************
***************************
***************************
****************************
****************************
****************************
****************************
****************************
*****************************
*****************************
*****************************
******************************
******************************
******************************
******************************
*******************************
*******************************
*******************************
*******************************
********************************
********************************
********************************
********************************
*********************************
*********************************
*********************************
*********************************
**********************************
**********************************
**********************************
**********************************
***********************************
***********************************
***********************************
***********************************
************************************
************************************
************************************
************************************
*************************************
*************************************
*************************************
*************************************
**************************************
**************************************
**************************************
**************************************
***************************************
***************************************
***************************************
***************************************
****************************************
****************************************
****************************************
****************************************
*****************************************
*****************************************
*****************************************
*****************************************
******************************************
******************************************
******************************************
******************************************
*******************************************
*******************************************
*******************************************
*******************************************
********************************************
********************************************
********************************************
********************************************
*********************************************
*********************************************
*********************************************
*********************************************
**********************************************
**********************************************
**********************************************
**********************************************
***********************************************
***********************************************
***********************************************
***********************************************
************************************************
************************************************
************************************************
************************************************
*************************************************
*************************************************
*************************************************
*************************************************
**************************************************
Docking performed in 9859.51 seconds, i.e. 2 hours 44 minutes 19.509717 seconds 
finish calculating neighbors for 57448 poses with 61.5 seconds
mode |  affinity  | ref. | clust. | rmsd | energy | best |
     | (kcal/mol) | fnc  |  size  | stdv |  stdv  | run  |
-----+------------+------+--------+------+--------+------+
   1        -29.2    0.383     222      NA      NA    49289 
   2        -28.0    0.500     103      NA      NA    32082 
   3        -27.8    0.583      57      NA      NA    49940 
   4        -27.6    0.700      70      NA      NA    50941 
   5        -27.4    0.700      78      NA      NA    26895 
   6        -27.2    0.767     151      NA      NA    20601 
   7        -27.2    0.683     165      NA      NA    13035 
   8        -27.1    0.150      98      NA      NA    54836 
   9        -27.1    0.783      49      NA      NA    31639 
  10        -27.0    0.367      50      NA      NA    54584 
  11        -27.0    0.133      88      NA      NA    33209 
  12        -26.8    0.750      11      NA      NA    27551 
  13        -26.8    0.650      39      NA      NA    36937 
  14        -26.7    0.650      72      NA      NA    51633 
  15        -26.7    0.367     265      NA      NA    15526 
  16        -26.7    0.133      43      NA      NA    56502 
  17        -26.6    0.133     135      NA      NA    29416 
  18        -26.5    0.133      79      NA      NA    52206 
  19        -26.4    0.683      44      NA      NA    44982 
  20        -26.3    0.567      52      NA      NA    16062 
  21        -26.3    0.133     188      NA      NA    42313 
  22        -26.3    0.383      32      NA      NA    21628 
  23        -26.3    0.850       1      NA      NA    20611 
  24        -26.2    0.183      73      NA      NA    48898 
  25        -26.1    0.217     147      NA      NA    32390 
  26        -26.1    0.150     101      NA      NA    40402 
  27        -26.0    0.600      76      NA      NA    38826 
  28        -26.0    0.700      40      NA      NA    13741 
  29        -26.0    0.133      46      NA      NA    13384 
  30        -26.0    0.117     126      NA      NA    49608 
  31        -25.9    0.350      26      NA      NA    21620 
  32        -25.9    0.717       2      NA      NA    51632 
  33        -25.9    0.250      39      NA      NA    25112 
  34        -25.8    0.717      44      NA      NA    8228 
  35        -25.8    0.850       1      NA      NA    33850 
  36        -25.8    0.150      81      NA      NA    47590 
  37        -25.8    0.083     137      NA      NA    48609 
  38        -25.8    0.383      28      NA      NA    10026 
  39        -25.7    0.117      20      NA      NA    23100 
  40        -25.7    0.333      27      NA      NA    36594 
  41        -25.7    0.150      51      NA      NA    37631 
  42        -25.6    0.150      62      NA      NA    11844 
  43        -25.6    0.317      30      NA      NA    4836 
  44        -25.6    0.133      51      NA      NA    20935 
  45        -25.6    0.150      15      NA      NA    34831 
  46        -25.6    0.283      60      NA      NA    56830 
  47        -25.5    0.150      29      NA      NA    18784 
  48        -25.5    0.517       3      NA      NA    36939 
  49        -25.5    0.333       1      NA      NA    21624 
  50        -25.4    0.433      23      NA      NA    29996 
  51        -25.3    0.117      30      NA      NA    50303 
  52        -25.3    0.700       1      NA      NA    36943 
  53        -25.2    0.133      47      NA      NA    24604 
  54        -25.2    0.133      26      NA      NA    8505 
  55        -25.2    0.600      51      NA      NA    38831 
  56        -25.2    0.150      70      NA      NA    37635 
  57        -25.1    0.567       1      NA      NA    13747 
  58        -25.1    0.550       4      NA      NA    33842 
  59        -25.0    0.167      69      NA      NA    45920 
  60        -25.0    0.667      42      NA      NA    25471 
  61        -25.0    0.750      22      NA      NA    1401 
  62        -25.0    0.133       3      NA      NA    13381 
  63        -25.0    0.150      38      NA      NA    17277 
  64        -24.9    0.133      15      NA      NA    48246 
  65        -24.9    0.350      38      NA      NA    20602 
  66        -24.9    0.167      43      NA      NA    4341 
  67        -24.8    0.150      48      NA      NA    39701 
  68        -24.8    0.150      29      NA      NA    6833 
  69        -24.8    0.150     135      NA      NA    19113 
  70        -24.8    0.150      30      NA      NA    2030 
  71        -24.8    0.483      63      NA      NA    43460 
  72        -24.7    0.150      31      NA      NA    7125 
  73        -24.7    0.117       3      NA      NA    43754 
  74        -24.7    0.133      52      NA      NA    19984 
  75        -24.6    0.117       2      NA      NA    2043 
  76        -24.6    0.117      16      NA      NA    13378 
  77        -24.6    0.133      19      NA      NA    14619 
  78        -24.6    0.117      56      NA      NA    25983 
  79        -24.6    0.133      45      NA      NA    10568 
  80        -24.6    0.500      58      NA      NA    52527 
  81        -24.6    0.567      25      NA      NA    52526 
  82        -24.6    0.333      79      NA      NA    27553 
  83        -24.6    0.167       7      NA      NA    45921 
  84        -24.5    0.333      88      NA      NA    19672 
  85        -24.5    0.167      17      NA      NA    31282 
  86        -24.5    0.517       6      NA      NA    5273 
  87        -24.5    0.317       7      NA      NA    21578 
  88        -24.5    0.083      65      NA      NA    26581 
  89        -24.5    0.600      16      NA      NA    50946 
  90        -24.4    0.650       1      NA      NA    49887 
  91        -24.4    0.083     110      NA      NA    30703 
  92        -24.4    0.150      32      NA      NA    22211 
  93        -24.4    0.150      58      NA      NA    14054 
  94        -24.3    0.167      49      NA      NA    13343 
  95        -24.3    0.150      30      NA      NA    17586 
  96        -24.3    0.133       3      NA      NA    12454 
  97        -24.3    0.117      18      NA      NA    27895 
  98        -24.3    0.600      40      NA      NA    51588 
  99        -24.3    0.767      57      NA      NA    42845 
 100        -24.3    0.117      55      NA      NA    56163 
clean up unzipped map files
Detected 24 cores, using 24 cores
copying the ramaprob.data file from /opt/ADFRsuite-1.0/CCSBpckgs/ADCP/ramaprob.data to /home/larsmeuser/Projects/ADCP/3bfw/random/pggygetceev
Performing search (200 ADCP runs with 22000000 steps each) ...
0%   10   20   30   40   50   60   70   80   90   100%
|----|----|----|----|----|----|----|----|----|----|


*
*
*
*
**
**
**
**
***
***
***
***
****
****
****
****
*****
*****
*****
*****
******
******
******
******
*******
*******
*******
*******
********
********
********
********
*********
*********
*********
*********
**********
**********
**********
**********
***********
***********
***********
***********
************
************
************
************
*************
*************
*************
*************
**************
**************
**************
**************
***************
***************
***************
***************
****************
****************
****************
****************
*****************
*****************
*****************
*****************
******************
******************
******************
******************
*******************
*******************
*******************
*******************
********************
********************
********************
********************
*********************
*********************
*********************
*********************
**********************
**********************
**********************
**********************
***********************
***********************
***********************
***********************
************************
************************
************************
************************
*************************
*************************
*************************
*************************
**************************
**************************
**************************
**************************
***************************
***************************
***************************
***************************
****************************
****************************
****************************
****************************
****************************
*****************************
*****************************
*****************************
******************************
******************************
******************************
******************************
*******************************
*******************************
*******************************
*******************************
********************************
********************************
********************************
********************************
*********************************
*********************************
*********************************
*********************************
**********************************
**********************************
**********************************
**********************************
***********************************
***********************************
***********************************
***********************************
************************************
************************************
************************************
************************************
*************************************
*************************************
*************************************
*************************************
**************************************
**************************************
**************************************
**************************************
***************************************
***************************************
***************************************
***************************************
****************************************
****************************************
****************************************
****************************************
*****************************************
*****************************************
*****************************************
*****************************************
******************************************
******************************************
******************************************
******************************************
*******************************************
*******************************************
*******************************************
*******************************************
********************************************
********************************************
********************************************
********************************************
*********************************************
*********************************************
*********************************************
*********************************************
**********************************************
**********************************************
**********************************************
**********************************************
***********************************************
***********************************************
***********************************************
***********************************************
************************************************
************************************************
************************************************
************************************************
*************************************************
*************************************************
*************************************************
*************************************************
**************************************************
Docking performed in 7254.88 seconds, i.e. 2 hours 00 minutes 54.877161 seconds 
finish calculating neighbors for 47862 poses with 64.7 seconds
mode |  affinity  | ref. | clust. | rmsd | energy | best |
     | (kcal/mol) | fnc  |  size  | stdv |  stdv  | run  |
-----+------------+------+--------+------+--------+------+
   1        -24.8    0.150      56      NA      NA    24428 
   2        -24.6    0.150      80      NA      NA    22915 
   3        -24.5    0.033      43      NA      NA    18042 
   4        -24.2    0.167      22      NA      NA    28870 
   5        -24.1    0.150       6      NA      NA    22925 
   6        -24.0    0.167      67      NA      NA    334 
   7        -24.0    0.150      46      NA      NA    15371 
   8        -23.9    0.183      37      NA      NA    1290 
   9        -23.7    0.083      50      NA      NA    13010 
  10        -23.6    0.150      18      NA      NA    28871 
  11        -23.3    0.117      54      NA      NA    11689 
  12        -23.2    0.117      40      NA      NA    45399 
  13        -23.1    0.050      95      NA      NA    34283 
  14        -23.0    0.600      73      NA      NA    4480 
  15        -23.0    0.050      40      NA      NA    36568 
  16        -22.9    0.133      10      NA      NA    10833 
  17        -22.9    0.650      38      NA      NA    812 
  18        -22.8    0.050      46      NA      NA    42613 
  19        -22.8    0.350      77      NA      NA    19016 
  20        -22.7    0.150      30      NA      NA    10841 
  21        -22.7    0.133      15      NA      NA    20751 
  22        -22.6    0.033      47      NA      NA    12748 
  23        -22.5    0.167      21      NA      NA    29556 
  24        -22.5    0.050      31      NA      NA    24656 
  25        -22.5    0.100       1      NA      NA    45392 
  26        -22.4    0.117      53      NA      NA    15833 
  27        -22.4    0.167       4      NA      NA    17797 
  28        -22.4    0.117      41      NA      NA    20744 
  29        -22.3    0.083      51      NA      NA    28174 
  30        -22.3    0.150      47      NA      NA    6479 
  31        -22.3    0.133      21      NA      NA    41598 
  32        -22.3    0.567      44      NA      NA    47852 
  33        -22.3    0.100      63      NA      NA    43155 
  34        -22.3    0.117      39      NA      NA    17795 
  35        -22.3    0.150      11      NA      NA    28844 
  36        -22.3    0.100      29      NA      NA    34752 
  37        -22.2    0.117       2      NA      NA    11687 
  38        -22.2    0.283      37      NA      NA    10519 
  39        -22.2    0.133      26      NA      NA    45389 
  40        -22.2    0.133      56      NA      NA    42029 
  41        -22.2    0.133      64      NA      NA    13230 
  42        -22.1    0.100      26      NA      NA    20517 
  43        -22.0    0.150      48      NA      NA    23175 
  44        -22.0    0.017      20      NA      NA    18001 
  45        -21.9    0.067      23      NA      NA    5223 
  46        -21.9    0.150      57      NA      NA    25420 
  47        -21.8    0.117      52      NA      NA    20005 
  48        -21.8    0.150      78      NA      NA    32201 
  49        -21.8    0.133      38      NA      NA    42879 
  50        -21.8    0.167      10      NA      NA    47391 
  51        -21.8    0.117      22      NA      NA    28609 
  52        -21.8    0.167      22      NA      NA    29546 
  53        -21.8    0.450      12      NA      NA    40857 
  54        -21.8    0.133       2      NA      NA    13239 
  55        -21.7    0.167      38      NA      NA    33985 
  56        -21.7    0.150       8      NA      NA    285 
  57        -21.7    0.117       1      NA      NA    42037 
  58        -21.7    0.767      71      NA      NA    31678 
  59        -21.6    0.100      16      NA      NA    23367 
  60        -21.6    0.150       7      NA      NA    46618 
  61        -21.6    0.150       1      NA      NA    34749 
  62        -21.6    0.550      41      NA      NA    46112 
  63        -21.6    0.150      40      NA      NA    3726 
  64        -21.6    0.050      36      NA      NA    37529 
  65        -21.6    0.150      32      NA      NA    45111 
  66        -21.6    0.050      42      NA      NA    38031 
  67        -21.6    0.083      23      NA      NA    32963 
  68        -21.5    0.150      36      NA      NA    17798 
  69        -21.5    0.167       2      NA      NA    34744 
  70        -21.4    0.133      53      NA      NA    46833 
  71        -21.4    0.167      11      NA      NA    47390 
  72        -21.4    0.167      30      NA      NA    46619 
  73        -21.4    0.100      36      NA      NA    41599 
  74        -21.4    0.117       2      NA      NA    32969 
  75        -21.4    0.283      25      NA      NA    40848 
  76        -21.3    0.150      11      NA      NA    28613 
  77        -21.3    0.117      26      NA      NA    21276 
  78        -21.3    0.133       1      NA      NA    28184 
  79        -21.3    0.117      41      NA      NA    26426 
  80        -21.3    0.533      57      NA      NA    4019 
  81        -21.3    0.100      57      NA      NA    31161 
  82        -21.3    0.167       1      NA      NA    46623 
  83        -21.3    0.150      42      NA      NA    6219 
  84        -21.3    0.167      31      NA      NA    24119 
  85        -21.3    0.117      19      NA      NA    33509 
  86        -21.3    0.150       1      NA      NA    43777 
  87        -21.2    0.250      31      NA      NA    36787 
  88        -21.2    0.100      52      NA      NA    29974 
  89        -21.2    0.100      20      NA      NA    30634 
  90        -21.2    0.133       7      NA      NA    43776 
  91        -21.2    0.167       2      NA      NA    46620 
  92        -21.2    0.283      43      NA      NA    26139 
  93        -21.2    0.017      22      NA      NA    47631 
  94        -21.2    0.083      48      NA      NA    27528 
  95        -21.2    0.183      21      NA      NA    1292 
  96        -21.2    0.133      40      NA      NA    8807 
  97        -21.2    0.150      24      NA      NA    26880 
  98        -21.2    0.450      56      NA      NA    5418 
  99        -21.1    0.100      46      NA      NA    45693 
 100        -21.1    0.150      11      NA      NA    37273 
clean up unzipped map files
Detected 24 cores, using 24 cores
copying the ramaprob.data file from /opt/ADFRsuite-1.0/CCSBpckgs/ADCP/ramaprob.data to /home/larsmeuser/Projects/ADCP/3bfw/random/fymhkgvipkc
Performing search (200 ADCP runs with 22000000 steps each) ...
0%   10   20   30   40   50   60   70   80   90   100%
|----|----|----|----|----|----|----|----|----|----|


*
*
*
*
**
**
**
**
***
***
***
***
****
****
****
****
*****
*****
*****
*****
******
******
******
******
*******
*******
*******
*******
********
********
********
********
*********
*********
*********
*********
**********
**********
**********
**********
***********
***********
***********
***********
************
************
************
************
*************
*************
*************
*************
**************
**************
**************
**************
***************
***************
***************
***************
****************
****************
****************
****************
*****************
*****************
*****************
*****************
******************
******************
******************
******************
*******************
*******************
*******************
*******************
********************
********************
********************
********************
*********************
*********************
*********************
*********************
**********************
**********************
**********************
**********************
***********************
***********************
***********************
***********************
************************
************************
************************
************************
*************************
*************************
*************************
*************************
**************************
**************************
**************************
**************************
***************************
***************************
***************************
***************************
****************************
****************************
****************************
****************************
****************************
*****************************
*****************************
*****************************
******************************
******************************
******************************
******************************
*******************************
*******************************
*******************************
*******************************
********************************
********************************
********************************
********************************
*********************************
*********************************
*********************************
*********************************
**********************************
**********************************
**********************************
**********************************
***********************************
***********************************
***********************************
***********************************
************************************
************************************
************************************
************************************
*************************************
*************************************
*************************************
*************************************
**************************************
**************************************
**************************************
**************************************
***************************************
***************************************
***************************************
***************************************
****************************************
****************************************
****************************************
****************************************
*****************************************
*****************************************
*****************************************
*****************************************
******************************************
******************************************
******************************************
******************************************
*******************************************
*******************************************
*******************************************
*******************************************
********************************************
********************************************
********************************************
********************************************
*********************************************
*********************************************
*********************************************
*********************************************
**********************************************
**********************************************
**********************************************
**********************************************
***********************************************
***********************************************
***********************************************
***********************************************
************************************************
************************************************
************************************************
************************************************
*************************************************
*************************************************
*************************************************
*************************************************
**************************************************
Docking performed in 10773.44 seconds, i.e. 2 hours 59 minutes 33.444203 seconds 
finish calculating neighbors for 43405 poses with 46.9 seconds
mode |  affinity  | ref. | clust. | rmsd | energy | best |
     | (kcal/mol) | fnc  |  size  | stdv |  stdv  | run  |
-----+------------+------+--------+------+--------+------+
   1        -28.7    0.150      43      NA      NA    10882 
   2        -28.2    0.150      52      NA      NA    21472 
   3        -28.2    0.750      24      NA      NA    36228 
   4        -27.8    0.450      52      NA      NA    42089 
   5        -27.7    0.550      48      NA      NA    33427 
   6        -27.4    0.167       9      NA      NA    34946 
   7        -27.3    0.483      31      NA      NA    29185 
   8        -27.0    0.450      49      NA      NA    18110 
   9        -27.0    0.133      23      NA      NA    37594 
  10        -27.0    0.400      58      NA      NA    4387 
  11        -27.0    0.533      31      NA      NA    17137 
  12        -26.9    0.467      46      NA      NA    40320 
  13        -26.8    0.450      64      NA      NA    13271 
  14        -26.7    0.517      29      NA      NA    13809 
  15        -26.6    0.100      60      NA      NA    26333 
  16        -26.6    0.633      29      NA      NA    2572 
  17        -26.5    0.150      66      NA      NA    19906 
  18        -26.5    0.150      31      NA      NA    34937 
  19        -26.5    0.600      38      NA      NA    13040 
  20        -26.4    0.450      54      NA      NA    31037 
  21        -26.4    0.067      40      NA      NA    3633 
  22        -26.4    0.167       1      NA      NA    34952 
  23        -26.3    0.717       4      NA      NA    36213 
  24        -26.3    0.550      82      NA      NA    12301 
  25        -26.3    0.167       3      NA      NA    21479 
  26        -26.2    0.150      41      NA      NA    19662 
  27        -26.2    0.167      48      NA      NA    41651 
  28        -26.2    0.133      52      NA      NA    39273 
  29        -26.1    0.167      43      NA      NA    10873 
  30        -26.1    0.383      45      NA      NA    11868 
  31        -26.0    0.117      13      NA      NA    20552 
  32        -25.9    0.167      49      NA      NA    2808 
  33        -25.8    0.350      56      NA      NA    618 
  34        -25.7    0.783      18      NA      NA    35462 
  35        -25.6    0.550      41      NA      NA    11366 
  36        -25.6    0.583      47      NA      NA    18339 
  37        -25.6    0.217      66      NA      NA    26088 
  38        -25.6    0.150      26      NA      NA    41420 
  39        -25.6    0.150      45      NA      NA    39924 
  40        -25.5    0.333      43      NA      NA    29179 
  41        -25.5    0.583       1      NA      NA    36235 
  42        -25.5    0.117      37      NA      NA    35939 
  43        -25.4    0.150       8      NA      NA    41643 
  44        -25.4    0.083      42      NA      NA    27512 
  45        -25.4    0.150      23      NA      NA    30022 
  46        -25.3    0.717      18      NA      NA    23802 
  47        -25.3    0.150       1      NA      NA    41429 
  48        -25.3    0.183      32      NA      NA    38175 
  49        -25.3    0.467      47      NA      NA    4598 
  50        -25.3    0.317      33      NA      NA    26590 
  51        -25.3    0.417      18      NA      NA    31038 
  52        -25.3    0.550      23      NA      NA    24735 
  53        -25.2    0.450      38      NA      NA    8132 
  54        -25.2    0.167       6      NA      NA    34916 
  55        -25.2    0.100      68      NA      NA    8434 
  56        -25.2    0.150      38      NA      NA    13530 
  57        -25.2    0.133      19      NA      NA    35255 
  58        -25.2    0.033      39      NA      NA    25473 
  59        -25.2    0.350      38      NA      NA    24983 
  60        -25.1    0.467      53      NA      NA    18575 
  61        -25.1    0.167       7      NA      NA    34944 
  62        -25.1    0.133      28      NA      NA    40755 
  63        -25.1    0.183      42      NA      NA    816 
  64        -25.1    0.467      36      NA      NA    13811 
  65        -25.1    0.183      49      NA      NA    20125 
  66        -25.1    0.100      12      NA      NA    41642 
  67        -25.0    0.067      67      NA      NA    38413 
  68        -25.0    0.083      29      NA      NA    31896 
  69        -25.0    0.633      25      NA      NA    5085 
  70        -25.0    0.533      41      NA      NA    16325 
  71        -25.0    0.300      39      NA      NA    15851 
  72        -24.9    0.633       3      NA      NA    36203 
  73        -24.9    0.150      27      NA      NA    14939 
  74        -24.9    0.267      41      NA      NA    38819 
  75        -24.8    0.650      34      NA      NA    1155 
  76        -24.7    0.317      52      NA      NA    5286 
  77        -24.7    0.167      21      NA      NA    25694 
  78        -24.7    0.400       5      NA      NA    24518 
  79        -24.7    0.300      44      NA      NA    11140 
  80        -24.7    0.133       3      NA      NA    14477 
  81        -24.7    0.133      39      NA      NA    14479 
  82        -24.6    0.367      33      NA      NA    34663 
  83        -24.6    0.150       5      NA      NA    15616 
  84        -24.6    0.750       3      NA      NA    36199 
  85        -24.6    0.600       7      NA      NA    2581 
  86        -24.6    0.717       1      NA      NA    26586 
  87        -24.6    0.150      49      NA      NA    32354 
  88        -24.6    0.100      31      NA      NA    18817 
  89        -24.6    0.150      26      NA      NA    19065 
  90        -24.5    0.350       2      NA      NA    18578 
  91        -24.5    0.533       2      NA      NA    2576 
  92        -24.5    0.100      12      NA      NA    7388 
  93        -24.5    0.133      26      NA      NA    8880 
  94        -24.5    0.600      14      NA      NA    7139 
  95        -24.4    0.100       1      NA      NA    8433 
  96        -24.4    0.083       1      NA      NA    20120 
  97        -24.4    0.583       2      NA      NA    11134 
  98        -24.4    0.567      27      NA      NA    13032 
  99        -24.4    0.517       2      NA      NA    24522 
 100        -24.4    0.567      24      NA      NA    36196 
clean up unzipped map files
Detected 24 cores, using 24 cores
copying the ramaprob.data file from /opt/ADFRsuite-1.0/CCSBpckgs/ADCP/ramaprob.data to /home/larsmeuser/Projects/ADCP/3bfw/random/ridhkeceirm
Performing search (200 ADCP runs with 22000000 steps each) ...
0%   10   20   30   40   50   60   70   80   90   100%
|----|----|----|----|----|----|----|----|----|----|


*
*
*
*
**
**
**
**
***
***
***
***
****
****
****
****
*****
*****
*****
*****
******
******
******
******
*******
*******
*******
*******
********
********
********
********
*********
*********
*********
*********
**********
**********
**********
**********
***********
***********
***********
***********
************
************
************
************
*************
*************
*************
*************
**************
**************
**************
**************
***************
***************
***************
***************
****************
****************
****************
****************
*****************
*****************
*****************
*****************
******************
******************
******************
******************
*******************
*******************
*******************
*******************
********************
********************
********************
********************
*********************
*********************
*********************
*********************
**********************
**********************
**********************
**********************
***********************
***********************
***********************
***********************
************************
************************
************************
************************
*************************
*************************
*************************
*************************
**************************
**************************
**************************
**************************
***************************
***************************
***************************
***************************
****************************
****************************
****************************
****************************
****************************
*****************************
*****************************
*****************************
******************************
******************************
******************************
******************************
*******************************
*******************************
*******************************
*******************************
********************************
********************************
********************************
********************************
*********************************
*********************************
*********************************
*********************************
**********************************
**********************************
**********************************
**********************************
***********************************
***********************************
***********************************
***********************************
************************************
************************************
************************************
************************************
*************************************
*************************************
*************************************
*************************************
**************************************
**************************************
**************************************
**************************************
***************************************
***************************************
***************************************
***************************************
****************************************
****************************************
****************************************
****************************************
*****************************************
*****************************************
*****************************************
*****************************************
******************************************
******************************************
******************************************
******************************************
*******************************************
*******************************************
*******************************************
*******************************************
********************************************
********************************************
********************************************
********************************************
*********************************************
*********************************************
*********************************************
*********************************************
**********************************************
**********************************************
**********************************************
**********************************************
***********************************************
***********************************************
***********************************************
***********************************************
************************************************
************************************************
************************************************
************************************************
*************************************************
*************************************************
*************************************************
*************************************************
**************************************************
Docking performed in 17708.38 seconds, i.e. 4 hours 55 minutes 08.381683 seconds 
finish calculating neighbors for 38744 poses with 37.8 seconds
mode |  affinity  | ref. | clust. | rmsd | energy | best |
     | (kcal/mol) | fnc  |  size  | stdv |  stdv  | run  |
-----+------------+------+--------+------+--------+------+
   1        -30.1    0.533      60      NA      NA    29296 
   2        -29.7    0.833      52      NA      NA    30219 
   3        -29.4    0.683      65      NA      NA    34948 
   4        -29.3    0.833      61      NA      NA    37516 
   5        -29.1    0.117     145      NA      NA    13043 
   6        -28.6    0.133      45      NA      NA    4965 
   7        -28.4    0.167      95      NA      NA    7705 
   8        -28.0    0.417      32      NA      NA    13655 
   9        -27.9    0.483      41      NA      NA    11992 
  10        -27.8    0.150     102      NA      NA    24792 
  11        -27.6    0.133      58      NA      NA    34128 
  12        -27.5    0.150     131      NA      NA    20110 
  13        -27.4    0.150      62      NA      NA    17274 
  14        -27.4    0.567      39      NA      NA    211 
  15        -27.2    0.733      35      NA      NA    29728 
  16        -27.0    0.067      67      NA      NA    20730 
  17        -27.0    0.150      70      NA      NA    33470 
  18        -26.9    0.317      47      NA      NA    35139 
  19        -26.8    0.583      26      NA      NA    8866 
  20        -26.8    0.183      19      NA      NA    22960 
  21        -26.7    0.100      43      NA      NA    18460 
  22        -26.7    0.167      46      NA      NA    25805 
  23        -26.7    0.083      47      NA      NA    36264 
  24        -26.6    0.133      30      NA      NA    20323 
  25        -26.6    0.567       1      NA      NA    29729 
  26        -26.4    0.617     102      NA      NA    12228 
  27        -26.4    0.067      58      NA      NA    8654 
  28        -26.4    0.483      15      NA      NA    33642 
  29        -26.3    0.850      51      NA      NA    27882 
  30        -26.3    0.467       1      NA      NA    33651 
  31        -26.3    0.167      27      NA      NA    35399 
  32        -26.3    0.483      23      NA      NA    1167 
  33        -26.2    0.133      70      NA      NA    25369 
  34        -26.2    0.067      44      NA      NA    4053 
  35        -26.2    0.150      13      NA      NA    14280 
  36        -26.1    0.300      50      NA      NA    11984 
  37        -26.1    0.517      39      NA      NA    31639 
  38        -26.1    0.200      30      NA      NA    4426 
  39        -26.0    0.117      30      NA      NA    6497 
  40        -26.0    0.150      33      NA      NA    35657 
  41        -26.0    0.333      39      NA      NA    14832 
  42        -26.0    0.467      27      NA      NA    13622 
  43        -26.0    0.150      35      NA      NA    6645 
  44        -25.9    0.167      26      NA      NA    8244 
  45        -25.9    0.100      37      NA      NA    9087 
  46        -25.9    0.283      62      NA      NA    4748 
  47        -25.9    0.117      42      NA      NA    28710 
  48        -25.8    0.133       1      NA      NA    6492 
  49        -25.8    0.150       1      NA      NA    33203 
  50        -25.8    0.133      31      NA      NA    10785 
  51        -25.8    0.483      51      NA      NA    24349 
  52        -25.8    0.333      20      NA      NA    9637 
  53        -25.8    0.083      55      NA      NA    7444 
  54        -25.7    0.433      18      NA      NA    33644 
  55        -25.7    0.817      11      NA      NA    30162 
  56        -25.7    0.150       4      NA      NA    13040 
  57        -25.7    0.117      23      NA      NA    22739 
  58        -25.6    0.567      31      NA      NA    37322 
  59        -25.5    0.417      74      NA      NA    33859 
  60        -25.5    0.150      28      NA      NA    3251 
  61        -25.5    0.133       9      NA      NA    13005 
  62        -25.5    0.133      40      NA      NA    36775 
  63        -25.5    0.067      38      NA      NA    2327 
  64        -25.4    0.167      22      NA      NA    14271 
  65        -25.4    0.133      32      NA      NA    38579 
  66        -25.4    0.150      23      NA      NA    11569 
  67        -25.3    0.117      26      NA      NA    31972 
  68        -25.3    0.600      19      NA      NA    19909 
  69        -25.3    0.150      40      NA      NA    23453 
  70        -25.3    0.133      12      NA      NA    12802 
  71        -25.3    0.600      11      NA      NA    29731 
  72        -25.2    0.133      21      NA      NA    21928 
  73        -25.2    0.083      19      NA      NA    15578 
  74        -25.2    0.150       3      NA      NA    11561 
  75        -25.1    0.133       1      NA      NA    35655 
  76        -25.1    0.050      29      NA      NA    6922 
  77        -25.1    0.100       1      NA      NA    2319 
  78        -25.1    0.167       4      NA      NA    33223 
  79        -25.1    0.450       1      NA      NA    1160 
  80        -25.1    0.150      15      NA      NA    1936 
  81        -25.0    0.150      33      NA      NA    35360 
  82        -25.0    0.050      21      NA      NA    26711 
  83        -25.0    0.133       4      NA      NA    21921 
  84        -25.0    0.150       9      NA      NA    7653 
  85        -25.0    0.167      19      NA      NA    17499 
  86        -24.9    0.133      37      NA      NA    8448 
  87        -24.9    0.133      43      NA      NA    5924 
  88        -24.9    0.300      45      NA      NA    19071 
  89        -24.9    0.117      15      NA      NA    3030 
  90        -24.9    0.117      10      NA      NA    35648 
  91        -24.9    0.133       1      NA      NA    28895 
  92        -24.8    0.117      22      NA      NA    27488 
  93        -24.8    0.333      36      NA      NA    28085 
  94        -24.8    0.517      26      NA      NA    29291 
  95        -24.8    0.350      62      NA      NA    420 
  96        -24.8    0.150      33      NA      NA    5749 
  97        -24.8    0.367       3      NA      NA    30217 
  98        -24.8    0.133       2      NA      NA    35997 
  99        -24.8    0.167      46      NA      NA    2832 
 100        -24.8    0.133      54      NA      NA    13847 
clean up unzipped map files
Detected 24 cores, using 24 cores
copying the ramaprob.data file from /opt/ADFRsuite-1.0/CCSBpckgs/ADCP/ramaprob.data to /home/larsmeuser/Projects/ADCP/3bfw/random/cisdwcelkcm
Performing search (200 ADCP runs with 22000000 steps each) ...
0%   10   20   30   40   50   60   70   80   90   100%
|----|----|----|----|----|----|----|----|----|----|


*
*
*
*
**
**
**
**
***
***
***
***
****
****
****
****
*****
*****
*****
*****
******
******
******
******
*******
*******
*******
*******
********
********
********
********
*********
*********
*********
*********
**********
**********
**********
**********
***********
***********
***********
***********
************
************
************
************
*************
*************
*************
*************
**************
**************
**************
**************
***************
***************
***************
***************
****************
****************
****************
****************
*****************
*****************
*****************
*****************
******************
******************
******************
******************
*******************
*******************
*******************
*******************
********************
********************
********************
********************
*********************
*********************
*********************
*********************
**********************
**********************
**********************
**********************
***********************
***********************
***********************
***********************
************************
************************
************************
************************
*************************
*************************
*************************
*************************
**************************
**************************
**************************
**************************
***************************
***************************
***************************
***************************
****************************
****************************
****************************
****************************
****************************
*****************************
*****************************
*****************************
******************************
******************************
******************************
******************************
*******************************
*******************************
*******************************
*******************************
********************************
********************************
********************************
********************************
*********************************
*********************************
*********************************
*********************************
**********************************
**********************************
**********************************
**********************************
***********************************
***********************************
***********************************
***********************************
************************************
************************************
************************************
************************************
*************************************
*************************************
*************************************
*************************************
**************************************
**************************************
**************************************
**************************************
***************************************
***************************************
***************************************
***************************************
****************************************
****************************************
****************************************
****************************************
*****************************************
*****************************************
*****************************************
*****************************************
******************************************
******************************************
******************************************
******************************************
*******************************************
*******************************************
*******************************************
*******************************************
********************************************
********************************************
********************************************
********************************************
*********************************************
*********************************************
*********************************************
*********************************************
**********************************************
**********************************************
**********************************************
**********************************************
***********************************************
***********************************************
***********************************************
***********************************************
************************************************
************************************************
************************************************
************************************************
*************************************************
*************************************************
*************************************************
*************************************************
**************************************************
Docking performed in 10971.62 seconds, i.e. 3 hours 02 minutes 51.623271 seconds 
finish calculating neighbors for 46051 poses with 38.2 seconds
mode |  affinity  | ref. | clust. | rmsd | energy | best |
     | (kcal/mol) | fnc  |  size  | stdv |  stdv  | run  |
-----+------------+------+--------+------+--------+------+
   1        -29.2    0.367     108      NA      NA    24830 
   2        -28.0    0.350      39      NA      NA    38550 
   3        -27.9    0.600      55      NA      NA    18316 
   4        -27.9    0.683      64      NA      NA    20563 
   5        -27.4    0.400      39      NA      NA    31739 
   6        -27.1    0.400      58      NA      NA    38551 
   7        -27.0    0.833      42      NA      NA    5827 
   8        -26.8    0.550      77      NA      NA    3574 
   9        -26.5    0.550      56      NA      NA    4943 
  10        -26.3    0.050      65      NA      NA    40372 
  11        -25.5    0.133      57      NA      NA    36998 
  12        -25.5    0.583      52      NA      NA    23022 
  13        -25.4    0.067      33      NA      NA    14060 
  14        -25.4    0.133      21      NA      NA    35957 
  15        -25.3    0.067      49      NA      NA    42137 
  16        -25.2    0.133      33      NA      NA    14217 
  17        -25.2    0.117     118      NA      NA    45831 
  18        -25.2    0.467      67      NA      NA    11020 
  19        -25.1    0.033      31      NA      NA    40369 
  20        -25.1    0.350       1      NA      NA    38554 
  21        -24.9    0.033       1      NA      NA    15884 
  22        -24.9    0.150     137      NA      NA    2834 
  23        -24.9    0.183      34      NA      NA    14207 
  24        -24.8    0.083      52      NA      NA    2292 
  25        -24.7    0.733      16      NA      NA    5785 
  26        -24.6    0.450      12      NA      NA    31691 
  27        -24.5    0.133      62      NA      NA    15584 
  28        -24.5    0.117      89      NA      NA    32028 
  29        -24.4    0.117       1      NA      NA    32033 
  30        -24.3    0.700       5      NA      NA    40159 
  31        -24.2    0.400      34      NA      NA    33177 
  32        -24.2    0.417     138      NA      NA    441 
  33        -24.2    0.117      30      NA      NA    28910 
  34        -24.2    0.133      63      NA      NA    9816 
  35        -24.1    0.117      63      NA      NA    35942 
  36        -24.1    0.000      93      NA      NA    7462 
  37        -24.1    0.100      36      NA      NA    14709 
  38        -24.1    0.100      42      NA      NA    7000 
  39        -24.0    0.133      11      NA      NA    14191 
  40        -24.0    0.050       6      NA      NA    40367 
  41        -24.0    0.167      17      NA      NA    45826 
  42        -24.0    0.133      54      NA      NA    20048 
  43        -23.9    0.083      37      NA      NA    8473 
  44        -23.8    0.350       3      NA      NA    24732 
  45        -23.8    0.067      23      NA      NA    6068 
  46        -23.8    0.150      43      NA      NA    3822 
  47        -23.8    0.067      33      NA      NA    28643 
  48        -23.8    0.383      10      NA      NA    38485 
  49        -23.8    0.150      35      NA      NA    26881 
  50        -23.8    0.717       6      NA      NA    40153 
  51        -23.7    0.067      62      NA      NA    34371 
  52        -23.7    0.117      55      NA      NA    12064 
  53        -23.7    0.150      31      NA      NA    17836 
  54        -23.7    0.167      36      NA      NA    39081 
  55        -23.7    0.150      23      NA      NA    26419 
  56        -23.6    0.167      36      NA      NA    26201 
  57        -23.6    0.350      34      NA      NA    46050 
  58        -23.6    0.700      23      NA      NA    24288 
  59        -23.6    0.550      44      NA      NA    9097 
  60        -23.5    0.400      23      NA      NA    36284 
  61        -23.5    0.667      22      NA      NA    5829 
  62        -23.5    0.333      32      NA      NA    38324 
  63        -23.5    0.133      22      NA      NA    24514 
  64        -23.4    0.050       4      NA      NA    15849 
  65        -23.4    0.100      44      NA      NA    44044 
  66        -23.4    0.067      25      NA      NA    14030 
  67        -23.4    0.133      65      NA      NA    8770 
  68        -23.4    0.133       1      NA      NA    9823 
  69        -23.4    0.033      39      NA      NA    33625 
  70        -23.4    0.117      33      NA      NA    16101 
  71        -23.4    0.700      24      NA      NA    40141 
  72        -23.3    0.583      22      NA      NA    3512 
  73        -23.3    0.150      11      NA      NA    7240 
  74        -23.3    0.317       1      NA      NA    28641 
  75        -23.3    0.117      15      NA      NA    45059 
  76        -23.3    0.133      21      NA      NA    18812 
  77        -23.3    0.150       1      NA      NA    26202 
  78        -23.3    0.550      48      NA      NA    4677 
  79        -23.3    0.300       1      NA      NA    31735 
  80        -23.3    0.050      25      NA      NA    15843 
  81        -23.2    0.117      22      NA      NA    44581 
  82        -23.2    0.367       8      NA      NA    38479 
  83        -23.1    0.167       2      NA      NA    27585 
  84        -23.1    0.083      45      NA      NA    43058 
  85        -23.1    0.100      66      NA      NA    10031 
  86        -23.1    0.467      26      NA      NA    4889 
  87        -23.0    0.150      29      NA      NA    19104 
  88        -23.0    0.450     105      NA      NA    34140 
  89        -23.0    0.417      16      NA      NA    7664 
  90        -23.0    0.150      26      NA      NA    22772 
  91        -23.0    0.133       1      NA      NA    19112 
  92        -23.0    0.150      31      NA      NA    35082 
  93        -22.9    0.617      22      NA      NA    20503 
  94        -22.9    0.033       1      NA      NA    28644 
  95        -22.9    0.133      28      NA      NA    45065 
  96        -22.9    0.617       2      NA      NA    18263 
  97        -22.9    0.083      49      NA      NA    42427 
  98        -22.9    0.150       3      NA      NA    22771 
  99        -22.9    0.167      17      NA      NA    7271 
 100        -22.8    0.600      58      NA      NA    29346 
clean up unzipped map files
Detected 24 cores, using 24 cores
copying the ramaprob.data file from /opt/ADFRsuite-1.0/CCSBpckgs/ADCP/ramaprob.data to /home/larsmeuser/Projects/ADCP/3bfw/random/pdmshdeianq
Performing search (200 ADCP runs with 22000000 steps each) ...
0%   10   20   30   40   50   60   70   80   90   100%
|----|----|----|----|----|----|----|----|----|----|


*
*
*
*
**
**
**
**
***
***
***
***
****
****
****
****
*****
*****
*****
*****
******
******
******
******
*******
*******
*******
*******
********
********
********
********
*********
*********
*********
*********
**********
**********
**********
**********
***********
***********
***********
***********
************
************
************
************
*************
*************
*************
*************
**************
**************
**************
**************
***************
***************
***************
***************
****************
****************
****************
****************
*****************
*****************
*****************
*****************
******************
******************
******************
******************
*******************
*******************
*******************
*******************
********************
********************
********************
********************
*********************
*********************
*********************
*********************
**********************
**********************
**********************
**********************
***********************
***********************
***********************
***********************
************************
************************
************************
************************
*************************
*************************
*************************
*************************
**************************
**************************
**************************
**************************
***************************
***************************
***************************
***************************
****************************
****************************
****************************
****************************
****************************
*****************************
*****************************
*****************************
******************************
******************************
******************************
******************************
*******************************
*******************************
*******************************
*******************************
********************************
********************************
********************************
********************************
*********************************
*********************************
*********************************
*********************************
**********************************
**********************************
**********************************
**********************************
***********************************
***********************************
***********************************
***********************************
************************************
************************************
************************************
************************************
*************************************
*************************************
*************************************
*************************************
**************************************
**************************************
**************************************
**************************************
***************************************
***************************************
***************************************
***************************************
****************************************
****************************************
****************************************
****************************************
*****************************************
*****************************************
*****************************************
*****************************************
******************************************
******************************************
******************************************
******************************************
*******************************************
*******************************************
*******************************************
*******************************************
********************************************
********************************************
********************************************
********************************************
*********************************************
*********************************************
*********************************************
*********************************************
**********************************************
**********************************************
**********************************************
**********************************************
***********************************************
***********************************************
***********************************************
***********************************************
************************************************
************************************************
************************************************
************************************************
*************************************************
*************************************************
*************************************************
*************************************************
**************************************************
Docking performed in 10405.03 seconds, i.e. 2 hours 53 minutes 25.030761 seconds 
finish calculating neighbors for 50825 poses with 51.5 seconds
mode |  affinity  | ref. | clust. | rmsd | energy | best |
     | (kcal/mol) | fnc  |  size  | stdv |  stdv  | run  |
-----+------------+------+--------+------+--------+------+
   1        -27.6    0.817     189      NA      NA    37176 
   2        -27.4    0.750      94      NA      NA    34516 
   3        -26.8    0.600      30      NA      NA    3733 
   4        -26.5    0.700      80      NA      NA    50317 
   5        -26.5    0.400     108      NA      NA    11878 
   6        -26.4    0.650      42      NA      NA    15406 
   7        -26.2    0.650      49      NA      NA    21493 
   8        -25.8    0.367      96      NA      NA    30236 
   9        -25.5    0.783      53      NA      NA    18901 
  10        -25.4    0.767      97      NA      NA    22522 
  11        -25.1    0.333      57      NA      NA    29191 
  12        -24.9    0.733      37      NA      NA    35232 
  13        -24.9    0.383      17      NA      NA    8777 
  14        -24.9    0.733      36      NA      NA    36030 
  15        -24.9    0.367      67      NA      NA    9557 
  16        -24.9    0.650      53      NA      NA    15721 
  17        -24.8    0.600       5      NA      NA    3690 
  18        -24.8    0.700      50      NA      NA    5157 
  19        -24.7    0.367      20      NA      NA    30238 
  20        -24.7    0.150      66      NA      NA    22814 
  21        -24.6    0.767      26      NA      NA    35229 
  22        -24.5    0.767      38      NA      NA    3727 
  23        -24.3    0.117      24      NA      NA    44788 
  24        -24.2    0.117     108      NA      NA    1948 
  25        -24.1    0.167      79      NA      NA    18634 
  26        -24.1    0.550      29      NA      NA    41925 
  27        -24.0    0.133      36      NA      NA    4886 
  28        -24.0    0.683      87      NA      NA    38934 
  29        -24.0    0.467      68      NA      NA    14323 
  30        -23.9    0.667      14      NA      NA    36020 
  31        -23.9    0.350       3      NA      NA    11494 
  32        -23.9    0.833       6      NA      NA    42174 
  33        -23.8    0.150      23      NA      NA    14614 
  34        -23.8    0.417      14      NA      NA    11825 
  35        -23.8    0.117      37      NA      NA    10357 
  36        -23.7    0.750       5      NA      NA    37137 
  37        -23.7    0.300      47      NA      NA    1136 
  38        -23.7    0.600      16      NA      NA    3729 
  39        -23.7    0.150      22      NA      NA    45806 
  40        -23.7    0.133       7      NA      NA    31328 
  41        -23.6    0.117      52      NA      NA    22306 
  42        -23.6    0.033      30      NA      NA    49775 
  43        -23.4    0.133       2      NA      NA    45811 
  44        -23.4    0.683       7      NA      NA    20255 
  45        -23.4    0.167      42      NA      NA    31333 
  46        -23.3    0.133      47      NA      NA    25830 
  47        -23.3    0.150      21      NA      NA    3178 
  48        -23.3    0.667      22      NA      NA    35222 
  49        -23.3    0.717      60      NA      NA    37124 
  50        -23.3    0.317       6      NA      NA    12405 
  51        -23.3    0.600       1      NA      NA    21441 
  52        -23.3    0.817      42      NA      NA    32401 
  53        -23.3    0.133      42      NA      NA    33163 
  54        -23.2    0.250       1      NA      NA    1138 
  55        -23.2    0.400      13      NA      NA    14896 
  56        -23.1    0.083      58      NA      NA    12718 
  57        -23.1    0.150      30      NA      NA    41439 
  58        -23.1    0.133      21      NA      NA    4880 
  59        -23.1    0.100      27      NA      NA    47329 
  60        -23.1    0.133      54      NA      NA    43791 
  61        -23.1    0.133      64      NA      NA    31113 
  62        -23.1    0.133      33      NA      NA    14618 
  63        -23.1    0.133      26      NA      NA    22769 
  64        -23.0    0.150      19      NA      NA    17001 
  65        -23.0    0.083      49      NA      NA    47101 
  66        -23.0    0.150       9      NA      NA    24023 
  67        -23.0    0.633      38      NA      NA    19629 
  68        -23.0    0.167      70      NA      NA    36313 
  69        -23.0    0.150      22      NA      NA    6564 
  70        -22.9    0.550      26      NA      NA    27657 
  71        -22.9    0.117      50      NA      NA    46320 
  72        -22.9    0.117      35      NA      NA    3169 
  73        -22.9    0.100      20      NA      NA    44756 
  74        -22.8    0.133      81      NA      NA    13539 
  75        -22.7    0.117      36      NA      NA    14612 
  76        -22.7    0.133      52      NA      NA    35510 
  77        -22.7    0.133      38      NA      NA    45784 
  78        -22.7    0.550      77      NA      NA    5443 
  79        -22.7    0.150      19      NA      NA    46010 
  80        -22.6    0.583      65      NA      NA    4360 
  81        -22.6    0.133      10      NA      NA    30530 
  82        -22.6    0.267       1      NA      NA    1141 
  83        -22.6    0.367      47      NA      NA    44083 
  84        -22.6    0.350       1      NA      NA    9563 
  85        -22.6    0.100      38      NA      NA    2399 
  86        -22.6    0.283       1      NA      NA    1143 
  87        -22.6    0.000      79      NA      NA    8287 
  88        -22.5    0.133      23      NA      NA    26762 
  89        -22.5    0.133      32      NA      NA    893 
  90        -22.5    0.817       1      NA      NA    14899 
  91        -22.5    0.583      51      NA      NA    25090 
  92        -22.5    0.483      38      NA      NA    28198 
  93        -22.5    0.117      59      NA      NA    24022 
  94        -22.5    0.150      47      NA      NA    49778 
  95        -22.5    0.133      39      NA      NA    30515 
  96        -22.5    0.150      36      NA      NA    40877 
  97        -22.5    0.850      36      NA      NA    12397 
  98        -22.5    0.433      17      NA      NA    14894 
  99        -22.4    0.133       3      NA      NA    22809 
 100        -22.4    0.133      27      NA      NA    46572 
clean up unzipped map files
Detected 24 cores, using 24 cores
copying the ramaprob.data file from /opt/ADFRsuite-1.0/CCSBpckgs/ADCP/ramaprob.data to /home/larsmeuser/Projects/ADCP/3bfw/random/gfciftgrcgy
Performing search (200 ADCP runs with 22000000 steps each) ...
0%   10   20   30   40   50   60   70   80   90   100%
|----|----|----|----|----|----|----|----|----|----|


*
*
*
*
**
**
**
**
***
***
***
***
****
****
****
****
*****
*****
*****
*****
******
******
******
******
*******
*******
*******
*******
********
********
********
********
*********
*********
*********
*********
**********
**********
**********
**********
***********
***********
***********
***********
************
************
************
************
*************
*************
*************
*************
**************
**************
**************
**************
***************
***************
***************
***************
****************
****************
****************
****************
*****************
*****************
*****************
*****************
******************
******************
******************
******************
*******************
*******************
*******************
*******************
********************
********************
********************
********************
*********************
*********************
*********************
*********************
**********************
**********************
**********************
**********************
***********************
***********************
***********************
***********************
************************
************************
************************
************************
*************************
*************************
*************************
*************************
**************************
**************************
**************************
**************************
***************************
***************************
***************************
***************************
****************************
****************************
****************************
****************************
****************************
*****************************
*****************************
*****************************
******************************
******************************
******************************
******************************
*******************************
*******************************
*******************************
*******************************
********************************
********************************
********************************
********************************
*********************************
*********************************
*********************************
*********************************
**********************************
**********************************
**********************************
**********************************
***********************************
***********************************
***********************************
***********************************
************************************
************************************
************************************
************************************
*************************************
*************************************
*************************************
*************************************
**************************************
**************************************
**************************************
**************************************
***************************************
***************************************
***************************************
***************************************
****************************************
****************************************
****************************************
****************************************
*****************************************
*****************************************
*****************************************
*****************************************
******************************************
******************************************
******************************************
******************************************
*******************************************
*******************************************
*******************************************
*******************************************
********************************************
********************************************
********************************************
********************************************
*********************************************
*********************************************
*********************************************
*********************************************
**********************************************
**********************************************
**********************************************
**********************************************
***********************************************
***********************************************
***********************************************
***********************************************
************************************************
************************************************
************************************************
************************************************
*************************************************
*************************************************
*************************************************
*************************************************
**************************************************
Docking performed in 8602.24 seconds, i.e. 2 hours 23 minutes 22.235040 seconds 
finish calculating neighbors for 35667 poses with 22.5 seconds
mode |  affinity  | ref. | clust. | rmsd | energy | best |
     | (kcal/mol) | fnc  |  size  | stdv |  stdv  | run  |
-----+------------+------+--------+------+--------+------+
   1        -32.6    0.667     309      NA      NA    18838 
   2        -32.0    0.567      77      NA      NA    5881 
   3        -30.3    0.650      47      NA      NA    14179 
   4        -28.5    0.700       1      NA      NA    3049 
   5        -28.2    0.367     146      NA      NA    20439 
   6        -27.6    0.417      22      NA      NA    15039 
   7        -27.5    0.650      69      NA      NA    13228 
   8        -27.5    0.700     135      NA      NA    28468 
   9        -27.1    0.150      51      NA      NA    25505 
  10        -27.0    0.450      36      NA      NA    31500 
  11        -26.9    0.583      34      NA      NA    5353 
  12        -26.7    0.817      53      NA      NA    24986 
  13        -26.6    0.417      81      NA      NA    13707 
  14        -26.6    0.417      35      NA      NA    6364 
  15        -26.6    0.417      56      NA      NA    17329 
  16        -26.5    0.133      55      NA      NA    23394 
  17        -26.4    0.117      53      NA      NA    29551 
  18        -26.4    0.267      41      NA      NA    16831 
  19        -26.4    0.133      49      NA      NA    21305 
  20        -26.4    0.133      37      NA      NA    1868 
  21        -26.3    0.833      50      NA      NA    14534 
  22        -26.3    0.600      46      NA      NA    21004 
  23        -26.2    0.650       1      NA      NA    18737 
  24        -26.2    0.633      66      NA      NA    3884 
  25        -26.2    0.633      37      NA      NA    14151 
  26        -26.1    0.150      26      NA      NA    22010 
  27        -26.0    0.167      35      NA      NA    2794 
  28        -26.0    0.600      82      NA      NA    22644 
  29        -25.9    0.733      62      NA      NA    17844 
  30        -25.8    0.383      63      NA      NA    32000 
  31        -25.8    0.133      34      NA      NA    32750 
  32        -25.7    0.600       1      NA      NA    29225 
  33        -25.7    0.333      18      NA      NA    10425 
  34        -25.7    0.333      35      NA      NA    31717 
  35        -25.7    0.133      12      NA      NA    25507 
  36        -25.7    0.150      52      NA      NA    12713 
  37        -25.7    0.533       8      NA      NA    5345 
  38        -25.6    0.117      18      NA      NA    32754 
  39        -25.6    0.733      11      NA      NA    29223 
  40        -25.6    0.217      69      NA      NA    28956 
  41        -25.6    0.417      11      NA      NA    20406 
  42        -25.6    0.683      40      NA      NA    7299 
  43        -25.5    0.133      19      NA      NA    2527 
  44        -25.5    0.650      25      NA      NA    6811 
  45        -25.5    0.133      27      NA      NA    19624 
  46        -25.5    0.783      25      NA      NA    835 
  47        -25.5    0.583       1      NA      NA    18832 
  48        -25.5    0.133      43      NA      NA    11204 
  49        -25.4    0.633      50      NA      NA    35666 
  50        -25.3    0.150      17      NA      NA    27226 
  51        -25.3    0.183      43      NA      NA    25196 
  52        -25.3    0.667       5      NA      NA    3019 
  53        -25.3    0.383      64      NA      NA    24712 
  54        -25.3    0.467      50      NA      NA    413 
  55        -25.3    0.750      17      NA      NA    33738 
  56        -25.2    0.133       2      NA      NA    1866 
  57        -25.2    0.133      79      NA      NA    23627 
  58        -25.2    0.817       3      NA      NA    14509 
  59        -25.1    0.817       4      NA      NA    14507 
  60        -25.1    0.167       9      NA      NA    18484 
  61        -25.0    0.683      24      NA      NA    9492 
  62        -25.0    0.133      46      NA      NA    34272 
  63        -24.9    0.150      12      NA      NA    34489 
  64        -24.9    0.350      41      NA      NA    31206 
  65        -24.9    0.167      36      NA      NA    21772 
  66        -24.9    0.167      23      NA      NA    22871 
  67        -24.9    0.667       6      NA      NA    5797 
  68        -24.8    0.183      47      NA      NA    18487 
  69        -24.8    0.667      60      NA      NA    24103 
  70        -24.8    0.333      32      NA      NA    20441 
  71        -24.7    0.150      44      NA      NA    26770 
  72        -24.7    0.450      49      NA      NA    8616 
  73        -24.7    0.567      24      NA      NA    21002 
  74        -24.6    0.650       1      NA      NA    21003 
  75        -24.6    0.100       1      NA      NA    19620 
  76        -24.5    0.683       6      NA      NA    13159 
  77        -24.5    0.133      44      NA      NA    8373 
  78        -24.5    0.133       9      NA      NA    34266 
  79        -24.5    0.567      19      NA      NA    18713 
  80        -24.5    0.117      32      NA      NA    27223 
  81        -24.4    0.133      19      NA      NA    32751 
  82        -24.4    0.150      26      NA      NA    34771 
  83        -24.4    0.633      40      NA      NA    31494 
  84        -24.4    0.117       2      NA      NA    22862 
  85        -24.3    0.133      26      NA      NA    34480 
  86        -24.3    0.133      12      NA      NA    2511 
  87        -24.2    0.167       2      NA      NA    2784 
  88        -24.2    0.667       3      NA      NA    5422 
  89        -24.2    0.633       1      NA      NA    5329 
  90        -24.2    0.133      15      NA      NA    12203 
  91        -24.2    0.783       7      NA      NA    6819 
  92        -24.2    0.733       4      NA      NA    8114 
  93        -24.2    0.550      26      NA      NA    5323 
  94        -24.2    0.133       1      NA      NA    9204 
  95        -24.1    0.667      21      NA      NA    8105 
  96        -24.1    0.683      17      NA      NA    6813 
  97        -24.1    0.617      10      NA      NA    29209 
  98        -24.1    0.133      30      NA      NA    1821 
  99        -24.1    0.150      35      NA      NA    30438 
 100        -24.1    0.667      13      NA      NA    14135 
clean up unzipped map files
Detected 24 cores, using 24 cores
copying the ramaprob.data file from /opt/ADFRsuite-1.0/CCSBpckgs/ADCP/ramaprob.data to /home/larsmeuser/Projects/ADCP/3bfw/random/dfmdwndeami
Performing search (200 ADCP runs with 22000000 steps each) ...
0%   10   20   30   40   50   60   70   80   90   100%
|----|----|----|----|----|----|----|----|----|----|


*
*
*
*
**
**
**
**
***
***
***
***
****
****
****
****
*****
*****
*****
*****
******
******
******
******
*******
*******
*******
*******
********
********
********
********
*********
*********
*********
*********
**********
**********
**********
**********
***********
***********
***********
***********
************
************
************
************
*************
*************
*************
*************
**************
**************
**************
**************
***************
***************
***************
***************
****************
****************
****************
****************
*****************
*****************
*****************
*****************
******************
******************
******************
******************
*******************
*******************
*******************
*******************
********************
********************
********************
********************
*********************
*********************
*********************
*********************
**********************
**********************
**********************
**********************
***********************
***********************
***********************
***********************
************************
************************
************************
************************
*************************
*************************
*************************
*************************
**************************
**************************
**************************
**************************
***************************
***************************
***************************
***************************
****************************
****************************
****************************
****************************
****************************
*****************************
*****************************
*****************************
******************************
******************************
******************************
******************************
*******************************
*******************************
*******************************
*******************************
********************************
********************************
********************************
********************************
*********************************
*********************************
*********************************
*********************************
**********************************
**********************************
**********************************
**********************************
***********************************
***********************************
***********************************
***********************************
************************************
************************************
************************************
************************************
*************************************
*************************************
*************************************
*************************************
**************************************
**************************************
**************************************
**************************************
***************************************
***************************************
***************************************
***************************************
****************************************
****************************************
****************************************
****************************************
*****************************************
*****************************************
*****************************************
*****************************************
******************************************
******************************************
******************************************
******************************************
*******************************************
*******************************************
*******************************************
*******************************************
********************************************
********************************************
********************************************
********************************************
*********************************************
*********************************************
*********************************************
*********************************************
**********************************************
**********************************************
**********************************************
**********************************************
***********************************************
***********************************************
***********************************************
***********************************************
************************************************
************************************************
************************************************
************************************************
*************************************************
*************************************************
*************************************************
*************************************************
**************************************************
Docking performed in 12069.72 seconds, i.e. 3 hours 21 minutes 09.723068 seconds 
finish calculating neighbors for 49654 poses with 48.5 seconds
mode |  affinity  | ref. | clust. | rmsd | energy | best |
     | (kcal/mol) | fnc  |  size  | stdv |  stdv  | run  |
-----+------------+------+--------+------+--------+------+
   1        -27.3    0.817      96      NA      NA    17015 
   2        -27.2    0.683      69      NA      NA    19461 
   3        -26.9    0.750      79      NA      NA    49347 
   4        -26.7    0.667     100      NA      NA    23535 
   5        -26.4    0.700      46      NA      NA    14743 
   6        -26.1    0.250      46      NA      NA    49653 
   7        -26.0    0.750      81      NA      NA    18865 
   8        -25.5    0.200       6      NA      NA    49628 
   9        -25.5    0.733      52      NA      NA    22275 
  10        -25.5    0.117      39      NA      NA    20660 
  11        -25.4    0.667      61      NA      NA    35600 
  12        -25.4    0.533      59      NA      NA    38846 
  13        -25.1    0.467      32      NA      NA    19781 
  14        -25.0    0.650      25      NA      NA    15748 
  15        -24.9    0.233      76      NA      NA    29186 
  16        -24.8    0.683       3      NA      NA    9368 
  17        -24.8    0.417      37      NA      NA    16495 
  18        -24.7    0.833      53      NA      NA    3012 
  19        -24.6    0.033      44      NA      NA    38284 
  20        -24.6    0.017      40      NA      NA    15487 
  21        -24.6    0.633      16      NA      NA    17899 
  22        -24.6    0.450      31      NA      NA    31968 
  23        -24.5    0.700      63      NA      NA    34593 
  24        -24.5    0.150      35      NA      NA    33248 
  25        -24.5    0.117      42      NA      NA    3740 
  26        -24.5    0.733      42      NA      NA    4221 
  27        -24.4    0.167      22      NA      NA    36404 
  28        -24.4    0.117      48      NA      NA    31096 
  29        -24.4    0.567      26      NA      NA    17896 
  30        -24.3    0.167      28      NA      NA    49053 
  31        -24.3    0.133       4      NA      NA    33257 
  32        -24.3    0.067      37      NA      NA    41823 
  33        -24.3    0.067      52      NA      NA    45366 
  34        -24.2    0.050      59      NA      NA    24558 
  35        -24.0    0.133      38      NA      NA    44334 
  36        -24.0    0.117      13      NA      NA    3739 
  37        -23.9    0.050      56      NA      NA    22808 
  38        -23.9    0.367       3      NA      NA    19788 
  39        -23.9    0.050      22      NA      NA    38286 
  40        -23.8    0.667      33      NA      NA    18169 
  41        -23.8    0.167      25      NA      NA    7151 
  42        -23.8    0.133      47      NA      NA    11130 
  43        -23.6    0.733       2      NA      NA    18869 
  44        -23.6    0.617      21      NA      NA    14689 
  45        -23.6    0.183      10      NA      NA    36396 
  46        -23.5    0.133       7      NA      NA    33250 
  47        -23.5    0.183      33      NA      NA    26191 
  48        -23.5    0.350      37      NA      NA    48209 
  49        -23.4    0.367      24      NA      NA    39449 
  50        -23.4    0.100      29      NA      NA    6047 
  51        -23.4    0.383      57      NA      NA    6703 
  52        -23.4    0.133      63      NA      NA    21960 
  53        -23.4    0.050      14      NA      NA    38290 
  54        -23.4    0.050       1      NA      NA    41818 
  55        -23.3    0.100      37      NA      NA    8623 
  56        -23.3    0.617      10      NA      NA    19386 
  57        -23.3    0.150      38      NA      NA    5090 
  58        -23.3    0.167      24      NA      NA    19155 
  59        -23.3    0.417      32      NA      NA    37433 
  60        -23.3    0.017       8      NA      NA    15470 
  61        -23.3    0.083      33      NA      NA    37723 
  62        -23.3    0.517       1      NA      NA    17902 
  63        -23.2    0.383     102      NA      NA    8887 
  64        -23.2    0.233       7      NA      NA    49597 
  65        -23.1    0.317      21      NA      NA    1071 
  66        -23.1    0.467      79      NA      NA    27978 
  67        -23.1    0.383      25      NA      NA    19749 
  68        -23.0    0.083      67      NA      NA    7910 
  69        -23.0    0.133      24      NA      NA    43240 
  70        -23.0    0.450      30      NA      NA    8192 
  71        -23.0    0.167      40      NA      NA    35094 
  72        -23.0    0.150       1      NA      NA    49052 
  73        -22.9    0.133      16      NA      NA    31097 
  74        -22.9    0.133      11      NA      NA    7159 
  75        -22.9    0.733       2      NA      NA    49356 
  76        -22.9    0.100      42      NA      NA    209 
  77        -22.9    0.050      34      NA      NA    2422 
  78        -22.8    0.683      11      NA      NA    9328 
  79        -22.8    0.567      27      NA      NA    15751 
  80        -22.8    0.333       4      NA      NA    31929 
  81        -22.8    0.167      35      NA      NA    8431 
  82        -22.8    0.150      13      NA      NA    31100 
  83        -22.8    0.267      10      NA      NA    34302 
  84        -22.8    0.100      35      NA      NA    44054 
  85        -22.8    0.283      27      NA      NA    41243 
  86        -22.8    0.317      53      NA      NA    46332 
  87        -22.7    0.167      22      NA      NA    49048 
  88        -22.7    0.167      35      NA      NA    2010 
  89        -22.7    0.283      82      NA      NA    34073 
  90        -22.7    0.783      10      NA      NA    11356 
  91        -22.6    0.150       6      NA      NA    33212 
  92        -22.6    0.133      65      NA      NA    30767 
  93        -22.6    0.533      43      NA      NA    19373 
  94        -22.6    0.283      50      NA      NA    26706 
  95        -22.6    0.150      74      NA      NA    1772 
  96        -22.6    0.800       6      NA      NA    16970 
  97        -22.6    0.167      15      NA      NA    36373 
  98        -22.5    0.183      14      NA      NA    19148 
  99        -22.5    0.167       1      NA      NA    43236 
 100        -22.5    0.417      21      NA      NA    49646 
clean up unzipped map files
Detected 24 cores, using 24 cores
copying the ramaprob.data file from /opt/ADFRsuite-1.0/CCSBpckgs/ADCP/ramaprob.data to /home/larsmeuser/Projects/ADCP/3bfw/random/scpmcfkrkgv
Performing search (200 ADCP runs with 22000000 steps each) ...
0%   10   20   30   40   50   60   70   80   90   100%
|----|----|----|----|----|----|----|----|----|----|


*
*
*
*
**
**
**
**
***
***
***
***
****
****
****
****
*****
*****
*****
*****
******
******
******
******
*******
*******
*******
*******
********
********
********
********
*********
*********
*********
*********
**********
**********
**********
**********
***********
***********
***********
***********
************
************
************
************
*************
*************
*************
*************
**************
**************
**************
**************
***************
***************
***************
***************
****************
****************
****************
****************
*****************
*****************
*****************
*****************
******************
******************
******************
******************
*******************
*******************
*******************
*******************
********************
********************
********************
********************
*********************
*********************
*********************
*********************
**********************
**********************
**********************
**********************
***********************
***********************
***********************
***********************
************************
************************
************************
************************
*************************
*************************
*************************
*************************
**************************
**************************
**************************
**************************
***************************
***************************
***************************
***************************
****************************
****************************
****************************
****************************
****************************
*****************************
*****************************
*****************************
******************************
******************************
******************************
******************************
*******************************
*******************************
*******************************
*******************************
********************************
********************************
********************************
********************************
*********************************
*********************************
*********************************
*********************************
**********************************
**********************************
**********************************
**********************************
***********************************
***********************************
***********************************
***********************************
************************************
************************************
************************************
************************************
*************************************
*************************************
*************************************
*************************************
**************************************
**************************************
**************************************
**************************************
***************************************
***************************************
***************************************
***************************************
****************************************
****************************************
****************************************
****************************************
*****************************************
*****************************************
*****************************************
*****************************************
******************************************
******************************************
******************************************
******************************************
*******************************************
*******************************************
*******************************************
*******************************************
********************************************
********************************************
********************************************
********************************************
*********************************************
*********************************************
*********************************************
*********************************************
**********************************************
**********************************************
**********************************************
**********************************************
***********************************************
***********************************************
***********************************************
***********************************************
************************************************
************************************************
************************************************
************************************************
*************************************************
*************************************************
*************************************************
*************************************************
**************************************************
Docking performed in 12063.74 seconds, i.e. 3 hours 21 minutes 03.744041 seconds 
finish calculating neighbors for 38626 poses with 30.7 seconds
mode |  affinity  | ref. | clust. | rmsd | energy | best |
     | (kcal/mol) | fnc  |  size  | stdv |  stdv  | run  |
-----+------------+------+--------+------+--------+------+
   1        -29.3    0.350      53      NA      NA    33706 
   2        -28.4    0.367      18      NA      NA    3416 
   3        -27.9    0.300      58      NA      NA    3407 
   4        -27.2    0.633      32      NA      NA    32372 
   5        -26.9    0.733      52      NA      NA    10980 
   6        -26.8    0.550      26      NA      NA    31721 
   7        -26.7    0.633     100      NA      NA    8860 
   8        -26.4    0.600      22      NA      NA    32359 
   9        -26.1    0.667     130      NA      NA    15637 
  10        -26.0    0.617      37      NA      NA    16973 
  11        -25.7    0.117      37      NA      NA    30699 
  12        -25.4    0.600      20      NA      NA    7415 
  13        -25.3    0.567       2      NA      NA    22414 
  14        -25.3    0.150      27      NA      NA    34311 
  15        -25.2    0.117      52      NA      NA    19246 
  16        -25.2    0.150      36      NA      NA    9884 
  17        -25.2    0.800      22      NA      NA    3822 
  18        -25.1    0.583      19      NA      NA    22407 
  19        -24.9    0.450      28      NA      NA    16433 
  20        -24.9    0.467      10      NA      NA    31714 
  21        -24.8    0.333      39      NA      NA    32788 
  22        -24.7    0.167      24      NA      NA    20010 
  23        -24.7    0.583      89      NA      NA    31711 
  24        -24.5    0.567      14      NA      NA    7400 
  25        -24.3    0.717       3      NA      NA    37927 
  26        -24.3    0.500      44      NA      NA    31979 
  27        -24.2    0.150       1      NA      NA    20007 
  28        -24.2    0.133      61      NA      NA    18196 
  29        -24.1    0.100      69      NA      NA    21960 
  30        -24.1    0.450      39      NA      NA    27227 
  31        -23.9    0.067      68      NA      NA    9466 
  32        -23.8    0.367      63      NA      NA    8863 
  33        -23.8    0.567      55      NA      NA    10315 
  34        -23.7    0.217      37      NA      NA    20255 
  35        -23.7    0.167      64      NA      NA    14853 
  36        -23.7    0.450      65      NA      NA    24958 
  37        -23.7    0.167      52      NA      NA    10068 
  38        -23.6    0.100      31      NA      NA    8003 
  39        -23.6    0.183      17      NA      NA    13417 
  40        -23.6    0.450      45      NA      NA    8574 
  41        -23.5    0.600      51      NA      NA    27942 
  42        -23.5    0.133      11      NA      NA    9878 
  43        -23.4    0.133      53      NA      NA    25414 
  44        -23.3    0.383      53      NA      NA    34908 
  45        -23.2    0.467       2      NA      NA    31985 
  46        -23.2    0.150       2      NA      NA    34284 
  47        -23.2    0.617       7      NA      NA    31988 
  48        -23.2    0.100      33      NA      NA    30074 
  49        -23.2    0.667       5      NA      NA    22421 
  50        -23.2    0.283      20      NA      NA    32790 
  51        -23.1    0.400      53      NA      NA    23482 
  52        -23.1    0.117      35      NA      NA    33247 
  53        -23.1    0.617      23      NA      NA    16933 
  54        -23.0    0.550      19      NA      NA    31712 
  55        -23.0    0.150       1      NA      NA    34314 
  56        -23.0    0.450      30      NA      NA    16696 
  57        -23.0    0.133      29      NA      NA    34104 
  58        -22.9    0.550      37      NA      NA    24306 
  59        -22.9    0.300     126      NA      NA    21105 
  60        -22.9    0.150      15      NA      NA    34281 
  61        -22.8    0.233      23      NA      NA    26558 
  62        -22.8    0.167      15      NA      NA    9874 
  63        -22.8    0.233      39      NA      NA    16427 
  64        -22.8    0.317       2      NA      NA    3423 
  65        -22.6    0.117       1      NA      NA    9883 
  66        -22.6    0.150      47      NA      NA    35749 
  67        -22.6    0.150      22      NA      NA    26761 
  68        -22.6    0.100      31      NA      NA    32172 
  69        -22.5    0.283      17      NA      NA    20262 
  70        -22.5    0.200       1      NA      NA    20256 
  71        -22.5    0.600      35      NA      NA    38193 
  72        -22.5    0.050      31      NA      NA    27503 
  73        -22.5    0.533       8      NA      NA    10289 
  74        -22.4    0.350      34      NA      NA    37490 
  75        -22.4    0.067      32      NA      NA    37278 
  76        -22.4    0.467       5      NA      NA    21736 
  77        -22.4    0.150      59      NA      NA    15895 
  78        -22.4    0.283       4      NA      NA    19618 
  79        -22.4    0.133      40      NA      NA    8201 
  80        -22.4    0.417      50      NA      NA    21737 
  81        -22.4    0.583       6      NA      NA    32334 
  82        -22.4    0.100       1      NA      NA    32163 
  83        -22.4    0.100      55      NA      NA    23258 
  84        -22.3    0.283      17      NA      NA    33655 
  85        -22.3    0.533       5      NA      NA    22418 
  86        -22.3    0.150      69      NA      NA    5184 
  87        -22.3    0.383      62      NA      NA    18462 
  88        -22.3    0.117      18      NA      NA    18704 
  89        -22.3    0.133      23      NA      NA    6479 
  90        -22.2    0.267      42      NA      NA    17601 
  91        -22.2    0.133       4      NA      NA    36174 
  92        -22.2    0.150      56      NA      NA    35968 
  93        -22.2    0.350      19      NA      NA    16975 
  94        -22.2    0.250      62      NA      NA    16147 
  95        -22.1    0.417       8      NA      NA    3360 
  96        -22.1    0.150      42      NA      NA    36172 
  97        -22.1    0.167      44      NA      NA    878 
  98        -22.1    0.550       9      NA      NA    25204 
  99        -22.1    0.417       1      NA      NA    8569 
 100        -22.1    0.167      36      NA      NA    11176 
clean up unzipped map files
Detected 24 cores, using 24 cores
copying the ramaprob.data file from /opt/ADFRsuite-1.0/CCSBpckgs/ADCP/ramaprob.data to /home/larsmeuser/Projects/ADCP/3bfw/random/svlkqefthwc
Performing search (200 ADCP runs with 22000000 steps each) ...
0%   10   20   30   40   50   60   70   80   90   100%
|----|----|----|----|----|----|----|----|----|----|


*
*
*
*
**
**
**
**
***
***
***
***
****
****
****
****
*****
*****
*****
*****
******
******
******
******
*******
*******
*******
*******
********
********
********
********
*********
*********
*********
*********
**********
**********
**********
**********
***********
***********
***********
***********
************
************
************
************
*************
*************
*************
*************
**************
**************
**************
**************
***************
***************
***************
***************
****************
****************
****************
****************
*****************
*****************
*****************
*****************
******************
******************
******************
******************
*******************
*******************
*******************
*******************
********************
********************
********************
********************
*********************
*********************
*********************
*********************
**********************
**********************
**********************
**********************
***********************
***********************
***********************
***********************
************************
************************
************************
************************
*************************
*************************
*************************
*************************
**************************
**************************
**************************
**************************
***************************
***************************
***************************
***************************
****************************
****************************
****************************
****************************
****************************
*****************************
*****************************
*****************************
******************************
******************************
******************************
******************************
*******************************
*******************************
*******************************
*******************************
********************************
********************************
********************************
********************************
*********************************
*********************************
*********************************
*********************************
**********************************
**********************************
**********************************
**********************************
***********************************
***********************************
***********************************
***********************************
************************************
************************************
************************************
************************************
*************************************
*************************************
*************************************
*************************************
**************************************
**************************************
**************************************
**************************************
***************************************
***************************************
***************************************
***************************************
****************************************
****************************************
****************************************
****************************************
*****************************************
*****************************************
*****************************************
*****************************************
******************************************
******************************************
******************************************
******************************************
*******************************************
*******************************************
*******************************************
*******************************************
********************************************
********************************************
********************************************
********************************************
*********************************************
*********************************************
*********************************************
*********************************************
**********************************************
**********************************************
**********************************************
**********************************************
***********************************************
***********************************************
***********************************************
***********************************************
************************************************
************************************************
************************************************
************************************************
*************************************************
*************************************************
*************************************************
*************************************************
**************************************************
Docking performed in 12435.03 seconds, i.e. 3 hours 27 minutes 15.033644 seconds 
finish calculating neighbors for 46616 poses with 45.2 seconds
mode |  affinity  | ref. | clust. | rmsd | energy | best |
     | (kcal/mol) | fnc  |  size  | stdv |  stdv  | run  |
-----+------------+------+--------+------+--------+------+
   1        -30.1    0.167      38      NA      NA    20248 
   2        -28.6    0.150      34      NA      NA    46130 
   3        -28.4    0.150      89      NA      NA    11992 
   4        -28.3    0.783      53      NA      NA    8690 
   5        -28.1    0.100      63      NA      NA    36935 
   6        -27.6    0.150      56      NA      NA    28245 
   7        -27.5    0.100      60      NA      NA    10375 
   8        -27.5    0.150      33      NA      NA    11058 
   9        -27.4    0.933      25      NA      NA    7800 
  10        -27.3    0.150      65      NA      NA    33318 
  11        -27.3    0.133      50      NA      NA    26053 
  12        -27.3    0.017      65      NA      NA    39859 
  13        -27.2    0.100      59      NA      NA    28528 
  14        -27.2    0.117      10      NA      NA    6685 
  15        -27.2    0.117      12      NA      NA    41282 
  16        -27.0    0.083      55      NA      NA    20510 
  17        -26.9    0.817      22      NA      NA    32366 
  18        -26.9    0.133      44      NA      NA    3309 
  19        -26.8    0.133      25      NA      NA    5826 
  20        -26.8    0.650      20      NA      NA    22967 
  21        -26.8    0.133      22      NA      NA    34279 
  22        -26.8    0.567      71      NA      NA    43372 
  23        -26.7    0.117      52      NA      NA    13314 
  24        -26.7    0.117      23      NA      NA    15841 
  25        -26.6    0.033      88      NA      NA    21079 
  26        -26.6    0.167      36      NA      NA    41277 
  27        -26.5    0.650      29      NA      NA    15361 
  28        -26.4    0.150      16      NA      NA    5570 
  29        -26.4    0.583      54      NA      NA    30751 
  30        -26.4    0.017      50      NA      NA    44058 
  31        -26.4    0.133      70      NA      NA    7558 
  32        -26.4    0.033      33      NA      NA    40117 
  33        -26.4    0.150       3      NA      NA    6667 
  34        -26.3    0.150       4      NA      NA    46103 
  35        -26.3    0.150       2      NA      NA    5828 
  36        -26.3    0.133      28      NA      NA    30978 
  37        -26.2    0.533      34      NA      NA    9121 
  38        -26.2    0.600      18      NA      NA    1348 
  39        -26.2    0.183      23      NA      NA    37246 
  40        -26.1    0.017      36      NA      NA    20766 
  41        -26.1    0.683      44      NA      NA    12565 
  42        -26.1    0.167      17      NA      NA    29961 
  43        -26.0    0.200       3      NA      NA    15838 
  44        -25.9    0.583      48      NA      NA    43114 
  45        -25.9    0.167      15      NA      NA    31269 
  46        -25.9    0.167       2      NA      NA    46098 
  47        -25.9    0.133      39      NA      NA    5827 
  48        -25.9    0.333      34      NA      NA    42104 
  49        -25.8    0.717      43      NA      NA    19297 
  50        -25.8    0.567      65      NA      NA    22965 
  51        -25.8    0.067      16      NA      NA    11315 
  52        -25.8    0.133      38      NA      NA    26839 
  53        -25.7    0.117      28      NA      NA    26282 
  54        -25.7    0.100      43      NA      NA    31518 
  55        -25.7    0.167      40      NA      NA    25215 
  56        -25.7    0.150      36      NA      NA    29945 
  57        -25.7    0.450     100      NA      NA    24890 
  58        -25.6    0.100      32      NA      NA    2459 
  59        -25.6    0.167      16      NA      NA    38211 
  60        -25.6    0.133      23      NA      NA    15836 
  61        -25.6    0.183      30      NA      NA    46125 
  62        -25.6    0.133      47      NA      NA    17371 
  63        -25.6    0.167      11      NA      NA    20244 
  64        -25.6    0.467      36      NA      NA    14697 
  65        -25.5    0.067      36      NA      NA    30459 
  66        -25.5    0.167      68      NA      NA    16573 
  67        -25.5    0.033      32      NA      NA    36633 
  68        -25.5    0.117       3      NA      NA    3808 
  69        -25.5    0.483      69      NA      NA    9967 
  70        -25.4    0.150      31      NA      NA    31263 
  71        -25.4    0.533      62      NA      NA    39387 
  72        -25.4    0.100       3      NA      NA    41279 
  73        -25.4    0.133      31      NA      NA    18992 
  74        -25.4    0.783      50      NA      NA    32345 
  75        -25.3    0.133      21      NA      NA    5546 
  76        -25.3    0.133      53      NA      NA    22450 
  77        -25.3    0.167      27      NA      NA    29214 
  78        -25.3    0.667      25      NA      NA    32838 
  79        -25.3    0.300      40      NA      NA    30214 
  80        -25.2    0.133      34      NA      NA    42857 
  81        -25.2    0.083      13      NA      NA    31522 
  82        -25.2    0.133      15      NA      NA    27039 
  83        -25.2    0.083      21      NA      NA    18556 
  84        -25.2    0.117       2      NA      NA    2464 
  85        -25.2    0.150       1      NA      NA    42853 
  86        -25.2    0.617      35      NA      NA    43117 
  87        -25.2    0.133      15      NA      NA    3761 
  88        -25.1    0.583      28      NA      NA    35003 
  89        -25.1    0.200      43      NA      NA    36122 
  90        -25.0    0.650      56      NA      NA    1347 
  91        -25.0    0.200      12      NA      NA    37250 
  92        -25.0    0.150      26      NA      NA    418 
  93        -25.0    0.067       1      NA      NA    31526 
  94        -24.9    0.633      44      NA      NA    40360 
  95        -24.9    0.133       8      NA      NA    40116 
  96        -24.9    0.350      17      NA      NA    7797 
  97        -24.9    0.517      38      NA      NA    45647 
  98        -24.9    0.133      10      NA      NA    14170 
  99        -24.9    0.033      28      NA      NA    11291 
 100        -24.9    0.333      37      NA      NA    41537 
clean up unzipped map files
Detected 24 cores, using 24 cores
copying the ramaprob.data file from /opt/ADFRsuite-1.0/CCSBpckgs/ADCP/ramaprob.data to /home/larsmeuser/Projects/ADCP/3bfw/random/fdyeiryevsp
Performing search (200 ADCP runs with 22000000 steps each) ...
0%   10   20   30   40   50   60   70   80   90   100%
|----|----|----|----|----|----|----|----|----|----|


*
*
*
*
**
**
**
**
***
***
***
***
****
****
****
****
*****
*****
*****
*****
******
******
******
******
*******
*******
*******
*******
********
********
********
********
*********
*********
*********
*********
**********
**********
**********
**********
***********
***********
***********
***********
************
************
************
************
*************
*************
*************
*************
**************
**************
**************
**************
***************
***************
***************
***************
****************
****************
****************
****************
*****************
*****************
*****************
*****************
******************
******************
******************
******************
*******************
*******************
*******************
*******************
********************
********************
********************
********************
*********************
*********************
*********************
*********************
**********************
**********************
**********************
**********************
***********************
***********************
***********************
***********************
************************
************************
************************
************************
*************************
*************************
*************************
*************************
**************************
**************************
**************************
**************************
***************************
***************************
***************************
***************************
****************************
****************************
****************************
****************************
****************************
*****************************
*****************************
*****************************
******************************
******************************
******************************
******************************
*******************************
*******************************
*******************************
*******************************
********************************
********************************
********************************
********************************
*********************************
*********************************
*********************************
*********************************
**********************************
**********************************
**********************************
**********************************
***********************************
***********************************
***********************************
***********************************
************************************
************************************
************************************
************************************
*************************************
*************************************
*************************************
*************************************
**************************************
**************************************
**************************************
**************************************
***************************************
***************************************
***************************************
***************************************
****************************************
****************************************
****************************************
****************************************
*****************************************
*****************************************
*****************************************
*****************************************
******************************************
******************************************
******************************************
******************************************
*******************************************
*******************************************
*******************************************
*******************************************
********************************************
********************************************
********************************************
********************************************
*********************************************
*********************************************
*********************************************
*********************************************
**********************************************
**********************************************
**********************************************
**********************************************
***********************************************
***********************************************
***********************************************
***********************************************
************************************************
************************************************
************************************************
************************************************
*************************************************
*************************************************
*************************************************
*************************************************
**************************************************
Docking performed in 12763.43 seconds, i.e. 3 hours 32 minutes 43.432504 seconds 
finish calculating neighbors for 40059 poses with 40.7 seconds
mode |  affinity  | ref. | clust. | rmsd | energy | best |
     | (kcal/mol) | fnc  |  size  | stdv |  stdv  | run  |
-----+------------+------+--------+------+--------+------+
   1        -28.1    0.167      65      NA      NA    38666 
   2        -27.5    0.100      33      NA      NA    24399 
   3        -27.4    0.150      30      NA      NA    31078 
   4        -27.2    0.167      70      NA      NA    35369 
   5        -27.1    0.467      35      NA      NA    19052 
   6        -26.8    0.133      51      NA      NA    21865 
   7        -26.5    0.133      53      NA      NA    19879 
   8        -26.3    0.150       6      NA      NA    31085 
   9        -26.3    0.133      49      NA      NA    37905 
  10        -26.2    0.483      74      NA      NA    39257 
  11        -26.1    0.733      31      NA      NA    34982 
  12        -26.0    0.133      39      NA      NA    39931 
  13        -25.9    0.550      24      NA      NA    36609 
  14        -25.9    0.150       1      NA      NA    35367 
  15        -25.9    0.950      34      NA      NA    14369 
  16        -25.8    0.517      56      NA      NA    1254 
  17        -25.8    0.150      56      NA      NA    38617 
  18        -25.7    0.083      11      NA      NA    21866 
  19        -25.7    0.150       2      NA      NA    7003 
  20        -25.6    0.150      24      NA      NA    5944 
  21        -25.5    0.117       4      NA      NA    24375 
  22        -25.5    0.100      24      NA      NA    12884 
  23        -25.4    0.133      53      NA      NA    20426 
  24        -25.4    0.583      44      NA      NA    13330 
  25        -25.3    0.100       4      NA      NA    21867 
  26        -25.3    0.133       6      NA      NA    7007 
  27        -25.3    0.167      25      NA      NA    33530 
  28        -25.3    0.400      52      NA      NA    28656 
  29        -25.3    0.150      42      NA      NA    26730 
  30        -25.2    0.150       4      NA      NA    38660 
  31        -25.2    0.133      19      NA      NA    5948 
  32        -25.1    0.350      55      NA      NA    18125 
  33        -25.1    0.550      37      NA      NA    33303 
  34        -25.1    0.117      28      NA      NA    19880 
  35        -25.0    0.600      27      NA      NA    12248 
  36        -24.8    0.183      48      NA      NA    32584 
  37        -24.8    0.133      23      NA      NA    33752 
  38        -24.7    0.150      32      NA      NA    916 
  39        -24.7    0.150      66      NA      NA    9719 
  40        -24.6    0.117      61      NA      NA    14870 
  41        -24.5    0.200      39      NA      NA    34135 
  42        -24.4    0.167       6      NA      NA    26737 
  43        -24.4    0.083      26      NA      NA    12863 
  44        -24.4    0.367       5      NA      NA    19051 
  45        -24.3    0.350      32      NA      NA    1964 
  46        -24.3    0.150      12      NA      NA    4354 
  47        -24.3    0.217      20      NA      NA    36603 
  48        -24.2    0.150       2      NA      NA    21870 
  49        -24.2    0.100       7      NA      NA    21823 
  50        -24.2    0.500       2      NA      NA    33297 
  51        -24.2    0.167      25      NA      NA    17554 
  52        -24.2    0.483       6      NA      NA    33296 
  53        -24.1    0.533      15      NA      NA    15893 
  54        -24.1    0.317      32      NA      NA    14607 
  55        -24.0    0.150      51      NA      NA    27629 
  56        -24.0    0.567      39      NA      NA    33032 
  57        -23.8    0.150       4      NA      NA    31042 
  58        -23.8    0.183      22      NA      NA    4781 
  59        -23.8    0.350      23      NA      NA    2951 
  60        -23.7    0.133      52      NA      NA    10575 
  61        -23.6    0.150      23      NA      NA    14119 
  62        -23.6    0.150      10      NA      NA    21092 
  63        -23.6    0.150      47      NA      NA    30152 
  64        -23.6    0.483      14      NA      NA    12246 
  65        -23.6    0.183       3      NA      NA    1956 
  66        -23.6    0.183      51      NA      NA    29558 
  67        -23.5    0.517      27      NA      NA    12490 
  68        -23.5    0.167      36      NA      NA    4343 
  69        -23.5    0.450       1      NA      NA    33301 
  70        -23.5    0.500      27      NA      NA    33269 
  71        -23.5    0.150      35      NA      NA    16927 
  72        -23.4    0.367      67      NA      NA    14597 
  73        -23.4    0.100      16      NA      NA    22108 
  74        -23.4    0.133       4      NA      NA    37866 
  75        -23.3    0.133      21      NA      NA    29313 
  76        -23.3    0.500       1      NA      NA    33038 
  77        -23.3    0.167      40      NA      NA    36078 
  78        -23.3    0.150      20      NA      NA    21097 
  79        -23.3    0.167      13      NA      NA    24403 
  80        -23.3    0.150      15      NA      NA    39884 
  81        -23.2    0.167      26      NA      NA    29906 
  82        -23.2    0.267       2      NA      NA    10565 
  83        -23.2    0.167      24      NA      NA    36604 
  84        -23.2    0.150       1      NA      NA    7010 
  85        -23.2    0.350      26      NA      NA    1954 
  86        -23.1    0.167      14      NA      NA    33720 
  87        -23.1    0.150      22      NA      NA    15450 
  88        -23.1    0.150      35      NA      NA    40058 
  89        -23.1    0.167      25      NA      NA    5703 
  90        -23.1    0.183       9      NA      NA    31033 
  91        -23.0    0.150      24      NA      NA    12010 
  92        -23.0    0.150      44      NA      NA    13569 
  93        -23.0    0.167      22      NA      NA    16456 
  94        -23.0    0.150      18      NA      NA    33506 
  95        -23.0    0.133       1      NA      NA    19825 
  96        -23.0    0.433      45      NA      NA    24801 
  97        -22.9    0.150      12      NA      NA    21809 
  98        -22.9    0.150       1      NA      NA    12000 
  99        -22.8    0.467       1      NA      NA    33035 
 100        -22.8    0.117      22      NA      NA    3985 
clean up unzipped map files
Detected 24 cores, using 24 cores
copying the ramaprob.data file from /opt/ADFRsuite-1.0/CCSBpckgs/ADCP/ramaprob.data to /home/larsmeuser/Projects/ADCP/3bfw/random/nclicqwancq
Performing search (200 ADCP runs with 22000000 steps each) ...
0%   10   20   30   40   50   60   70   80   90   100%
|----|----|----|----|----|----|----|----|----|----|


*
*
*
*
**
**
**
**
***
***
***
***
****
****
****
****
*****
*****
*****
*****
******
******
******
******
*******
*******
*******
*******
********
********
********
********
*********
*********
*********
*********
**********
**********
**********
**********
***********
***********
***********
***********
************
************
************
************
*************
*************
*************
*************
**************
**************
**************
**************
***************
***************
***************
***************
****************
****************
****************
****************
*****************
*****************
*****************
*****************
******************
******************
******************
******************
*******************
*******************
*******************
*******************
********************
********************
********************
********************
*********************
*********************
*********************
*********************
**********************
**********************
**********************
**********************
***********************
***********************
***********************
***********************
************************
************************
************************
************************
*************************
*************************
*************************
*************************
**************************
**************************
**************************
**************************
***************************
***************************
***************************
***************************
****************************
****************************
****************************
****************************
****************************
*****************************
*****************************
*****************************
******************************
******************************
******************************
******************************
*******************************
*******************************
*******************************
*******************************
********************************
********************************
********************************
********************************
*********************************
*********************************
*********************************
*********************************
**********************************
**********************************
**********************************
**********************************
***********************************
***********************************
***********************************
***********************************
************************************
************************************
************************************
************************************
*************************************
*************************************
*************************************
*************************************
**************************************
**************************************
**************************************
**************************************
***************************************
***************************************
***************************************
***************************************
****************************************
****************************************
****************************************
****************************************
*****************************************
*****************************************
*****************************************
*****************************************
******************************************
******************************************
******************************************
******************************************
*******************************************
*******************************************
*******************************************
*******************************************
********************************************
********************************************
********************************************
********************************************
*********************************************
*********************************************
*********************************************
*********************************************
**********************************************
**********************************************
**********************************************
**********************************************
***********************************************
***********************************************
***********************************************
***********************************************
************************************************
************************************************
************************************************
************************************************
*************************************************
*************************************************
*************************************************
*************************************************
**************************************************
Docking performed in 11627.36 seconds, i.e. 3 hours 13 minutes 47.362317 seconds 
finish calculating neighbors for 39275 poses with 22.5 seconds
mode |  affinity  | ref. | clust. | rmsd | energy | best |
     | (kcal/mol) | fnc  |  size  | stdv |  stdv  | run  |
-----+------------+------+--------+------+--------+------+
   1        -32.4    0.900      96      NA      NA    30123 
   2        -32.4    0.967      63      NA      NA    8761 
   3        -29.8    0.950       1      NA      NA    8706 
   4        -28.4    0.833       4      NA      NA    30024 
   5        -28.2    0.583     169      NA      NA    33716 
   6        -27.7    0.800      80      NA      NA    8757 
   7        -27.5    0.800      82      NA      NA    30115 
   8        -27.4    0.767      24      NA      NA    15561 
   9        -27.1    0.717      37      NA      NA    24454 
  10        -27.1    0.100      59      NA      NA    23896 
  11        -27.0    0.100      66      NA      NA    13223 
  12        -27.0    0.583      34      NA      NA    17740 
  13        -27.0    0.133      61      NA      NA    4665 
  14        -26.9    0.133      36      NA      NA    21087 
  15        -26.6    0.100      32      NA      NA    8388 
  16        -26.6    0.500      52      NA      NA    18056 
  17        -26.6    0.133      70      NA      NA    12908 
  18        -26.5    0.133      19      NA      NA    22156 
  19        -26.4    0.150      72      NA      NA    39047 
  20        -26.3    0.667      55      NA      NA    36392 
  21        -26.3    0.100      55      NA      NA    17131 
  22        -26.2    0.167       1      NA      NA    39057 
  23        -26.1    0.217      72      NA      NA    14632 
  24        -26.1    0.783      57      NA      NA    26828 
  25        -26.1    0.150      79      NA      NA    8128 
  26        -26.1    0.100      25      NA      NA    28767 
  27        -26.1    0.567      78      NA      NA    33364 
  28        -25.9    0.133      26      NA      NA    3595 
  29        -25.8    0.533      42      NA      NA    14947 
  30        -25.8    0.150      30      NA      NA    5619 
  31        -25.7    0.867      29      NA      NA    12018 
  32        -25.7    0.150      19      NA      NA    37405 
  33        -25.6    0.383      77      NA      NA    12301 
  34        -25.5    0.117      62      NA      NA    28507 
  35        -25.5    0.100       1      NA      NA    12915 
  36        -25.3    0.100      94      NA      NA    34018 
  37        -25.3    0.117      48      NA      NA    7836 
  38        -25.3    0.233      38      NA      NA    26562 
  39        -25.2    0.167      37      NA      NA    14633 
  40        -25.2    0.383      50      NA      NA    19441 
  41        -25.2    0.517      17      NA      NA    17739 
  42        -25.2    0.217      44      NA      NA    30671 
  43        -25.2    0.100      48      NA      NA    33044 
  44        -25.1    0.117     139      NA      NA    9250 
  45        -25.1    0.100      49      NA      NA    34299 
  46        -25.1    0.100      61      NA      NA    13199 
  47        -25.1    0.150      26      NA      NA    9444 
  48        -25.0    0.100      50      NA      NA    37685 
  49        -25.0    0.117      35      NA      NA    12910 
  50        -24.9    0.350      24      NA      NA    15552 
  51        -24.9    0.083      74      NA      NA    3881 
  52        -24.8    0.667      43      NA      NA    23128 
  53        -24.8    0.117      29      NA      NA    4660 
  54        -24.7    0.117      27      NA      NA    6112 
  55        -24.7    0.133      12      NA      NA    26568 
  56        -24.7    0.100      30      NA      NA    36914 
  57        -24.7    0.550      42      NA      NA    22902 
  58        -24.7    0.117      41      NA      NA    11719 
  59        -24.6    0.533      73      NA      NA    27740 
  60        -24.6    0.117      22      NA      NA    19905 
  61        -24.6    0.100      11      NA      NA    7838 
  62        -24.5    0.150      25      NA      NA    37390 
  63        -24.5    0.100      49      NA      NA    11232 
  64        -24.5    0.533      34      NA      NA    23573 
  65        -24.4    0.583       1      NA      NA    18065 
  66        -24.4    0.133      28      NA      NA    13793 
  67        -24.4    0.500      43      NA      NA    768 
  68        -24.4    0.117      27      NA      NA    3589 
  69        -24.3    0.167       2      NA      NA    17370 
  70        -24.3    0.167      12      NA      NA    17369 
  71        -24.3    0.133       1      NA      NA    17407 
  72        -24.3    0.283      75      NA      NA    4155 
  73        -24.3    0.133       2      NA      NA    8096 
  74        -24.2    0.150      26      NA      NA    18840 
  75        -24.2    0.150      27      NA      NA    32438 
  76        -24.2    0.100      47      NA      NA    21325 
  77        -24.1    0.117      12      NA      NA    19160 
  78        -24.1    0.167       2      NA      NA    11720 
  79        -24.1    0.133      52      NA      NA    7367 
  80        -24.1    0.117      53      NA      NA    38239 
  81        -24.0    0.150      15      NA      NA    16815 
  82        -24.0    0.633      12      NA      NA    20393 
  83        -24.0    0.133      29      NA      NA    20845 
  84        -24.0    0.133      36      NA      NA    8378 
  85        -24.0    0.333      20      NA      NA    18333 
  86        -23.9    0.150       1      NA      NA    17410 
  87        -23.9    0.117       1      NA      NA    18845 
  88        -23.9    0.500       4      NA      NA    18014 
  89        -23.9    0.133      11      NA      NA    21042 
  90        -23.8    0.117       3      NA      NA    22125 
  91        -23.8    0.133      41      NA      NA    9016 
  92        -23.8    0.483       6      NA      NA    18057 
  93        -23.8    0.150       1      NA      NA    20836 
  94        -23.8    0.233      13      NA      NA    22653 
  95        -23.7    0.083      32      NA      NA    21631 
  96        -23.7    0.150       8      NA      NA    17401 
  97        -23.7    0.133       1      NA      NA    32443 
  98        -23.7    0.783       7      NA      NA    24408 
  99        -23.7    0.100      10      NA      NA    495 
 100        -23.7    0.167      17      NA      NA    26271 
clean up unzipped map files
Detected 24 cores, using 24 cores
copying the ramaprob.data file from /opt/ADFRsuite-1.0/CCSBpckgs/ADCP/ramaprob.data to /home/larsmeuser/Projects/ADCP/3bfw/random/stwppygkegi
Performing search (200 ADCP runs with 22000000 steps each) ...
0%   10   20   30   40   50   60   70   80   90   100%
|----|----|----|----|----|----|----|----|----|----|


*
*
*
*
**
**
**
**
***
***
***
***
****
****
****
****
*****
*****
*****
*****
******
******
******
******
*******
*******
*******
*******
********
********
********
********
*********
*********
*********
*********
**********
**********
**********
**********
***********
***********
***********
***********
************
************
************
************
*************
*************
*************
*************
**************
**************
**************
**************
***************
***************
***************
***************
****************
****************
****************
****************
*****************
*****************
*****************
*****************
******************
******************
******************
******************
*******************
*******************
*******************
*******************
********************
********************
********************
********************
*********************
*********************
*********************
*********************
**********************
**********************
**********************
**********************
***********************
***********************
***********************
***********************
************************
************************
************************
************************
*************************
*************************
*************************
*************************
**************************
**************************
**************************
**************************
***************************
***************************
***************************
***************************
****************************
****************************
****************************
****************************
****************************
*****************************
*****************************
*****************************
******************************
******************************
******************************
******************************
*******************************
*******************************
*******************************
*******************************
********************************
********************************
********************************
********************************
*********************************
*********************************
*********************************
*********************************
**********************************
**********************************
**********************************
**********************************
***********************************
***********************************
***********************************
***********************************
************************************
************************************
************************************
************************************
*************************************
*************************************
*************************************
*************************************
**************************************
**************************************
**************************************
**************************************
***************************************
***************************************
***************************************
***************************************
****************************************
****************************************
****************************************
****************************************
*****************************************
*****************************************
*****************************************
*****************************************
******************************************
******************************************
******************************************
******************************************
*******************************************
*******************************************
*******************************************
*******************************************
********************************************
********************************************
********************************************
********************************************
*********************************************
*********************************************
*********************************************
*********************************************
**********************************************
**********************************************
**********************************************
**********************************************
***********************************************
***********************************************
***********************************************
***********************************************
************************************************
************************************************
************************************************
************************************************
*************************************************
*************************************************
*************************************************
*************************************************
**************************************************
Docking performed in 8828.48 seconds, i.e. 2 hours 27 minutes 08.482701 seconds 
finish calculating neighbors for 42328 poses with 56.0 seconds
mode |  affinity  | ref. | clust. | rmsd | energy | best |
     | (kcal/mol) | fnc  |  size  | stdv |  stdv  | run  |
-----+------------+------+--------+------+--------+------+
   1        -24.7    0.133      48      NA      NA    26539 
   2        -24.5    0.867      38      NA      NA    35549 
   3        -24.5    0.383      41      NA      NA    12116 
   4        -24.4    0.117      38      NA      NA    25910 
   5        -24.3    0.167      21      NA      NA    19873 
   6        -24.2    0.133      46      NA      NA    11070 
   7        -24.1    0.133      42      NA      NA    24041 
   8        -23.8    0.133      96      NA      NA    22758 
   9        -23.8    0.733      52      NA      NA    29374 
  10        -23.7    0.133      50      NA      NA    7674 
  11        -23.6    0.750      45      NA      NA    42128 
  12        -23.4    0.683      37      NA      NA    26779 
  13        -23.4    0.183      78      NA      NA    33312 
  14        -23.4    0.550      36      NA      NA    20604 
  15        -23.4    0.117      39      NA      NA    38025 
  16        -23.3    0.717       3      NA      NA    35548 
  17        -23.2    0.367      55      NA      NA    8585 
  18        -23.2    0.367      41      NA      NA    10415 
  19        -23.2    0.100      58      NA      NA    23363 
  20        -23.1    0.117      24      NA      NA    3304 
  21        -23.0    0.750      18      NA      NA    13570 
  22        -23.0    0.067      38      NA      NA    36273 
  23        -22.9    0.350      53      NA      NA    22337 
  24        -22.9    0.617      23      NA      NA    27018 
  25        -22.9    0.400       4      NA      NA    22334 
  26        -22.8    0.517      27      NA      NA    11881 
  27        -22.8    0.333      30      NA      NA    11292 
  28        -22.8    0.350      69      NA      NA    10656 
  29        -22.7    0.667      28      NA      NA    15690 
  30        -22.7    0.100      37      NA      NA    14336 
  31        -22.7    0.100      68      NA      NA    7268 
  32        -22.7    0.167      28      NA      NA    24932 
  33        -22.6    0.117      19      NA      NA    31607 
  34        -22.6    0.667      42      NA      NA    26780 
  35        -22.6    0.117      42      NA      NA    25620 
  36        -22.5    0.100      43      NA      NA    34049 
  37        -22.5    0.133      36      NA      NA    18347 
  38        -22.4    0.133      15      NA      NA    12517 
  39        -22.4    0.450      32      NA      NA    27432 
  40        -22.3    0.467      46      NA      NA    5710 
  41        -22.3    0.117      40      NA      NA    31363 
  42        -22.3    0.167      13      NA      NA    19877 
  43        -22.3    0.400      29      NA      NA    36019 
  44        -22.1    0.100      33      NA      NA    29631 
  45        -22.1    0.117      25      NA      NA    26493 
  46        -22.1    0.117      26      NA      NA    38250 
  47        -22.1    0.117      54      NA      NA    33785 
  48        -22.1    0.783       2      NA      NA    15688 
  49        -22.1    0.167      52      NA      NA    17561 
  50        -22.1    0.633      13      NA      NA    29346 
  51        -22.1    0.117      25      NA      NA    41679 
  52        -22.0    0.733      25      NA      NA    9509 
  53        -22.0    0.617       1      NA      NA    29380 
  54        -21.9    0.483      45      NA      NA    12319 
  55        -21.9    0.133       1      NA      NA    23366 
  56        -21.9    0.083      37      NA      NA    18817 
  57        -21.9    0.383      39      NA      NA    37792 
  58        -21.9    0.733       8      NA      NA    35539 
  59        -21.8    0.300      37      NA      NA    18095 
  60        -21.8    0.400      25      NA      NA    12078 
  61        -21.8    0.367      32      NA      NA    28483 
  62        -21.8    0.617      45      NA      NA    9947 
  63        -21.7    0.117      36      NA      NA    31584 
  64        -21.7    0.133      42      NA      NA    30958 
  65        -21.7    0.083      20      NA      NA    32278 
  66        -21.7    0.667      46      NA      NA    15689 
  67        -21.6    0.167       2      NA      NA    24002 
  68        -21.6    0.183      17      NA      NA    3110 
  69        -21.6    0.450       1      NA      NA    5706 
  70        -21.6    0.667      55      NA      NA    6318 
  71        -21.6    0.150      47      NA      NA    7901 
  72        -21.6    0.133      22      NA      NA    17565 
  73        -21.5    0.433       4      NA      NA    36026 
  74        -21.5    0.150      54      NA      NA    22112 
  75        -21.5    0.133      66      NA      NA    37315 
  76        -21.5    0.133      45      NA      NA    15188 
  77        -21.5    0.500      50      NA      NA    20802 
  78        -21.5    0.200      71      NA      NA    33521 
  79        -21.5    0.267      12      NA      NA    36514 
  80        -21.4    0.733      25      NA      NA    14757 
  81        -21.4    0.167       2      NA      NA    12524 
  82        -21.4    0.133      27      NA      NA    3857 
  83        -21.4    0.667      58      NA      NA    30352 
  84        -21.3    0.517      36      NA      NA    11874 
  85        -21.3    0.633       7      NA      NA    13564 
  86        -21.3    0.283       1      NA      NA    11295 
  87        -21.3    0.333      62      NA      NA    926 
  88        -21.3    0.083      13      NA      NA    7266 
  89        -21.3    0.183      42      NA      NA    27846 
  90        -21.3    0.117      26      NA      NA    25852 
  91        -21.2    0.100      25      NA      NA    12937 
  92        -21.2    0.117      49      NA      NA    32477 
  93        -21.2    0.400       8      NA      NA    36023 
  94        -21.2    0.750      22      NA      NA    29381 
  95        -21.2    0.100      13      NA      NA    37298 
  96        -21.1    0.083      63      NA      NA    24256 
  97        -21.1    0.133      32      NA      NA    32046 
  98        -21.1    0.167       7      NA      NA    19840 
  99        -21.1    0.133       4      NA      NA    33095 
 100        -21.0    0.717      25      NA      NA    35496 
clean up unzipped map files
Detected 24 cores, using 24 cores
copying the ramaprob.data file from /opt/ADFRsuite-1.0/CCSBpckgs/ADCP/ramaprob.data to /home/larsmeuser/Projects/ADCP/3bfw/random/hhfeylpggdm
Performing search (200 ADCP runs with 22000000 steps each) ...
0%   10   20   30   40   50   60   70   80   90   100%
|----|----|----|----|----|----|----|----|----|----|


*
*
*
*
**
**
**
**
***
***
***
***
****
****
****
****
*****
*****
*****
*****
******
******
******
******
*******
*******
*******
*******
********
********
********
********
*********
*********
*********
*********
**********
**********
**********
**********
***********
***********
***********
***********
************
************
************
************
*************
*************
*************
*************
**************
**************
**************
**************
***************
***************
***************
***************
****************
****************
****************
****************
*****************
*****************
*****************
*****************
******************
******************
******************
******************
*******************
*******************
*******************
*******************
********************
********************
********************
********************
*********************
*********************
*********************
*********************
**********************
**********************
**********************
**********************
***********************
***********************
***********************
***********************
************************
************************
************************
************************
*************************
*************************
*************************
*************************
**************************
**************************
**************************
**************************
***************************
***************************
***************************
***************************
****************************
****************************
****************************
****************************
****************************
*****************************
*****************************
*****************************
******************************
******************************
******************************
******************************
*******************************
*******************************
*******************************
*******************************
********************************
********************************
********************************
********************************
*********************************
*********************************
*********************************
*********************************
**********************************
**********************************
**********************************
**********************************
***********************************
***********************************
***********************************
***********************************
************************************
************************************
************************************
************************************
*************************************
*************************************
*************************************
*************************************
**************************************
**************************************
**************************************
**************************************
***************************************
***************************************
***************************************
***************************************
****************************************
****************************************
****************************************
****************************************
*****************************************
*****************************************
*****************************************
*****************************************
******************************************
******************************************
******************************************
******************************************
*******************************************
*******************************************
*******************************************
*******************************************
********************************************
********************************************
********************************************
********************************************
*********************************************
*********************************************
*********************************************
*********************************************
**********************************************
**********************************************
**********************************************
**********************************************
***********************************************
***********************************************
***********************************************
***********************************************
************************************************
************************************************
************************************************
************************************************
*************************************************
*************************************************
*************************************************
*************************************************
**************************************************
Docking performed in 8820.92 seconds, i.e. 2 hours 27 minutes 00.923385 seconds 
finish calculating neighbors for 48773 poses with 46.1 seconds
mode |  affinity  | ref. | clust. | rmsd | energy | best |
     | (kcal/mol) | fnc  |  size  | stdv |  stdv  | run  |
-----+------------+------+--------+------+--------+------+
   1        -28.8    0.800     138      NA      NA    20476 
   2        -28.2    0.783     179      NA      NA    30597 
   3        -27.0    0.700     111      NA      NA    38973 
   4        -27.0    0.133      92      NA      NA    40861 
   5        -26.9    0.767       5      NA      NA    32914 
   6        -26.8    0.733      47      NA      NA    20443 
   7        -26.6    0.683      49      NA      NA    3149 
   8        -26.4    0.783       3      NA      NA    37456 
   9        -26.3    0.733      38      NA      NA    41909 
  10        -26.3    0.650      81      NA      NA    32942 
  11        -26.0    0.167      27      NA      NA    9825 
  12        -25.9    0.883      80      NA      NA    16342 
  13        -25.9    0.150      35      NA      NA    47943 
  14        -25.9    0.583      39      NA      NA    17757 
  15        -25.8    0.683      39      NA      NA    32091 
  16        -25.8    0.683      40      NA      NA    2418 
  17        -25.8    0.467      31      NA      NA    44456 
  18        -25.6    0.733      53      NA      NA    20963 
  19        -25.4    0.167      57      NA      NA    28983 
  20        -25.4    0.150      30      NA      NA    8016 
  21        -25.4    0.600      47      NA      NA    9519 
  22        -25.2    0.150      82      NA      NA    36836 
  23        -25.2    0.150       2      NA      NA    47942 
  24        -25.2    0.600      55      NA      NA    11458 
  25        -25.1    0.717      54      NA      NA    29717 
  26        -25.1    0.133      29      NA      NA    45888 
  27        -25.0    0.150      23      NA      NA    16540 
  28        -24.9    0.150      29      NA      NA    14702 
  29        -24.9    0.133      59      NA      NA    39622 
  30        -24.8    0.167       1      NA      NA    8013 
  31        -24.8    0.167       9      NA      NA    9792 
  32        -24.6    0.133      51      NA      NA    16529 
  33        -24.6    0.383      73      NA      NA    12000 
  34        -24.6    0.133      73      NA      NA    14452 
  35        -24.5    0.150      29      NA      NA    41621 
  36        -24.5    0.167      29      NA      NA    46381 
  37        -24.5    0.467      42      NA      NA    18553 
  38        -24.4    0.150      33      NA      NA    43871 
  39        -24.4    0.733      16      NA      NA    22290 
  40        -24.3    0.467      51      NA      NA    8958 
  41        -24.3    0.167      41      NA      NA    8008 
  42        -24.3    0.183      53      NA      NA    9782 
  43        -24.2    0.117      43      NA      NA    43130 
  44        -24.2    0.133      30      NA      NA    26826 
  45        -24.2    0.133      11      NA      NA    47944 
  46        -24.2    0.133       7      NA      NA    26828 
  47        -24.2    0.633       6      NA      NA    38230 
  48        -24.1    0.450      51      NA      NA    17017 
  49        -24.1    0.783      49      NA      NA    25554 
  50        -24.0    0.483      59      NA      NA    5561 
  51        -24.0    0.500      40      NA      NA    19422 
  52        -24.0    0.150      24      NA      NA    30196 
  53        -24.0    0.167      31      NA      NA    41359 
  54        -24.0    0.167       8      NA      NA    41613 
  55        -24.0    0.417      67      NA      NA    44431 
  56        -23.9    0.150      34      NA      NA    524 
  57        -23.8    0.733       7      NA      NA    42812 
  58        -23.8    0.167      19      NA      NA    9241 
  59        -23.8    0.167       1      NA      NA    41356 
  60        -23.8    0.467      60      NA      NA    6110 
  61        -23.8    0.550      46      NA      NA    47325 
  62        -23.7    0.167       8      NA      NA    43874 
  63        -23.7    0.517       5      NA      NA    8963 
  64        -23.7    0.650       9      NA      NA    30518 
  65        -23.7    0.550      52      NA      NA    42854 
  66        -23.6    0.117      25      NA      NA    12935 
  67        -23.6    0.150       2      NA      NA    9237 
  68        -23.6    0.067      51      NA      NA    24251 
  69        -23.6    0.417      12      NA      NA    23023 
  70        -23.6    0.150      34      NA      NA    44994 
  71        -23.6    0.617       9      NA      NA    38224 
  72        -23.6    0.167       1      NA      NA    41360 
  73        -23.5    0.133      49      NA      NA    256 
  74        -23.5    0.167       1      NA      NA    26829 
  75        -23.5    0.133       9      NA      NA    19705 
  76        -23.5    0.167      58      NA      NA    35566 
  77        -23.5    0.483      60      NA      NA    7748 
  78        -23.5    0.150      94      NA      NA    37754 
  79        -23.4    0.800       1      NA      NA    29724 
  80        -23.4    0.667      31      NA      NA    37491 
  81        -23.4    0.133      21      NA      NA    30189 
  82        -23.4    0.833       4      NA      NA    22272 
  83        -23.4    0.100      36      NA      NA    48213 
  84        -23.3    0.550       9      NA      NA    5564 
  85        -23.3    0.133      84      NA      NA    13904 
  86        -23.3    0.600      37      NA      NA    28486 
  87        -23.2    0.167      42      NA      NA    38436 
  88        -23.2    0.483       4      NA      NA    32906 
  89        -23.2    0.150       1      NA      NA    41362 
  90        -23.2    0.700      49      NA      NA    22342 
  91        -23.2    0.400      46      NA      NA    42202 
  92        -23.2    0.417      16      NA      NA    30853 
  93        -23.2    0.167       1      NA      NA    46372 
  94        -23.2    0.150      26      NA      NA    27167 
  95        -23.1    0.150      28      NA      NA    20169 
  96        -23.1    0.167      42      NA      NA    41611 
  97        -23.1    0.117      40      NA      NA    37129 
  98        -23.1    0.183      29      NA      NA    41361 
  99        -23.1    0.517       5      NA      NA    5569 
 100        -23.1    0.533      42      NA      NA    6749 
clean up unzipped map files
Detected 24 cores, using 24 cores
copying the ramaprob.data file from /opt/ADFRsuite-1.0/CCSBpckgs/ADCP/ramaprob.data to /home/larsmeuser/Projects/ADCP/3bfw/random/asdstvwydaa
Performing search (200 ADCP runs with 22000000 steps each) ...
0%   10   20   30   40   50   60   70   80   90   100%
|----|----|----|----|----|----|----|----|----|----|


*
*
*
*
**
**
**
**
***
***
***
***
****
****
****
****
*****
*****
*****
*****
******
******
******
******
*******
*******
*******
*******
********
********
********
********
*********
*********
*********
*********
**********
**********
**********
**********
***********
***********
***********
***********
************
************
************
************
*************
*************
*************
*************
**************
**************
**************
**************
***************
***************
***************
***************
****************
****************
****************
****************
*****************
*****************
*****************
*****************
******************
******************
******************
******************
*******************
*******************
*******************
*******************
********************
********************
********************
********************
*********************
*********************
*********************
*********************
**********************
**********************
**********************
**********************
***********************
***********************
***********************
***********************
************************
************************
************************
************************
*************************
*************************
*************************
*************************
**************************
**************************
**************************
**************************
***************************
***************************
***************************
***************************
****************************
****************************
****************************
****************************
****************************
*****************************
*****************************
*****************************
******************************
******************************
******************************
******************************
*******************************
*******************************
*******************************
*******************************
********************************
********************************
********************************
********************************
*********************************
*********************************
*********************************
*********************************
**********************************
**********************************
**********************************
**********************************
***********************************
***********************************
***********************************
***********************************
************************************
************************************
************************************
************************************
*************************************
*************************************
*************************************
*************************************
**************************************
**************************************
**************************************
**************************************
***************************************
***************************************
***************************************
***************************************
****************************************
****************************************
****************************************
****************************************
*****************************************
*****************************************
*****************************************
*****************************************
******************************************
******************************************
******************************************
******************************************
*******************************************
*******************************************
*******************************************
*******************************************
********************************************
********************************************
********************************************
********************************************
*********************************************
*********************************************
*********************************************
*********************************************
**********************************************
**********************************************
**********************************************
**********************************************
***********************************************
***********************************************
***********************************************
***********************************************
************************************************
************************************************
************************************************
************************************************
*************************************************
*************************************************
*************************************************
*************************************************
**************************************************
Docking performed in 6827.43 seconds, i.e. 1 hours 53 minutes 47.428611 seconds 
finish calculating neighbors for 59798 poses with 65.5 seconds
mode |  affinity  | ref. | clust. | rmsd | energy | best |
     | (kcal/mol) | fnc  |  size  | stdv |  stdv  | run  |
-----+------------+------+--------+------+--------+------+
   1        -27.9    0.367     494      NA      NA    26170 
   2        -27.3    0.383     323      NA      NA    30387 
   3        -26.9    0.367      67      NA      NA    44992 
   4        -26.2    0.100     212      NA      NA    17111 
   5        -26.1    0.417     225      NA      NA    37081 
   6        -26.0    0.117      25      NA      NA    34191 
   7        -25.9    0.183     480      NA      NA    24394 
   8        -25.8    0.133      58      NA      NA    8639 
   9        -25.5    0.133     119      NA      NA    42268 
  10        -25.4    0.133     217      NA      NA    27740 
  11        -25.3    0.117     326      NA      NA    39582 
  12        -25.3    0.117     198      NA      NA    57187 
  13        -25.3    0.150     157      NA      NA    25868 
  14        -25.1    0.133     210      NA      NA    30724 
  15        -25.0    0.417      36      NA      NA    16786 
  16        -24.8    0.183      77      NA      NA    17066 
  17        -24.8    0.067     174      NA      NA    35708 
  18        -24.7    0.133     169      NA      NA    57951 
  19        -24.6    0.133      57      NA      NA    53941 
  20        -24.5    0.150      26      NA      NA    38685 
  21        -24.5    0.150      12      NA      NA    38686 
  22        -24.5    0.300      46      NA      NA    4938 
  23        -24.4    0.317     121      NA      NA    30039 
  24        -24.3    0.367      25      NA      NA    52470 
  25        -24.3    0.117      48      NA      NA    58899 
  26        -24.3    0.350       4      NA      NA    23975 
  27        -24.2    0.100      33      NA      NA    8649 
  28        -24.0    0.283       5      NA      NA    44928 
  29        -24.0    0.117      77      NA      NA    14569 
  30        -23.9    0.117      41      NA      NA    28110 
  31        -23.9    0.100      12      NA      NA    8641 
  32        -23.9    0.267      21      NA      NA    48596 
  33        -23.9    0.150       8      NA      NA    1106 
  34        -23.8    0.183      38      NA      NA    24315 
  35        -23.8    0.100      44      NA      NA    44595 
  36        -23.7    0.750     127      NA      NA    49525 
  37        -23.7    0.117      44      NA      NA    46532 
  38        -23.7    0.133      31      NA      NA    48170 
  39        -23.7    0.133      11      NA      NA    15765 
  40        -23.6    0.317      49      NA      NA    37039 
  41        -23.5    0.083      62      NA      NA    18876 
  42        -23.5    0.150      84      NA      NA    44596 
  43        -23.5    0.067      30      NA      NA    46872 
  44        -23.4    0.133      93      NA      NA    25521 
  45        -23.4    0.283      61      NA      NA    30038 
  46        -23.4    0.100      67      NA      NA    7284 
  47        -23.3    0.083      13      NA      NA    33248 
  48        -23.3    0.100      87      NA      NA    9389 
  49        -23.3    0.133       8      NA      NA    21092 
  50        -23.2    0.317      20      NA      NA    48590 
  51        -23.2    0.017      53      NA      NA    3770 
  52        -23.2    0.150     139      NA      NA    7935 
  53        -23.1    0.067     106      NA      NA    29707 
  54        -23.1    0.333      32      NA      NA    31323 
  55        -23.0    0.100      41      NA      NA    47835 
  56        -23.0    0.117      84      NA      NA    19418 
  57        -23.0    0.133      18      NA      NA    52775 
  58        -22.9    0.367       2      NA      NA    30047 
  59        -22.9    0.150      43      NA      NA    4107 
  60        -22.9    0.133      63      NA      NA    34508 
  61        -22.8    0.133      18      NA      NA    55101 
  62        -22.8    0.100       1      NA      NA    12724 
  63        -22.8    0.133       4      NA      NA    11802 
  64        -22.8    0.267       2      NA      NA    52466 
  65        -22.7    0.133       6      NA      NA    38637 
  66        -22.7    0.100      41      NA      NA    25860 
  67        -22.7    0.400      22      NA      NA    25020 
  68        -22.7    0.117      42      NA      NA    14548 
  69        -22.7    0.150      21      NA      NA    36676 
  70        -22.7    0.767     196      NA      NA    49796 
  71        -22.7    0.083      47      NA      NA    53392 
  72        -22.6    0.133      79      NA      NA    15725 
  73        -22.6    0.100      65      NA      NA    56328 
  74        -22.6    0.033       5      NA      NA    30046 
  75        -22.6    0.167      27      NA      NA    34185 
  76        -22.5    0.133      15      NA      NA    11737 
  77        -22.5    0.100       7      NA      NA    9701 
  78        -22.5    0.667      25      NA      NA    31704 
  79        -22.5    0.150       4      NA      NA    15764 
  80        -22.5    0.100      24      NA      NA    21634 
  81        -22.5    0.133       1      NA      NA    21101 
  82        -22.5    0.133      31      NA      NA    6696 
  83        -22.5    0.117      21      NA      NA    16185 
  84        -22.4    0.133       1      NA      NA    34182 
  85        -22.4    0.133       1      NA      NA    21106 
  86        -22.4    0.117      19      NA      NA    36622 
  87        -22.4    0.133       9      NA      NA    29054 
  88        -22.3    0.133      78      NA      NA    15393 
  89        -22.3    0.600      50      NA      NA    20383 
  90        -22.3    0.300      36      NA      NA    30293 
  91        -22.3    0.083      44      NA      NA    49213 
  92        -22.3    0.133      29      NA      NA    1044 
  93        -22.2    0.700      62      NA      NA    22555 
  94        -22.2    0.150      39      NA      NA    12152 
  95        -22.2    0.317      10      NA      NA    47161 
  96        -22.2    0.617      29      NA      NA    52168 
  97        -22.2    0.167      92      NA      NA    43889 
  98        -22.2    0.117      43      NA      NA    58853 
  99        -22.2    0.100      46      NA      NA    46522 
 100        -22.1    0.117      24      NA      NA    26461 
clean up unzipped map files
Detected 24 cores, using 24 cores
copying the ramaprob.data file from /opt/ADFRsuite-1.0/CCSBpckgs/ADCP/ramaprob.data to /home/larsmeuser/Projects/ADCP/3bfw/random/yyhrircdgdd
Performing search (200 ADCP runs with 22000000 steps each) ...
0%   10   20   30   40   50   60   70   80   90   100%
|----|----|----|----|----|----|----|----|----|----|


*
*
*
*
**
**
**
**
***
***
***
***
****
****
****
****
*****
*****
*****
*****
******
******
******
******
*******
*******
*******
*******
********
********
********
********
*********
*********
*********
*********
**********
**********
**********
**********
***********
***********
***********
***********
************
************
************
************
*************
*************
*************
*************
**************
**************
**************
**************
***************
***************
***************
***************
****************
****************
****************
****************
*****************
*****************
*****************
*****************
******************
******************
******************
******************
*******************
*******************
*******************
*******************
********************
********************
********************
********************
*********************
*********************
*********************
*********************
**********************
**********************
**********************
**********************
***********************
***********************
***********************
***********************
************************
************************
************************
************************
*************************
*************************
*************************
*************************
**************************
**************************
**************************
**************************
***************************
***************************
***************************
***************************
****************************
****************************
****************************
****************************
****************************
*****************************
*****************************
*****************************
******************************
******************************
******************************
******************************
*******************************
*******************************
*******************************
*******************************
********************************
********************************
********************************
********************************
*********************************
*********************************
*********************************
*********************************
**********************************
**********************************
**********************************
**********************************
***********************************
***********************************
***********************************
***********************************
************************************
************************************
************************************
************************************
*************************************
*************************************
*************************************
*************************************
**************************************
**************************************
**************************************
**************************************
***************************************
***************************************
***************************************
***************************************
****************************************
****************************************
****************************************
****************************************
*****************************************
*****************************************
*****************************************
*****************************************
******************************************
******************************************
******************************************
******************************************
*******************************************
*******************************************
*******************************************
*******************************************
********************************************
********************************************
********************************************
********************************************
*********************************************
*********************************************
*********************************************
*********************************************
**********************************************
**********************************************
**********************************************
**********************************************
***********************************************
***********************************************
***********************************************
***********************************************
************************************************
************************************************
************************************************
************************************************
*************************************************
*************************************************
*************************************************
*************************************************
**************************************************
Docking performed in 13689.34 seconds, i.e. 3 hours 48 minutes 09.337347 seconds 
finish calculating neighbors for 37609 poses with 22.9 seconds
mode |  affinity  | ref. | clust. | rmsd | energy | best |
     | (kcal/mol) | fnc  |  size  | stdv |  stdv  | run  |
-----+------------+------+--------+------+--------+------+
   1        -31.4    0.800     143      NA      NA    15453 
   2        -31.1    0.633     111      NA      NA    6986 
   3        -29.1    0.700      26      NA      NA    1341 
   4        -28.2    0.133      48      NA      NA    22972 
   5        -28.0    0.133      34      NA      NA    34450 
   6        -27.8    0.567      26      NA      NA    31480 
   7        -27.6    0.650      51      NA      NA    37168 
   8        -27.6    0.617       2      NA      NA    31493 
   9        -27.6    0.183      19      NA      NA    30421 
  10        -27.4    0.733      33      NA      NA    15393 
  11        -27.3    0.533      12      NA      NA    1347 
  12        -27.3    0.150       9      NA      NA    23865 
  13        -27.2    0.117      43      NA      NA    7242 
  14        -27.2    0.133      46      NA      NA    14137 
  15        -27.1    0.133      34      NA      NA    32093 
  16        -27.1    0.183      58      NA      NA    17884 
  17        -27.0    0.133      25      NA      NA    634 
  18        -26.9    0.167      21      NA      NA    36224 
  19        -26.9    0.667      18      NA      NA    32801 
  20        -26.8    0.433      38      NA      NA    35349 
  21        -26.7    0.717      11      NA      NA    24450 
  22        -26.6    0.133      31      NA      NA    23854 
  23        -26.6    0.133      12      NA      NA    9158 
  24        -26.5    0.117       7      NA      NA    7243 
  25        -26.5    0.167      29      NA      NA    13344 
  26        -26.5    0.217      49      NA      NA    243 
  27        -26.5    0.283      59      NA      NA    2003 
  28        -26.4    0.167      23      NA      NA    32354 
  29        -26.3    0.167      27      NA      NA    36933 
  30        -26.3    0.100      66      NA      NA    16449 
  31        -26.2    0.150      26      NA      NA    20254 
  32        -26.2    0.133      10      NA      NA    22968 
  33        -26.2    0.150      43      NA      NA    20764 
  34        -26.2    0.717      26      NA      NA    27577 
  35        -26.2    0.133      26      NA      NA    12736 
  36        -26.1    0.267      44      NA      NA    2607 
  37        -26.0    0.117      24      NA      NA    18119 
  38        -26.0    0.133      16      NA      NA    26683 
  39        -26.0    0.150      36      NA      NA    7674 
  40        -25.9    0.183      30      NA      NA    19604 
  41        -25.9    0.083      38      NA      NA    9945 
  42        -25.9    0.500      31      NA      NA    4255 
  43        -25.8    0.217      32      NA      NA    36669 
  44        -25.8    0.600      11      NA      NA    6922 
  45        -25.8    0.450       1      NA      NA    4250 
  46        -25.7    0.117      29      NA      NA    19340 
  47        -25.7    0.133       8      NA      NA    32096 
  48        -25.7    0.117       1      NA      NA    20261 
  49        -25.7    0.117      46      NA      NA    5184 
  50        -25.7    0.133      20      NA      NA    9161 
  51        -25.7    0.150       9      NA      NA    14127 
  52        -25.7    0.167      17      NA      NA    27129 
  53        -25.6    0.500      16      NA      NA    5592 
  54        -25.6    0.117      49      NA      NA    13859 
  55        -25.5    0.567      14      NA      NA    1342 
  56        -25.5    0.317      25      NA      NA    3888 
  57        -25.4    0.133      33      NA      NA    20017 
  58        -25.3    0.167      50      NA      NA    26224 
  59        -25.3    0.133       2      NA      NA    7250 
  60        -25.3    0.150      10      NA      NA    17374 
  61        -25.3    0.500      62      NA      NA    10989 
  62        -25.3    0.583       5      NA      NA    31456 
  63        -25.2    0.150      49      NA      NA    33027 
  64        -25.2    0.417      50      NA      NA    8700 
  65        -25.2    0.150      45      NA      NA    11269 
  66        -25.2    0.117      20      NA      NA    24694 
  67        -25.2    0.650       5      NA      NA    24438 
  68        -25.2    0.250      18      NA      NA    3884 
  69        -25.1    0.133       1      NA      NA    34458 
  70        -25.1    0.133       3      NA      NA    22975 
  71        -25.1    0.117      55      NA      NA    33620 
  72        -25.1    0.600       3      NA      NA    6988 
  73        -25.1    0.100       4      NA      NA    32075 
  74        -25.1    0.100      64      NA      NA    25382 
  75        -25.0    0.167       5      NA      NA    30392 
  76        -25.0    0.167       1      NA      NA    36929 
  77        -24.9    0.550      14      NA      NA    6991 
  78        -24.9    0.117      13      NA      NA    635 
  79        -24.9    0.750       4      NA      NA    27542 
  80        -24.9    0.517      23      NA      NA    1766 
  81        -24.9    0.133       1      NA      NA    9160 
  82        -24.9    0.150      25      NA      NA    13345 
  83        -24.9    0.233      18      NA      NA    7659 
  84        -24.8    0.150       4      NA      NA    22971 
  85        -24.8    0.233      44      NA      NA    30649 
  86        -24.8    0.117      18      NA      NA    26676 
  87        -24.8    0.117       2      NA      NA    14132 
  88        -24.8    0.167      22      NA      NA    27568 
  89        -24.8    0.133       3      NA      NA    20767 
  90        -24.7    0.150      26      NA      NA    20231 
  91        -24.7    0.133      26      NA      NA    22702 
  92        -24.7    0.517      21      NA      NA    31495 
  93        -24.7    0.167      15      NA      NA    888 
  94        -24.7    0.200      34      NA      NA    8250 
  95        -24.7    0.133       7      NA      NA    32334 
  96        -24.6    0.200      46      NA      NA    14792 
  97        -24.6    0.200      68      NA      NA    22050 
  98        -24.5    0.167      15      NA      NA    27122 
  99        -24.5    0.167      36      NA      NA    27826 
 100        -24.5    0.717       4      NA      NA    15367 
clean up unzipped map files
Detected 24 cores, using 24 cores
copying the ramaprob.data file from /opt/ADFRsuite-1.0/CCSBpckgs/ADCP/ramaprob.data to /home/larsmeuser/Projects/ADCP/3bfw/random/qgsnklkfrkw
Performing search (200 ADCP runs with 22000000 steps each) ...
0%   10   20   30   40   50   60   70   80   90   100%
|----|----|----|----|----|----|----|----|----|----|


*
*
*
*
**
**
**
**
***
***
***
***
****
****
****
****
*****
*****
*****
*****
******
******
******
******
*******
*******
*******
*******
********
********
********
********
*********
*********
*********
*********
**********
**********
**********
**********
***********
***********
***********
***********
************
************
************
************
*************
*************
*************
*************
**************
**************
**************
**************
***************
***************
***************
***************
****************
****************
****************
****************
*****************
*****************
*****************
*****************
******************
******************
******************
******************
*******************
*******************
*******************
*******************
********************
********************
********************
********************
*********************
*********************
*********************
*********************
**********************
**********************
**********************
**********************
***********************
***********************
***********************
***********************
************************
************************
************************
************************
*************************
*************************
*************************
*************************
**************************
**************************
**************************
**************************
***************************
***************************
***************************
***************************
****************************
****************************
****************************
****************************
****************************
*****************************
*****************************
*****************************
******************************
******************************
******************************
******************************
*******************************
*******************************
*******************************
*******************************
********************************
********************************
********************************
********************************
*********************************
*********************************
*********************************
*********************************
**********************************
**********************************
**********************************
**********************************
***********************************
***********************************
***********************************
***********************************
************************************
************************************
************************************
************************************
*************************************
*************************************
*************************************
*************************************
**************************************
**************************************
**************************************
**************************************
***************************************
***************************************
***************************************
***************************************
****************************************
****************************************
****************************************
****************************************
*****************************************
*****************************************
*****************************************
*****************************************
******************************************
******************************************
******************************************
******************************************
*******************************************
*******************************************
*******************************************
*******************************************
********************************************
********************************************
********************************************
********************************************
*********************************************
*********************************************
*********************************************
*********************************************
**********************************************
**********************************************
**********************************************
**********************************************
***********************************************
***********************************************
***********************************************
***********************************************
************************************************
************************************************
************************************************
************************************************
*************************************************
*************************************************
*************************************************
*************************************************
**************************************************
Docking performed in 18391.14 seconds, i.e. 5 hours 06 minutes 31.142277 seconds 
finish calculating neighbors for 36887 poses with 30.2 seconds
mode |  affinity  | ref. | clust. | rmsd | energy | best |
     | (kcal/mol) | fnc  |  size  | stdv |  stdv  | run  |
-----+------------+------+--------+------+--------+------+
   1        -33.1    0.800      62      NA      NA    30887 
   2        -32.8    0.817      55      NA      NA    18287 
   3        -32.7    0.583      47      NA      NA    31640 
   4        -31.4    0.600      43      NA      NA    30426 
   5        -31.1    0.133      35      NA      NA    17105 
   6        -30.9    0.150      49      NA      NA    25276 
   7        -30.9    0.133      36      NA      NA    3925 
   8        -30.7    0.617      60      NA      NA    1455 
   9        -30.5    0.583      37      NA      NA    16863 
  10        -30.4    0.383      53      NA      NA    9967 
  11        -30.2    0.567      75      NA      NA    4826 
  12        -30.2    0.150      36      NA      NA    24460 
  13        -30.2    0.133      46      NA      NA    28724 
  14        -30.2    0.550      60      NA      NA    1217 
  15        -30.2    0.467      37      NA      NA    32867 
  16        -30.1    0.783      40      NA      NA    29383 
  17        -30.0    0.650      57      NA      NA    5827 
  18        -30.0    0.567      48      NA      NA    2891 
  19        -30.0    0.133      37      NA      NA    21543 
  20        -30.0    0.083      17      NA      NA    26326 
  21        -29.9    0.683      41      NA      NA    33100 
  22        -29.7    0.500      46      NA      NA    24073 
  23        -29.7    0.733      40      NA      NA    26695 
  24        -29.6    0.333      16      NA      NA    18678 
  25        -29.6    0.083      70      NA      NA    22930 
  26        -29.5    0.150      50      NA      NA    24268 
  27        -29.5    0.133      41      NA      NA    19030 
  28        -29.5    0.150      13      NA      NA    33516 
  29        -29.4    0.133       3      NA      NA    21549 
  30        -29.4    0.717      21      NA      NA    12142 
  31        -29.3    0.167      33      NA      NA    9216 
  32        -29.3    0.433      52      NA      NA    30630 
  33        -29.2    0.783       9      NA      NA    30824 
  34        -29.1    0.600      28      NA      NA    4265 
  35        -29.1    0.750      41      NA      NA    7365 
  36        -29.1    0.417      52      NA      NA    3380 
  37        -29.0    0.133      20      NA      NA    25729 
  38        -29.0    0.317      34      NA      NA    14929 
  39        -29.0    0.567      34      NA      NA    21337 
  40        -29.0    0.817       2      NA      NA    18223 
  41        -28.9    0.117      30      NA      NA    11068 
  42        -28.9    0.567      34      NA      NA    25929 
  43        -28.9    0.133      25      NA      NA    12590 
  44        -28.8    0.117      45      NA      NA    10187 
  45        -28.8    0.117       1      NA      NA    33524 
  46        -28.8    0.567      19      NA      NA    30384 
  47        -28.8    0.133       1      NA      NA    19033 
  48        -28.8    0.467       6      NA      NA    35517 
  49        -28.7    0.400      20      NA      NA    29974 
  50        -28.6    0.667      15      NA      NA    22317 
  51        -28.5    0.850      23      NA      NA    30817 
  52        -28.5    0.100       2      NA      NA    12583 
  53        -28.4    0.133      51      NA      NA    27572 
  54        -28.4    0.117      35      NA      NA    29759 
  55        -28.4    0.583      11      NA      NA    25937 
  56        -28.3    0.450      46      NA      NA    22091 
  57        -28.3    0.350      38      NA      NA    28295 
  58        -28.3    0.050       8      NA      NA    34282 
  59        -28.3    0.167      32      NA      NA    2514 
  60        -28.3    0.150      19      NA      NA    33517 
  61        -28.2    0.167       9      NA      NA    6000 
  62        -28.2    0.117       1      NA      NA    3932 
  63        -28.1    0.100      53      NA      NA    7742 
  64        -28.1    0.083      12      NA      NA    26303 
  65        -28.1    0.117       5      NA      NA    25730 
  66        -28.0    0.683      48      NA      NA    12920 
  67        -28.0    0.167      16      NA      NA    34515 
  68        -28.0    0.550      27      NA      NA    25511 
  69        -28.0    0.050      55      NA      NA    11240 
  70        -28.0    0.117      11      NA      NA    25734 
  71        -27.9    0.117       1      NA      NA    25735 
  72        -27.8    0.567       3      NA      NA    2887 
  73        -27.8    0.100       2      NA      NA    12581 
  74        -27.8    0.183      59      NA      NA    5500 
  75        -27.8    0.117      11      NA      NA    17098 
  76        -27.8    0.117      39      NA      NA    36156 
  77        -27.8    0.683      10      NA      NA    22303 
  78        -27.7    0.517      49      NA      NA    10389 
  79        -27.7    0.100      23      NA      NA    16630 
  80        -27.7    0.567      12      NA      NA    11632 
  81        -27.7    0.733       2      NA      NA    29337 
  82        -27.7    0.650      28      NA      NA    12133 
  83        -27.7    0.400      37      NA      NA    155 
  84        -27.7    0.083      31      NA      NA    4422 
  85        -27.6    0.450       5      NA      NA    31584 
  86        -27.6    0.550      13      NA      NA    18217 
  87        -27.6    0.133       3      NA      NA    3935 
  88        -27.5    0.600      32      NA      NA    23852 
  89        -27.5    0.117       2      NA      NA    25728 
  90        -27.5    0.117       1      NA      NA    3891 
  91        -27.4    0.133      17      NA      NA    17861 
  92        -27.4    0.683       7      NA      NA    29333 
  93        -27.4    0.350      17      NA      NA    29374 
  94        -27.3    0.083      43      NA      NA    23146 
  95        -27.3    0.067      24      NA      NA    2682 
  96        -27.2    0.100       3      NA      NA    12558 
  97        -27.2    0.650      17      NA      NA    32474 
  98        -27.2    0.533       1      NA      NA    25512 
  99        -27.1    0.150       3      NA      NA    25232 
 100        -27.1    0.133       1      NA      NA    3931 
clean up unzipped map files
Detected 24 cores, using 24 cores
copying the ramaprob.data file from /opt/ADFRsuite-1.0/CCSBpckgs/ADCP/ramaprob.data to /home/larsmeuser/Projects/ADCP/3bfw/random/qreyhtavice
Performing search (200 ADCP runs with 22000000 steps each) ...
0%   10   20   30   40   50   60   70   80   90   100%
|----|----|----|----|----|----|----|----|----|----|


*
*
*
*
**
**
**
**
***
***
***
***
****
****
****
****
*****
*****
*****
*****
******
******
******
******
*******
*******
*******
*******
********
********
********
********
*********
*********
*********
*********
**********
**********
**********
**********
***********
***********
***********
***********
************
************
************
************
*************
*************
*************
*************
**************
**************
**************
**************
***************
***************
***************
***************
****************
****************
****************
****************
*****************
*****************
*****************
*****************
******************
******************
******************
******************
*******************
*******************
*******************
*******************
********************
********************
********************
********************
*********************
*********************
*********************
*********************
**********************
**********************
**********************
**********************
***********************
***********************
***********************
***********************
************************
************************
************************
************************
*************************
*************************
*************************
*************************
**************************
**************************
**************************
**************************
***************************
***************************
***************************
***************************
****************************
****************************
****************************
****************************
****************************
*****************************
*****************************
*****************************
******************************
******************************
******************************
******************************
*******************************
*******************************
*******************************
*******************************
********************************
********************************
********************************
********************************
*********************************
*********************************
*********************************
*********************************
**********************************
**********************************
**********************************
**********************************
***********************************
***********************************
***********************************
***********************************
************************************
************************************
************************************
************************************
*************************************
*************************************
*************************************
*************************************
**************************************
**************************************
**************************************
**************************************
***************************************
***************************************
***************************************
***************************************
****************************************
****************************************
****************************************
****************************************
*****************************************
*****************************************
*****************************************
*****************************************
******************************************
******************************************
******************************************
******************************************
*******************************************
*******************************************
*******************************************
*******************************************
********************************************
********************************************
********************************************
********************************************
*********************************************
*********************************************
*********************************************
*********************************************
**********************************************
**********************************************
**********************************************
**********************************************
***********************************************
***********************************************
***********************************************
***********************************************
************************************************
************************************************
************************************************
************************************************
*************************************************
*************************************************
*************************************************
*************************************************
**************************************************
Docking performed in 12285.99 seconds, i.e. 3 hours 24 minutes 45.989689 seconds 
finish calculating neighbors for 37406 poses with 26.3 seconds
mode |  affinity  | ref. | clust. | rmsd | energy | best |
     | (kcal/mol) | fnc  |  size  | stdv |  stdv  | run  |
-----+------------+------+--------+------+--------+------+
   1        -31.8    0.583      33      NA      NA    8274 
   2        -28.8    0.500      27      NA      NA    1594 
   3        -28.6    0.133      74      NA      NA    14852 
   4        -28.4    0.483      17      NA      NA    1599 
   5        -28.2    0.783      67      NA      NA    32398 
   6        -28.0    0.617       4      NA      NA    8237 
   7        -27.9    0.600      58      NA      NA    17731 
   8        -27.9    0.333     122      NA      NA    8569 
   9        -27.6    0.417       9      NA      NA    1577 
  10        -27.6    0.450      54      NA      NA    27466 
  11        -27.0    0.133      42      NA      NA    34162 
  12        -26.9    0.133      51      NA      NA    26201 
  13        -26.8    0.633      68      NA      NA    8266 
  14        -26.7    0.133      29      NA      NA    15583 
  15        -26.6    0.150      72      NA      NA    30333 
  16        -26.6    0.133      56      NA      NA    6378 
  17        -26.5    0.417      64      NA      NA    37211 
  18        -26.4    0.133      19      NA      NA    14532 
  19        -26.3    0.150      56      NA      NA    31312 
  20        -26.3    0.133     221      NA      NA    16687 
  21        -26.3    0.567      52      NA      NA    28901 
  22        -26.3    0.167      53      NA      NA    5904 
  23        -26.3    0.150      53      NA      NA    18177 
  24        -26.2    0.133      58      NA      NA    11421 
  25        -26.2    0.567      40      NA      NA    25929 
  26        -26.1    0.150       1      NA      NA    15596 
  27        -26.1    0.133      21      NA      NA    10931 
  28        -26.0    0.117      56      NA      NA    23226 
  29        -25.9    0.150      34      NA      NA    26922 
  30        -25.9    0.250      41      NA      NA    18922 
  31        -25.8    0.833      32      NA      NA    23737 
  32        -25.8    0.133      23      NA      NA    25663 
  33        -25.7    0.150      38      NA      NA    26920 
  34        -25.6    0.150      42      NA      NA    19664 
  35        -25.6    0.633      72      NA      NA    7308 
  36        -25.6    0.150      66      NA      NA    3456 
  37        -25.6    0.300      54      NA      NA    12243 
  38        -25.6    0.133       1      NA      NA    31304 
  39        -25.5    0.133      27      NA      NA    1117 
  40        -25.5    0.117      60      NA      NA    10409 
  41        -25.5    0.167       1      NA      NA    11431 
  42        -25.5    0.133      30      NA      NA    1332 
  43        -25.5    0.150      20      NA      NA    25653 
  44        -25.4    0.017      50      NA      NA    28319 
  45        -25.4    0.150      44      NA      NA    26895 
  46        -25.4    0.467       1      NA      NA    25920 
  47        -25.3    0.133      13      NA      NA    34159 
  48        -25.3    0.150      44      NA      NA    36887 
  49        -25.3    0.117      10      NA      NA    1116 
  50        -25.3    0.133      43      NA      NA    21539 
  51        -25.2    0.150      37      NA      NA    4942 
  52        -25.2    0.150      42      NA      NA    23968 
  53        -25.2    0.600       1      NA      NA    25924 
  54        -25.2    0.133      50      NA      NA    5423 
  55        -25.2    0.183       1      NA      NA    1122 
  56        -25.1    0.150      33      NA      NA    11968 
  57        -25.0    0.117      16      NA      NA    8834 
  58        -25.0    0.133       7      NA      NA    36679 
  59        -25.0    0.133      40      NA      NA    15551 
  60        -24.9    0.117      55      NA      NA    25152 
  61        -24.9    0.183      45      NA      NA    11169 
  62        -24.9    0.450      20      NA      NA    459 
  63        -24.9    0.000      26      NA      NA    33093 
  64        -24.9    0.167      39      NA      NA    19387 
  65        -24.9    0.183      95      NA      NA    25414 
  66        -24.9    0.700      53      NA      NA    34609 
  67        -24.8    0.067     121      NA      NA    2541 
  68        -24.8    0.133      31      NA      NA    19150 
  69        -24.8    0.150      19      NA      NA    35101 
  70        -24.7    0.200      29      NA      NA    7927 
  71        -24.7    0.150       1      NA      NA    25416 
  72        -24.7    0.117       1      NA      NA    11969 
  73        -24.7    0.117      32      NA      NA    35624 
  74        -24.6    0.167      39      NA      NA    35901 
  75        -24.6    0.133       3      NA      NA    14804 
  76        -24.6    0.700      60      NA      NA    21035 
  77        -24.6    0.100      68      NA      NA    24945 
  78        -24.6    0.200      47      NA      NA    12527 
  79        -24.5    0.133       1      NA      NA    10941 
  80        -24.5    0.167      33      NA      NA    29115 
  81        -24.5    0.133      31      NA      NA    13734 
  82        -24.5    0.167       1      NA      NA    35897 
  83        -24.4    0.133      33      NA      NA    21797 
  84        -24.4    0.183      42      NA      NA    24641 
  85        -24.4    0.567      36      NA      NA    2788 
  86        -24.4    0.150       4      NA      NA    7010 
  87        -24.4    0.133       1      NA      NA    11430 
  88        -24.4    0.133      47      NA      NA    32857 
  89        -24.3    0.150       8      NA      NA    19393 
  90        -24.3    0.067      71      NA      NA    2985 
  91        -24.3    0.550      12      NA      NA    12736 
  92        -24.2    0.150       4      NA      NA    7009 
  93        -24.2    0.150      10      NA      NA    26153 
  94        -24.2    0.133      51      NA      NA    11690 
  95        -24.2    0.117      22      NA      NA    30997 
  96        -24.2    0.183      23      NA      NA    10909 
  97        -24.1    0.150      23      NA      NA    17158 
  98        -24.1    0.150       1      NA      NA    11974 
  99        -24.0    0.150       2      NA      NA    14802 
 100        -24.0    0.133       4      NA      NA    27141 
clean up unzipped map files
Detected 24 cores, using 24 cores
copying the ramaprob.data file from /opt/ADFRsuite-1.0/CCSBpckgs/ADCP/ramaprob.data to /home/larsmeuser/Projects/ADCP/3bfw/random/mfcdkcgvrvm
Performing search (200 ADCP runs with 22000000 steps each) ...
0%   10   20   30   40   50   60   70   80   90   100%
|----|----|----|----|----|----|----|----|----|----|


*
*
*
*
**
**
**
**
***
***
***
***
****
****
****
****
*****
*****
*****
*****
******
rebooted system, for cuda installation
Detected 24 cores, using 24 cores
copying the ramaprob.data file from /opt/ADFRsuite-1.0/CCSBpckgs/ADCP/ramaprob.data to /home/larsmeuser/Projects/ADCP/3bfw/random/mfcdkcgvrvm
Performing search (200 ADCP runs with 22000000 steps each) ...
0%   10   20   30   40   50   60   70   80   90   100%
|----|----|----|----|----|----|----|----|----|----|


*
*
*
*
**
**
**
**
***
***
***
***
****
****
****
****
*****
*****
*****
*****
******
******
******
******
*******
*******
*******
*******
********
********
********
********
*********
*********
*********
*********
**********
**********
**********
**********
***********
***********
***********
***********
************
************
************
************
*************
*************
*************
*************
**************
**************
**************
**************
***************
***************
***************
***************
****************
****************
****************
****************
*****************
*****************
*****************
*****************
******************
******************
******************
******************
*******************
*******************
*******************
*******************
********************
********************
********************
********************
*********************
*********************
*********************
*********************
**********************
**********************
**********************
**********************
***********************
***********************
***********************
***********************
************************
************************
************************
************************
*************************
*************************
*************************
*************************
**************************
**************************
**************************
**************************
***************************
***************************
***************************
***************************
****************************
****************************
****************************
****************************
****************************
*****************************
*****************************
*****************************
******************************
******************************
******************************
******************************
*******************************
*******************************
*******************************
*******************************
********************************
********************************
********************************
********************************
*********************************
*********************************
*********************************
*********************************
**********************************
**********************************
**********************************
**********************************
***********************************
***********************************
***********************************
***********************************
************************************
************************************
************************************
************************************
*************************************
*************************************
*************************************
*************************************
**************************************
**************************************
**************************************
**************************************
***************************************
***************************************
***************************************
***************************************
****************************************
****************************************
****************************************
****************************************
*****************************************
*****************************************
*****************************************
*****************************************
******************************************
******************************************
******************************************
******************************************
*******************************************
*******************************************
*******************************************
*******************************************
********************************************
********************************************
********************************************
********************************************
*********************************************
*********************************************
*********************************************
*********************************************
**********************************************
**********************************************
**********************************************
**********************************************
***********************************************
***********************************************
***********************************************
***********************************************
************************************************
************************************************
************************************************
************************************************
*************************************************
*************************************************
*************************************************
*************************************************
**************************************************
Docking performed in 10976.49 seconds, i.e. 3 hours 02 minutes 56.491083 seconds 
finish calculating neighbors for 41936 poses with 24.9 seconds
mode |  affinity  | ref. | clust. | rmsd | energy | best |
     | (kcal/mol) | fnc  |  size  | stdv |  stdv  | run  |
-----+------------+------+--------+------+--------+------+
   1        -30.2    0.333      61      NA      NA    24795 
   2        -29.6    0.767      68      NA      NA    31981 
   3        -27.5    0.567      22      NA      NA    29455 
   4        -27.5    0.250      62      NA      NA    15064 
   5        -27.4    0.550      41      NA      NA    20157 
   6        -27.4    0.550      53      NA      NA    17919 
   7        -27.3    0.183      61      NA      NA    37025 
   8        -27.1    0.600      36      NA      NA    19500 
   9        -27.1    0.783      32      NA      NA    29010 
  10        -26.9    0.633      28      NA      NA    19768 
  11        -26.7    0.567      38      NA      NA    3570 
  12        -26.4    0.167      60      NA      NA    231 
  13        -26.4    0.783      60      NA      NA    41172 
  14        -26.1    0.617      69      NA      NA    38496 
  15        -26.1    0.700      26      NA      NA    29890 
  16        -26.1    0.150      81      NA      NA    5276 
  17        -26.0    0.433      32      NA      NA    29459 
  18        -26.0    0.117      50      NA      NA    34549 
  19        -25.9    0.217       1      NA      NA    15063 
  20        -25.8    0.117       2      NA      NA    34559 
  21        -25.8    0.367      78      NA      NA    30568 
  22        -25.8    0.267      78      NA      NA    20694 
  23        -25.6    0.700       1      NA      NA    29896 
  24        -25.5    0.067     100      NA      NA    18559 
  25        -25.5    0.183      35      NA      NA    19023 
  26        -25.5    0.550      17      NA      NA    31486 
  27        -25.5    0.533      56      NA      NA    9557 
  28        -25.4    0.283      34      NA      NA    26309 
  29        -25.4    0.300       4      NA      NA    5731 
  30        -25.4    0.133      53      NA      NA    2702 
  31        -25.3    0.783      28      NA      NA    10656 
  32        -25.2    0.150      45      NA      NA    36609 
  33        -25.2    0.567      55      NA      NA    19771 
  34        -25.2    0.150      25      NA      NA    40125 
  35        -25.2    0.400      40      NA      NA    13911 
  36        -25.0    0.433       2      NA      NA    13917 
  37        -25.0    0.483      21      NA      NA    39627 
  38        -24.9    0.317      35      NA      NA    38734 
  39        -24.8    0.167      27      NA      NA    39368 
  40        -24.7    0.517      34      NA      NA    13418 
  41        -24.7    0.517      49      NA      NA    32481 
  42        -24.7    0.550      30      NA      NA    35716 
  43        -24.5    0.333      56      NA      NA    31212 
  44        -24.5    0.200      15      NA      NA    21640 
  45        -24.4    0.400      14      NA      NA    24785 
  46        -24.4    0.217      30      NA      NA    21631 
  47        -24.4    0.117      10      NA      NA    20450 
  48        -24.3    0.650      38      NA      NA    19466 
  49        -24.3    0.133      14      NA      NA    20930 
  50        -24.3    0.133      39      NA      NA    20440 
  51        -24.2    0.367      12      NA      NA    39629 
  52        -24.2    0.633      20      NA      NA    31460 
  53        -24.2    0.383      50      NA      NA    10875 
  54        -24.1    0.283      13      NA      NA    21162 
  55        -24.0    0.150      18      NA      NA    35527 
  56        -23.9    0.133      65      NA      NA    25635 
  57        -23.9    0.550      30      NA      NA    3543 
  58        -23.9    0.167      41      NA      NA    11980 
  59        -23.9    0.583      11      NA      NA    20125 
  60        -23.8    0.383       3      NA      NA    926 
  61        -23.8    0.350      45      NA      NA    29462 
  62        -23.8    0.117      30      NA      NA    7942 
  63        -23.7    0.200       2      NA      NA    26302 
  64        -23.7    0.250      19      NA      NA    26280 
  65        -23.6    0.667       2      NA      NA    32485 
  66        -23.6    0.283       1      NA      NA    38739 
  67        -23.5    0.117      52      NA      NA    41935 
  68        -23.5    0.433      27      NA      NA    26994 
  69        -23.5    0.167      50      NA      NA    40511 
  70        -23.4    0.200       4      NA      NA    36972 
  71        -23.4    0.133      27      NA      NA    33608 
  72        -23.4    0.483       1      NA      NA    9518 
  73        -23.3    0.167      12      NA      NA    40128 
  74        -23.3    0.067      43      NA      NA    30805 
  75        -23.3    0.117      19      NA      NA    17389 
  76        -23.2    0.283       6      NA      NA    20685 
  77        -23.2    0.683      10      NA      NA    31914 
  78        -23.2    0.050      19      NA      NA    3085 
  79        -23.1    0.150       1      NA      NA    37031 
  80        -23.1    0.133      36      NA      NA    37517 
  81        -23.1    0.633      56      NA      NA    16136 
  82        -23.1    0.400      13      NA      NA    24710 
  83        -23.1    0.283      24      NA      NA    9783 
  84        -23.1    0.167      10      NA      NA    20910 
  85        -23.1    0.167       8      NA      NA    24445 
  86        -23.1    0.217      14      NA      NA    21167 
  87        -23.0    0.283      15      NA      NA    20648 
  88        -23.0    0.267      36      NA      NA    10450 
  89        -23.0    0.083      22      NA      NA    12930 
  90        -23.0    0.117      29      NA      NA    18113 
  91        -23.0    0.167      31      NA      NA    24446 
  92        -22.9    0.133       4      NA      NA    5237 
  93        -22.9    0.500       2      NA      NA    3575 
  94        -22.9    0.117      14      NA      NA    34500 
  95        -22.9    0.317      17      NA      NA    39633 
  96        -22.9    0.033      24      NA      NA    12676 
  97        -22.9    0.033      45      NA      NA    16789 
  98        -22.9    0.217      18      NA      NA    26991 
  99        -22.9    0.133      17      NA      NA    15716 
 100        -22.9    0.150      17      NA      NA    38000 
clean up unzipped map files
Detected 24 cores, using 24 cores
copying the ramaprob.data file from /opt/ADFRsuite-1.0/CCSBpckgs/ADCP/ramaprob.data to /home/larsmeuser/Projects/ADCP/3bfw/random/aenecnhhtcm
Performing search (200 ADCP runs with 22000000 steps each) ...
0%   10   20   30   40   50   60   70   80   90   100%
|----|----|----|----|----|----|----|----|----|----|


*
*
*
*
**
**
**
**
***
***
***
***
****
****
****
****
*****
*****
*****
*****
******
******
******
******
*******
*******
*******
*******
********
********
********
********
*********
*********
*********
*********
**********
**********
**********
**********
***********
***********
***********
***********
************
************
************
************
*************
*************
*************
*************
**************
**************
**************
**************
***************
***************
***************
***************
****************
****************
****************
****************
*****************
*****************
*****************
*****************
******************
******************
******************
******************
*******************
*******************
*******************
*******************
********************
********************
********************
********************
*********************
*********************
*********************
*********************
**********************
**********************
**********************
**********************
***********************
***********************
***********************
***********************
************************
************************
************************
************************
*************************
*************************
*************************
*************************
**************************
**************************
**************************
**************************
***************************
***************************
***************************
***************************
****************************
****************************
****************************
****************************
****************************
*****************************
*****************************
*****************************
******************************
******************************
******************************
******************************
*******************************
*******************************
*******************************
*******************************
********************************
********************************
********************************
********************************
*********************************
*********************************
*********************************
*********************************
**********************************
**********************************
**********************************
**********************************
***********************************
***********************************
***********************************
***********************************
************************************
************************************
************************************
************************************
*************************************
*************************************
*************************************
*************************************
**************************************
**************************************
**************************************
**************************************
***************************************
***************************************
***************************************
***************************************
****************************************
****************************************
****************************************
****************************************
*****************************************
*****************************************
*****************************************
*****************************************
******************************************
******************************************
******************************************
******************************************
*******************************************
*******************************************
*******************************************
*******************************************
********************************************
********************************************
********************************************
********************************************
*********************************************
*********************************************
*********************************************
*********************************************
**********************************************
**********************************************
**********************************************
**********************************************
***********************************************
***********************************************
***********************************************
***********************************************
************************************************
************************************************
************************************************
************************************************
*************************************************
*************************************************
*************************************************
*************************************************
**************************************************
Docking performed in 10791.12 seconds, i.e. 2 hours 59 minutes 51.124430 seconds 
finish calculating neighbors for 49527 poses with 41.5 seconds
mode |  affinity  | ref. | clust. | rmsd | energy | best |
     | (kcal/mol) | fnc  |  size  | stdv |  stdv  | run  |
-----+------------+------+--------+------+--------+------+
   1        -28.1    0.367     165      NA      NA    23059 
   2        -28.0    0.750      62      NA      NA    17637 
   3        -26.1    0.317      73      NA      NA    29740 
   4        -26.0    0.700      32      NA      NA    42863 
   5        -26.0    0.167     213      NA      NA    48399 
   6        -26.0    0.083      77      NA      NA    33629 
   7        -25.8    0.100      80      NA      NA    38154 
   8        -25.8    0.117      52      NA      NA    6091 
   9        -25.6    0.667       6      NA      NA    42868 
  10        -25.5    0.183      53      NA      NA    25000 
  11        -25.4    0.683      76      NA      NA    19422 
  12        -25.4    0.100      34      NA      NA    40815 
  13        -25.2    0.633      64      NA      NA    28513 
  14        -25.2    0.150     147      NA      NA    16749 
  15        -25.2    0.667       4      NA      NA    28506 
  16        -25.1    0.117      47      NA      NA    45121 
  17        -25.0    0.133     179      NA      NA    34787 
  18        -25.0    0.133      35      NA      NA    4240 
  19        -24.9    0.317      26      NA      NA    1156 
  20        -24.9    0.433      72      NA      NA    13543 
  21        -24.7    0.750      29      NA      NA    17580 
  22        -24.6    0.133     133      NA      NA    3481 
  23        -24.6    0.583      62      NA      NA    17012 
  24        -24.5    0.750      69      NA      NA    42371 
  25        -24.4    0.150      89      NA      NA    24061 
  26        -24.4    0.167      23      NA      NA    40548 
  27        -24.4    0.133      56      NA      NA    32726 
  28        -24.4    0.117      27      NA      NA    22728 
  29        -24.3    0.150      13      NA      NA    18420 
  30        -24.3    0.183      21      NA      NA    35118 
  31        -24.2    0.300      19      NA      NA    19096 
  32        -24.1    0.150      70      NA      NA    31928 
  33        -24.1    0.283      18      NA      NA    5281 
  34        -24.1    0.117      29      NA      NA    35127 
  35        -24.0    0.333      58      NA      NA    8328 
  36        -24.0    0.150      61      NA      NA    46820 
  37        -24.0    0.683      35      NA      NA    5888 
  38        -24.0    0.050      31      NA      NA    11565 
  39        -23.9    0.617      64      NA      NA    28121 
  40        -23.9    0.150      36      NA      NA    4248 
  41        -23.8    0.383      29      NA      NA    34167 
  42        -23.8    0.117       1      NA      NA    38099 
  43        -23.8    0.517      76      NA      NA    35434 
  44        -23.8    0.150      36      NA      NA    27849 
  45        -23.7    0.133      39      NA      NA    41081 
  46        -23.7    0.383      32      NA      NA    7508 
  47        -23.7    0.033      37      NA      NA    37827 
  48        -23.7    0.333      39      NA      NA    36811 
  49        -23.6    0.117      27      NA      NA    40551 
  50        -23.6    0.200      40      NA      NA    33310 
  51        -23.6    0.100     137      NA      NA    35722 
  52        -23.5    0.050       5      NA      NA    37828 
  53        -23.4    0.033      37      NA      NA    34468 
  54        -23.4    0.183      22      NA      NA    30651 
  55        -23.4    0.283       6      NA      NA    29748 
  56        -23.4    0.083      38      NA      NA    34780 
  57        -23.4    0.033       2      NA      NA    37833 
  58        -23.4    0.117       7      NA      NA    30641 
  59        -23.3    0.100      11      NA      NA    40786 
  60        -23.3    0.267      25      NA      NA    29708 
  61        -23.3    0.150      30      NA      NA    22723 
  62        -23.3    0.700       4      NA      NA    42830 
  63        -23.3    0.033      46      NA      NA    49285 
  64        -23.2    0.150      21      NA      NA    18435 
  65        -23.2    0.533      50      NA      NA    33023 
  66        -23.2    0.450      77      NA      NA    15691 
  67        -23.2    0.083      22      NA      NA    36301 
  68        -23.2    0.383      53      NA      NA    48090 
  69        -23.2    0.133      49      NA      NA    31678 
  70        -23.1    0.200      15      NA      NA    47613 
  71        -23.1    0.050      37      NA      NA    22436 
  72        -23.1    0.117      22      NA      NA    36289 
  73        -23.1    0.317      62      NA      NA    30339 
  74        -23.1    0.117      38      NA      NA    10249 
  75        -23.0    0.100      26      NA      NA    25427 
  76        -23.0    0.033      14      NA      NA    5230 
  77        -22.9    0.133      46      NA      NA    42101 
  78        -22.9    0.133       4      NA      NA    33312 
  79        -22.9    0.483      18      NA      NA    1159 
  80        -22.8    0.100      46      NA      NA    28788 
  81        -22.7    0.117      48      NA      NA    43611 
  82        -22.7    0.100       1      NA      NA    35119 
  83        -22.7    0.133       6      NA      NA    10258 
  84        -22.7    0.150     113      NA      NA    41392 
  85        -22.7    0.150       7      NA      NA    48345 
  86        -22.7    0.183       3      NA      NA    45117 
  87        -22.6    0.217       1      NA      NA    30648 
  88        -22.6    0.333       8      NA      NA    36801 
  89        -22.6    0.683      24      NA      NA    5854 
  90        -22.6    0.400      44      NA      NA    46257 
  91        -22.5    0.667       1      NA      NA    42825 
  92        -22.5    0.150       1      NA      NA    35125 
  93        -22.5    0.083       1      NA      NA    35123 
  94        -22.5    0.050      37      NA      NA    21918 
  95        -22.4    0.050      51      NA      NA    30055 
  96        -22.4    0.100      28      NA      NA    1892 
  97        -22.4    0.150      30      NA      NA    31894 
  98        -22.4    0.117      45      NA      NA    45699 
  99        -22.4    0.117      28      NA      NA    12053 
 100        -22.4    0.083      42      NA      NA    640 
clean up unzipped map files
Detected 24 cores, using 24 cores
copying the ramaprob.data file from /opt/ADFRsuite-1.0/CCSBpckgs/ADCP/ramaprob.data to /home/larsmeuser/Projects/ADCP/3bfw/random/mvegsptapta
Performing search (200 ADCP runs with 22000000 steps each) ...
0%   10   20   30   40   50   60   70   80   90   100%
|----|----|----|----|----|----|----|----|----|----|


*
*
*
*
**
**
**
**
***
***
***
***
****
****
****
****
*****
*****
*****
*****
******
******
******
******
*******
*******
*******
*******
********
********
********
********
*********
*********
*********
*********
**********
**********
**********
**********
***********
***********
***********
***********
************
************
************
************
*************
*************
*************
*************
**************
**************
**************
**************
***************
***************
***************
***************
****************
****************
****************
****************
*****************
*****************
*****************
*****************
******************
******************
******************
******************
*******************
*******************
*******************
*******************
********************
********************
********************
********************
*********************
*********************
*********************
*********************
**********************
**********************
**********************
**********************
***********************
***********************
***********************
***********************
************************
************************
************************
************************
*************************
*************************
*************************
*************************
**************************
**************************
**************************
**************************
***************************
***************************
***************************
***************************
****************************
****************************
****************************
****************************
****************************
*****************************
*****************************
*****************************
******************************
******************************
******************************
******************************
*******************************
*******************************
*******************************
*******************************
********************************
********************************
********************************
********************************
*********************************
*********************************
*********************************
*********************************
**********************************
**********************************
**********************************
**********************************
***********************************
***********************************
***********************************
***********************************
************************************
************************************
************************************
************************************
*************************************
*************************************
*************************************
*************************************
**************************************
**************************************
**************************************
**************************************
***************************************
***************************************
***************************************
***************************************
****************************************
****************************************
****************************************
****************************************
*****************************************
*****************************************
*****************************************
*****************************************
******************************************
******************************************
******************************************
******************************************
*******************************************
*******************************************
*******************************************
*******************************************
********************************************
********************************************
********************************************
********************************************
*********************************************
*********************************************
*********************************************
*********************************************
**********************************************
**********************************************
**********************************************
**********************************************
***********************************************
***********************************************
***********************************************
***********************************************
************************************************
************************************************
************************************************
************************************************
*************************************************
*************************************************
*************************************************
*************************************************
**************************************************
Docking performed in 4850.37 seconds, i.e. 1 hours 20 minutes 50.371149 seconds 
finish calculating neighbors for 50425 poses with 54.5 seconds
mode |  affinity  | ref. | clust. | rmsd | energy | best |
     | (kcal/mol) | fnc  |  size  | stdv |  stdv  | run  |
-----+------------+------+--------+------+--------+------+
   1        -23.2    0.133      58      NA      NA    46015 
   2        -22.4    0.783      98      NA      NA    32582 
   3        -21.9    0.133      81      NA      NA    39511 
   4        -21.8    0.133     105      NA      NA    47636 
   5        -21.4    0.550      67      NA      NA    1396 
   6        -21.0    0.067      97      NA      NA    27278 
   7        -20.8    0.183      51      NA      NA    47153 
   8        -20.7    0.150      49      NA      NA    34887 
   9        -20.6    0.167      32      NA      NA    27889 
  10        -20.5    0.150      34      NA      NA    15471 
  11        -20.5    0.150      62      NA      NA    46539 
  12        -20.4    0.400      61      NA      NA    15180 
  13        -20.3    0.533      46      NA      NA    40340 
  14        -20.2    0.150      51      NA      NA    50420 
  15        -20.2    0.200      39      NA      NA    3069 
  16        -20.1    0.167      44      NA      NA    42612 
  17        -20.1    0.117      32      NA      NA    39213 
  18        -20.0    0.100     148      NA      NA    25642 
  19        -20.0    0.100      73      NA      NA    12375 
  20        -20.0    0.250      75      NA      NA    16929 
  21        -20.0    0.100      47      NA      NA    35643 
  22        -20.0    0.083      34      NA      NA    25644 
  23        -20.0    0.033     130      NA      NA    31134 
  24        -19.9    0.483     106      NA      NA    39818 
  25        -19.9    0.283     121      NA      NA    9860 
  26        -19.9    0.550      76      NA      NA    11609 
  27        -19.9    0.133     183      NA      NA    10161 
  28        -19.8    0.650      58      NA      NA    5047 
  29        -19.7    0.717      37      NA      NA    28618 
  30        -19.7    0.517      23      NA      NA    34663 
  31        -19.7    0.800      33      NA      NA    40813 
  32        -19.7    0.817      47      NA      NA    17972 
  33        -19.7    0.150       4      NA      NA    45748 
  34        -19.6    0.133      31      NA      NA    29803 
  35        -19.6    0.317       1      NA      NA    15175 
  36        -19.6    0.433      78      NA      NA    10920 
  37        -19.6    0.117      43      NA      NA    18319 
  38        -19.6    0.750       7      NA      NA    48743 
  39        -19.5    0.183       1      NA      NA    47159 
  40        -19.5    0.083      40      NA      NA    19675 
  41        -19.5    0.167      33      NA      NA    45738 
  42        -19.5    0.133      32      NA      NA    10663 
  43        -19.5    0.100      23      NA      NA    31664 
  44        -19.5    0.150      34      NA      NA    24647 
  45        -19.5    0.683      61      NA      NA    33877 
  46        -19.5    0.600      44      NA      NA    43602 
  47        -19.4    0.150      67      NA      NA    20408 
  48        -19.3    0.067      32      NA      NA    18576 
  49        -19.3    0.017      27      NA      NA    24356 
  50        -19.3    0.117      43      NA      NA    43834 
  51        -19.3    0.133      36      NA      NA    49025 
  52        -19.3    0.133      27      NA      NA    24924 
  53        -19.3    0.100       3      NA      NA    27271 
  54        -19.2    0.700       6      NA      NA    48553 
  55        -19.2    0.600      34      NA      NA    7910 
  56        -19.2    0.150      67      NA      NA    35951 
  57        -19.2    0.133      34      NA      NA    3337 
  58        -19.1    0.117      27      NA      NA    42122 
  59        -19.1    0.117      84      NA      NA    33639 
  60        -19.1    0.133      84      NA      NA    8586 
  61        -19.1    0.133      39      NA      NA    12595 
  62        -19.1    0.483      39      NA      NA    37851 
  63        -19.1    0.233      15      NA      NA    22806 
  64        -19.1    0.117      65      NA      NA    26602 
  65        -19.0    0.150      17      NA      NA    20705 
  66        -19.0    0.200       1      NA      NA    27237 
  67        -19.0    0.617       1      NA      NA    5052 
  68        -19.0    0.117      31      NA      NA    46541 
  69        -18.9    0.133       1      NA      NA    10659 
  70        -18.9    0.150      37      NA      NA    35166 
  71        -18.9    0.367      74      NA      NA    7665 
  72        -18.9    0.133       3      NA      NA    27234 
  73        -18.9    0.183      20      NA      NA    23094 
  74        -18.9    0.550      48      NA      NA    46259 
  75        -18.9    0.367      34      NA      NA    38696 
  76        -18.8    0.567      70      NA      NA    33090 
  77        -18.8    0.117      18      NA      NA    19673 
  78        -18.8    0.367      29      NA      NA    2398 
  79        -18.8    0.100      24      NA      NA    33366 
  80        -18.8    0.150      59      NA      NA    48547 
  81        -18.8    0.150      29      NA      NA    46540 
  82        -18.8    0.117       2      NA      NA    12381 
  83        -18.7    0.500      53      NA      NA    26124 
  84        -18.7    0.150      16      NA      NA    18907 
  85        -18.7    0.167       9      NA      NA    20699 
  86        -18.7    0.617       1      NA      NA    3075 
  87        -18.7    0.133       5      NA      NA    42124 
  88        -18.7    0.750      21      NA      NA    32528 
  89        -18.7    0.267       2      NA      NA    23097 
  90        -18.7    0.133      82      NA      NA    241 
  91        -18.7    0.117       1      NA      NA    45960 
  92        -18.6    0.100      19      NA      NA    9277 
  93        -18.6    0.217      38      NA      NA    27272 
  94        -18.5    0.150      18      NA      NA    15444 
  95        -18.5    0.233      34      NA      NA    37516 
  96        -18.5    0.150       5      NA      NA    45958 
  97        -18.5    0.150      44      NA      NA    30637 
  98        -18.4    0.083      22      NA      NA    25643 
  99        -18.4    0.083      24      NA      NA    40075 
 100        -18.4    0.233      16      NA      NA    3038 
clean up unzipped map files
Detected 24 cores, using 24 cores
copying the ramaprob.data file from /opt/ADFRsuite-1.0/CCSBpckgs/ADCP/ramaprob.data to /home/larsmeuser/Projects/ADCP/3bfw/random/wkvlalqfraf
Performing search (200 ADCP runs with 22000000 steps each) ...
0%   10   20   30   40   50   60   70   80   90   100%
|----|----|----|----|----|----|----|----|----|----|


*
*
*
*
**
**
**
**
***
***
***
***
****
****
****
****
*****
*****
*****
*****
******
******
******
******
*******
*******
*******
*******
********
********
********
********
*********
*********
*********
*********
**********
**********
**********
**********
***********
***********
***********
***********
************
************
************
************
*************
*************
*************
*************
**************
**************
**************
**************
***************
***************
***************
***************
****************
****************
****************
****************
*****************
*****************
*****************
*****************
******************
******************
******************
******************
*******************
*******************
*******************
*******************
********************
********************
********************
********************
*********************
*********************
*********************
*********************
**********************
**********************
**********************
**********************
***********************
***********************
***********************
***********************
************************
************************
************************
************************
*************************
*************************
*************************
*************************
**************************
**************************
**************************
**************************
***************************
***************************
***************************
***************************
****************************
****************************
****************************
****************************
****************************
*****************************
*****************************
*****************************
******************************
******************************
******************************
******************************
*******************************
*******************************
*******************************
*******************************
********************************
********************************
********************************
********************************
*********************************
*********************************
*********************************
*********************************
**********************************
**********************************
**********************************
**********************************
***********************************
***********************************
***********************************
***********************************
************************************
************************************
************************************
************************************
*************************************
*************************************
*************************************
*************************************
**************************************
**************************************
**************************************
**************************************
***************************************
***************************************
***************************************
***************************************
****************************************
****************************************
****************************************
****************************************
*****************************************
*****************************************
*****************************************
*****************************************
******************************************
******************************************
******************************************
******************************************
*******************************************
*******************************************
*******************************************
*******************************************
********************************************
********************************************
********************************************
********************************************
*********************************************
*********************************************
*********************************************
*********************************************
**********************************************
**********************************************
**********************************************
**********************************************
***********************************************
***********************************************
***********************************************
***********************************************
************************************************
************************************************
************************************************
************************************************
*************************************************
*************************************************
*************************************************
*************************************************
**************************************************
Docking performed in 13219.86 seconds, i.e. 3 hours 40 minutes 19.864907 seconds 
finish calculating neighbors for 45081 poses with 37.6 seconds
mode |  affinity  | ref. | clust. | rmsd | energy | best |
     | (kcal/mol) | fnc  |  size  | stdv |  stdv  | run  |
-----+------------+------+--------+------+--------+------+
   1        -31.3    0.367      18      NA      NA    31032 
   2        -30.7    0.467      52      NA      NA    32129 
   3        -30.7    0.450      91      NA      NA    35421 
   4        -30.5    0.383      33      NA      NA    29614 
   5        -30.2    0.433      27      NA      NA    31011 
   6        -30.1    0.250      40      NA      NA    19394 
   7        -30.1    0.117      51      NA      NA    3593 
   8        -30.1    0.117      37      NA      NA    34601 
   9        -29.8    0.167      63      NA      NA    14285 
  10        -29.8    0.283     129      NA      NA    254 
  11        -29.8    0.500      27      NA      NA    26651 
  12        -29.7    0.483      62      NA      NA    8422 
  13        -29.6    0.117      81      NA      NA    28405 
  14        -29.6    0.733      59      NA      NA    35880 
  15        -29.6    0.100      33      NA      NA    11474 
  16        -29.4    0.133       1      NA      NA    3595 
  17        -29.4    0.467      38      NA      NA    5580 
  18        -29.4    0.117      45      NA      NA    3346 
  19        -29.2    0.100      24      NA      NA    528 
  20        -29.1    0.267      42      NA      NA    43972 
  21        -29.0    0.350      19      NA      NA    6915 
  22        -28.9    0.433      47      NA      NA    16543 
  23        -28.8    0.167      29      NA      NA    3045 
  24        -28.7    0.117      34      NA      NA    9575 
  25        -28.5    0.383      46      NA      NA    24778 
  26        -28.5    0.300      14      NA      NA    31022 
  27        -28.4    0.117      55      NA      NA    33444 
  28        -28.4    0.317      65      NA      NA    1587 
  29        -28.3    0.300      26      NA      NA    29613 
  30        -28.3    0.183      80      NA      NA    4283 
  31        -28.3    0.017      47      NA      NA    9322 
  32        -28.2    0.117      14      NA      NA    506 
  33        -28.2    0.133      12      NA      NA    43173 
  34        -28.2    0.267      58      NA      NA    5043 
  35        -28.2    0.117      59      NA      NA    17261 
  36        -28.1    0.600      41      NA      NA    27319 
  37        -28.1    0.283       2      NA      NA    1591 
  38        -28.0    0.750      28      NA      NA    21971 
  39        -27.9    0.100      59      NA      NA    12198 
  40        -27.9    0.233      55      NA      NA    32873 
  41        -27.9    0.567       1      NA      NA    27317 
  42        -27.9    0.150      28      NA      NA    9582 
  43        -27.9    0.333       3      NA      NA    31024 
  44        -27.8    0.150      39      NA      NA    13820 
  45        -27.8    0.133      27      NA      NA    29122 
  46        -27.8    0.133      15      NA      NA    38026 
  47        -27.8    0.117      37      NA      NA    21704 
  48        -27.8    0.133      33      NA      NA    29846 
  49        -27.7    0.083       3      NA      NA    11432 
  50        -27.7    0.533      47      NA      NA    21392 
  51        -27.7    0.717      15      NA      NA    35884 
  52        -27.7    0.217      12      NA      NA    19355 
  53        -27.6    0.533      53      NA      NA    35416 
  54        -27.6    0.417       1      NA      NA    2604 
  55        -27.6    0.050      56      NA      NA    16809 
  56        -27.5    0.500      22      NA      NA    6292 
  57        -27.5    0.150      21      NA      NA    17516 
  58        -27.5    0.133      28      NA      NA    35130 
  59        -27.5    0.133       7      NA      NA    11429 
  60        -27.4    0.417       4      NA      NA    1995 
  61        -27.4    0.033      44      NA      NA    18673 
  62        -27.4    0.117      11      NA      NA    41351 
  63        -27.4    0.533       6      NA      NA    8134 
  64        -27.4    0.133      36      NA      NA    24540 
  65        -27.4    0.167      46      NA      NA    32334 
  66        -27.3    0.117      12      NA      NA    13806 
  67        -27.3    0.117      52      NA      NA    29848 
  68        -27.3    0.317      38      NA      NA    30979 
  69        -27.3    0.100      71      NA      NA    537 
  70        -27.2    0.417      44      NA      NA    36806 
  71        -27.2    0.133      37      NA      NA    7071 
  72        -27.2    0.150      26      NA      NA    17741 
  73        -27.1    0.400       2      NA      NA    29616 
  74        -27.1    0.367       2      NA      NA    6884 
  75        -27.1    0.133      14      NA      NA    3543 
  76        -27.1    0.183      13      NA      NA    19343 
  77        -27.0    0.450      44      NA      NA    39497 
  78        -27.0    0.217      13      NA      NA    1993 
  79        -27.0    0.400      10      NA      NA    43977 
  80        -27.0    0.117      43      NA      NA    45080 
  81        -27.0    0.150      25      NA      NA    43166 
  82        -26.9    0.133       1      NA      NA    43175 
  83        -26.9    0.333       1      NA      NA    31029 
  84        -26.9    0.367       8      NA      NA    2599 
  85        -26.9    0.133       7      NA      NA    33436 
  86        -26.8    0.333      22      NA      NA    29618 
  87        -26.8    0.800       1      NA      NA    43981 
  88        -26.8    0.117      30      NA      NA    41348 
  89        -26.8    0.083       4      NA      NA    19399 
  90        -26.7    0.050      22      NA      NA    34342 
  91        -26.7    0.150      56      NA      NA    8838 
  92        -26.7    0.150      37      NA      NA    18268 
  93        -26.7    0.133      67      NA      NA    44858 
  94        -26.7    0.433      51      NA      NA    10754 
  95        -26.7    0.467      26      NA      NA    26661 
  96        -26.7    0.100      27      NA      NA    14696 
  97        -26.6    0.133       1      NA      NA    32340 
  98        -26.6    0.133       1      NA      NA    9579 
  99        -26.6    0.533      39      NA      NA    25010 
 100        -26.6    0.383       1      NA      NA    35420 
clean up unzipped map files
