# Supplementary material for: De Novo Design of Protein-Binding Peptides by Quantum Computing
Source: J Chem Theory Comput. 2025 Sep 29;21(19):9993–10005. doi: 10.1021/acs.jctc.5c00768 (PMC12529961; doi:10.1021/acs.jctc.5c00768)
Supplement: Supplementary file 1 [file ct5c00768_si_001.zip › Datafile/Structure_based_validation/3BFW/educated_guess/results.txt]

Detected 24 cores, using 24 cores
copying the ramaprob.data file from /opt/ADFRsuite-1.0/CCSBpckgs/ADCP/ramaprob.data to /home/larsmeuser/Projects/ADCP/3bfw/educated_guess/PIFLAIKIKFK
Performing search (200 ADCP runs with 22000000 steps each) ...
0%   10   20   30   40   50   60   70   80   90   100%
|----|----|----|----|----|----|----|----|----|----|


*
*
*
*
**
**
**
**
***
***
***
***
****
****
****
****
*****
*****
*****
*****
******
******
******
******
*******
*******
*******
*******
********
********
********
********
*********
*********
*********
*********
**********
**********
**********
**********
***********
***********
***********
***********
************
************
************
************
*************
*************
*************
*************
**************
**************
**************
**************
***************
***************
***************
***************
****************
****************
****************
****************
*****************
*****************
*****************
*****************
******************
******************
******************
******************
*******************
*******************
*******************
*******************
********************
********************
********************
********************
*********************
*********************
*********************
*********************
**********************
**********************
**********************
**********************
***********************
***********************
***********************
***********************
************************
************************
************************
************************
*************************
*************************
*************************
*************************
**************************
**************************
**************************
**************************
***************************
***************************
***************************
***************************
****************************
****************************
****************************
****************************
****************************
*****************************
*****************************
*****************************
******************************
******************************
******************************
******************************
*******************************
*******************************
*******************************
*******************************
********************************
********************************
********************************
********************************
*********************************
*********************************
*********************************
*********************************
**********************************
**********************************
**********************************
**********************************
***********************************
***********************************
***********************************
***********************************
************************************
************************************
************************************
************************************
*************************************
*************************************
*************************************
*************************************
**************************************
**************************************
**************************************
**************************************
***************************************
***************************************
***************************************
***************************************
****************************************
****************************************
****************************************
****************************************
*****************************************
*****************************************
*****************************************
*****************************************
******************************************
******************************************
******************************************
******************************************
*******************************************
*******************************************
*******************************************
*******************************************
********************************************
********************************************
********************************************
********************************************
*********************************************
*********************************************
*********************************************
*********************************************
**********************************************
**********************************************
**********************************************
**********************************************
***********************************************
***********************************************
***********************************************
***********************************************
************************************************
************************************************
************************************************
************************************************
*************************************************
*************************************************
*************************************************
*************************************************
**************************************************
Docking performed in 11959.48 seconds, i.e. 3 hours 19 minutes 19.478885 seconds 
finish calculating neighbors for 44148 poses with 27.9 seconds
mode |  affinity  | ref. | clust. | rmsd | energy | best |
     | (kcal/mol) | fnc  |  size  | stdv |  stdv  | run  |
-----+------------+------+--------+------+--------+------+
   1        -34.6    0.867      62      NA      NA    25906 
   2        -34.2    0.783      92      NA      NA    22788 
   3        -33.0    0.483      47      NA      NA    6358 
   4        -32.8    0.767      62      NA      NA    29040 
   5        -32.4    0.933       1      NA      NA    29037 
   6        -32.0    0.767      24      NA      NA    14952 
   7        -32.0    0.400      47      NA      NA    4326 
   8        -31.8    0.383      53      NA      NA    602 
   9        -31.8    0.467      52      NA      NA    10639 
  10        -31.8    0.783      72      NA      NA    42355 
  11        -31.7    0.283      26      NA      NA    13901 
  12        -31.6    0.867      32      NA      NA    32985 
  13        -31.5    0.800      73      NA      NA    32776 
  14        -31.5    0.750      32      NA      NA    19485 
  15        -31.4    0.167      76      NA      NA    41778 
  16        -31.4    0.500     185      NA      NA    34884 
  17        -31.3    0.517     118      NA      NA    16680 
  18        -31.2    0.683       3      NA      NA    42335 
  19        -31.2    0.800       8      NA      NA    25837 
  20        -31.2    0.150      57      NA      NA    23531 
  21        -31.2    0.133      61      NA      NA    25359 
  22        -31.0    0.483      23      NA      NA    35113 
  23        -30.9    0.717      13      NA      NA    2273 
  24        -30.9    0.667      88      NA      NA    10415 
  25        -30.8    0.833      60      NA      NA    33296 
  26        -30.8    0.167     149      NA      NA    13531 
  27        -30.7    0.767       3      NA      NA    22738 
  28        -30.6    0.400      68      NA      NA    9923 
  29        -30.5    0.633      28      NA      NA    12387 
  30        -30.5    0.150      54      NA      NA    20768 
  31        -30.2    0.783       1      NA      NA    14953 
  32        -30.2    0.167      17      NA      NA    29780 
  33        -30.1    0.367      10      NA      NA    33294 
  34        -30.1    0.817      36      NA      NA    14954 
  35        -30.1    0.100     101      NA      NA    34329 
  36        -30.0    0.717      30      NA      NA    28989 
  37        -30.0    0.550      45      NA      NA    32545 
  38        -30.0    0.150      38      NA      NA    33825 
  39        -30.0    0.150      73      NA      NA    35661 
  40        -29.9    0.200      30      NA      NA    18931 
  41        -29.9    0.217      24      NA      NA    13893 
  42        -29.8    0.167      25      NA      NA    40708 
  43        -29.8    0.533       8      NA      NA    21221 
  44        -29.8    0.200      55      NA      NA    18611 
  45        -29.7    0.567      55      NA      NA    5627 
  46        -29.7    0.100      34      NA      NA    1650 
  47        -29.7    0.217      51      NA      NA    28482 
  48        -29.6    0.483      50      NA      NA    31817 
  49        -29.5    0.167      44      NA      NA    29494 
  50        -29.4    0.367      10      NA      NA    30031 
  51        -29.4    0.600      35      NA      NA    42632 
  52        -29.3    0.333       7      NA      NA    31808 
  53        -29.3    0.133      49      NA      NA    16181 
  54        -29.3    0.167       1      NA      NA    13532 
  55        -29.3    0.383      46      NA      NA    40445 
  56        -29.2    0.717       9      NA      NA    22727 
  57        -29.2    0.717      24      NA      NA    15670 
  58        -29.2    0.117     211      NA      NA    34627 
  59        -29.2    0.133      43      NA      NA    26172 
  60        -29.2    0.517       9      NA      NA    8141 
  61        -29.2    0.550       7      NA      NA    3637 
  62        -29.1    0.417      24      NA      NA    32992 
  63        -29.1    0.100      57      NA      NA    30569 
  64        -29.1    0.500       7      NA      NA    6302 
  65        -29.0    0.750       6      NA      NA    17940 
  66        -29.0    0.133      67      NA      NA    43337 
  67        -29.0    0.700       2      NA      NA    42313 
  68        -29.0    0.500       5      NA      NA    10583 
  69        -28.9    0.083      22      NA      NA    12943 
  70        -28.9    0.150      74      NA      NA    43906 
  71        -28.9    0.050      45      NA      NA    9342 
  72        -28.9    0.800      19      NA      NA    22722 
  73        -28.8    0.333      11      NA      NA    31816 
  74        -28.8    0.367      40      NA      NA    6579 
  75        -28.8    0.317      46      NA      NA    896 
  76        -28.8    0.717      21      NA      NA    2959 
  77        -28.8    0.200      29      NA      NA    23263 
  78        -28.7    0.417      19      NA      NA    8137 
  79        -28.7    0.417      38      NA      NA    37635 
  80        -28.7    0.350      33      NA      NA    8690 
  81        -28.7    0.383      14      NA      NA    40451 
  82        -28.7    0.117      61      NA      NA    13240 
  83        -28.6    0.283      32      NA      NA    1118 
  84        -28.5    0.117      40      NA      NA    42056 
  85        -28.5    0.167      34      NA      NA    28004 
  86        -28.5    0.450      11      NA      NA    35081 
  87        -28.5    0.733      16      NA      NA    2294 
  88        -28.5    0.567      53      NA      NA    3638 
  89        -28.4    0.283      53      NA      NA    1400 
  90        -28.4    0.217       3      NA      NA    13844 
  91        -28.4    0.383       1      NA      NA    31809 
  92        -28.4    0.800      12      NA      NA    25905 
  93        -28.4    0.150      54      NA      NA    28752 
  94        -28.4    0.050      18      NA      NA    42356 
  95        -28.4    0.433       4      NA      NA    8144 
  96        -28.3    0.300       1      NA      NA    31811 
  97        -28.3    0.033      12      NA      NA    37397 
  98        -28.2    0.383      26      NA      NA    548 
  99        -28.2    0.167      38      NA      NA    5149 
 100        -28.2    0.150      16      NA      NA    29761 
clean up unzipped map files
