# Supplementary material for: De Novo Design of Protein-Binding Peptides by Quantum Computing
Source: J Chem Theory Comput. 2025 Sep 29;21(19):9993–10005. doi: 10.1021/acs.jctc.5c00768 (PMC12529961; doi:10.1021/acs.jctc.5c00768)
Supplement: Supplementary file 1 [file ct5c00768_si_001.zip › Datafile/Structure_based_validation/3BRL/bad_guess/results.txt]

Detected 24 cores, using 24 cores
copying the ramaprob.data file from /opt/ADFRsuite-1.0/CCSBpckgs/ADCP/ramaprob.data to /home/larsmeuser/Projects/ADCP/3brl/bad_guess/WFWFFFFFWW
Performing search (200 ADCP runs with 20000000 steps each) ...
0%   10   20   30   40   50   60   70   80   90   100%
|----|----|----|----|----|----|----|----|----|----|


*
*
*
*
**
**
**
**
***
***
***
***
****
****
****
****
*****
*****
*****
*****
******
******
******
******
*******
*******
*******
*******
********
********
********
********
*********
*********
*********
*********
**********
**********
**********
**********
***********
***********
***********
***********
************
************
************
************
*************
*************
*************
*************
**************
**************
**************
**************
***************
***************
***************
***************
****************
****************
****************
****************
*****************
*****************
*****************
*****************
******************
******************
******************
******************
*******************
*******************
*******************
*******************
********************
********************
********************
********************
*********************
*********************
*********************
*********************
**********************
**********************
**********************
**********************
***********************
***********************
***********************
***********************
************************
************************
************************
************************
*************************
*************************
*************************
*************************
**************************
**************************
**************************
**************************
***************************
***************************
***************************
***************************
****************************
****************************
****************************
****************************
****************************
*****************************
*****************************
*****************************
******************************
******************************
******************************
******************************
*******************************
*******************************
*******************************
*******************************
********************************
********************************
********************************
********************************
*********************************
*********************************
*********************************
*********************************
**********************************
**********************************
**********************************
**********************************
***********************************
***********************************
***********************************
***********************************
************************************
************************************
************************************
************************************
*************************************
*************************************
*************************************
*************************************
**************************************
**************************************
**************************************
**************************************
***************************************
***************************************
***************************************
***************************************
****************************************
****************************************
****************************************
****************************************
*****************************************
*****************************************
*****************************************
*****************************************
******************************************
******************************************
******************************************
******************************************
*******************************************
*******************************************
*******************************************
*******************************************
********************************************
********************************************
********************************************
********************************************
*********************************************
*********************************************
*********************************************
*********************************************
**********************************************
**********************************************
**********************************************
**********************************************
***********************************************
***********************************************
***********************************************
***********************************************
************************************************
************************************************
************************************************
************************************************
*************************************************
*************************************************
*************************************************
*************************************************
**************************************************
Docking performed in 11463.12 seconds, i.e. 3 hours 11 minutes 03.121123 seconds 
finish calculating neighbors for 35913 poses with 47.4 seconds
mode |  affinity  | ref. | clust. | rmsd | energy | best |
     | (kcal/mol) | fnc  |  size  | stdv |  stdv  | run  |
-----+------------+------+--------+------+--------+------+
   1        -24.4    0.222      39      NA      NA    14934 
   2        -23.5    0.111      22      NA      NA    12913 
   3        -22.9    0.389      71      NA      NA    32616 
   4        -22.7    0.111      49      NA      NA    9193 
   5        -22.6    0.111      40      NA      NA    20573 
   6        -22.6    0.167      27      NA      NA    22829 
   7        -22.6    0.472      13      NA      NA    11998 
   8        -22.6    0.417      26      NA      NA    21856 
   9        -22.6    0.444      30      NA      NA    5808 
  10        -22.5    0.306      34      NA      NA    16521 
  11        -22.5    0.222      55      NA      NA    12562 
  12        -22.5    0.556      13      NA      NA    30874 
  13        -22.4    0.222      27      NA      NA    1949 
  14        -22.4    0.222      13      NA      NA    22826 
  15        -22.4    0.500      17      NA      NA    13124 
  16        -22.3    0.250      34      NA      NA    8819 
  17        -22.3    0.167      57      NA      NA    2295 
  18        -22.3    0.556      48      NA      NA    25718 
  19        -22.3    0.139      20      NA      NA    6766 
  20        -22.2    0.556      33      NA      NA    13329 
  21        -22.2    0.167      23      NA      NA    12209 
  22        -22.2    0.167      24      NA      NA    31115 
  23        -22.2    0.694      36      NA      NA    23761 
  24        -22.2    0.278      54      NA      NA    29625 
  25        -22.2    0.417      30      NA      NA    32422 
  26        -22.1    0.361      39      NA      NA    25914 
  27        -22.1    0.194      48      NA      NA    8640 
  28        -22.0    0.250      35      NA      NA    1773 
  29        -22.0    0.417      50      NA      NA    26645 
  30        -22.0    0.278      32      NA      NA    29836 
  31        -22.0    0.167      30      NA      NA    33502 
  32        -21.9    0.583      21      NA      NA    30009 
  33        -21.9    0.528      42      NA      NA    35083 
  34        -21.9    0.278       5      NA      NA    5220 
  35        -21.9    0.278      42      NA      NA    10359 
  36        -21.9    0.222      37      NA      NA    29169 
  37        -21.9    0.528      30      NA      NA    15440 
  38        -21.9    0.194      25      NA      NA    13633 
  39        -21.9    0.417      14      NA      NA    6592 
  40        -21.9    0.222      57      NA      NA    26471 
  41        -21.8    0.111      16      NA      NA    33700 
  42        -21.8    0.222      17      NA      NA    20052 
  43        -21.7    0.111      27      NA      NA    31993 
  44        -21.7    0.139      12      NA      NA    14035 
  45        -21.7    0.222      11      NA      NA    24454 
  46        -21.7    0.222      28      NA      NA    32776 
  47        -21.7    0.472      26      NA      NA    13100 
  48        -21.7    0.194      43      NA      NA    8148 
  49        -21.7    0.194       3      NA      NA    26478 
  50        -21.7    0.417      29      NA      NA    21186 
  51        -21.7    0.611      45      NA      NA    32192 
  52        -21.6    0.222      53      NA      NA    11798 
  53        -21.6    0.250       1      NA      NA    22822 
  54        -21.6    0.250      28      NA      NA    7968 
  55        -21.6    0.250      35      NA      NA    5222 
  56        -21.6    0.306      42      NA      NA    14422 
  57        -21.6    0.472      43      NA      NA    24648 
  58        -21.6    0.278      33      NA      NA    34314 
  59        -21.6    0.611      21      NA      NA    7432 
  60        -21.6    0.250      11      NA      NA    6187 
  61        -21.5    0.222      49      NA      NA    35245 
  62        -21.5    0.194      25      NA      NA    4580 
  63        -21.5    0.167      30      NA      NA    31289 
  64        -21.5    0.389      17      NA      NA    26281 
  65        -21.4    0.444      15      NA      NA    18636 
  66        -21.4    0.139      22      NA      NA    31119 
  67        -21.4    0.417      25      NA      NA    4140 
  68        -21.4    0.222       1      NA      NA    20060 
  69        -21.4    0.194      45      NA      NA    11428 
  70        -21.4    0.222      61      NA      NA    34135 
  71        -21.4    0.250      47      NA      NA    7280 
  72        -21.4    0.361      23      NA      NA    35556 
  73        -21.4    0.194      48      NA      NA    8305 
  74        -21.4    0.167       1      NA      NA    33709 
  75        -21.3    0.139      40      NA      NA    6912 
  76        -21.3    0.111       1      NA      NA    9198 
  77        -21.3    0.333      24      NA      NA    35378 
  78        -21.3    0.222      16      NA      NA    33671 
  79        -21.3    0.139      17      NA      NA    14219 
  80        -21.3    0.222      18      NA      NA    2608 
  81        -21.3    0.361       8      NA      NA    14572 
  82        -21.3    0.083       7      NA      NA    9743 
  83        -21.3    0.472      20      NA      NA    22458 
  84        -21.3    0.639      32      NA      NA    17046 
  85        -21.3    0.472       1      NA      NA    11984 
  86        -21.3    0.250       2      NA      NA    33704 
  87        -21.3    0.528      11      NA      NA    11983 
  88        -21.2    0.194      19      NA      NA    17191 
  89        -21.2    0.444      14      NA      NA    7409 
  90        -21.2    0.278      21      NA      NA    6589 
  91        -21.2    0.278       7      NA      NA    5419 
  92        -21.2    0.083      28      NA      NA    3538 
  93        -21.2    0.083      52      NA      NA    26843 
  94        -21.2    0.222      30      NA      NA    29417 
  95        -21.2    0.167       1      NA      NA    12206 
  96        -21.2    0.556      35      NA      NA    19013 
  97        -21.2    0.111      13      NA      NA    12893 
  98        -21.2    0.222       4      NA      NA    2606 
  99        -21.2    0.139       9      NA      NA    25349 
 100        -21.1    0.611       1      NA      NA    26287 
clean up unzipped map files
