# Supplementary material for: De Novo Design of Protein-Binding Peptides by Quantum Computing
Source: J Chem Theory Comput. 2025 Sep 29;21(19):9993–10005. doi: 10.1021/acs.jctc.5c00768 (PMC12529961; doi:10.1021/acs.jctc.5c00768)
Supplement: Supplementary file 1 [file ct5c00768_si_001.zip › Datafile/Structure_based_validation/3BRL/redocking/results.txt]

Detected 24 cores, using 24 cores
using ramaprob.data in current folder
Performing search (200 ADCP runs with 20000000 steps each) ...
0%   10   20   30   40   50   60   70   80   90   100%
|----|----|----|----|----|----|----|----|----|----|


*
*
*
*
**
**
**
**
***
***
***
***
****
****
****
****
*****
*****
*****
*****
******
******
******
******
*******
*******
*******
*******
********
********
********
********
*********
*********
*********
*********
**********
**********
**********
**********
***********
***********
***********
***********
************
************
************
************
*************
*************
*************
*************
**************
**************
**************
**************
***************
***************
***************
***************
****************
****************
****************
****************
*****************
*****************
*****************
*****************
******************
******************
******************
******************
*******************
*******************
*******************
*******************
********************
********************
********************
********************
*********************
*********************
*********************
*********************
**********************
**********************
**********************
**********************
***********************
***********************
***********************
***********************
************************
************************
************************
************************
*************************
*************************
*************************
*************************
**************************
**************************
**************************
**************************
***************************
***************************
***************************
***************************
****************************
****************************
****************************
****************************
****************************
*****************************
*****************************
*****************************
******************************
******************************
******************************
******************************
*******************************
*******************************
*******************************
*******************************
********************************
********************************
********************************
********************************
*********************************
*********************************
*********************************
*********************************
**********************************
**********************************
**********************************
**********************************
***********************************
***********************************
***********************************
***********************************
************************************
************************************
************************************
************************************
*************************************
*************************************
*************************************
*************************************
**************************************
**************************************
**************************************
**************************************
***************************************
***************************************
***************************************
***************************************
****************************************
****************************************
****************************************
****************************************
*****************************************
*****************************************
*****************************************
*****************************************
******************************************
******************************************
******************************************
******************************************
*******************************************
*******************************************
*******************************************
*******************************************
********************************************
********************************************
********************************************
********************************************
*********************************************
*********************************************
*********************************************
*********************************************
**********************************************
**********************************************
**********************************************
**********************************************
***********************************************
***********************************************
***********************************************
***********************************************
************************************************
************************************************
************************************************
************************************************
*************************************************
*************************************************
*************************************************
*************************************************
**************************************************
Docking performed in 5955.57 seconds, i.e. 1 hours 39 minutes 15.573246 seconds 
finish calculating neighbors for 42114 poses with 56.8 seconds
mode |  affinity  | ref. | clust. | rmsd | energy | best |
     | (kcal/mol) | fnc  |  size  | stdv |  stdv  | run  |
-----+------------+------+--------+------+--------+------+
   1        -19.6    0.972     200      NA      NA    35068 
   2        -18.8    0.778      81      NA      NA    28047 
   3        -18.2    0.806      49      NA      NA    7692 
   4        -18.1    0.889      13      NA      NA    16394 
   5        -18.1    0.917     139      NA      NA    20582 
   6        -18.0    0.750      24      NA      NA    21520 
   7        -18.0    0.806      71      NA      NA    210 
   8        -17.9    0.722     114      NA      NA    7688 
   9        -17.9    0.556     112      NA      NA    40538 
  10        -17.7    0.833      46      NA      NA    24839 
  11        -17.5    1.000      42      NA      NA    11224 
  12        -17.5    0.583      42      NA      NA    29184 
  13        -17.4    0.611      38      NA      NA    10820 
  14        -17.3    0.444      66      NA      NA    20133 
  15        -17.2    0.722       9      NA      NA    38437 
  16        -17.1    0.139      52      NA      NA    9378 
  17        -16.9    0.528      19      NA      NA    5815 
  18        -16.9    0.583      90      NA      NA    33732 
  19        -16.8    0.250      70      NA      NA    20347 
  20        -16.7    0.306      43      NA      NA    6653 
  21        -16.7    0.639     131      NA      NA    18888 
  22        -16.6    0.833      30      NA      NA    16403 
  23        -16.6    0.472       5      NA      NA    21695 
  24        -16.6    0.861      37      NA      NA    9881 
  25        -16.5    0.750      13      NA      NA    19894 
  26        -16.5    0.139      39      NA      NA    16606 
  27        -16.5    0.611      55      NA      NA    28937 
  28        -16.5    0.500      42      NA      NA    802 
  29        -16.4    0.361     146      NA      NA    2007 
  30        -16.4    0.667      42      NA      NA    30861 
  31        -16.3    0.222      49      NA      NA    10093 
  32        -16.3    0.083       8      NA      NA    12559 
  33        -16.2    0.250      53      NA      NA    34788 
  34        -16.2    0.361      58      NA      NA    13050 
  35        -16.2    0.611      21      NA      NA    28930 
  36        -16.2    0.417       1      NA      NA    10090 
  37        -16.2    0.833      17      NA      NA    30255 
  38        -16.2    0.639      98      NA      NA    36294 
  39        -16.1    0.194      21      NA      NA    41508 
  40        -16.1    0.472      22      NA      NA    20572 
  41        -16.1    0.167      48      NA      NA    21082 
  42        -16.1    0.583      47      NA      NA    12760 
  43        -16.1    0.667      28      NA      NA    35059 
  44        -16.1    0.722      11      NA      NA    16401 
  45        -16.1    0.694      49      NA      NA    18886 
  46        -16.1    0.139      26      NA      NA    31279 
  47        -16.0    0.750      11      NA      NA    21278 
  48        -15.9    0.694      33      NA      NA    17050 
  49        -15.9    0.222      21      NA      NA    1754 
  50        -15.9    0.583      59      NA      NA    5798 
  51        -15.9    0.667       7      NA      NA    20844 
  52        -15.9    0.639      42      NA      NA    19889 
  53        -15.9    0.083      27      NA      NA    37383 
  54        -15.8    0.250      10      NA      NA    10360 
  55        -15.8    0.472      42      NA      NA    22738 
  56        -15.8    0.417      26      NA      NA    38893 
  57        -15.8    0.722       1      NA      NA    28053 
  58        -15.8    0.694      15      NA      NA    24785 
  59        -15.8    0.111      14      NA      NA    35476 
  60        -15.8    0.528      57      NA      NA    32862 
  61        -15.8    0.667      45      NA      NA    21281 
  62        -15.8    0.694      11      NA      NA    21468 
  63        -15.7    0.556      23      NA      NA    7248 
  64        -15.7    0.444       3      NA      NA    10086 
  65        -15.7    0.611       1      NA      NA    21514 
  66        -15.7    0.944      14      NA      NA    3602 
  67        -15.7    0.417      33      NA      NA    29176 
  68        -15.7    0.472      68      NA      NA    10810 
  69        -15.7    0.417       9      NA      NA    1764 
  70        -15.7    0.472      46      NA      NA    17852 
  71        -15.7    0.583      17      NA      NA    35747 
  72        -15.7    0.778      14      NA      NA    36735 
  73        -15.6    0.139      37      NA      NA    4869 
  74        -15.6    0.278      40      NA      NA    10351 
  75        -15.6    0.444      17      NA      NA    806 
  76        -15.6    0.222       7      NA      NA    24601 
  77        -15.6    0.083      10      NA      NA    12564 
  78        -15.6    0.083      52      NA      NA    34305 
  79        -15.5    0.972      14      NA      NA    21704 
  80        -15.5    0.167     112      NA      NA    11628 
  81        -15.5    0.389       4      NA      NA    38898 
  82        -15.5    0.611      12      NA      NA    33692 
  83        -15.5    0.306      18      NA      NA    38218 
  84        -15.4    0.306      28      NA      NA    42113 
  85        -15.4    0.806      38      NA      NA    30230 
  86        -15.4    0.639       6      NA      NA    39127 
  87        -15.4    0.056      30      NA      NA    41503 
  88        -15.4    0.250      38      NA      NA    24599 
  89        -15.4    0.417      29      NA      NA    1617 
  90        -15.4    0.167      32      NA      NA    28435 
  91        -15.4    0.167      47      NA      NA    31039 
  92        -15.4    0.750       3      NA      NA    5239 
  93        -15.4    0.889       5      NA      NA    20074 
  94        -15.3    0.750       6      NA      NA    21699 
  95        -15.3    0.444       1      NA      NA    17858 
  96        -15.3    0.111      18      NA      NA    21084 
  97        -15.3    0.528      26      NA      NA    1016 
  98        -15.3    0.417      36      NA      NA    35745 
  99        -15.3    0.750      12      NA      NA    27978 
 100        -15.3    0.667      18      NA      NA    5228 
clean up unzipped map files
