# Supplementary material for: De Novo Design of Protein-Binding Peptides by Quantum Computing
Source: J Chem Theory Comput. 2025 Sep 29;21(19):9993–10005. doi: 10.1021/acs.jctc.5c00768 (PMC12529961; doi:10.1021/acs.jctc.5c00768)
Supplement: Supplementary file 1 [file ct5c00768_si_001.zip › Datafile/Structure_based_validation/3BRL/random/results.txt]

Detected 24 cores, using 24 cores
copying the ramaprob.data file from /opt/ADFRsuite-1.0/CCSBpckgs/ADCP/ramaprob.data to /home/larsmeuser/Projects/ADCP/3brl/random_fnc/len10_2/mvfqavhvpt
Performing search (200 ADCP runs with 20000000 steps each) ...
0%   10   20   30   40   50   60   70   80   90   100%
|----|----|----|----|----|----|----|----|----|----|


*
*
*
*
**
**
**
**
***
***
***
***
****
****
****
****
*****
*****
*****
*****
******
******
******
******
*******
*******
*******
*******
********
********
********
********
*********
*********
*********
*********
**********
**********
**********
**********
***********
***********
***********
***********
************
************
************
************
*************
*************
*************
*************
**************
**************
**************
**************
***************
***************
***************
***************
****************
****************
****************
****************
*****************
*****************
*****************
*****************
******************
******************
******************
******************
*******************
*******************
*******************
*******************
********************
********************
********************
********************
*********************
*********************
*********************
*********************
**********************
**********************
**********************
**********************
***********************
***********************
***********************
***********************
************************
************************
************************
************************
*************************
*************************
*************************
*************************
**************************
**************************
**************************
**************************
***************************
***************************
***************************
***************************
****************************
****************************
****************************
****************************
****************************
*****************************
*****************************
*****************************
******************************
******************************
******************************
******************************
*******************************
*******************************
*******************************
*******************************
********************************
********************************
********************************
********************************
*********************************
*********************************
*********************************
*********************************
**********************************
**********************************
**********************************
**********************************
***********************************
***********************************
***********************************
***********************************
************************************
************************************
************************************
************************************
*************************************
*************************************
*************************************
*************************************
**************************************
**************************************
**************************************
**************************************
***************************************
***************************************
***************************************
***************************************
****************************************
****************************************
****************************************
****************************************
*****************************************
*****************************************
*****************************************
*****************************************
******************************************
******************************************
******************************************
******************************************
*******************************************
*******************************************
*******************************************
*******************************************
********************************************
********************************************
********************************************
********************************************
*********************************************
*********************************************
*********************************************
*********************************************
**********************************************
**********************************************
**********************************************
**********************************************
***********************************************
***********************************************
***********************************************
***********************************************
************************************************
************************************************
************************************************
************************************************
*************************************************
*************************************************
*************************************************
*************************************************
**************************************************
Docking performed in 11860.78 seconds, i.e. 3 hours 17 minutes 40.776995 seconds 
finish calculating neighbors for 40355 poses with 65.5 seconds
mode |  affinity  | ref. | clust. | rmsd | energy | best |
     | (kcal/mol) | fnc  |  size  | stdv |  stdv  | run  |
-----+------------+------+--------+------+--------+------+
   1        -17.7    0.111     111      NA      NA    19406 
   2        -17.4    0.778      34      NA      NA    15630 
   3        -17.3    0.750      11      NA      NA    7603 
   4        -16.9    0.194      71      NA      NA    39320 
   5        -16.8    0.139      24      NA      NA    34995 
   6        -16.7    0.722      81      NA      NA    462 
   7        -16.6    0.667      16      NA      NA    29823 
   8        -16.5    0.778      37      NA      NA    12465 
   9        -16.4    0.917      63      NA      NA    31734 
  10        -16.3    0.639      35      NA      NA    26039 
  11        -16.2    0.528     109      NA      NA    24431 
  12        -16.2    0.694      73      NA      NA    35826 
  13        -16.2    0.111      22      NA      NA    21393 
  14        -16.2    0.111      32      NA      NA    16785 
  15        -16.1    0.750      51      NA      NA    15640 
  16        -16.1    0.611      84      NA      NA    14016 
  17        -16.1    0.722      82      NA      NA    38236 
  18        -16.0    0.583      41      NA      NA    32969 
  19        -15.9    0.111      29      NA      NA    27065 
  20        -15.9    0.111      21      NA      NA    29284 
  21        -15.8    0.750       9      NA      NA    26036 
  22        -15.8    0.667      53      NA      NA    12473 
  23        -15.7    0.194      79      NA      NA    19987 
  24        -15.7    0.861      13      NA      NA    29825 
  25        -15.6    0.694       2      NA      NA    38238 
  26        -15.6    0.417      27      NA      NA    13752 
  27        -15.5    0.694      30      NA      NA    7566 
  28        -15.5    0.111       9      NA      NA    9973 
  29        -15.4    0.111      33      NA      NA    21400 
  30        -15.4    0.083      67      NA      NA    14253 
  31        -15.3    0.250      46      NA      NA    39514 
  32        -15.3    0.472       8      NA      NA    18818 
  33        -15.3    0.222      22      NA      NA    27686 
  34        -15.3    0.056      87      NA      NA    30961 
  35        -15.2    0.111      85      NA      NA    26901 
  36        -15.2    0.111      37      NA      NA    33727 
  37        -15.1    0.111      27      NA      NA    34973 
  38        -15.1    0.194      51      NA      NA    2259 
  39        -15.1    0.083      29      NA      NA    27472 
  40        -15.1    0.333     140      NA      NA    32496 
  41        -15.1    0.111      66      NA      NA    1244 
  42        -15.0    0.861      13      NA      NA    26708 
  43        -15.0    0.111       1      NA      NA    22770 
  44        -15.0    0.444      40      NA      NA    34123 
  45        -15.0    0.222      35      NA      NA    848 
  46        -15.0    0.750      45      NA      NA    38662 
  47        -15.0    0.083      33      NA      NA    24188 
  48        -15.0    0.389      51      NA      NA    35817 
  49        -15.0    0.722      10      NA      NA    34332 
  50        -14.9    0.722       6      NA      NA    26465 
  51        -14.9    0.194      30      NA      NA    9974 
  52        -14.9    0.333      25      NA      NA    18812 
  53        -14.8    0.222       4      NA      NA    19992 
  54        -14.8    0.667      23      NA      NA    26705 
  55        -14.8    0.417      30      NA      NA    22024 
  56        -14.8    0.139       4      NA      NA    35002 
  57        -14.8    0.111      18      NA      NA    26907 
  58        -14.8    0.639       1      NA      NA    29826 
  59        -14.7    0.472      66      NA      NA    11465 
  60        -14.7    0.306       5      NA      NA    29828 
  61        -14.7    0.667      14      NA      NA    2701 
  62        -14.7    0.083      45      NA      NA    10630 
  63        -14.7    0.417      34      NA      NA    23802 
  64        -14.7    0.667      12      NA      NA    37195 
  65        -14.7    0.806       3      NA      NA    6994 
  66        -14.7    0.083      71      NA      NA    23391 
  67        -14.6    0.111      20      NA      NA    4978 
  68        -14.6    0.167      55      NA      NA    14849 
  69        -14.6    0.111      10      NA      NA    37831 
  70        -14.6    0.361      97      NA      NA    8186 
  71        -14.6    0.361      36      NA      NA    3072 
  72        -14.6    0.250      16      NA      NA    8563 
  73        -14.6    0.194      33      NA      NA    27676 
  74        -14.5    0.556       1      NA      NA    22033 
  75        -14.5    0.778       7      NA      NA    34347 
  76        -14.5    0.806      14      NA      NA    7007 
  77        -14.5    0.167      54      NA      NA    17330 
  78        -14.5    0.222      47      NA      NA    16520 
  79        -14.5    0.722      31      NA      NA    35825 
  80        -14.5    0.611      28      NA      NA    22190 
  81        -14.5    0.111      31      NA      NA    26902 
  82        -14.4    0.056       3      NA      NA    30955 
  83        -14.4    0.139      52      NA      NA    33704 
  84        -14.4    0.389      17      NA      NA    1870 
  85        -14.4    0.167      42      NA      NA    26294 
  86        -14.4    0.667      21      NA      NA    26698 
  87        -14.4    0.556      40      NA      NA    1048 
  88        -14.4    0.139      29      NA      NA    2058 
  89        -14.3    0.139       7      NA      NA    29256 
  90        -14.3    0.083      20      NA      NA    6561 
  91        -14.3    0.500       2      NA      NA    22189 
  92        -14.3    0.083       6      NA      NA    16745 
  93        -14.3    0.444      28      NA      NA    25451 
  94        -14.3    0.528      13      NA      NA    17132 
  95        -14.3    0.139      48      NA      NA    12731 
  96        -14.3    0.083      21      NA      NA    13341 
  97        -14.2    0.056      30      NA      NA    33914 
  98        -14.2    0.417      17      NA      NA    13756 
  99        -14.2    0.111      54      NA      NA    23189 
 100        -14.2    0.167      32      NA      NA    31903 
clean up unzipped map files
Detected 24 cores, using 24 cores
copying the ramaprob.data file from /opt/ADFRsuite-1.0/CCSBpckgs/ADCP/ramaprob.data to /home/larsmeuser/Projects/ADCP/3brl/random_fnc/len10_2/wkltfhkteq
Performing search (200 ADCP runs with 20000000 steps each) ...
0%   10   20   30   40   50   60   70   80   90   100%
|----|----|----|----|----|----|----|----|----|----|


*
*
*
*
**
**
**
**
***
***
***
***
****
****
****
****
*****
*****
*****
*****
******
******
******
******
*******
*******
*******
*******
********
********
********
********
*********
*********
*********
*********
**********
**********
**********
**********
***********
***********
***********
***********
************
************
************
************
*************
*************
*************
*************
**************
**************
**************
**************
***************
***************
***************
***************
****************
****************
****************
****************
*****************
*****************
*****************
*****************
******************
******************
******************
******************
*******************
*******************
*******************
*******************
********************
********************
********************
********************
*********************
*********************
*********************
*********************
**********************
**********************
**********************
**********************
***********************
***********************
***********************
***********************
************************
************************
************************
************************
*************************
*************************
*************************
*************************
**************************
**************************
**************************
**************************
***************************
***************************
***************************
***************************
****************************
****************************
****************************
****************************
****************************
*****************************
*****************************
*****************************
******************************
******************************
******************************
******************************
*******************************
*******************************
*******************************
*******************************
********************************
********************************
********************************
********************************
*********************************
*********************************
*********************************
*********************************
**********************************
**********************************
**********************************
**********************************
***********************************
***********************************
***********************************
***********************************
************************************
************************************
************************************
************************************
*************************************
*************************************
*************************************
*************************************
**************************************
**************************************
**************************************
**************************************
***************************************
***************************************
***************************************
***************************************
****************************************
****************************************
****************************************
****************************************
*****************************************
*****************************************
*****************************************
*****************************************
******************************************
******************************************
******************************************
******************************************
*******************************************
*******************************************
*******************************************
*******************************************
********************************************
********************************************
********************************************
********************************************
*********************************************
*********************************************
*********************************************
*********************************************
**********************************************
**********************************************
**********************************************
**********************************************
***********************************************
***********************************************
***********************************************
***********************************************
************************************************
************************************************
************************************************
************************************************
*************************************************
*************************************************
*************************************************
*************************************************
**************************************************
Docking performed in 16389.46 seconds, i.e. 4 hours 33 minutes 09.464034 seconds 
finish calculating neighbors for 36670 poses with 30.7 seconds
mode |  affinity  | ref. | clust. | rmsd | energy | best |
     | (kcal/mol) | fnc  |  size  | stdv |  stdv  | run  |
-----+------------+------+--------+------+--------+------+
   1        -25.5    0.722     213      NA      NA    33184 
   2        -24.9    0.750     184      NA      NA    19333 
   3        -24.5    0.889      28      NA      NA    28346 
   4        -22.9    0.722      25      NA      NA    36641 
   5        -22.3    0.778      21      NA      NA    32413 
   6        -22.2    0.472      38      NA      NA    8837 
   7        -22.1    0.694      35      NA      NA    14202 
   8        -21.9    0.556      68      NA      NA    28343 
   9        -21.6    0.667       6      NA      NA    7393 
  10        -21.6    0.583      16      NA      NA    14393 
  11        -21.5    0.778      38      NA      NA    4000 
  12        -21.5    0.778       7      NA      NA    8048 
  13        -21.5    0.694      23      NA      NA    23592 
  14        -21.3    0.778      17      NA      NA    11060 
  15        -21.2    0.361      44      NA      NA    382 
  16        -21.2    0.806      18      NA      NA    13678 
  17        -21.2    0.556      18      NA      NA    36301 
  18        -21.0    0.806       5      NA      NA    5024 
  19        -21.0    0.861      10      NA      NA    8060 
  20        -20.8    0.750      24      NA      NA    36661 
  21        -20.8    0.500      28      NA      NA    24777 
  22        -20.8    0.500      17      NA      NA    34137 
  23        -20.8    0.667       5      NA      NA    32405 
  24        -20.7    0.722       4      NA      NA    14197 
  25        -20.7    0.583      70      NA      NA    15529 
  26        -20.7    0.583     100      NA      NA    8619 
  27        -20.7    0.278      50      NA      NA    15923 
  28        -20.7    0.750      17      NA      NA    20103 
  29        -20.6    0.194      19      NA      NA    26734 
  30        -20.6    0.750       5      NA      NA    36064 
  31        -20.6    0.139     115      NA      NA    30717 
  32        -20.5    0.667       7      NA      NA    7381 
  33        -20.5    0.528      15      NA      NA    11561 
  34        -20.5    0.667      27      NA      NA    13144 
  35        -20.3    0.667      15      NA      NA    10358 
  36        -20.3    0.778       9      NA      NA    36073 
  37        -20.3    0.389      34      NA      NA    2885 
  38        -20.2    0.528      14      NA      NA    14378 
  39        -20.2    0.444      15      NA      NA    10216 
  40        -20.1    0.639       3      NA      NA    8061 
  41        -20.1    0.556      38      NA      NA    7610 
  42        -20.1    0.194      95      NA      NA    12364 
  43        -20.1    0.250      15      NA      NA    18901 
  44        -20.1    0.694       6      NA      NA    36659 
  45        -20.1    0.333      38      NA      NA    32952 
  46        -20.0    0.750      16      NA      NA    8055 
  47        -20.0    0.167      18      NA      NA    19529 
  48        -20.0    0.528       2      NA      NA    10348 
  49        -19.9    0.194      25      NA      NA    6479 
  50        -19.9    0.694       2      NA      NA    26318 
  51        -19.9    0.528      18      NA      NA    31650 
  52        -19.8    0.194      74      NA      NA    3077 
  53        -19.8    0.583       4      NA      NA    13152 
  54        -19.8    0.167      42      NA      NA    21011 
  55        -19.8    0.500      33      NA      NA    16818 
  56        -19.8    0.667       5      NA      NA    33128 
  57        -19.8    0.639      23      NA      NA    27786 
  58        -19.8    0.472      36      NA      NA    24776 
  59        -19.7    0.583      29      NA      NA    28697 
  60        -19.7    0.222      35      NA      NA    15308 
  61        -19.7    0.583      43      NA      NA    21929 
  62        -19.7    0.194      77      NA      NA    26597 
  63        -19.7    0.583      43      NA      NA    36070 
  64        -19.7    0.139      40      NA      NA    33626 
  65        -19.7    0.556      13      NA      NA    34135 
  66        -19.7    0.694       2      NA      NA    36051 
  67        -19.7    0.250      21      NA      NA    23418 
  68        -19.6    0.472      59      NA      NA    10218 
  69        -19.6    0.556       1      NA      NA    11562 
  70        -19.6    0.417      17      NA      NA    1236 
  71        -19.6    0.111     104      NA      NA    10671 
  72        -19.6    0.361       8      NA      NA    26167 
  73        -19.6    0.389      14      NA      NA    4397 
  74        -19.6    0.194      65      NA      NA    22127 
  75        -19.5    0.444       4      NA      NA    14368 
  76        -19.5    0.556       6      NA      NA    7613 
  77        -19.5    0.694       1      NA      NA    14394 
  78        -19.5    0.472       6      NA      NA    33483 
  79        -19.4    0.500       1      NA      NA    1268 
  80        -19.4    0.194      22      NA      NA    12525 
  81        -19.4    0.472      30      NA      NA    35870 
  82        -19.4    0.500      44      NA      NA    7801 
  83        -19.4    0.611      32      NA      NA    4599 
  84        -19.4    0.583      11      NA      NA    36295 
  85        -19.4    0.472      12      NA      NA    12758 
  86        -19.3    0.667      13      NA      NA    1230 
  87        -19.3    0.139      38      NA      NA    7142 
  88        -19.3    0.194      26      NA      NA    12941 
  89        -19.3    0.444      17      NA      NA    29682 
  90        -19.3    0.722      11      NA      NA    11043 
  91        -19.3    0.167      24      NA      NA    27969 
  92        -19.2    0.167      41      NA      NA    11792 
  93        -19.2    0.500      22      NA      NA    10351 
  94        -19.2    0.778       3      NA      NA    20108 
  95        -19.2    0.722       3      NA      NA    19274 
  96        -19.2    0.722       1      NA      NA    14400 
  97        -19.2    0.750      10      NA      NA    11066 
  98        -19.2    0.333      40      NA      NA    2264 
  99        -19.2    0.278      33      NA      NA    10828 
 100        -19.2    0.250      21      NA      NA    9063 
clean up unzipped map files
Detected 24 cores, using 24 cores
copying the ramaprob.data file from /opt/ADFRsuite-1.0/CCSBpckgs/ADCP/ramaprob.data to /home/larsmeuser/Projects/ADCP/3brl/random_fnc/len10_2/wgvvdplpfh
Performing search (200 ADCP runs with 20000000 steps each) ...
0%   10   20   30   40   50   60   70   80   90   100%
|----|----|----|----|----|----|----|----|----|----|


*
*
*
*
**
**
**
**
***
***
***
***
****
****
****
****
*****
*****
*****
*****
******
******
******
******
*******
*******
*******
*******
********
********
********
********
*********
*********
*********
*********
**********
**********
**********
**********
***********
***********
***********
***********
************
************
************
************
*************
*************
*************
*************
**************
**************
**************
**************
***************
***************
***************
***************
****************
****************
****************
****************
*****************
*****************
*****************
*****************
******************
******************
******************
******************
*******************
*******************
*******************
*******************
********************
********************
********************
********************
*********************
*********************
*********************
*********************
**********************
**********************
**********************
**********************
***********************
***********************
***********************
***********************
************************
************************
************************
************************
*************************
*************************
*************************
*************************
**************************
**************************
**************************
**************************
***************************
***************************
***************************
***************************
****************************
****************************
****************************
****************************
****************************
*****************************
*****************************
*****************************
******************************
******************************
******************************
******************************
*******************************
*******************************
*******************************
*******************************
********************************
********************************
********************************
********************************
*********************************
*********************************
*********************************
*********************************
**********************************
**********************************
**********************************
**********************************
***********************************
***********************************
***********************************
***********************************
************************************
************************************
************************************
************************************
*************************************
*************************************
*************************************
*************************************
**************************************
**************************************
**************************************
**************************************
***************************************
***************************************
***************************************
***************************************
****************************************
****************************************
****************************************
****************************************
*****************************************
*****************************************
*****************************************
*****************************************
******************************************
******************************************
******************************************
******************************************
*******************************************
*******************************************
*******************************************
*******************************************
********************************************
********************************************
********************************************
********************************************
*********************************************
*********************************************
*********************************************
*********************************************
**********************************************
**********************************************
**********************************************
**********************************************
***********************************************
***********************************************
***********************************************
***********************************************
************************************************
************************************************
************************************************
************************************************
*************************************************
*************************************************
*************************************************
*************************************************
**************************************************
Docking performed in 5892.48 seconds, i.e. 1 hours 38 minutes 12.475857 seconds 
finish calculating neighbors for 39406 poses with 60.4 seconds
mode |  affinity  | ref. | clust. | rmsd | energy | best |
     | (kcal/mol) | fnc  |  size  | stdv |  stdv  | run  |
-----+------------+------+--------+------+--------+------+
   1        -18.2    0.500     290      NA      NA    8723 
   2        -17.3    0.861     223      NA      NA    38826 
   3        -17.2    0.111      77      NA      NA    14507 
   4        -17.1    0.111     159      NA      NA    34023 
   5        -17.1    0.778     188      NA      NA    21655 
   6        -16.7    0.528      32      NA      NA    32837 
   7        -16.6    0.889      40      NA      NA    7881 
   8        -16.5    0.861      36      NA      NA    14673 
   9        -16.4    0.111      13      NA      NA    16733 
  10        -16.4    0.139     235      NA      NA    22254 
  11        -16.3    0.417      65      NA      NA    31263 
  12        -16.3    0.500      86      NA      NA    24057 
  13        -16.1    0.083      48      NA      NA    35763 
  14        -16.1    0.778      39      NA      NA    27138 
  15        -16.1    0.194      87      NA      NA    35983 
  16        -16.1    0.417      34      NA      NA    21225 
  17        -16.0    0.194      13      NA      NA    36952 
  18        -15.9    0.111      13      NA      NA    23201 
  19        -15.9    0.806      16      NA      NA    14677 
  20        -15.9    0.222      86      NA      NA    9848 
  21        -15.8    0.111      40      NA      NA    38373 
  22        -15.8    0.778       5      NA      NA    18844 
  23        -15.8    0.028      93      NA      NA    30802 
  24        -15.7    0.083      11      NA      NA    36945 
  25        -15.6    0.806       2      NA      NA    7887 
  26        -15.6    0.111      48      NA      NA    17503 
  27        -15.6    0.444      48      NA      NA    12778 
  28        -15.6    0.111      52      NA      NA    20022 
  29        -15.5    0.167      35      NA      NA    19072 
  30        -15.5    0.722      59      NA      NA    16139 
  31        -15.4    0.694      98      NA      NA    9306 
  32        -15.4    0.083      14      NA      NA    11968 
  33        -15.4    0.139      45      NA      NA    2937 
  34        -15.3    0.222      32      NA      NA    19800 
  35        -15.3    0.389      19      NA      NA    13421 
  36        -15.3    0.833       1      NA      NA    38368 
  37        -15.3    0.472      51      NA      NA    426 
  38        -15.3    0.028      15      NA      NA    8924 
  39        -15.3    0.222      37      NA      NA    26725 
  40        -15.3    0.139      35      NA      NA    36927 
  41        -15.3    0.528      45      NA      NA    24732 
  42        -15.2    0.000      66      NA      NA    29914 
  43        -15.2    0.583      71      NA      NA    28952 
  44        -15.2    0.306      45      NA      NA    34661 
  45        -15.2    0.222      33      NA      NA    3360 
  46        -15.2    0.111       4      NA      NA    11958 
  47        -15.1    0.167      60      NA      NA    32198 
  48        -15.1    0.028      13      NA      NA    16711 
  49        -15.1    0.111      39      NA      NA    7001 
  50        -15.1    0.083      19      NA      NA    23190 
  51        -15.1    0.222      25      NA      NA    9076 
  52        -15.0    0.361       3      NA      NA    31271 
  53        -15.0    0.778      14      NA      NA    17668 
  54        -15.0    0.444       2      NA      NA    37575 
  55        -15.0    0.167      40      NA      NA    32414 
  56        -14.9    0.778      10      NA      NA    7844 
  57        -14.9    0.139      63      NA      NA    26503 
  58        -14.9    0.444       7      NA      NA    37570 
  59        -14.9    0.056      10      NA      NA    23208 
  60        -14.9    0.278      13      NA      NA    24332 
  61        -14.9    0.000      44      NA      NA    35420 
  62        -14.8    0.028      31      NA      NA    5082 
  63        -14.8    0.111      30      NA      NA    15939 
  64        -14.8    0.111      37      NA      NA    7242 
  65        -14.8    0.222      25      NA      NA    32594 
  66        -14.8    0.778      13      NA      NA    27145 
  67        -14.8    0.750      24      NA      NA    13209 
  68        -14.7    0.722      30      NA      NA    25324 
  69        -14.7    0.861      47      NA      NA    18810 
  70        -14.7    0.194      11      NA      NA    23579 
  71        -14.7    0.111       6      NA      NA    37298 
  72        -14.7    0.250      62      NA      NA    22962 
  73        -14.7    0.056      35      NA      NA    22604 
  74        -14.7    0.139      14      NA      NA    38364 
  75        -14.6    0.167      54      NA      NA    10504 
  76        -14.6    0.806       8      NA      NA    38830 
  77        -14.6    0.139      35      NA      NA    35606 
  78        -14.6    0.528      24      NA      NA    15714 
  79        -14.6    0.167      48      NA      NA    14286 
  80        -14.6    0.528       1      NA      NA    21229 
  81        -14.6    0.778       1      NA      NA    38781 
  82        -14.5    0.417      66      NA      NA    36389 
  83        -14.5    0.139      54      NA      NA    18428 
  84        -14.5    0.167      11      NA      NA    1204 
  85        -14.5    0.083      17      NA      NA    28231 
  86        -14.5    0.167      31      NA      NA    16542 
  87        -14.5    0.778       9      NA      NA    7885 
  88        -14.5    0.500      11      NA      NA    17064 
  89        -14.4    0.833       4      NA      NA    34421 
  90        -14.4    0.111      33      NA      NA    2147 
  91        -14.4    0.472       3      NA      NA    24328 
  92        -14.4    0.111      20      NA      NA    2734 
  93        -14.4    0.222      52      NA      NA    17287 
  94        -14.4    0.167      23      NA      NA    29481 
  95        -14.4    0.028      14      NA      NA    33599 
  96        -14.4    0.139      28      NA      NA    12964 
  97        -14.4    0.583       1      NA      NA    34234 
  98        -14.4    0.639      10      NA      NA    25325 
  99        -14.4    0.056      26      NA      NA    7653 
 100        -14.3    0.639      41      NA      NA    33047 
clean up unzipped map files
Detected 24 cores, using 24 cores
copying the ramaprob.data file from /opt/ADFRsuite-1.0/CCSBpckgs/ADCP/ramaprob.data to /home/larsmeuser/Projects/ADCP/3brl/random_fnc/len10_2/lynkntiadt
Performing search (200 ADCP runs with 20000000 steps each) ...
0%   10   20   30   40   50   60   70   80   90   100%
|----|----|----|----|----|----|----|----|----|----|


*
*
*
*
**
**
**
**
***
***
***
***
****
****
****
****
*****
*****
*****
*****
******
******
******
******
*******
*******
*******
*******
********
********
********
********
*********
*********
*********
*********
**********
**********
**********
**********
***********
***********
***********
***********
************
************
************
************
*************
*************
*************
*************
**************
**************
**************
**************
***************
***************
***************
***************
****************
****************
****************
****************
*****************
*****************
*****************
*****************
******************
******************
******************
******************
*******************
*******************
*******************
*******************
********************
********************
********************
********************
*********************
*********************
*********************
*********************
**********************
**********************
**********************
**********************
***********************
***********************
***********************
***********************
************************
************************
************************
************************
*************************
*************************
*************************
*************************
**************************
**************************
**************************
**************************
***************************
***************************
***************************
***************************
****************************
****************************
****************************
****************************
****************************
*****************************
*****************************
*****************************
******************************
******************************
******************************
******************************
*******************************
*******************************
*******************************
*******************************
********************************
********************************
********************************
********************************
*********************************
*********************************
*********************************
*********************************
**********************************
**********************************
**********************************
**********************************
***********************************
***********************************
***********************************
***********************************
************************************
************************************
************************************
************************************
*************************************
*************************************
*************************************
*************************************
**************************************
**************************************
**************************************
**************************************
***************************************
***************************************
***************************************
***************************************
****************************************
****************************************
****************************************
****************************************
*****************************************
*****************************************
*****************************************
*****************************************
******************************************
******************************************
******************************************
******************************************
*******************************************
*******************************************
*******************************************
*******************************************
********************************************
********************************************
********************************************
********************************************
*********************************************
*********************************************
*********************************************
*********************************************
**********************************************
**********************************************
**********************************************
**********************************************
***********************************************
***********************************************
***********************************************
***********************************************
************************************************
************************************************
************************************************
************************************************
*************************************************
*************************************************
*************************************************
*************************************************
**************************************************
Docking performed in 8790.37 seconds, i.e. 2 hours 26 minutes 30.368649 seconds 
finish calculating neighbors for 43916 poses with 57.1 seconds
mode |  affinity  | ref. | clust. | rmsd | energy | best |
     | (kcal/mol) | fnc  |  size  | stdv |  stdv  | run  |
-----+------------+------+--------+------+--------+------+
   1        -21.3    0.806      64      NA      NA    20557 
   2        -21.3    0.750     207      NA      NA    30195 
   3        -20.9    0.556     231      NA      NA    32670 
   4        -20.2    0.444     122      NA      NA    2425 
   5        -20.1    0.667      26      NA      NA    7102 
   6        -20.0    0.472      29      NA      NA    35517 
   7        -19.9    0.639     235      NA      NA    18250 
   8        -19.9    0.722      26      NA      NA    28368 
   9        -19.8    0.333     186      NA      NA    14826 
  10        -19.6    0.583      33      NA      NA    9254 
  11        -19.6    0.778     142      NA      NA    31827 
  12        -19.6    0.722      55      NA      NA    38724 
  13        -19.5    0.528      46      NA      NA    31609 
  14        -19.5    0.583      25      NA      NA    6849 
  15        -19.5    0.694     146      NA      NA    14612 
  16        -19.5    0.611      50      NA      NA    15971 
  17        -19.5    0.667      58      NA      NA    19893 
  18        -19.5    0.611      36      NA      NA    18009 
  19        -19.5    0.667      21      NA      NA    26330 
  20        -19.3    0.694      49      NA      NA    26113 
  21        -19.3    0.639      24      NA      NA    28814 
  22        -19.2    0.583      14      NA      NA    7839 
  23        -19.2    0.972      35      NA      NA    42290 
  24        -19.1    0.639     116      NA      NA    43313 
  25        -19.1    0.833       9      NA      NA    36517 
  26        -19.0    0.194      55      NA      NA    8242 
  27        -18.9    0.778      56      NA      NA    23181 
  28        -18.9    0.111      63      NA      NA    25594 
  29        -18.9    0.583      34      NA      NA    26111 
  30        -18.9    0.611      25      NA      NA    12093 
  31        -18.8    0.722      20      NA      NA    2199 
  32        -18.7    0.750      29      NA      NA    6090 
  33        -18.7    0.528       9      NA      NA    25816 
  34        -18.6    0.667      45      NA      NA    20809 
  35        -18.5    0.694       1      NA      NA    41877 
  36        -18.5    0.667      82      NA      NA    4132 
  37        -18.4    0.722      42      NA      NA    30860 
  38        -18.4    0.694       8      NA      NA    20799 
  39        -18.4    0.694       2      NA      NA    41871 
  40        -18.4    0.389      28      NA      NA    42534 
  41        -18.3    0.694      30      NA      NA    41834 
  42        -18.3    0.694      30      NA      NA    34590 
  43        -18.1    0.444      14      NA      NA    875 
  44        -18.1    0.694       5      NA      NA    27492 
  45        -18.1    0.667      38      NA      NA    3755 
  46        -18.1    0.750      12      NA      NA    15729 
  47        -18.1    0.972      46      NA      NA    28807 
  48        -18.1    0.583      54      NA      NA    24346 
  49        -18.0    0.500      15      NA      NA    34867 
  50        -18.0    0.722      16      NA      NA    14614 
  51        -18.0    0.667       3      NA      NA    28785 
  52        -18.0    0.556      11      NA      NA    31569 
  53        -17.9    0.667      12      NA      NA    28372 
  54        -17.9    0.222      50      NA      NA    441 
  55        -17.8    0.528       3      NA      NA    7841 
  56        -17.8    0.583       1      NA      NA    9223 
  57        -17.8    0.278      31      NA      NA    42070 
  58        -17.8    0.139     107      NA      NA    5529 
  59        -17.7    0.611      21      NA      NA    3518 
  60        -17.7    0.639      20      NA      NA    9222 
  61        -17.7    0.500      15      NA      NA    31567 
  62        -17.7    0.583       9      NA      NA    17991 
  63        -17.7    0.972       4      NA      NA    10692 
  64        -17.7    0.583      28      NA      NA    30128 
  65        -17.7    0.111      22      NA      NA    25340 
  66        -17.6    0.556      10      NA      NA    6828 
  67        -17.6    0.417      19      NA      NA    39173 
  68        -17.6    0.444       3      NA      NA    27237 
  69        -17.6    0.500      68      NA      NA    40302 
  70        -17.5    0.528      28      NA      NA    5326 
  71        -17.5    0.083      46      NA      NA    24745 
  72        -17.5    0.361      32      NA      NA    852 
  73        -17.5    0.722       7      NA      NA    11129 
  74        -17.5    0.556      40      NA      NA    18472 
  75        -17.5    0.500      18      NA      NA    10694 
  76        -17.5    0.444      26      NA      NA    16450 
  77        -17.5    0.917       3      NA      NA    36525 
  78        -17.5    0.639      34      NA      NA    33101 
  79        -17.4    0.611      29      NA      NA    12084 
  80        -17.4    0.472      19      NA      NA    35488 
  81        -17.4    0.583      13      NA      NA    31169 
  82        -17.4    0.806       1      NA      NA    25827 
  83        -17.4    0.222      50      NA      NA    23620 
  84        -17.4    0.611       3      NA      NA    26327 
  85        -17.4    0.833       2      NA      NA    10693 
  86        -17.4    0.194      28      NA      NA    40484 
  87        -17.3    0.667       3      NA      NA    7101 
  88        -17.3    0.750       1      NA      NA    10695 
  89        -17.3    0.444      34      NA      NA    2195 
  90        -17.3    0.194      32      NA      NA    32283 
  91        -17.3    0.444      16      NA      NA    33650 
  92        -17.3    0.528      33      NA      NA    17355 
  93        -17.3    0.750       1      NA      NA    30877 
  94        -17.3    0.806       1      NA      NA    41872 
  95        -17.3    0.444       4      NA      NA    31128 
  96        -17.3    0.556      39      NA      NA    34589 
  97        -17.2    0.194      74      NA      NA    17584 
  98        -17.2    0.389       6      NA      NA    33655 
  99        -17.2    0.639      12      NA      NA    21807 
 100        -17.2    0.472      35      NA      NA    42506 
clean up unzipped map files
Detected 24 cores, using 24 cores
copying the ramaprob.data file from /opt/ADFRsuite-1.0/CCSBpckgs/ADCP/ramaprob.data to /home/larsmeuser/Projects/ADCP/3brl/random_fnc/len10_2/yhwyvqnisp
Performing search (200 ADCP runs with 20000000 steps each) ...
0%   10   20   30   40   50   60   70   80   90   100%
|----|----|----|----|----|----|----|----|----|----|


*
*
*
*
**
**
**
**
***
***
***
***
****
****
****
****
*****
*****
*****
*****
******
******
******
******
*******
*******
*******
*******
********
********
********
********
*********
*********
*********
*********
**********
**********
**********
**********
***********
***********
***********
***********
************
************
************
************
*************
*************
*************
*************
**************
**************
**************
**************
***************
***************
***************
***************
****************
****************
****************
****************
*****************
*****************
*****************
*****************
******************
******************
******************
******************
*******************
*******************
*******************
*******************
********************
********************
********************
********************
*********************
*********************
*********************
*********************
**********************
**********************
**********************
**********************
***********************
***********************
***********************
***********************
************************
************************
************************
************************
*************************
*************************
*************************
*************************
**************************
**************************
**************************
**************************
***************************
***************************
***************************
***************************
****************************
****************************
****************************
****************************
****************************
*****************************
*****************************
*****************************
******************************
******************************
******************************
******************************
*******************************
*******************************
*******************************
*******************************
********************************
********************************
********************************
********************************
*********************************
*********************************
*********************************
*********************************
**********************************
**********************************
**********************************
**********************************
***********************************
***********************************
***********************************
***********************************
************************************
************************************
************************************
************************************
*************************************
*************************************
*************************************
*************************************
**************************************
**************************************
**************************************
**************************************
***************************************
***************************************
***************************************
***************************************
****************************************
****************************************
****************************************
****************************************
*****************************************
*****************************************
*****************************************
*****************************************
******************************************
******************************************
******************************************
******************************************
*******************************************
*******************************************
*******************************************
*******************************************
********************************************
********************************************
********************************************
********************************************
*********************************************
*********************************************
*********************************************
*********************************************
**********************************************
**********************************************
**********************************************
**********************************************
***********************************************
***********************************************
***********************************************
***********************************************
************************************************
************************************************
************************************************
************************************************
*************************************************
*************************************************
*************************************************
*************************************************
**************************************************
Docking performed in 9750.39 seconds, i.e. 2 hours 42 minutes 30.391805 seconds 
finish calculating neighbors for 36348 poses with 54.6 seconds
mode |  affinity  | ref. | clust. | rmsd | energy | best |
     | (kcal/mol) | fnc  |  size  | stdv |  stdv  | run  |
-----+------------+------+--------+------+--------+------+
   1        -19.8    0.083      73      NA      NA    22303 
   2        -19.5    0.139      52      NA      NA    30054 
   3        -19.5    0.917      81      NA      NA    29103 
   4        -19.1    0.472      46      NA      NA    189 
   5        -19.0    0.111      44      NA      NA    33767 
   6        -19.0    0.306      46      NA      NA    24200 
   7        -18.9    0.083      45      NA      NA    28137 
   8        -18.9    0.861      84      NA      NA    27927 
   9        -18.9    0.250      91      NA      NA    27084 
  10        -18.8    0.222      44      NA      NA    10610 
  11        -18.8    0.194      74      NA      NA    26851 
  12        -18.6    0.056      38      NA      NA    10105 
  13        -18.5    0.222      27      NA      NA    36158 
  14        -18.5    0.528       1      NA      NA    183 
  15        -18.4    0.389      50      NA      NA    7501 
  16        -18.4    0.167       5      NA      NA    20042 
  17        -18.2    0.139      54      NA      NA    34773 
  18        -18.1    0.333      33      NA      NA    18184 
  19        -18.1    0.083      11      NA      NA    28328 
  20        -18.1    0.556      46      NA      NA    3782 
  21        -18.1    0.083       1      NA      NA    33768 
  22        -18.0    0.083      82      NA      NA    28498 
  23        -18.0    0.139      46      NA      NA    4849 
  24        -17.9    0.222      70      NA      NA    21951 
  25        -17.9    0.500      21      NA      NA    12626 
  26        -17.8    0.194      27      NA      NA    32578 
  27        -17.8    0.056       9      NA      NA    23472 
  28        -17.7    0.167      24      NA      NA    16474 
  29        -17.7    0.111      28      NA      NA    33771 
  30        -17.7    0.639      67      NA      NA    11514 
  31        -17.6    0.083      36      NA      NA    4441 
  32        -17.6    0.056       8      NA      NA    10074 
  33        -17.6    0.111      23      NA      NA    36155 
  34        -17.6    0.139      22      NA      NA    23474 
  35        -17.6    0.250      57      NA      NA    21402 
  36        -17.6    0.194      17      NA      NA    12434 
  37        -17.6    0.222      48      NA      NA    8189 
  38        -17.5    0.417      18      NA      NA    25438 
  39        -17.5    0.194      23      NA      NA    18550 
  40        -17.5    0.111      18      NA      NA    763 
  41        -17.5    0.056       7      NA      NA    28307 
  42        -17.4    0.111      11      NA      NA    22298 
  43        -17.4    0.194      26      NA      NA    12007 
  44        -17.4    0.250      26      NA      NA    22493 
  45        -17.4    0.056      27      NA      NA    34953 
  46        -17.4    0.194      25      NA      NA    18898 
  47        -17.3    0.083      15      NA      NA    3095 
  48        -17.3    0.583      35      NA      NA    2654 
  49        -17.3    0.528       3      NA      NA    3773 
  50        -17.3    0.222      65      NA      NA    17272 
  51        -17.3    0.417      46      NA      NA    1160 
  52        -17.3    0.139       9      NA      NA    30005 
  53        -17.3    0.194      54      NA      NA    6845 
  54        -17.2    0.194      55      NA      NA    21201 
  55        -17.2    0.444      10      NA      NA    6010 
  56        -17.2    0.417       5      NA      NA    23303 
  57        -17.2    0.583      41      NA      NA    21011 
  58        -17.2    0.139       3      NA      NA    23478 
  59        -17.2    0.222      21      NA      NA    32184 
  60        -17.2    0.194      21      NA      NA    28672 
  61        -17.2    0.028      15      NA      NA    12207 
  62        -17.1    0.167      32      NA      NA    7213 
  63        -17.1    0.167      17      NA      NA    17051 
  64        -17.1    0.139      27      NA      NA    23818 
  65        -17.1    0.750       1      NA      NA    12606 
  66        -17.1    0.722      20      NA      NA    11818 
  67        -17.1    0.278       9      NA      NA    23293 
  68        -17.1    0.000      25      NA      NA    7816 
  69        -17.1    0.139       2      NA      NA    16491 
  70        -17.0    0.083      33      NA      NA    6334 
  71        -17.0    0.861      24      NA      NA    12621 
  72        -17.0    0.139       2      NA      NA    30049 
  73        -17.0    0.056      16      NA      NA    33146 
  74        -17.0    0.167      28      NA      NA    19265 
  75        -17.0    0.194      36      NA      NA    5494 
  76        -16.9    0.278      10      NA      NA    22499 
  77        -16.9    0.194       3      NA      NA    36159 
  78        -16.9    0.028      29      NA      NA    14322 
  79        -16.9    0.444      40      NA      NA    28845 
  80        -16.9    0.111       1      NA      NA    10098 
  81        -16.9    0.306      41      NA      NA    13809 
  82        -16.8    0.222      14      NA      NA    17049 
  83        -16.8    0.083       1      NA      NA    28508 
  84        -16.8    0.750       1      NA      NA    12620 
  85        -16.8    0.139      21      NA      NA    29872 
  86        -16.8    0.556      26      NA      NA    6012 
  87        -16.8    0.278      23      NA      NA    6509 
  88        -16.8    0.167      36      NA      NA    17996 
  89        -16.8    0.111       5      NA      NA    25235 
  90        -16.8    0.222      24      NA      NA    25960 
  91        -16.7    0.139      58      NA      NA    29682 
  92        -16.7    0.167      10      NA      NA    23298 
  93        -16.7    0.139      11      NA      NA    5683 
  94        -16.7    0.194       7      NA      NA    32179 
  95        -16.7    0.306       7      NA      NA    6496 
  96        -16.7    0.222       3      NA      NA    756 
  97        -16.7    0.083      25      NA      NA    3098 
  98        -16.7    0.167       2      NA      NA    12841 
  99        -16.7    0.194      26      NA      NA    14566 
 100        -16.7    0.222      11      NA      NA    12430 
clean up unzipped map files
Detected 24 cores, using 24 cores
copying the ramaprob.data file from /opt/ADFRsuite-1.0/CCSBpckgs/ADCP/ramaprob.data to /home/larsmeuser/Projects/ADCP/3brl/random_fnc/len10_2/wieaykiawi
Performing search (200 ADCP runs with 20000000 steps each) ...
0%   10   20   30   40   50   60   70   80   90   100%
|----|----|----|----|----|----|----|----|----|----|


*
*
*
*
**
**
**
**
***
***
***
***
****
****
****
****
*****
*****
*****
*****
******
******
******
******
*******
*******
*******
*******
********
********
********
********
*********
*********
*********
*********
**********
**********
**********
**********
***********
***********
***********
***********
************
************
************
************
*************
*************
*************
*************
**************
**************
**************
**************
***************
***************
***************
***************
****************
****************
****************
****************
*****************
*****************
*****************
*****************
******************
******************
******************
******************
*******************
*******************
*******************
*******************
********************
********************
********************
********************
*********************
*********************
*********************
*********************
**********************
**********************
**********************
**********************
***********************
***********************
***********************
***********************
************************
************************
************************
************************
*************************
*************************
*************************
*************************
**************************
**************************
**************************
**************************
***************************
***************************
***************************
***************************
****************************
****************************
****************************
****************************
****************************
*****************************
*****************************
*****************************
******************************
******************************
******************************
******************************
*******************************
*******************************
*******************************
*******************************
********************************
********************************
********************************
********************************
*********************************
*********************************
*********************************
*********************************
**********************************
**********************************
**********************************
**********************************
***********************************
***********************************
***********************************
***********************************
************************************
************************************
************************************
************************************
*************************************
*************************************
*************************************
*************************************
**************************************
**************************************
**************************************
**************************************
***************************************
***************************************
***************************************
***************************************
****************************************
****************************************
****************************************
****************************************
*****************************************
*****************************************
*****************************************
*****************************************
******************************************
******************************************
******************************************
******************************************
*******************************************
*******************************************
*******************************************
*******************************************
********************************************
********************************************
********************************************
********************************************
*********************************************
*********************************************
*********************************************
*********************************************
**********************************************
**********************************************
**********************************************
**********************************************
***********************************************
***********************************************
***********************************************
***********************************************
************************************************
************************************************
************************************************
************************************************
*************************************************
*************************************************
*************************************************
*************************************************
**************************************************
Docking performed in 9871.48 seconds, i.e. 2 hours 44 minutes 31.476903 seconds 
finish calculating neighbors for 39099 poses with 51.4 seconds
mode |  affinity  | ref. | clust. | rmsd | energy | best |
     | (kcal/mol) | fnc  |  size  | stdv |  stdv  | run  |
-----+------------+------+--------+------+--------+------+
   1        -22.0    0.194      43      NA      NA    36390 
   2        -21.3    0.139      46      NA      NA    14452 
   3        -21.1    0.139      37      NA      NA    5222 
   4        -20.7    0.167      54      NA      NA    21715 
   5        -20.7    0.167     132      NA      NA    20032 
   6        -20.6    0.611      79      NA      NA    30688 
   7        -20.6    0.556      82      NA      NA    24632 
   8        -20.6    0.722      46      NA      NA    19413 
   9        -20.5    0.111      47      NA      NA    20613 
  10        -20.4    0.083      61      NA      NA    2240 
  11        -20.4    0.000      33      NA      NA    4252 
  12        -20.0    0.167      50      NA      NA    2040 
  13        -19.9    0.111      50      NA      NA    31147 
  14        -19.6    0.222      40      NA      NA    35350 
  15        -19.6    0.111      48      NA      NA    29036 
  16        -19.5    0.139      32      NA      NA    18796 
  17        -19.4    0.167      38      NA      NA    9847 
  18        -19.4    0.222      65      NA      NA    16415 
  19        -19.3    0.111      26      NA      NA    4398 
  20        -19.3    0.583      33      NA      NA    17825 
  21        -19.3    0.111      38      NA      NA    11464 
  22        -19.3    0.139       1      NA      NA    14457 
  23        -19.2    0.861      40      NA      NA    29225 
  24        -19.2    0.167      13      NA      NA    3418 
  25        -19.2    0.056      95      NA      NA    7211 
  26        -19.2    0.556      76      NA      NA    38505 
  27        -19.1    0.111      50      NA      NA    23593 
  28        -19.1    0.222      21      NA      NA    26173 
  29        -19.1    0.722      69      NA      NA    14637 
  30        -19.1    0.250      21      NA      NA    16596 
  31        -19.1    0.528      52      NA      NA    12711 
  32        -19.0    0.139       8      NA      NA    26787 
  33        -19.0    0.500      42      NA      NA    34188 
  34        -19.0    0.167      78      NA      NA    7404 
  35        -18.9    0.083      31      NA      NA    28435 
  36        -18.9    0.472      84      NA      NA    1619 
  37        -18.8    0.222      37      NA      NA    10052 
  38        -18.8    0.083      24      NA      NA    38319 
  39        -18.8    0.139      22      NA      NA    6662 
  40        -18.8    0.167      35      NA      NA    26771 
  41        -18.8    0.000      14      NA      NA    29841 
  42        -18.8    0.139      20      NA      NA    19786 
  43        -18.8    0.528      38      NA      NA    27634 
  44        -18.8    0.167      34      NA      NA    15643 
  45        -18.8    0.056      63      NA      NA    22243 
  46        -18.7    0.167       6      NA      NA    36353 
  47        -18.7    0.556      22      NA      NA    1837 
  48        -18.7    0.083      17      NA      NA    9304 
  49        -18.7    0.083       1      NA      NA    38321 
  50        -18.7    0.111      26      NA      NA    16203 
  51        -18.7    0.167      12      NA      NA    31711 
  52        -18.6    0.444      18      NA      NA    35142 
  53        -18.6    0.167       1      NA      NA    26180 
  54        -18.6    0.167      40      NA      NA    1229 
  55        -18.6    0.389      33      NA      NA    23366 
  56        -18.6    0.139      31      NA      NA    30240 
  57        -18.6    0.167       6      NA      NA    2045 
  58        -18.6    0.167      22      NA      NA    35566 
  59        -18.5    0.194      49      NA      NA    11675 
  60        -18.5    0.111      52      NA      NA    25977 
  61        -18.5    0.167       7      NA      NA    359 
  62        -18.5    0.139      37      NA      NA    8203 
  63        -18.5    0.083       4      NA      NA    4564 
  64        -18.5    0.167      22      NA      NA    28208 
  65        -18.5    0.583      49      NA      NA    27433 
  66        -18.4    0.889       1      NA      NA    29232 
  67        -18.4    0.139       3      NA      NA    3422 
  68        -18.4    0.111       1      NA      NA    22248 
  69        -18.4    0.056       4      NA      NA    21018 
  70        -18.4    0.583       5      NA      NA    1807 
  71        -18.4    0.083       9      NA      NA    9297 
  72        -18.4    0.194      21      NA      NA    8380 
  73        -18.4    0.528      62      NA      NA    23201 
  74        -18.3    0.250      30      NA      NA    25650 
  75        -18.3    0.083      42      NA      NA    3611 
  76        -18.3    0.278      28      NA      NA    36949 
  77        -18.3    0.000      26      NA      NA    13098 
  78        -18.3    0.056       7      NA      NA    34560 
  79        -18.3    0.194       7      NA      NA    4395 
  80        -18.3    0.333      10      NA      NA    15226 
  81        -18.3    0.167       1      NA      NA    31303 
  82        -18.3    0.167       2      NA      NA    1235 
  83        -18.3    0.194      11      NA      NA    27193 
  84        -18.2    0.194      31      NA      NA    14838 
  85        -18.2    0.222      42      NA      NA    3766 
  86        -18.2    0.472      28      NA      NA    29416 
  87        -18.2    0.000      63      NA      NA    13900 
  88        -18.2    0.111      23      NA      NA    25420 
  89        -18.2    0.028      53      NA      NA    999 
  90        -18.2    0.250       3      NA      NA    35341 
  91        -18.2    0.111      22      NA      NA    21014 
  92        -18.1    0.139      20      NA      NA    20375 
  93        -18.1    0.167      15      NA      NA    24819 
  94        -18.1    0.250       1      NA      NA    36975 
  95        -18.1    0.139      28      NA      NA    4571 
  96        -18.1    0.139      30      NA      NA    354 
  97        -18.1    0.167       7      NA      NA    31306 
  98        -18.1    0.250      68      NA      NA    13283 
  99        -18.1    0.333      17      NA      NA    9102 
 100        -18.0    0.083       8      NA      NA    3258 
clean up unzipped map files
Detected 24 cores, using 24 cores
copying the ramaprob.data file from /opt/ADFRsuite-1.0/CCSBpckgs/ADCP/ramaprob.data to /home/larsmeuser/Projects/ADCP/3brl/random_fnc/len10_2/ihyivehsmt
Performing search (200 ADCP runs with 20000000 steps each) ...
0%   10   20   30   40   50   60   70   80   90   100%
|----|----|----|----|----|----|----|----|----|----|


*
*
*
*
**
**
**
**
***
***
***
***
****
****
****
****
*****
*****
*****
*****
******
******
******
******
*******
*******
*******
*******
********
********
********
********
*********
*********
*********
*********
**********
**********
**********
**********
***********
***********
***********
***********
************
************
************
************
*************
*************
*************
*************
**************
**************
**************
**************
***************
***************
***************
***************
****************
****************
****************
****************
*****************
*****************
*****************
*****************
******************
******************
******************
******************
*******************
*******************
*******************
*******************
********************
********************
********************
********************
*********************
*********************
*********************
*********************
**********************
**********************
**********************
**********************
***********************
***********************
***********************
***********************
************************
************************
************************
************************
*************************
*************************
*************************
*************************
**************************
**************************
**************************
**************************
***************************
***************************
***************************
***************************
****************************
****************************
****************************
****************************
****************************
*****************************
*****************************
*****************************
******************************
******************************
******************************
******************************
*******************************
*******************************
*******************************
*******************************
********************************
********************************
********************************
********************************
*********************************
*********************************
*********************************
*********************************
**********************************
**********************************
**********************************
**********************************
***********************************
***********************************
***********************************
***********************************
************************************
************************************
************************************
************************************
*************************************
*************************************
*************************************
*************************************
**************************************
**************************************
**************************************
**************************************
***************************************
***************************************
***************************************
***************************************
****************************************
****************************************
****************************************
****************************************
*****************************************
*****************************************
*****************************************
*****************************************
******************************************
******************************************
******************************************
******************************************
*******************************************
*******************************************
*******************************************
*******************************************
********************************************
********************************************
********************************************
********************************************
*********************************************
*********************************************
*********************************************
*********************************************
**********************************************
**********************************************
**********************************************
**********************************************
***********************************************
***********************************************
***********************************************
***********************************************
************************************************
************************************************
************************************************
************************************************
*************************************************
*************************************************
*************************************************
*************************************************
**************************************************
Docking performed in 8056.69 seconds, i.e. 2 hours 14 minutes 16.687252 seconds 
finish calculating neighbors for 42489 poses with 59.1 seconds
mode |  affinity  | ref. | clust. | rmsd | energy | best |
     | (kcal/mol) | fnc  |  size  | stdv |  stdv  | run  |
-----+------------+------+--------+------+--------+------+
   1        -20.4    0.750     336      NA      NA    27951 
   2        -19.8    0.278      48      NA      NA    14747 
   3        -19.7    0.694      34      NA      NA    23809 
   4        -19.5    0.278      44      NA      NA    20632 
   5        -19.1    0.694      76      NA      NA    15213 
   6        -18.9    0.750      72      NA      NA    38212 
   7        -18.5    0.139     214      NA      NA    15995 
   8        -18.5    0.083      42      NA      NA    8155 
   9        -18.4    0.722      37      NA      NA    23804 
  10        -18.4    0.472      63      NA      NA    37458 
  11        -18.4    0.222      38      NA      NA    4413 
  12        -18.3    0.583      37      NA      NA    808 
  13        -18.3    0.139      57      NA      NA    37707 
  14        -18.2    0.500      15      NA      NA    31440 
  15        -18.2    0.111      48      NA      NA    14492 
  16        -18.1    0.111      39      NA      NA    30998 
  17        -18.1    0.139      60      NA      NA    34722 
  18        -18.1    0.500      57      NA      NA    16495 
  19        -18.0    0.778      38      NA      NA    13188 
  20        -17.9    0.750      42      NA      NA    23369 
  21        -17.9    0.111      97      NA      NA    11399 
  22        -17.8    0.139      44      NA      NA    11838 
  23        -17.8    0.139      33      NA      NA    29203 
  24        -17.7    0.667      52      NA      NA    33028 
  25        -17.7    0.472      37      NA      NA    14259 
  26        -17.7    0.083      38      NA      NA    26390 
  27        -17.7    0.250      17      NA      NA    26855 
  28        -17.7    0.833      55      NA      NA    22951 
  29        -17.6    0.111     123      NA      NA    16209 
  30        -17.6    0.139      38      NA      NA    19518 
  31        -17.6    0.333      31      NA      NA    2475 
  32        -17.6    0.694       1      NA      NA    23380 
  33        -17.5    0.111      64      NA      NA    10328 
  34        -17.5    0.111      17      NA      NA    39706 
  35        -17.5    0.750      54      NA      NA    16917 
  36        -17.4    0.722      96      NA      NA    33593 
  37        -17.4    0.139      37      NA      NA    35752 
  38        -17.4    0.278       1      NA      NA    26850 
  39        -17.4    0.583      20      NA      NA    26611 
  40        -17.3    0.361      45      NA      NA    37199 
  41        -17.3    0.083      38      NA      NA    29892 
  42        -17.3    0.250      56      NA      NA    170 
  43        -17.3    0.083      25      NA      NA    15712 
  44        -17.2    0.333      25      NA      NA    38878 
  45        -17.2    0.139      55      NA      NA    1173 
  46        -17.2    0.139      30      NA      NA    17151 
  47        -17.2    0.528      15      NA      NA    31410 
  48        -17.1    0.806      59      NA      NA    36156 
  49        -17.0    0.111      38      NA      NA    24176 
  50        -17.0    0.139      37      NA      NA    5203 
  51        -17.0    0.583      22      NA      NA    17552 
  52        -16.9    0.306      29      NA      NA    32087 
  53        -16.9    0.167      98      NA      NA    39502 
  54        -16.9    0.556      17      NA      NA    26597 
  55        -16.9    0.222       1      NA      NA    2471 
  56        -16.9    0.639      28      NA      NA    13190 
  57        -16.9    0.250       2      NA      NA    26848 
  58        -16.9    0.222      31      NA      NA    32759 
  59        -16.9    0.306      50      NA      NA    10534 
  60        -16.8    0.278      19      NA      NA    20622 
  61        -16.8    0.083      12      NA      NA    32329 
  62        -16.8    0.000      33      NA      NA    3440 
  63        -16.7    0.667       4      NA      NA    33598 
  64        -16.7    0.472      12      NA      NA    34915 
  65        -16.7    0.778      56      NA      NA    29018 
  66        -16.7    0.444      50      NA      NA    25756 
  67        -16.7    0.222       1      NA      NA    26853 
  68        -16.7    0.111      26      NA      NA    18396 
  69        -16.7    0.222      38      NA      NA    26847 
  70        -16.7    0.472      25      NA      NA    19076 
  71        -16.6    0.222      39      NA      NA    38880 
  72        -16.6    0.083      65      NA      NA    6141 
  73        -16.6    0.500      14      NA      NA    807 
  74        -16.6    0.167      59      NA      NA    18168 
  75        -16.6    0.111      50      NA      NA    35747 
  76        -16.6    0.361      20      NA      NA    41422 
  77        -16.6    0.278      51      NA      NA    985 
  78        -16.5    0.111      55      NA      NA    34247 
  79        -16.5    0.139      45      NA      NA    28197 
  80        -16.5    0.500      26      NA      NA    4233 
  81        -16.5    0.333       8      NA      NA    14740 
  82        -16.5    0.111      23      NA      NA    35165 
  83        -16.5    0.444       3      NA      NA    14231 
  84        -16.5    0.278      35      NA      NA    4623 
  85        -16.5    0.056      42      NA      NA    11161 
  86        -16.5    0.361      32      NA      NA    21319 
  87        -16.4    0.417       3      NA      NA    14263 
  88        -16.4    0.250      25      NA      NA    13419 
  89        -16.4    0.139       2      NA      NA    19519 
  90        -16.4    0.278       1      NA      NA    32093 
  91        -16.4    0.083      10      NA      NA    10324 
  92        -16.4    0.389      28      NA      NA    6004 
  93        -16.4    0.222      50      NA      NA    1899 
  94        -16.4    0.417       1      NA      NA    7354 
  95        -16.4    0.222      11      NA      NA    353 
  96        -16.3    0.333      32      NA      NA    34913 
  97        -16.3    0.083      13      NA      NA    19517 
  98        -16.3    0.167      43      NA      NA    42480 
  99        -16.3    0.417      39      NA      NA    30480 
 100        -16.3    0.611      11      NA      NA    13189 
clean up unzipped map files
Detected 24 cores, using 24 cores
copying the ramaprob.data file from /opt/ADFRsuite-1.0/CCSBpckgs/ADCP/ramaprob.data to /home/larsmeuser/Projects/ADCP/3brl/random_fnc/len10_2/ymedtcatyy
Performing search (200 ADCP runs with 20000000 steps each) ...
0%   10   20   30   40   50   60   70   80   90   100%
|----|----|----|----|----|----|----|----|----|----|


*
*
*
*
**
**
**
**
***
***
***
***
****
****
****
****
*****
*****
*****
*****
******
******
******
******
*******
*******
*******
*******
********
********
********
********
*********
*********
*********
*********
**********
**********
**********
**********
***********
***********
***********
***********
************
************
************
************
*************
*************
*************
*************
**************
**************
**************
**************
***************
***************
***************
***************
****************
****************
****************
****************
*****************
*****************
*****************
*****************
******************
******************
******************
******************
*******************
*******************
*******************
*******************
********************
********************
********************
********************
*********************
*********************
*********************
*********************
**********************
**********************
**********************
**********************
***********************
***********************
***********************
***********************
************************
************************
************************
************************
*************************
*************************
*************************
*************************
**************************
**************************
**************************
**************************
***************************
***************************
***************************
***************************
****************************
****************************
****************************
****************************
****************************
*****************************
*****************************
*****************************
******************************
******************************
******************************
******************************
*******************************
*******************************
*******************************
*******************************
********************************
********************************
********************************
********************************
*********************************
*********************************
*********************************
*********************************
**********************************
**********************************
**********************************
**********************************
***********************************
***********************************
***********************************
***********************************
************************************
************************************
************************************
************************************
*************************************
*************************************
*************************************
*************************************
**************************************
**************************************
**************************************
**************************************
***************************************
***************************************
***************************************
***************************************
****************************************
****************************************
****************************************
****************************************
*****************************************
*****************************************
*****************************************
*****************************************
******************************************
******************************************
******************************************
******************************************
*******************************************
*******************************************
*******************************************
*******************************************
********************************************
********************************************
********************************************
********************************************
*********************************************
*********************************************
*********************************************
*********************************************
**********************************************
**********************************************
**********************************************
**********************************************
***********************************************
***********************************************
***********************************************
***********************************************
************************************************
************************************************
************************************************
************************************************
*************************************************
*************************************************
*************************************************
*************************************************
**************************************************
Docking performed in 6846.46 seconds, i.e. 1 hours 54 minutes 06.456257 seconds 
finish calculating neighbors for 40688 poses with 56.1 seconds
mode |  affinity  | ref. | clust. | rmsd | energy | best |
     | (kcal/mol) | fnc  |  size  | stdv |  stdv  | run  |
-----+------------+------+--------+------+--------+------+
   1        -20.6    0.778     131      NA      NA    10736 
   2        -20.4    0.111      43      NA      NA    29519 
   3        -20.4    0.667     131      NA      NA    24615 
   4        -19.6    0.583      44      NA      NA    33462 
   5        -19.5    0.083      18      NA      NA    23295 
   6        -18.9    0.306      47      NA      NA    3855 
   7        -18.9    0.750      18      NA      NA    11396 
   8        -18.8    0.778      43      NA      NA    31203 
   9        -18.8    0.167      50      NA      NA    37834 
  10        -18.8    0.333      35      NA      NA    8586 
  11        -18.7    0.111      33      NA      NA    35640 
  12        -18.7    0.694      28      NA      NA    25198 
  13        -18.6    0.056      88      NA      NA    29878 
  14        -18.5    0.667      46      NA      NA    30320 
  15        -18.4    0.250      35      NA      NA    12456 
  16        -18.4    0.222     122      NA      NA    22094 
  17        -18.4    0.389      22      NA      NA    1857 
  18        -18.3    0.056      40      NA      NA    35848 
  19        -18.2    0.083      28      NA      NA    22488 
  20        -18.1    0.111      30      NA      NA    7925 
  21        -18.1    0.361      64      NA      NA    38436 
  22        -18.0    0.222      40      NA      NA    32221 
  23        -17.9    0.167      16      NA      NA    4779 
  24        -17.8    0.444      61      NA      NA    18227 
  25        -17.8    0.111       1      NA      NA    29887 
  26        -17.8    0.194      37      NA      NA    13072 
  27        -17.8    0.250      47      NA      NA    13701 
  28        -17.8    0.194      36      NA      NA    29510 
  29        -17.7    0.500      45      NA      NA    12839 
  30        -17.7    0.250       9      NA      NA    12447 
  31        -17.6    0.167      22      NA      NA    32441 
  32        -17.6    0.111      36      NA      NA    34707 
  33        -17.6    0.083      66      NA      NA    36276 
  34        -17.6    0.000      28      NA      NA    3663 
  35        -17.6    0.250      64      NA      NA    9743 
  36        -17.6    0.083      30      NA      NA    38824 
  37        -17.5    0.250      14      NA      NA    15942 
  38        -17.5    0.111      18      NA      NA    7304 
  39        -17.5    0.361      68      NA      NA    28812 
  40        -17.5    0.194       4      NA      NA    10533 
  41        -17.4    0.583      29      NA      NA    25201 
  42        -17.4    0.028      57      NA      NA    13489 
  43        -17.4    0.000      29      NA      NA    16127 
  44        -17.4    0.389      32      NA      NA    34232 
  45        -17.3    0.194      32      NA      NA    18647 
  46        -17.3    0.111       5      NA      NA    4780 
  47        -17.3    0.389      36      NA      NA    27058 
  48        -17.3    0.111      39      NA      NA    38634 
  49        -17.3    0.139      62      NA      NA    7923 
  50        -17.3    0.000      31      NA      NA    4070 
  51        -17.3    0.139      26      NA      NA    6920 
  52        -17.2    0.167       1      NA      NA    34704 
  53        -17.2    0.194      25      NA      NA    21669 
  54        -17.2    0.056      25      NA      NA    363 
  55        -17.2    0.139      33      NA      NA    10531 
  56        -17.2    0.194      34      NA      NA    21455 
  57        -17.2    0.278      64      NA      NA    33275 
  58        -17.2    0.167      15      NA      NA    11976 
  59        -17.2    0.250      53      NA      NA    4969 
  60        -17.2    0.000      10      NA      NA    23936 
  61        -17.1    0.111      80      NA      NA    4418 
  62        -17.1    0.139      20      NA      NA    13880 
  63        -17.1    0.111      39      NA      NA    16349 
  64        -17.1    0.694       1      NA      NA    30318 
  65        -17.1    0.111      20      NA      NA    35275 
  66        -17.1    0.111       2      NA      NA    38640 
  67        -17.1    0.194       7      NA      NA    5532 
  68        -17.1    0.139       1      NA      NA    29517 
  69        -17.1    0.083      12      NA      NA    23504 
  70        -17.0    0.500       5      NA      NA    34228 
  71        -17.0    0.528      31      NA      NA    27223 
  72        -17.0    0.250      38      NA      NA    15919 
  73        -17.0    0.083       7      NA      NA    12448 
  74        -17.0    0.056      41      NA      NA    361 
  75        -17.0    0.167      56      NA      NA    12198 
  76        -17.0    0.111      35      NA      NA    3407 
  77        -17.0    0.222       8      NA      NA    20624 
  78        -16.9    0.556      30      NA      NA    26080 
  79        -16.9    0.194      14      NA      NA    36282 
  80        -16.9    0.139      13      NA      NA    15352 
  81        -16.9    0.167      59      NA      NA    6688 
  82        -16.9    0.056      13      NA      NA    24972 
  83        -16.9    0.083      26      NA      NA    562 
  84        -16.8    0.083       1      NA      NA    21663 
  85        -16.8    0.139       7      NA      NA    32432 
  86        -16.8    0.000       8      NA      NA    16114 
  87        -16.8    0.083      30      NA      NA    2585 
  88        -16.8    0.167      44      NA      NA    34447 
  89        -16.8    0.111       1      NA      NA    16350 
  90        -16.8    0.167      31      NA      NA    27646 
  91        -16.8    0.250      13      NA      NA    957 
  92        -16.8    0.028       8      NA      NA    3655 
  93        -16.8    0.139      22      NA      NA    5765 
  94        -16.7    0.306       6      NA      NA    1847 
  95        -16.7    0.028      25      NA      NA    17336 
  96        -16.7    0.500      30      NA      NA    30313 
  97        -16.7    0.083      31      NA      NA    5533 
  98        -16.6    0.083       2      NA      NA    23268 
  99        -16.6    0.139       4      NA      NA    356 
 100        -16.6    0.111       1      NA      NA    16356 
clean up unzipped map files
Detected 24 cores, using 24 cores
copying the ramaprob.data file from /opt/ADFRsuite-1.0/CCSBpckgs/ADCP/ramaprob.data to /home/larsmeuser/Projects/ADCP/3brl/random_fnc/len10_2/qhsymlylke
Performing search (200 ADCP runs with 20000000 steps each) ...
0%   10   20   30   40   50   60   70   80   90   100%
|----|----|----|----|----|----|----|----|----|----|


*
*
*
*
**
**
**
**
***
***
***
***
****
****
****
****
*****
*****
*****
*****
******
******
******
******
*******
*******
*******
*******
********
********
********
********
*********
*********
*********
*********
**********
**********
**********
**********
***********
***********
***********
***********
************
************
************
************
*************
*************
*************
*************
**************
**************
**************
**************
***************
***************
***************
***************
****************
****************
****************
****************
*****************
*****************
*****************
*****************
******************
******************
******************
******************
*******************
*******************
*******************
*******************
********************
********************
********************
********************
*********************
*********************
*********************
*********************
**********************
**********************
**********************
**********************
***********************
***********************
***********************
***********************
************************
************************
************************
************************
*************************
*************************
*************************
*************************
**************************
**************************
**************************
**************************
***************************
***************************
***************************
***************************
****************************
****************************
****************************
****************************
****************************
*****************************
*****************************
*****************************
******************************
******************************
******************************
******************************
*******************************
*******************************
*******************************
*******************************
********************************
********************************
********************************
********************************
*********************************
*********************************
*********************************
*********************************
**********************************
**********************************
**********************************
**********************************
***********************************
***********************************
***********************************
***********************************
************************************
************************************
************************************
************************************
*************************************
*************************************
*************************************
*************************************
**************************************
**************************************
**************************************
**************************************
***************************************
***************************************
***************************************
***************************************
****************************************
****************************************
****************************************
****************************************
*****************************************
*****************************************
*****************************************
*****************************************
******************************************
******************************************
******************************************
******************************************
*******************************************
*******************************************
*******************************************
*******************************************
********************************************
********************************************
********************************************
********************************************
*********************************************
*********************************************
*********************************************
*********************************************
**********************************************
**********************************************
**********************************************
**********************************************
***********************************************
***********************************************
***********************************************
***********************************************
************************************************
************************************************
************************************************
************************************************
*************************************************
*************************************************
*************************************************
*************************************************
**************************************************
Docking performed in 10059.70 seconds, i.e. 2 hours 47 minutes 39.703824 seconds 
finish calculating neighbors for 37126 poses with 41.5 seconds
mode |  affinity  | ref. | clust. | rmsd | energy | best |
     | (kcal/mol) | fnc  |  size  | stdv |  stdv  | run  |
-----+------------+------+--------+------+--------+------+
   1        -23.1    0.778     136      NA      NA    33906 
   2        -22.4    0.694      53      NA      NA    5400 
   3        -22.3    0.194      42      NA      NA    24730 
   4        -21.9    0.667      82      NA      NA    30074 
   5        -21.9    0.722      29      NA      NA    9429 
   6        -21.9    0.833      39      NA      NA    14443 
   7        -21.7    0.750      84      NA      NA    7331 
   8        -21.6    0.667      54      NA      NA    16920 
   9        -21.5    0.639      72      NA      NA    23167 
  10        -21.4    0.722       8      NA      NA    32962 
  11        -21.1    0.111      38      NA      NA    19649 
  12        -21.0    0.694      17      NA      NA    9017 
  13        -20.8    0.778      40      NA      NA    36555 
  14        -20.8    0.139      41      NA      NA    5614 
  15        -20.8    0.139      66      NA      NA    14853 
  16        -20.8    0.528     114      NA      NA    27970 
  17        -20.8    0.111      51      NA      NA    8055 
  18        -20.7    0.611      53      NA      NA    15699 
  19        -20.7    0.750       6      NA      NA    20219 
  20        -20.7    0.111      34      NA      NA    13720 
  21        -20.6    0.778      31      NA      NA    29835 
  22        -20.6    0.639      23      NA      NA    22614 
  23        -20.6    0.722      27      NA      NA    9237 
  24        -20.4    0.583      26      NA      NA    9015 
  25        -20.4    0.750      28      NA      NA    31411 
  26        -20.0    0.722      31      NA      NA    21638 
  27        -20.0    0.583      38      NA      NA    8800 
  28        -20.0    0.667      30      NA      NA    25894 
  29        -19.9    0.667      13      NA      NA    20229 
  30        -19.9    0.444      26      NA      NA    1570 
  31        -19.9    0.028      24      NA      NA    11811 
  32        -19.8    0.444      36      NA      NA    28632 
  33        -19.8    0.639      18      NA      NA    29847 
  34        -19.7    0.167      65      NA      NA    29418 
  35        -19.7    0.639      11      NA      NA    32378 
  36        -19.7    0.750       3      NA      NA    32598 
  37        -19.6    0.472      26      NA      NA    22616 
  38        -19.6    0.056       9      NA      NA    11809 
  39        -19.6    0.083      61      NA      NA    22940 
  40        -19.5    0.694      14      NA      NA    32596 
  41        -19.5    0.528      50      NA      NA    35604 
  42        -19.5    0.667      28      NA      NA    5405 
  43        -19.5    0.639       1      NA      NA    31410 
  44        -19.5    0.722      12      NA      NA    20202 
  45        -19.5    0.667       5      NA      NA    29818 
  46        -19.4    0.556       9      NA      NA    13498 
  47        -19.4    0.083      38      NA      NA    27422 
  48        -19.4    0.139      28      NA      NA    7708 
  49        -19.3    0.111       2      NA      NA    22950 
  50        -19.3    0.222      58      NA      NA    12768 
  51        -19.3    0.111      64      NA      NA    30696 
  52        -19.3    0.722       8      NA      NA    36018 
  53        -19.3    0.111      17      NA      NA    29014 
  54        -19.2    0.639       3      NA      NA    7283 
  55        -19.2    0.528      15      NA      NA    9013 
  56        -19.2    0.333      28      NA      NA    8244 
  57        -19.2    0.194      17      NA      NA    25264 
  58        -19.1    0.750      11      NA      NA    23681 
  59        -19.1    0.472      20      NA      NA    8416 
  60        -19.1    0.139      13      NA      NA    20033 
  61        -19.0    0.139      25      NA      NA    30449 
  62        -19.0    0.306      53      NA      NA    314 
  63        -19.0    0.167      21      NA      NA    18878 
  64        -18.9    0.528      21      NA      NA    13492 
  65        -18.9    0.417      30      NA      NA    24324 
  66        -18.9    0.694      44      NA      NA    26861 
  67        -18.9    0.361      52      NA      NA    3625 
  68        -18.9    0.667       3      NA      NA    29810 
  69        -18.9    0.111      37      NA      NA    23449 
  70        -18.8    0.778      12      NA      NA    14426 
  71        -18.8    0.056       9      NA      NA    17508 
  72        -18.8    0.139      39      NA      NA    26604 
  73        -18.8    0.583       1      NA      NA    8790 
  74        -18.8    0.694       8      NA      NA    36512 
  75        -18.8    0.139      50      NA      NA    1182 
  76        -18.8    0.667       1      NA      NA    15698 
  77        -18.7    0.444       1      NA      NA    35142 
  78        -18.7    0.361      25      NA      NA    15482 
  79        -18.7    0.111       4      NA      NA    34962 
  80        -18.7    0.472      10      NA      NA    1537 
  81        -18.7    0.083      34      NA      NA    4085 
  82        -18.6    0.056      18      NA      NA    5186 
  83        -18.6    0.444      29      NA      NA    5850 
  84        -18.6    0.611       1      NA      NA    22623 
  85        -18.6    0.111      26      NA      NA    16260 
  86        -18.6    0.444     122      NA      NA    24497 
  87        -18.6    0.194      24      NA      NA    25063 
  88        -18.6    0.472       3      NA      NA    10841 
  89        -18.5    0.111      29      NA      NA    17311 
  90        -18.5    0.694      14      NA      NA    21639 
  91        -18.5    0.111      39      NA      NA    14054 
  92        -18.5    0.167      18      NA      NA    19039 
  93        -18.4    0.639       6      NA      NA    9238 
  94        -18.4    0.444      39      NA      NA    35807 
  95        -18.4    0.472      18      NA      NA    15696 
  96        -18.4    0.167      24      NA      NA    28797 
  97        -18.4    0.611      34      NA      NA    28307 
  98        -18.3    0.111      40      NA      NA    22363 
  99        -18.3    0.361       9      NA      NA    9836 
 100        -18.3    0.361      15      NA      NA    15078 
clean up unzipped map files
Detected 24 cores, using 24 cores
copying the ramaprob.data file from /opt/ADFRsuite-1.0/CCSBpckgs/ADCP/ramaprob.data to /home/larsmeuser/Projects/ADCP/3brl/random_fnc/len10_2/yasgksisey
Performing search (200 ADCP runs with 20000000 steps each) ...
0%   10   20   30   40   50   60   70   80   90   100%
|----|----|----|----|----|----|----|----|----|----|


*
*
*
*
**
**
**
**
***
***
***
***
****
****
****
****
*****
*****
*****
*****
******
******
******
******
*******
*******
*******
*******
********
********
********
********
*********
*********
*********
*********
**********
**********
**********
**********
***********
***********
***********
***********
************
************
************
************
*************
*************
*************
*************
**************
**************
**************
**************
***************
***************
***************
***************
****************
****************
****************
****************
*****************
*****************
*****************
*****************
******************
******************
******************
******************
*******************
*******************
*******************
*******************
********************
********************
********************
********************
*********************
*********************
*********************
*********************
**********************
**********************
**********************
**********************
***********************
***********************
***********************
***********************
************************
************************
************************
************************
*************************
*************************
*************************
*************************
**************************
**************************
**************************
**************************
***************************
***************************
***************************
***************************
****************************
****************************
****************************
****************************
****************************
*****************************
*****************************
*****************************
******************************
******************************
******************************
******************************
*******************************
*******************************
*******************************
*******************************
********************************
********************************
********************************
********************************
*********************************
*********************************
*********************************
*********************************
**********************************
**********************************
**********************************
**********************************
***********************************
***********************************
***********************************
***********************************
************************************
************************************
************************************
************************************
*************************************
*************************************
*************************************
*************************************
**************************************
**************************************
**************************************
**************************************
***************************************
***************************************
***************************************
***************************************
****************************************
****************************************
****************************************
****************************************
*****************************************
*****************************************
*****************************************
*****************************************
******************************************
******************************************
******************************************
******************************************
*******************************************
*******************************************
*******************************************
*******************************************
********************************************
********************************************
********************************************
********************************************
*********************************************
*********************************************
*********************************************
*********************************************
**********************************************
**********************************************
**********************************************
**********************************************
***********************************************
***********************************************
***********************************************
***********************************************
************************************************
************************************************
************************************************
************************************************
*************************************************
*************************************************
*************************************************
*************************************************
**************************************************
Docking performed in 6599.24 seconds, i.e. 1 hours 49 minutes 59.244123 seconds 
finish calculating neighbors for 39748 poses with 48.9 seconds
mode |  affinity  | ref. | clust. | rmsd | energy | best |
     | (kcal/mol) | fnc  |  size  | stdv |  stdv  | run  |
-----+------------+------+--------+------+--------+------+
   1        -21.3    0.778     180      NA      NA    25337 
   2        -20.4    0.389     101      NA      NA    37433 
   3        -20.2    0.361      51      NA      NA    37190 
   4        -19.5    0.389      87      NA      NA    37182 
   5        -19.5    0.778       7      NA      NA    24068 
   6        -19.4    0.806      41      NA      NA    13558 
   7        -19.4    0.250      70      NA      NA    21535 
   8        -19.2    0.389      32      NA      NA    13967 
   9        -19.2    0.472      44      NA      NA    29997 
  10        -19.1    0.167      50      NA      NA    30818 
  11        -19.1    0.722      29      NA      NA    24078 
  12        -18.9    0.167      25      NA      NA    14621 
  13        -18.9    0.222      32      NA      NA    19886 
  14        -18.8    0.722      63      NA      NA    32818 
  15        -18.7    0.278      37      NA      NA    9592 
  16        -18.7    0.111      76      NA      NA    11412 
  17        -18.6    0.611      35      NA      NA    10569 
  18        -18.6    0.111      54      NA      NA    23702 
  19        -18.6    0.222      58      NA      NA    23101 
  20        -18.5    0.083      35      NA      NA    29788 
  21        -18.5    0.694       3      NA      NA    24079 
  22        -18.5    0.444      21      NA      NA    12954 
  23        -18.5    0.306      22      NA      NA    11004 
  24        -18.3    0.278      42      NA      NA    35035 
  25        -18.3    0.528      22      NA      NA    5743 
  26        -18.3    0.083      16      NA      NA    2128 
  27        -18.3    0.167      26      NA      NA    638 
  28        -18.2    0.472      64      NA      NA    18309 
  29        -18.2    0.222      27      NA      NA    39161 
  30        -18.2    0.278      38      NA      NA    22314 
  31        -18.2    0.222      38      NA      NA    19229 
  32        -18.1    0.306      48      NA      NA    7516 
  33        -18.1    0.167      12      NA      NA    23695 
  34        -18.0    0.333      15      NA      NA    12942 
  35        -18.0    0.556      19      NA      NA    31193 
  36        -18.0    0.333      46      NA      NA    8089 
  37        -17.9    0.528      50      NA      NA    6520 
  38        -17.9    0.667      17      NA      NA    8982 
  39        -17.9    0.417      26      NA      NA    36213 
  40        -17.9    0.528      60      NA      NA    26180 
  41        -17.8    0.500      32      NA      NA    20285 
  42        -17.8    0.556      35      NA      NA    23093 
  43        -17.8    0.667      45      NA      NA    22103 
  44        -17.8    0.528      38      NA      NA    6737 
  45        -17.7    0.139      37      NA      NA    3132 
  46        -17.7    0.472      10      NA      NA    27394 
  47        -17.7    0.361      27      NA      NA    9346 
  48        -17.7    0.250      36      NA      NA    27195 
  49        -17.7    0.806      29      NA      NA    33248 
  50        -17.7    0.611      34      NA      NA    8535 
  51        -17.6    0.139      31      NA      NA    35638 
  52        -17.6    0.444      38      NA      NA    27386 
  53        -17.5    0.389       6      NA      NA    4755 
  54        -17.5    0.278      38      NA      NA    11607 
  55        -17.4    0.139      38      NA      NA    15665 
  56        -17.4    0.111      15      NA      NA    7510 
  57        -17.4    0.222      61      NA      NA    7137 
  58        -17.4    0.222      27      NA      NA    2934 
  59        -17.4    0.722      17      NA      NA    34165 
  60        -17.3    0.194      46      NA      NA    15261 
  61        -17.3    0.472       7      NA      NA    23285 
  62        -17.3    0.139      31      NA      NA    39557 
  63        -17.3    0.389      39      NA      NA    6322 
  64        -17.3    0.694      34      NA      NA    27757 
  65        -17.3    0.333      39      NA      NA    13970 
  66        -17.2    0.250      16      NA      NA    20890 
  67        -17.2    0.333      15      NA      NA    33626 
  68        -17.2    0.139      18      NA      NA    30578 
  69        -17.2    0.083      18      NA      NA    22480 
  70        -17.2    0.167      52      NA      NA    39747 
  71        -17.2    0.222      34      NA      NA    2929 
  72        -17.2    0.167      69      NA      NA    28348 
  73        -17.1    0.306      22      NA      NA    4753 
  74        -17.1    0.222       6      NA      NA    14620 
  75        -17.1    0.222       1      NA      NA    8978 
  76        -17.1    0.139       1      NA      NA    2121 
  77        -17.1    0.111      23      NA      NA    32177 
  78        -17.0    0.444       1      NA      NA    4754 
  79        -17.0    0.111      31      NA      NA    18519 
  80        -17.0    0.167      16      NA      NA    2120 
  81        -17.0    0.417      53      NA      NA    24891 
  82        -17.0    0.389       2      NA      NA    27391 
  83        -17.0    0.222      68      NA      NA    19014 
  84        -17.0    0.361       1      NA      NA    32182 
  85        -16.9    0.194      53      NA      NA    33018 
  86        -16.9    0.222       7      NA      NA    19845 
  87        -16.9    0.083      30      NA      NA    28974 
  88        -16.9    0.917       2      NA      NA    8975 
  89        -16.9    0.139      18      NA      NA    37868 
  90        -16.9    0.139      15      NA      NA    30182 
  91        -16.9    0.167      46      NA      NA    20662 
  92        -16.9    0.333      28      NA      NA    8312 
  93        -16.8    0.306      23      NA      NA    5144 
  94        -16.8    0.722       1      NA      NA    26742 
  95        -16.8    0.417      25      NA      NA    10978 
  96        -16.8    0.778      34      NA      NA    35804 
  97        -16.8    0.278      16      NA      NA    14619 
  98        -16.8    0.389      53      NA      NA    21288 
  99        -16.8    0.194      52      NA      NA    19451 
 100        -16.8    0.806      22      NA      NA    23280 
clean up unzipped map files
Detected 24 cores, using 24 cores
copying the ramaprob.data file from /opt/ADFRsuite-1.0/CCSBpckgs/ADCP/ramaprob.data to /home/larsmeuser/Projects/ADCP/3brl/random_fnc/len10_3/tlecsvklfa
Performing search (200 ADCP runs with 20000000 steps each) ...
0%   10   20   30   40   50   60   70   80   90   100%
|----|----|----|----|----|----|----|----|----|----|


*
*
*
*
**
**
**
**
***
***
***
***
****
****
****
****
*****
*****
*****
*****
******
******
******
******
*******
*******
*******
*******
********
********
********
********
*********
*********
*********
*********
**********
**********
**********
**********
***********
***********
***********
***********
************
************
************
************
*************
*************
*************
*************
**************
**************
**************
**************
***************
***************
***************
***************
****************
****************
****************
****************
*****************
*****************
*****************
*****************
******************
******************
******************
******************
*******************
*******************
*******************
*******************
********************
********************
********************
********************
*********************
*********************
*********************
*********************
**********************
**********************
**********************
**********************
***********************
***********************
***********************
***********************
************************
************************
************************
************************
*************************
*************************
*************************
*************************
**************************
**************************
**************************
**************************
***************************
***************************
***************************
***************************
****************************
****************************
****************************
****************************
****************************
*****************************
*****************************
*****************************
******************************
******************************
******************************
******************************
*******************************
*******************************
*******************************
*******************************
********************************
********************************
********************************
********************************
*********************************
*********************************
*********************************
*********************************
**********************************
**********************************
**********************************
**********************************
***********************************
***********************************
***********************************
***********************************
************************************
************************************
************************************
************************************
*************************************
*************************************
*************************************
*************************************
**************************************
**************************************
**************************************
**************************************
***************************************
***************************************
***************************************
***************************************
****************************************
****************************************
****************************************
****************************************
*****************************************
*****************************************
*****************************************
*****************************************
******************************************
******************************************
******************************************
******************************************
*******************************************
*******************************************
*******************************************
*******************************************
********************************************
********************************************
********************************************
********************************************
*********************************************
*********************************************
*********************************************
*********************************************
**********************************************
**********************************************
**********************************************
**********************************************
***********************************************
***********************************************
***********************************************
***********************************************
************************************************
************************************************
************************************************
************************************************
*************************************************
*************************************************
*************************************************
*************************************************
**************************************************
Docking performed in 6993.60 seconds, i.e. 1 hours 56 minutes 33.598267 seconds 
finish calculating neighbors for 40921 poses with 58.0 seconds
mode |  affinity  | ref. | clust. | rmsd | energy | best |
     | (kcal/mol) | fnc  |  size  | stdv |  stdv  | run  |
-----+------------+------+--------+------+--------+------+
   1        -19.8    0.806     193      NA      NA    24291 
   2        -19.4    0.417      60      NA      NA    6696 
   3        -18.9    0.778      16      NA      NA    21907 
   4        -18.9    0.000      73      NA      NA    40673 
   5        -18.6    0.806      43      NA      NA    38525 
   6        -18.6    0.778      67      NA      NA    27181 
   7        -18.5    0.611      61      NA      NA    12593 
   8        -18.4    0.139      85      NA      NA    3461 
   9        -18.4    0.806      27      NA      NA    34980 
  10        -18.3    0.694      29      NA      NA    17157 
  11        -18.3    0.111      51      NA      NA    31475 
  12        -18.2    0.806      68      NA      NA    40920 
  13        -18.2    0.750     148      NA      NA    23509 
  14        -18.0    0.750      34      NA      NA    8062 
  15        -18.0    0.083      71      NA      NA    36561 
  16        -17.9    0.250      60      NA      NA    7484 
  17        -17.9    0.111      74      NA      NA    18117 
  18        -17.9    0.417      44      NA      NA    4447 
  19        -17.9    0.111      79      NA      NA    28795 
  20        -17.8    0.028      50      NA      NA    28179 
  21        -17.7    0.556      21      NA      NA    12784 
  22        -17.7    0.111      34      NA      NA    37136 
  23        -17.7    0.667      92      NA      NA    38288 
  24        -17.7    0.500      21      NA      NA    34338 
  25        -17.6    0.111      61      NA      NA    6428 
  26        -17.5    0.667      10      NA      NA    21895 
  27        -17.5    0.194      28      NA      NA    25636 
  28        -17.5    0.139      56      NA      NA    36724 
  29        -17.4    0.639      24      NA      NA    39383 
  30        -17.4    0.111      21      NA      NA    4837 
  31        -17.3    0.222      57      NA      NA    15118 
  32        -17.3    0.222      23      NA      NA    37346 
  33        -17.2    0.083      13      NA      NA    4996 
  34        -17.2    0.694       2      NA      NA    17156 
  35        -17.2    0.083       3      NA      NA    8468 
  36        -17.1    0.528      44      NA      NA    14277 
  37        -17.1    0.611      35      NA      NA    39789 
  38        -17.0    0.139      73      NA      NA    8471 
  39        -17.0    0.194      71      NA      NA    9860 
  40        -17.0    0.000      82      NA      NA    30265 
  41        -17.0    0.083      67      NA      NA    37677 
  42        -17.0    0.639      78      NA      NA    40251 
  43        -17.0    0.667      52      NA      NA    23790 
  44        -17.0    0.139      22      NA      NA    33300 
  45        -17.0    0.111      18      NA      NA    25876 
  46        -16.9    0.111      20      NA      NA    5896 
  47        -16.9    0.056      38      NA      NA    19648 
  48        -16.9    0.667      26      NA      NA    8906 
  49        -16.9    0.417      41      NA      NA    25097 
  50        -16.9    0.417       9      NA      NA    2069 
  51        -16.9    0.194      63      NA      NA    6087 
  52        -16.8    0.083      53      NA      NA    20087 
  53        -16.8    0.111      22      NA      NA    28788 
  54        -16.8    0.583      19      NA      NA    27177 
  55        -16.8    0.667      11      NA      NA    39387 
  56        -16.8    0.417      22      NA      NA    31069 
  57        -16.8    0.139      30      NA      NA    31474 
  58        -16.8    0.528      71      NA      NA    9680 
  59        -16.8    0.111      19      NA      NA    13621 
  60        -16.8    0.111      35      NA      NA    1012 
  61        -16.7    0.000      29      NA      NA    3657 
  62        -16.6    0.528      24      NA      NA    11668 
  63        -16.6    0.139       4      NA      NA    20085 
  64        -16.6    0.556      27      NA      NA    27733 
  65        -16.6    0.111      55      NA      NA    16263 
  66        -16.6    0.139      24      NA      NA    19231 
  67        -16.6    0.167      32      NA      NA    15698 
  68        -16.6    0.111       6      NA      NA    22536 
  69        -16.6    0.139      49      NA      NA    25389 
  70        -16.6    0.556      30      NA      NA    5193 
  71        -16.6    0.556      31      NA      NA    38519 
  72        -16.5    0.528       5      NA      NA    8056 
  73        -16.5    0.722      13      NA      NA    24289 
  74        -16.5    0.722      23      NA      NA    35583 
  75        -16.5    0.222      98      NA      NA    4242 
  76        -16.5    0.611      16      NA      NA    35571 
  77        -16.5    0.111       7      NA      NA    3451 
  78        -16.5    0.000      23      NA      NA    23095 
  79        -16.5    0.000       3      NA      NA    40639 
  80        -16.5    0.139      39      NA      NA    39576 
  81        -16.4    0.472      40      NA      NA    2059 
  82        -16.4    0.750       2      NA      NA    30670 
  83        -16.4    0.111      18      NA      NA    31999 
  84        -16.4    0.639      10      NA      NA    40246 
  85        -16.4    0.000      27      NA      NA    2668 
  86        -16.4    0.583       1      NA      NA    8054 
  87        -16.4    0.222      38      NA      NA    13410 
  88        -16.4    0.750      17      NA      NA    32665 
  89        -16.3    0.139      20      NA      NA    24506 
  90        -16.3    0.000      20      NA      NA    7711 
  91        -16.3    0.083       2      NA      NA    20081 
  92        -16.3    0.750      21      NA      NA    36196 
  93        -16.3    0.083       2      NA      NA    16264 
  94        -16.3    0.111       1      NA      NA    18118 
  95        -16.3    0.167      13      NA      NA    39168 
  96        -16.3    0.139      47      NA      NA    4998 
  97        -16.2    0.000      34      NA      NA    22735 
  98        -16.2    0.778       1      NA      NA    38736 
  99        -16.2    0.722       3      NA      NA    32662 
 100        -16.2    0.167      37      NA      NA    28380 
clean up unzipped map files
Detected 24 cores, using 24 cores
copying the ramaprob.data file from /opt/ADFRsuite-1.0/CCSBpckgs/ADCP/ramaprob.data to /home/larsmeuser/Projects/ADCP/3brl/random_fnc/len10_3/nstslgknml
Performing search (200 ADCP runs with 20000000 steps each) ...
0%   10   20   30   40   50   60   70   80   90   100%
|----|----|----|----|----|----|----|----|----|----|


*
*
*
*
**
**
**
**
***
***
***
***
****
****
****
****
*****
*****
*****
*****
******
******
******
******
*******
*******
*******
*******
********
********
********
********
*********
*********
*********
*********
**********
**********
**********
**********
***********
***********
***********
***********
************
************
************
************
*************
*************
*************
*************
**************
**************
**************
**************
***************
***************
***************
***************
****************
****************
****************
****************
*****************
*****************
*****************
*****************
******************
******************
******************
******************
*******************
*******************
*******************
*******************
********************
********************
********************
********************
*********************
*********************
*********************
*********************
**********************
**********************
**********************
**********************
***********************
***********************
***********************
***********************
************************
************************
************************
************************
*************************
*************************
*************************
*************************
**************************
**************************
**************************
**************************
***************************
***************************
***************************
***************************
****************************
****************************
****************************
****************************
****************************
*****************************
*****************************
*****************************
******************************
******************************
******************************
******************************
*******************************
*******************************
*******************************
*******************************
********************************
********************************
********************************
********************************
*********************************
*********************************
*********************************
*********************************
**********************************
**********************************
**********************************
**********************************
***********************************
***********************************
***********************************
***********************************
************************************
************************************
************************************
************************************
*************************************
*************************************
*************************************
*************************************
**************************************
**************************************
**************************************
**************************************
***************************************
***************************************
***************************************
***************************************
****************************************
****************************************
****************************************
****************************************
*****************************************
*****************************************
*****************************************
*****************************************
******************************************
******************************************
******************************************
******************************************
*******************************************
*******************************************
*******************************************
*******************************************
********************************************
********************************************
********************************************
********************************************
*********************************************
*********************************************
*********************************************
*********************************************
**********************************************
**********************************************
**********************************************
**********************************************
***********************************************
***********************************************
***********************************************
***********************************************
************************************************
************************************************
************************************************
************************************************
*************************************************
*************************************************
*************************************************
*************************************************
**************************************************
Docking performed in 7906.57 seconds, i.e. 2 hours 11 minutes 46.568304 seconds 
finish calculating neighbors for 40855 poses with 56.5 seconds
mode |  affinity  | ref. | clust. | rmsd | energy | best |
     | (kcal/mol) | fnc  |  size  | stdv |  stdv  | run  |
-----+------------+------+--------+------+--------+------+
   1        -20.1    0.556      42      NA      NA    40668 
   2        -19.8    0.528      65      NA      NA    19381 
   3        -19.8    0.111      89      NA      NA    27383 
   4        -19.4    0.806      38      NA      NA    10965 
   5        -19.2    0.111      55      NA      NA    18587 
   6        -18.8    0.556      42      NA      NA    7871 
   7        -18.7    0.556      31      NA      NA    24960 
   8        -18.7    0.389      23      NA      NA    9346 
   9        -18.6    0.083      55      NA      NA    29262 
  10        -18.5    0.111      29      NA      NA    36077 
  11        -18.5    0.667      56      NA      NA    4553 
  12        -18.4    0.111      34      NA      NA    11434 
  13        -18.4    0.139      50      NA      NA    1926 
  14        -18.3    0.528      28      NA      NA    34714 
  15        -18.3    0.528      17      NA      NA    2468 
  16        -18.3    0.778      34      NA      NA    35761 
  17        -18.2    0.611      68      NA      NA    13842 
  18        -18.2    0.694      30      NA      NA    10708 
  19        -18.1    0.111      48      NA      NA    17752 
  20        -18.1    0.722      74      NA      NA    35554 
  21        -18.1    0.556      37      NA      NA    22514 
  22        -17.9    0.167      46      NA      NA    556 
  23        -17.9    0.111      97      NA      NA    14694 
  24        -17.9    0.528       3      NA      NA    13840 
  25        -17.9    0.083      10      NA      NA    14030 
  26        -17.8    0.167      40      NA      NA    15856 
  27        -17.7    0.556      48      NA      NA    23707 
  28        -17.7    0.694      52      NA      NA    38510 
  29        -17.7    0.583      18      NA      NA    38032 
  30        -17.6    0.694      17      NA      NA    782 
  31        -17.6    0.556      23      NA      NA    16471 
  32        -17.6    0.694      41      NA      NA    39447 
  33        -17.5    0.111      36      NA      NA    25899 
  34        -17.5    0.250      26      NA      NA    4335 
  35        -17.5    0.222      23      NA      NA    22319 
  36        -17.4    0.806       1      NA      NA    10934 
  37        -17.3    0.167      76      NA      NA    3171 
  38        -17.3    0.583      57      NA      NA    15407 
  39        -17.3    0.528      51      NA      NA    2454 
  40        -17.3    0.722      65      NA      NA    37291 
  41        -17.3    0.667      96      NA      NA    31482 
  42        -17.3    0.694      27      NA      NA    28009 
  43        -17.3    0.111      29      NA      NA    10319 
  44        -17.2    0.694      31      NA      NA    26930 
  45        -17.2    0.417      22      NA      NA    40667 
  46        -17.2    0.111      15      NA      NA    20417 
  47        -17.2    0.778      20      NA      NA    10929 
  48        -17.2    0.111      24      NA      NA    18770 
  49        -17.1    0.167      24      NA      NA    38253 
  50        -17.1    0.667       1      NA      NA    39451 
  51        -17.1    0.833      56      NA      NA    24532 
  52        -17.1    0.250      51      NA      NA    31294 
  53        -17.1    0.944      33      NA      NA    11851 
  54        -17.1    0.250      36      NA      NA    29026 
  55        -17.0    0.139      27      NA      NA    10477 
  56        -17.0    0.556       4      NA      NA    40627 
  57        -17.0    0.556      19      NA      NA    11189 
  58        -17.0    0.194      21      NA      NA    31646 
  59        -16.9    0.639      19      NA      NA    20874 
  60        -16.9    0.639      25      NA      NA    19739 
  61        -16.9    0.111       1      NA      NA    20415 
  62        -16.9    0.167      23      NA      NA    14919 
  63        -16.9    0.111       2      NA      NA    20413 
  64        -16.9    0.111      15      NA      NA    11399 
  65        -16.8    0.139      29      NA      NA    27831 
  66        -16.8    0.278       9      NA      NA    30715 
  67        -16.8    0.111      46      NA      NA    13000 
  68        -16.8    0.528      42      NA      NA    29431 
  69        -16.8    0.139      35      NA      NA    16714 
  70        -16.8    0.167      31      NA      NA    36678 
  71        -16.8    0.417       5      NA      NA    9325 
  72        -16.7    0.111      47      NA      NA    16286 
  73        -16.7    0.667      33      NA      NA    773 
  74        -16.7    0.167      27      NA      NA    31926 
  75        -16.7    0.361      21      NA      NA    12367 
  76        -16.7    0.194      55      NA      NA    26118 
  77        -16.7    0.417      37      NA      NA    24923 
  78        -16.7    0.667      30      NA      NA    10709 
  79        -16.7    0.639      18      NA      NA    37498 
  80        -16.7    0.111      42      NA      NA    14043 
  81        -16.6    0.667      25      NA      NA    9349 
  82        -16.6    0.139      53      NA      NA    982 
  83        -16.6    0.222      28      NA      NA    20183 
  84        -16.6    0.083      24      NA      NA    21650 
  85        -16.6    0.500       1      NA      NA    29440 
  86        -16.5    0.111       1      NA      NA    22085 
  87        -16.5    0.111      10      NA      NA    26377 
  88        -16.5    0.139      36      NA      NA    36068 
  89        -16.5    0.139      12      NA      NA    20416 
  90        -16.4    0.250      20      NA      NA    5108 
  91        -16.4    0.194      10      NA      NA    18772 
  92        -16.4    0.500      31      NA      NA    40232 
  93        -16.4    0.167      63      NA      NA    13447 
  94        -16.4    0.167      23      NA      NA    26373 
  95        -16.4    0.111       2      NA      NA    11426 
  96        -16.4    0.111       6      NA      NA    22074 
  97        -16.3    0.444      21      NA      NA    31090 
  98        -16.3    0.056      30      NA      NA    188 
  99        -16.3    0.528      26      NA      NA    10962 
 100        -16.3    0.528      76      NA      NA    3745 
clean up unzipped map files
Detected 24 cores, using 24 cores
copying the ramaprob.data file from /opt/ADFRsuite-1.0/CCSBpckgs/ADCP/ramaprob.data to /home/larsmeuser/Projects/ADCP/3brl/random_fnc/len10_3/nwlhmaiidm
Performing search (200 ADCP runs with 20000000 steps each) ...
0%   10   20   30   40   50   60   70   80   90   100%
|----|----|----|----|----|----|----|----|----|----|


*
*
*
*
**
**
**
**
***
***
***
***
****
****
****
****
*****
*****
*****
*****
******
******
******
******
*******
*******
*******
*******
********
********
********
********
*********
*********
*********
*********
**********
**********
**********
**********
***********
***********
***********
***********
************
************
************
************
*************
*************
*************
*************
**************
**************
**************
**************
***************
***************
***************
***************
****************
****************
****************
****************
*****************
*****************
*****************
*****************
******************
******************
******************
******************
*******************
*******************
*******************
*******************
********************
********************
********************
********************
*********************
*********************
*********************
*********************
**********************
**********************
**********************
**********************
***********************
***********************
***********************
***********************
************************
************************
************************
************************
*************************
*************************
*************************
*************************
**************************
**************************
**************************
**************************
***************************
***************************
***************************
***************************
****************************
****************************
****************************
****************************
****************************
*****************************
*****************************
*****************************
******************************
******************************
******************************
******************************
*******************************
*******************************
*******************************
*******************************
********************************
********************************
********************************
********************************
*********************************
*********************************
*********************************
*********************************
**********************************
**********************************
**********************************
**********************************
***********************************
***********************************
***********************************
***********************************
************************************
************************************
************************************
************************************
*************************************
*************************************
*************************************
*************************************
**************************************
**************************************
**************************************
**************************************
***************************************
***************************************
***************************************
***************************************
****************************************
****************************************
****************************************
****************************************
*****************************************
*****************************************
*****************************************
*****************************************
******************************************
******************************************
******************************************
******************************************
*******************************************
*******************************************
*******************************************
*******************************************
********************************************
********************************************
********************************************
********************************************
*********************************************
*********************************************
*********************************************
*********************************************
**********************************************
**********************************************
**********************************************
**********************************************
***********************************************
***********************************************
***********************************************
***********************************************
************************************************
************************************************
************************************************
************************************************
*************************************************
*************************************************
*************************************************
*************************************************
**************************************************
Docking performed in 9087.77 seconds, i.e. 2 hours 31 minutes 27.766052 seconds 
finish calculating neighbors for 43779 poses with 51.5 seconds
mode |  affinity  | ref. | clust. | rmsd | energy | best |
     | (kcal/mol) | fnc  |  size  | stdv |  stdv  | run  |
-----+------------+------+--------+------+--------+------+
   1        -22.3    0.778     528      NA      NA    35059 
   2        -21.3    0.750     134      NA      NA    33517 
   3        -21.1    0.583      84      NA      NA    26062 
   4        -21.1    0.778      89      NA      NA    30771 
   5        -20.4    0.722      78      NA      NA    13677 
   6        -20.3    0.806      36      NA      NA    24883 
   7        -20.3    0.444      51      NA      NA    34612 
   8        -20.1    0.611      25      NA      NA    19616 
   9        -19.9    0.778      62      NA      NA    20979 
  10        -19.5    0.694      34      NA      NA    40156 
  11        -19.5    0.583      61      NA      NA    41186 
  12        -19.4    0.750      27      NA      NA    13192 
  13        -19.4    0.139      71      NA      NA    31036 
  14        -19.4    0.139      40      NA      NA    43279 
  15        -19.3    0.750      60      NA      NA    7702 
  16        -19.2    0.750      51      NA      NA    26738 
  17        -19.2    0.194      48      NA      NA    36161 
  18        -19.1    0.722      49      NA      NA    8497 
  19        -19.1    0.722      14      NA      NA    40608 
  20        -19.0    0.333      44      NA      NA    23372 
  21        -19.0    0.500      62      NA      NA    40143 
  22        -18.8    0.278      56      NA      NA    11455 
  23        -18.8    0.722      14      NA      NA    30734 
  24        -18.8    0.722      48      NA      NA    9904 
  25        -18.7    0.583       7      NA      NA    28129 
  26        -18.7    0.194      21      NA      NA    20015 
  27        -18.6    0.722      33      NA      NA    12475 
  28        -18.6    0.139       9      NA      NA    31459 
  29        -18.6    0.667      48      NA      NA    14128 
  30        -18.5    0.194      26      NA      NA    6889 
  31        -18.5    0.694      45      NA      NA    33455 
  32        -18.4    0.417      28      NA      NA    18694 
  33        -18.4    0.750      35      NA      NA    8787 
  34        -18.3    0.194      28      NA      NA    38995 
  35        -18.3    0.111      33      NA      NA    31455 
  36        -18.3    0.722      19      NA      NA    14369 
  37        -18.2    0.222      28      NA      NA    7494 
  38        -18.2    0.056      30      NA      NA    42374 
  39        -18.2    0.278       8      NA      NA    18019 
  40        -18.2    0.194      18      NA      NA    1818 
  41        -18.2    0.722      29      NA      NA    26745 
  42        -18.2    0.361      30      NA      NA    409 
  43        -18.1    0.750      65      NA      NA    13682 
  44        -18.0    0.694      33      NA      NA    2741 
  45        -18.0    0.500      47      NA      NA    16494 
  46        -18.0    0.917      22      NA      NA    14396 
  47        -18.0    0.667      16      NA      NA    10114 
  48        -18.0    0.111      55      NA      NA    34206 
  49        -17.9    0.667       1      NA      NA    25760 
  50        -17.9    0.750      17      NA      NA    12471 
  51        -17.9    0.361      31      NA      NA    18009 
  52        -17.9    0.222      76      NA      NA    17575 
  53        -17.9    0.139     128      NA      NA    7280 
  54        -17.9    0.361      67      NA      NA    37755 
  55        -17.9    0.167      47      NA      NA    11717 
  56        -17.8    0.167       1      NA      NA    29248 
  57        -17.8    0.250      43      NA      NA    29242 
  58        -17.8    0.222      33      NA      NA    30300 
  59        -17.8    0.639      14      NA      NA    8794 
  60        -17.8    0.083      32      NA      NA    7877 
  61        -17.7    0.861      13      NA      NA    24839 
  62        -17.7    0.639       8      NA      NA    8788 
  63        -17.7    0.194      45      NA      NA    24400 
  64        -17.6    0.194       6      NA      NA    43243 
  65        -17.6    0.333      45      NA      NA    10558 
  66        -17.6    0.167       1      NA      NA    29244 
  67        -17.6    0.167      48      NA      NA    5135 
  68        -17.6    0.667      33      NA      NA    32094 
  69        -17.5    0.111      43      NA      NA    25341 
  70        -17.5    0.167      23      NA      NA    41977 
  71        -17.5    0.250      57      NA      NA    9644 
  72        -17.5    0.722      15      NA      NA    38996 
  73        -17.5    0.722      16      NA      NA    10101 
  74        -17.4    0.278       1      NA      NA    5131 
  75        -17.4    0.222      13      NA      NA    29013 
  76        -17.4    0.250      11      NA      NA    37313 
  77        -17.4    0.222      35      NA      NA    14813 
  78        -17.4    0.083      60      NA      NA    10346 
  79        -17.4    0.222     106      NA      NA    8082 
  80        -17.4    0.250      45      NA      NA    36383 
  81        -17.4    0.139       6      NA      NA    23148 
  82        -17.4    0.194      58      NA      NA    15470 
  83        -17.3    0.056      40      NA      NA    11060 
  84        -17.3    0.639      10      NA      NA    29408 
  85        -17.3    0.333       2      NA      NA    36167 
  86        -17.3    0.389      32      NA      NA    24623 
  87        -17.3    0.222      78      NA      NA    22101 
  88        -17.3    0.194      60      NA      NA    27414 
  89        -17.3    0.139      30      NA      NA    16721 
  90        -17.2    0.222      13      NA      NA    19364 
  91        -17.2    0.139      14      NA      NA    23134 
  92        -17.2    0.167      33      NA      NA    22765 
  93        -17.2    0.333       4      NA      NA    1808 
  94        -17.2    0.139      12      NA      NA    20256 
  95        -17.2    0.250      33      NA      NA    18237 
  96        -17.2    0.194      63      NA      NA    18935 
  97        -17.2    0.250      15      NA      NA    20017 
  98        -17.2    0.028      27      NA      NA    21143 
  99        -17.1    0.361       4      NA      NA    12510 
 100        -17.1    0.167       5      NA      NA    7460 
clean up unzipped map files
Detected 24 cores, using 24 cores
copying the ramaprob.data file from /opt/ADFRsuite-1.0/CCSBpckgs/ADCP/ramaprob.data to /home/larsmeuser/Projects/ADCP/3brl/random_fnc/len10_3/heiqnngsrm
Performing search (200 ADCP runs with 20000000 steps each) ...
0%   10   20   30   40   50   60   70   80   90   100%
|----|----|----|----|----|----|----|----|----|----|


*
*
*
*
**
**
**
**
***
***
***
***
****
****
****
****
*****
*****
*****
*****
******
******
******
******
*******
*******
*******
*******
********
********
********
********
*********
*********
*********
*********
**********
**********
**********
**********
***********
***********
***********
***********
************
************
************
************
*************
*************
*************
*************
**************
**************
**************
**************
***************
***************
***************
***************
****************
****************
****************
****************
*****************
*****************
*****************
*****************
******************
******************
******************
******************
*******************
*******************
*******************
*******************
********************
********************
********************
********************
*********************
*********************
*********************
*********************
**********************
**********************
**********************
**********************
***********************
***********************
***********************
***********************
************************
************************
************************
************************
*************************
*************************
*************************
*************************
**************************
**************************
**************************
**************************
***************************
***************************
***************************
***************************
****************************
****************************
****************************
****************************
****************************
*****************************
*****************************
*****************************
******************************
******************************
******************************
******************************
*******************************
*******************************
*******************************
*******************************
********************************
********************************
********************************
********************************
*********************************
*********************************
*********************************
*********************************
**********************************
**********************************
**********************************
**********************************
***********************************
***********************************
***********************************
***********************************
************************************
************************************
************************************
************************************
*************************************
*************************************
*************************************
*************************************
**************************************
**************************************
**************************************
**************************************
***************************************
***************************************
***************************************
***************************************
****************************************
****************************************
****************************************
****************************************
*****************************************
*****************************************
*****************************************
*****************************************
******************************************
******************************************
******************************************
******************************************
*******************************************
*******************************************
*******************************************
*******************************************
********************************************
********************************************
********************************************
********************************************
*********************************************
*********************************************
*********************************************
*********************************************
**********************************************
**********************************************
**********************************************
**********************************************
***********************************************
***********************************************
***********************************************
***********************************************
************************************************
************************************************
************************************************
************************************************
*************************************************
*************************************************
*************************************************
*************************************************
**************************************************
Docking performed in 11402.03 seconds, i.e. 3 hours 10 minutes 02.027713 seconds 
finish calculating neighbors for 36600 poses with 50.6 seconds
mode |  affinity  | ref. | clust. | rmsd | energy | best |
     | (kcal/mol) | fnc  |  size  | stdv |  stdv  | run  |
-----+------------+------+--------+------+--------+------+
   1        -20.3    0.250      82      NA      NA    22918 
   2        -19.6    0.083      38      NA      NA    17882 
   3        -19.6    0.694     195      NA      NA    27557 
   4        -19.3    0.139      39      NA      NA    19437 
   5        -19.3    0.722      59      NA      NA    10259 
   6        -19.1    0.111      74      NA      NA    22705 
   7        -19.1    0.083      46      NA      NA    34447 
   8        -18.9    0.194      36      NA      NA    29936 
   9        -18.8    0.194      52      NA      NA    26382 
  10        -18.8    0.444      45      NA      NA    28136 
  11        -18.7    0.167      21      NA      NA    30331 
  12        -18.6    0.722     127      NA      NA    11861 
  13        -18.4    0.194      36      NA      NA    13464 
  14        -18.4    0.111      30      NA      NA    17652 
  15        -18.3    0.111      56      NA      NA    5983 
  16        -18.3    0.222      27      NA      NA    35219 
  17        -18.3    0.222      15      NA      NA    21741 
  18        -18.2    0.583      16      NA      NA    24554 
  19        -18.2    0.194      21      NA      NA    7856 
  20        -18.2    0.111      40      NA      NA    23944 
  21        -18.2    0.194      32      NA      NA    17209 
  22        -18.2    0.722       4      NA      NA    36571 
  23        -18.2    0.194     123      NA      NA    19818 
  24        -18.1    0.111      36      NA      NA    1372 
  25        -18.0    0.056      27      NA      NA    14472 
  26        -18.0    0.083      40      NA      NA    15499 
  27        -17.9    0.194      24      NA      NA    8958 
  28        -17.9    0.667      63      NA      NA    32141 
  29        -17.9    0.139      19      NA      NA    22661 
  30        -17.9    0.167      13      NA      NA    6367 
  31        -17.9    0.111       3      NA      NA    21732 
  32        -17.8    0.222      29      NA      NA    22875 
  33        -17.8    0.111      14      NA      NA    34426 
  34        -17.8    0.000      30      NA      NA    31200 
  35        -17.8    0.139      41      NA      NA    16974 
  36        -17.7    0.667      49      NA      NA    9317 
  37        -17.7    0.139      20      NA      NA    29400 
  38        -17.7    0.111      22      NA      NA    5240 
  39        -17.6    0.444      42      NA      NA    7245 
  40        -17.6    0.083      22      NA      NA    14660 
  41        -17.5    0.722      17      NA      NA    13665 
  42        -17.5    0.222      18      NA      NA    33743 
  43        -17.5    0.583      95      NA      NA    16205 
  44        -17.5    0.389       4      NA      NA    36592 
  45        -17.5    0.083      25      NA      NA    25575 
  46        -17.4    0.139      33      NA      NA    27134 
  47        -17.4    0.333      29      NA      NA    19976 
  48        -17.4    0.111      36      NA      NA    8061 
  49        -17.4    0.583       3      NA      NA    24537 
  50        -17.3    0.139       8      NA      NA    22352 
  51        -17.3    0.111      46      NA      NA    33553 
  52        -17.3    0.667      51      NA      NA    12624 
  53        -17.3    0.111      33      NA      NA    31567 
  54        -17.3    0.361      19      NA      NA    24558 
  55        -17.3    0.111      30      NA      NA    30118 
  56        -17.3    0.528      18      NA      NA    13142 
  57        -17.2    0.194       5      NA      NA    8950 
  58        -17.2    0.333      67      NA      NA    34095 
  59        -17.2    0.472      31      NA      NA    28835 
  60        -17.2    0.111       2      NA      NA    34451 
  61        -17.2    0.389      82      NA      NA    18315 
  62        -17.1    0.528      83      NA      NA    30476 
  63        -17.1    0.667       5      NA      NA    16211 
  64        -17.1    0.083      25      NA      NA    4906 
  65        -17.1    0.111      30      NA      NA    2590 
  66        -17.1    0.167      39      NA      NA    2738 
  67        -17.1    0.222       9      NA      NA    7621 
  68        -17.1    0.111      33      NA      NA    35227 
  69        -17.1    0.194       1      NA      NA    29938 
  70        -17.1    0.194      28      NA      NA    6552 
  71        -17.0    0.556      47      NA      NA    10738 
  72        -17.0    0.222       4      NA      NA    23348 
  73        -17.0    0.222      70      NA      NA    6147 
  74        -17.0    0.111       1      NA      NA    5244 
  75        -17.0    0.194      24      NA      NA    14963 
  76        -17.0    0.056      19      NA      NA    553 
  77        -17.0    0.556      10      NA      NA    18648 
  78        -17.0    0.611      27      NA      NA    5604 
  79        -16.9    0.194       3      NA      NA    32826 
  80        -16.9    0.444      10      NA      NA    28665 
  81        -16.9    0.111      24      NA      NA    17876 
  82        -16.9    0.194      32      NA      NA    26377 
  83        -16.9    0.167      26      NA      NA    32822 
  84        -16.9    0.111       2      NA      NA    33746 
  85        -16.9    0.139      29      NA      NA    21715 
  86        -16.9    0.361      18      NA      NA    35023 
  87        -16.8    0.111       7      NA      NA    34452 
  88        -16.8    0.222       6      NA      NA    30301 
  89        -16.8    0.583      20      NA      NA    36590 
  90        -16.8    0.083      45      NA      NA    21978 
  91        -16.8    0.611       8      NA      NA    30864 
  92        -16.8    0.083      24      NA      NA    14473 
  93        -16.8    0.611      29      NA      NA    35809 
  94        -16.8    0.139      16      NA      NA    19204 
  95        -16.8    0.111       5      NA      NA    1343 
  96        -16.8    0.333      53      NA      NA    13312 
  97        -16.8    0.222       6      NA      NA    7442 
  98        -16.8    0.194       8      NA      NA    30323 
  99        -16.8    0.222       4      NA      NA    29943 
 100        -16.7    0.194      14      NA      NA    7622 
clean up unzipped map files
Detected 24 cores, using 24 cores
copying the ramaprob.data file from /opt/ADFRsuite-1.0/CCSBpckgs/ADCP/ramaprob.data to /home/larsmeuser/Projects/ADCP/3brl/random_fnc/len10_3/crhhkvalwq
Performing search (200 ADCP runs with 20000000 steps each) ...
0%   10   20   30   40   50   60   70   80   90   100%
|----|----|----|----|----|----|----|----|----|----|


*
*
*
*
**
**
**
**
***
***
***
***
****
****
****
****
*****
*****
*****
*****
******
******
******
******
*******
*******
*******
*******
********
********
********
********
*********
*********
*********
*********
**********
**********
**********
**********
***********
***********
***********
***********
************
************
************
************
*************
*************
*************
*************
**************
**************
**************
**************
***************
***************
***************
***************
****************
****************
****************
****************
*****************
*****************
*****************
*****************
******************
******************
******************
******************
*******************
*******************
*******************
*******************
********************
********************
********************
********************
*********************
*********************
*********************
*********************
**********************
**********************
**********************
**********************
***********************
***********************
***********************
***********************
************************
************************
************************
************************
*************************
*************************
*************************
*************************
**************************
**************************
**************************
**************************
***************************
***************************
***************************
***************************
****************************
****************************
****************************
****************************
****************************
*****************************
*****************************
*****************************
******************************
******************************
******************************
******************************
*******************************
*******************************
*******************************
*******************************
********************************
********************************
********************************
********************************
*********************************
*********************************
*********************************
*********************************
**********************************
**********************************
**********************************
**********************************
***********************************
***********************************
***********************************
***********************************
************************************
************************************
************************************
************************************
*************************************
*************************************
*************************************
*************************************
**************************************
**************************************
**************************************
**************************************
***************************************
***************************************
***************************************
***************************************
****************************************
****************************************
****************************************
****************************************
*****************************************
*****************************************
*****************************************
*****************************************
******************************************
******************************************
******************************************
******************************************
*******************************************
*******************************************
*******************************************
*******************************************
********************************************
********************************************
********************************************
********************************************
*********************************************
*********************************************
*********************************************
*********************************************
**********************************************
**********************************************
**********************************************
**********************************************
***********************************************
***********************************************
***********************************************
***********************************************
************************************************
************************************************
************************************************
************************************************
*************************************************
*************************************************
*************************************************
*************************************************
**************************************************
Docking performed in 11392.02 seconds, i.e. 3 hours 09 minutes 52.022764 seconds 
finish calculating neighbors for 36367 poses with 48.8 seconds
mode |  affinity  | ref. | clust. | rmsd | energy | best |
     | (kcal/mol) | fnc  |  size  | stdv |  stdv  | run  |
-----+------------+------+--------+------+--------+------+
   1        -21.4    0.722     101      NA      NA    20982 
   2        -20.5    0.694      37      NA      NA    19097 
   3        -20.4    0.639      59      NA      NA    8697 
   4        -20.2    0.694      36      NA      NA    27681 
   5        -20.1    0.806      32      NA      NA    32538 
   6        -20.1    0.917      71      NA      NA    10643 
   7        -20.0    0.194      86      NA      NA    1115 
   8        -20.0    0.167      27      NA      NA    28903 
   9        -19.9    0.278      37      NA      NA    23779 
  10        -19.8    0.472      35      NA      NA    2932 
  11        -19.8    0.528      31      NA      NA    23187 
  12        -19.7    0.500      17      NA      NA    15990 
  13        -19.7    0.667      25      NA      NA    23557 
  14        -19.6    0.667      37      NA      NA    208 
  15        -19.6    0.250       1      NA      NA    23781 
  16        -19.6    0.806      43      NA      NA    34237 
  17        -19.6    0.667      29      NA      NA    25349 
  18        -19.5    0.639      50      NA      NA    14530 
  19        -19.4    0.111       4      NA      NA    28896 
  20        -19.4    0.500      46      NA      NA    26833 
  21        -19.4    0.722      12      NA      NA    21158 
  22        -19.3    0.556      13      NA      NA    15980 
  23        -19.3    0.556      10      NA      NA    23181 
  24        -19.2    0.167       9      NA      NA    2231 
  25        -19.1    0.389      14      NA      NA    17429 
  26        -19.1    0.222      45      NA      NA    10053 
  27        -19.0    0.556      50      NA      NA    12167 
  28        -19.0    0.528      20      NA      NA    29809 
  29        -19.0    0.778      29      NA      NA    34788 
  30        -18.8    0.667      24      NA      NA    23548 
  31        -18.8    0.417      23      NA      NA    15648 
  32        -18.8    0.111      28      NA      NA    22545 
  33        -18.8    0.222      30      NA      NA    2235 
  34        -18.8    0.639      24      NA      NA    25350 
  35        -18.7    0.750      17      NA      NA    28578 
  36        -18.7    0.278       2      NA      NA    23785 
  37        -18.7    0.833      20      NA      NA    32529 
  38        -18.7    0.667       5      NA      NA    11701 
  39        -18.7    0.250      21      NA      NA    18404 
  40        -18.7    0.417      36      NA      NA    6249 
  41        -18.7    0.583      36      NA      NA    13084 
  42        -18.6    0.472       1      NA      NA    10641 
  43        -18.6    0.444      20      NA      NA    19984 
  44        -18.5    0.444      49      NA      NA    20541 
  45        -18.5    0.222      58      NA      NA    33489 
  46        -18.5    0.722      16      NA      NA    35838 
  47        -18.4    0.167      20      NA      NA    4431 
  48        -18.4    0.611      14      NA      NA    31237 
  49        -18.4    0.306      34      NA      NA    35659 
  50        -18.4    0.222       1      NA      NA    1122 
  51        -18.4    0.528      61      NA      NA    29289 
  52        -18.4    0.694      26      NA      NA    10231 
  53        -18.4    0.417       7      NA      NA    16562 
  54        -18.3    0.833      13      NA      NA    2743 
  55        -18.3    0.667      10      NA      NA    21162 
  56        -18.3    0.528      27      NA      NA    25526 
  57        -18.3    0.472      31      NA      NA    6934 
  58        -18.3    0.222       5      NA      NA    722 
  59        -18.3    0.500      34      NA      NA    17433 
  60        -18.3    0.722       2      NA      NA    30721 
  61        -18.3    0.556      10      NA      NA    4765 
  62        -18.2    0.333      18      NA      NA    4217 
  63        -18.2    0.083      37      NA      NA    14847 
  64        -18.2    0.389      25      NA      NA    26095 
  65        -18.2    0.528       1      NA      NA    23551 
  66        -18.2    0.583      50      NA      NA    1488 
  67        -18.2    0.667      20      NA      NA    31238 
  68        -18.2    0.611      32      NA      NA    31097 
  69        -18.2    0.222      43      NA      NA    5948 
  70        -18.2    0.194      17      NA      NA    28897 
  71        -18.2    0.139      23      NA      NA    17065 
  72        -18.1    0.833       2      NA      NA    30720 
  73        -18.1    0.778      18      NA      NA    8081 
  74        -18.0    0.389       1      NA      NA    19988 
  75        -18.0    0.306      23      NA      NA    16546 
  76        -18.0    0.417      17      NA      NA    11961 
  77        -18.0    0.528      28      NA      NA    27333 
  78        -18.0    0.361      10      NA      NA    587 
  79        -18.0    0.194       2      NA      NA    747 
  80        -18.0    0.611       1      NA      NA    27323 
  81        -18.0    0.250      75      NA      NA    18876 
  82        -18.0    0.222      31      NA      NA    23357 
  83        -17.9    0.639       3      NA      NA    186 
  84        -17.9    0.806       6      NA      NA    3788 
  85        -17.9    0.222      24      NA      NA    21550 
  86        -17.9    0.389       9      NA      NA    2747 
  87        -17.9    0.361      16      NA      NA    6751 
  88        -17.9    0.167      77      NA      NA    9165 
  89        -17.9    0.667      27      NA      NA    21160 
  90        -17.9    0.528      14      NA      NA    10437 
  91        -17.9    0.500       1      NA      NA    23145 
  92        -17.8    0.694      10      NA      NA    575 
  93        -17.8    0.472       7      NA      NA    15283 
  94        -17.8    0.333      17      NA      NA    16203 
  95        -17.8    0.167      36      NA      NA    32878 
  96        -17.8    0.556      17      NA      NA    22799 
  97        -17.8    0.222      62      NA      NA    13428 
  98        -17.8    0.167      66      NA      NA    36010 
  99        -17.8    0.111      42      NA      NA    35308 
 100        -17.7    0.917       1      NA      NA    28577 
clean up unzipped map files
Detected 24 cores, using 24 cores
copying the ramaprob.data file from /opt/ADFRsuite-1.0/CCSBpckgs/ADCP/ramaprob.data to /home/larsmeuser/Projects/ADCP/3brl/random_fnc/len10_3/fvfsccveac
Performing search (200 ADCP runs with 20000000 steps each) ...
0%   10   20   30   40   50   60   70   80   90   100%
|----|----|----|----|----|----|----|----|----|----|


*
*
*
*
**
**
**
**
***
***
***
***
****
****
****
****
*****
*****
*****
*****
******
******
******
******
*******
*******
*******
*******
********
********
********
********
*********
*********
*********
*********
**********
**********
**********
**********
***********
***********
***********
***********
************
************
************
************
*************
*************
*************
*************
**************
**************
**************
**************
***************
***************
***************
***************
****************
****************
****************
****************
*****************
*****************
*****************
*****************
******************
******************
******************
******************
*******************
*******************
*******************
*******************
********************
********************
********************
********************
*********************
*********************
*********************
*********************
**********************
**********************
**********************
**********************
***********************
***********************
***********************
***********************
************************
************************
************************
************************
*************************
*************************
*************************
*************************
**************************
**************************
**************************
**************************
***************************
***************************
***************************
***************************
****************************
****************************
****************************
****************************
****************************
*****************************
*****************************
*****************************
******************************
******************************
******************************
******************************
*******************************
*******************************
*******************************
*******************************
********************************
********************************
********************************
********************************
*********************************
*********************************
*********************************
*********************************
**********************************
**********************************
**********************************
**********************************
***********************************
***********************************
***********************************
***********************************
************************************
************************************
************************************
************************************
*************************************
*************************************
*************************************
*************************************
**************************************
**************************************
**************************************
**************************************
***************************************
***************************************
***************************************
***************************************
****************************************
****************************************
****************************************
****************************************
*****************************************
*****************************************
*****************************************
*****************************************
******************************************
******************************************
******************************************
******************************************
*******************************************
*******************************************
*******************************************
*******************************************
********************************************
********************************************
********************************************
********************************************
*********************************************
*********************************************
*********************************************
*********************************************
**********************************************
**********************************************
**********************************************
**********************************************
***********************************************
***********************************************
***********************************************
***********************************************
************************************************
************************************************
************************************************
************************************************
*************************************************
*************************************************
*************************************************
*************************************************
**************************************************
Docking performed in 5150.78 seconds, i.e. 1 hours 25 minutes 50.783163 seconds 
finish calculating neighbors for 44189 poses with 61.1 seconds
mode |  affinity  | ref. | clust. | rmsd | energy | best |
     | (kcal/mol) | fnc  |  size  | stdv |  stdv  | run  |
-----+------------+------+--------+------+--------+------+
   1        -19.6    0.556     438      NA      NA    38344 
   2        -19.0    0.528      38      NA      NA    18495 
   3        -18.2    0.194      54      NA      NA    38592 
   4        -17.9    0.806      95      NA      NA    14570 
   5        -17.9    0.528     215      NA      NA    26148 
   6        -17.8    0.833      40      NA      NA    43659 
   7        -17.7    0.500      79      NA      NA    43942 
   8        -17.6    0.889      88      NA      NA    44188 
   9        -17.5    0.833      97      NA      NA    15461 
  10        -17.3    0.889      69      NA      NA    29259 
  11        -17.2    0.861      22      NA      NA    39554 
  12        -17.2    0.806       4      NA      NA    8888 
  13        -17.1    0.472      56      NA      NA    40933 
  14        -16.7    0.750      43      NA      NA    3316 
  15        -16.7    0.167      16      NA      NA    261 
  16        -16.6    0.528      28      NA      NA    15966 
  17        -16.6    0.583      66      NA      NA    2418 
  18        -16.5    0.389      82      NA      NA    38818 
  19        -16.5    0.417      23      NA      NA    18449 
  20        -16.4    0.778      56      NA      NA    15248 
  21        -16.4    0.194      53      NA      NA    12335 
  22        -16.4    0.194      46      NA      NA    30013 
  23        -16.4    0.111      50      NA      NA    6736 
  24        -16.3    0.056      24      NA      NA    5943 
  25        -16.3    0.361       1      NA      NA    15239 
  26        -16.3    0.917       1      NA      NA    43664 
  27        -16.3    0.250      26      NA      NA    23902 
  28        -16.3    0.167      26      NA      NA    18898 
  29        -16.2    0.750      96      NA      NA    21990 
  30        -16.2    0.806       2      NA      NA    33234 
  31        -16.2    0.583     108      NA      NA    22185 
  32        -16.2    0.167      63      NA      NA    1964 
  33        -16.2    0.472      57      NA      NA    21274 
  34        -16.1    0.972       4      NA      NA    33245 
  35        -16.1    0.444      46      NA      NA    917 
  36        -16.1    0.389       7      NA      NA    23496 
  37        -16.1    0.611      67      NA      NA    12559 
  38        -16.1    0.750      92      NA      NA    41993 
  39        -16.1    0.056      37      NA      NA    5242 
  40        -16.1    0.528      43      NA      NA    19767 
  41        -16.1    0.250      52      NA      NA    23258 
  42        -16.0    0.111      38      NA      NA    43398 
  43        -16.0    0.556       7      NA      NA    39285 
  44        -16.0    0.750       1      NA      NA    14568 
  45        -16.0    0.389      55      NA      NA    3548 
  46        -16.0    0.472      17      NA      NA    8837 
  47        -15.9    0.611      35      NA      NA    21732 
  48        -15.9    0.361      35      NA      NA    31475 
  49        -15.9    0.833      25      NA      NA    33247 
  50        -15.9    0.833       8      NA      NA    22806 
  51        -15.9    0.222       2      NA      NA    8890 
  52        -15.8    0.444      64      NA      NA    38346 
  53        -15.8    0.333      38      NA      NA    20399 
  54        -15.8    0.111      34      NA      NA    18905 
  55        -15.7    0.750       3      NA      NA    21997 
  56        -15.7    0.222      49      NA      NA    13263 
  57        -15.7    0.694      37      NA      NA    28487 
  58        -15.7    0.194      27      NA      NA    18264 
  59        -15.7    0.167      54      NA      NA    10361 
  60        -15.7    0.417       3      NA      NA    25445 
  61        -15.7    0.083      76      NA      NA    11530 
  62        -15.6    0.222      36      NA      NA    30692 
  63        -15.6    0.111      13      NA      NA    7170 
  64        -15.6    0.361       2      NA      NA    43394 
  65        -15.6    0.139       1      NA      NA    5238 
  66        -15.6    0.583       9      NA      NA    26153 
  67        -15.6    0.444       1      NA      NA    15247 
  68        -15.6    0.833       4      NA      NA    24996 
  69        -15.5    0.667       7      NA      NA    17147 
  70        -15.5    0.083      25      NA      NA    41556 
  71        -15.5    0.056      16      NA      NA    28743 
  72        -15.5    0.222      57      NA      NA    7644 
  73        -15.5    0.056       4      NA      NA    6729 
  74        -15.5    0.250      50      NA      NA    19126 
  75        -15.4    0.500       8      NA      NA    28284 
  76        -15.4    0.472      24      NA      NA    27300 
  77        -15.4    0.444       1      NA      NA    43939 
  78        -15.4    0.139      45      NA      NA    28031 
  79        -15.4    0.611      41      NA      NA    22798 
  80        -15.4    0.139      58      NA      NA    31907 
  81        -15.4    0.167       1      NA      NA    18258 
  82        -15.4    0.167      62      NA      NA    7634 
  83        -15.3    0.083      34      NA      NA    3028 
  84        -15.3    0.139      46      NA      NA    35454 
  85        -15.3    0.111     152      NA      NA    26634 
  86        -15.3    0.778       6      NA      NA    43625 
  87        -15.3    0.417       1      NA      NA    31468 
  88        -15.3    0.917       1      NA      NA    22803 
  89        -15.2    0.222      18      NA      NA    32159 
  90        -15.2    0.056      16      NA      NA    1091 
  91        -15.2    0.417      23      NA      NA    36909 
  92        -15.2    0.472      10      NA      NA    43893 
  93        -15.1    0.278      11      NA      NA    5947 
  94        -15.1    0.111      18      NA      NA    7159 
  95        -15.1    0.389       4      NA      NA    39246 
  96        -15.1    0.278      33      NA      NA    20203 
  97        -15.1    0.167      34      NA      NA    31691 
  98        -15.1    0.389       1      NA      NA    39281 
  99        -15.1    0.333      47      NA      NA    266 
 100        -15.1    0.139       1      NA      NA    31912 
clean up unzipped map files
Detected 24 cores, using 24 cores
copying the ramaprob.data file from /opt/ADFRsuite-1.0/CCSBpckgs/ADCP/ramaprob.data to /home/larsmeuser/Projects/ADCP/3brl/random_fnc/len10_3/ehgfagcled
Performing search (200 ADCP runs with 20000000 steps each) ...
0%   10   20   30   40   50   60   70   80   90   100%
|----|----|----|----|----|----|----|----|----|----|


*
*
*
*
**
**
**
**
***
***
***
***
****
****
****
****
*****
*****
*****
*****
******
******
******
******
*******
*******
*******
*******
********
********
********
********
*********
*********
*********
*********
**********
**********
**********
**********
***********
***********
***********
***********
************
************
************
************
*************
*************
*************
*************
**************
**************
**************
**************
***************
***************
***************
***************
****************
****************
****************
****************
*****************
*****************
*****************
*****************
******************
******************
******************
******************
*******************
*******************
*******************
*******************
********************
********************
********************
********************
*********************
*********************
*********************
*********************
**********************
**********************
**********************
**********************
***********************
***********************
***********************
***********************
************************
************************
************************
************************
*************************
*************************
*************************
*************************
**************************
**************************
**************************
**************************
***************************
***************************
***************************
***************************
****************************
****************************
****************************
****************************
****************************
*****************************
*****************************
*****************************
******************************
******************************
******************************
******************************
*******************************
*******************************
*******************************
*******************************
********************************
********************************
********************************
********************************
*********************************
*********************************
*********************************
*********************************
**********************************
**********************************
**********************************
**********************************
***********************************
***********************************
***********************************
***********************************
************************************
************************************
************************************
************************************
*************************************
*************************************
*************************************
*************************************
**************************************
**************************************
**************************************
**************************************
***************************************
***************************************
***************************************
***************************************
****************************************
****************************************
****************************************
****************************************
*****************************************
*****************************************
*****************************************
*****************************************
******************************************
******************************************
******************************************
******************************************
*******************************************
*******************************************
*******************************************
*******************************************
********************************************
********************************************
********************************************
********************************************
*********************************************
*********************************************
*********************************************
*********************************************
**********************************************
**********************************************
**********************************************
**********************************************
***********************************************
***********************************************
***********************************************
***********************************************
************************************************
************************************************
************************************************
************************************************
*************************************************
*************************************************
*************************************************
*************************************************
**************************************************
Docking performed in 5947.53 seconds, i.e. 1 hours 39 minutes 07.528850 seconds 
finish calculating neighbors for 41446 poses with 61.7 seconds
mode |  affinity  | ref. | clust. | rmsd | energy | best |
     | (kcal/mol) | fnc  |  size  | stdv |  stdv  | run  |
-----+------------+------+--------+------+--------+------+
   1        -18.9    0.444      50      NA      NA    15395 
   2        -18.7    0.250      73      NA      NA    34718 
   3        -18.5    0.139      64      NA      NA    20179 
   4        -18.5    0.778      55      NA      NA    25094 
   5        -18.4    0.667      31      NA      NA    39676 
   6        -18.0    0.500      19      NA      NA    29837 
   7        -18.0    0.444      49      NA      NA    23324 
   8        -17.8    0.778      22      NA      NA    23524 
   9        -17.8    0.806      76      NA      NA    19890 
  10        -17.8    0.361      55      NA      NA    7921 
  11        -17.6    0.139      26      NA      NA    36025 
  12        -17.6    0.500      56      NA      NA    5604 
  13        -17.6    0.306      53      NA      NA    28583 
  14        -17.5    0.222       3      NA      NA    36376 
  15        -17.4    0.194      27      NA      NA    3373 
  16        -17.4    0.694      85      NA      NA    36852 
  17        -17.4    0.722      15      NA      NA    39670 
  18        -17.3    0.000      19      NA      NA    14251 
  19        -17.2    0.139      46      NA      NA    22241 
  20        -17.1    0.167      35      NA      NA    7695 
  21        -17.1    0.333      38      NA      NA    35642 
  22        -17.0    0.167      43      NA      NA    39032 
  23        -17.0    0.583      15      NA      NA    6788 
  24        -17.0    0.222      38      NA      NA    19013 
  25        -17.0    0.222      63      NA      NA    3773 
  26        -17.0    0.639      53      NA      NA    40139 
  27        -17.0    0.278      26      NA      NA    34279 
  28        -17.0    0.194       1      NA      NA    5608 
  29        -17.0    0.306      37      NA      NA    23937 
  30        -17.0    0.528      33      NA      NA    29818 
  31        -16.9    0.361      32      NA      NA    9596 
  32        -16.9    0.750      30      NA      NA    26994 
  33        -16.9    0.750      48      NA      NA    9860 
  34        -16.9    0.667      54      NA      NA    31101 
  35        -16.8    0.778      38      NA      NA    38446 
  36        -16.8    0.639      20      NA      NA    27903 
  37        -16.8    0.694       7      NA      NA    17350 
  38        -16.7    0.444      12      NA      NA    31792 
  39        -16.7    0.222      43      NA      NA    13823 
  40        -16.6    0.194      26      NA      NA    2153 
  41        -16.6    0.222      45      NA      NA    23774 
  42        -16.6    0.194      72      NA      NA    41221 
  43        -16.6    0.444      14      NA      NA    23525 
  44        -16.6    0.222      40      NA      NA    32146 
  45        -16.6    0.250      55      NA      NA    8368 
  46        -16.5    0.472      37      NA      NA    31782 
  47        -16.5    0.500      29      NA      NA    22031 
  48        -16.5    0.361      68      NA      NA    27686 
  49        -16.5    0.333      24      NA      NA    14023 
  50        -16.5    0.500      12      NA      NA    33805 
  51        -16.5    0.278      31      NA      NA    40649 
  52        -16.4    0.750      39      NA      NA    4882 
  53        -16.4    0.667      16      NA      NA    18593 
  54        -16.4    0.083      36      NA      NA    22651 
  55        -16.4    0.333      58      NA      NA    10299 
  56        -16.4    0.194      26      NA      NA    26130 
  57        -16.4    0.806       2      NA      NA    31791 
  58        -16.4    0.556      26      NA      NA    6775 
  59        -16.4    0.361      27      NA      NA    41445 
  60        -16.4    0.361      13      NA      NA    30511 
  61        -16.4    0.389      10      NA      NA    12991 
  62        -16.3    0.083      21      NA      NA    28288 
  63        -16.3    0.583       1      NA      NA    6789 
  64        -16.3    0.722      46      NA      NA    34281 
  65        -16.3    0.250      24      NA      NA    12161 
  66        -16.3    0.139       8      NA      NA    7002 
  67        -16.2    0.083      22      NA      NA    30308 
  68        -16.2    0.167      52      NA      NA    32624 
  69        -16.2    0.556      34      NA      NA    4373 
  70        -16.2    0.583      27      NA      NA    26370 
  71        -16.2    0.167       1      NA      NA    30316 
  72        -16.2    0.306      19      NA      NA    471 
  73        -16.2    0.278      49      NA      NA    25511 
  74        -16.2    0.417       1      NA      NA    17344 
  75        -16.1    0.306       1      NA      NA    27893 
  76        -16.1    0.361       1      NA      NA    14028 
  77        -16.1    0.111      26      NA      NA    19252 
  78        -16.1    0.778      25      NA      NA    35186 
  79        -16.1    0.167      45      NA      NA    2148 
  80        -16.1    0.250       8      NA      NA    35644 
  81        -16.1    0.167      39      NA      NA    13425 
  82        -16.1    0.583       5      NA      NA    26372 
  83        -16.0    0.694       1      NA      NA    4872 
  84        -16.0    0.444      34      NA      NA    11707 
  85        -16.0    0.500      24      NA      NA    15339 
  86        -16.0    0.306      32      NA      NA    14626 
  87        -15.9    0.694      61      NA      NA    8969 
  88        -15.9    0.417       1      NA      NA    19010 
  89        -15.9    0.111      47      NA      NA    36018 
  90        -15.9    0.306      27      NA      NA    17766 
  91        -15.9    0.111      21      NA      NA    24621 
  92        -15.9    0.139      17      NA      NA    3981 
  93        -15.9    0.028      14      NA      NA    25286 
  94        -15.9    0.083      27      NA      NA    12756 
  95        -15.9    0.278       3      NA      NA    40644 
  96        -15.9    0.306      13      NA      NA    30072 
  97        -15.9    0.833      37      NA      NA    20391 
  98        -15.9    0.250      10      NA      NA    36364 
  99        -15.9    0.194      14      NA      NA    6995 
 100        -15.9    0.333       1      NA      NA    40141 
clean up unzipped map files
Detected 24 cores, using 24 cores
copying the ramaprob.data file from /opt/ADFRsuite-1.0/CCSBpckgs/ADCP/ramaprob.data to /home/larsmeuser/Projects/ADCP/3brl/random_fnc/len10_3/affwrglisi
Performing search (200 ADCP runs with 20000000 steps each) ...
0%   10   20   30   40   50   60   70   80   90   100%
|----|----|----|----|----|----|----|----|----|----|


*
*
*
*
**
**
**
**
***
***
***
***
****
****
****
****
*****
*****
*****
*****
******
******
******
******
*******
*******
*******
*******
********
********
********
********
*********
*********
*********
*********
**********
**********
**********
**********
***********
***********
***********
***********
************
************
************
************
*************
*************
*************
*************
**************
**************
**************
**************
***************
***************
***************
***************
****************
****************
****************
****************
*****************
*****************
*****************
*****************
******************
******************
******************
******************
*******************
*******************
*******************
*******************
********************
********************
********************
********************
*********************
*********************
*********************
*********************
**********************
**********************
**********************
**********************
***********************
***********************
***********************
***********************
************************
************************
************************
************************
*************************
*************************
*************************
*************************
**************************
**************************
**************************
**************************
***************************
***************************
***************************
***************************
****************************
****************************
****************************
****************************
****************************
*****************************
*****************************
*****************************
******************************
******************************
******************************
******************************
*******************************
*******************************
*******************************
*******************************
********************************
********************************
********************************
********************************
*********************************
*********************************
*********************************
*********************************
**********************************
**********************************
**********************************
**********************************
***********************************
***********************************
***********************************
***********************************
************************************
************************************
************************************
************************************
*************************************
*************************************
*************************************
*************************************
**************************************
**************************************
**************************************
**************************************
***************************************
***************************************
***************************************
***************************************
****************************************
****************************************
****************************************
****************************************
*****************************************
*****************************************
*****************************************
*****************************************
******************************************
******************************************
******************************************
******************************************
*******************************************
*******************************************
*******************************************
*******************************************
********************************************
********************************************
********************************************
********************************************
*********************************************
*********************************************
*********************************************
*********************************************
**********************************************
**********************************************
**********************************************
**********************************************
***********************************************
***********************************************
***********************************************
***********************************************
************************************************
************************************************
************************************************
************************************************
*************************************************
*************************************************
*************************************************
*************************************************
**************************************************
Docking performed in 8921.53 seconds, i.e. 2 hours 28 minutes 41.530512 seconds 
finish calculating neighbors for 39222 poses with 60.3 seconds
mode |  affinity  | ref. | clust. | rmsd | energy | best |
     | (kcal/mol) | fnc  |  size  | stdv |  stdv  | run  |
-----+------------+------+--------+------+--------+------+
   1        -19.9    0.944     111      NA      NA    18844 
   2        -19.6    0.306      73      NA      NA    30293 
   3        -19.3    0.222      31      NA      NA    27977 
   4        -19.2    0.222     134      NA      NA    10884 
   5        -19.1    0.167      61      NA      NA    22300 
   6        -19.0    0.028      32      NA      NA    25161 
   7        -18.9    0.583      65      NA      NA    16811 
   8        -18.8    0.056      40      NA      NA    25574 
   9        -18.8    0.667      21      NA      NA    33999 
  10        -18.8    0.972      45      NA      NA    21656 
  11        -18.7    0.139      90      NA      NA    18266 
  12        -18.6    0.167     142      NA      NA    33596 
  13        -18.6    0.250      27      NA      NA    24552 
  14        -18.6    0.639      43      NA      NA    26562 
  15        -18.5    0.306      52      NA      NA    3070 
  16        -18.5    0.111      58      NA      NA    34632 
  17        -18.5    0.111      56      NA      NA    38278 
  18        -18.4    0.139      73      NA      NA    10327 
  19        -18.3    0.694      26      NA      NA    23479 
  20        -18.3    0.194      48      NA      NA    23698 
  21        -18.3    0.222      49      NA      NA    15997 
  22        -18.2    0.389      35      NA      NA    36979 
  23        -18.1    0.694      22      NA      NA    19832 
  24        -18.1    0.639       1      NA      NA    33992 
  25        -18.0    0.167      48      NA      NA    35775 
  26        -18.0    0.917       8      NA      NA    9110 
  27        -18.0    0.250      49      NA      NA    17027 
  28        -18.0    0.167       1      NA      NA    27973 
  29        -17.9    0.667      20      NA      NA    3212 
  30        -17.9    0.250      27      NA      NA    17658 
  31        -17.9    0.278      31      NA      NA    35964 
  32        -17.8    0.194      39      NA      NA    9735 
  33        -17.8    0.306      24      NA      NA    32220 
  34        -17.8    0.139      54      NA      NA    14365 
  35        -17.8    0.472      25      NA      NA    6924 
  36        -17.7    0.083      34      NA      NA    10713 
  37        -17.7    0.111      35      NA      NA    8878 
  38        -17.7    0.222      19      NA      NA    36151 
  39        -17.7    0.278      64      NA      NA    13982 
  40        -17.7    0.750       9      NA      NA    21650 
  41        -17.7    0.333      40      NA      NA    22478 
  42        -17.6    0.167      51      NA      NA    13291 
  43        -17.6    0.194      54      NA      NA    20011 
  44        -17.6    0.611       1      NA      NA    16818 
  45        -17.5    0.250      31      NA      NA    32395 
  46        -17.5    0.111      23      NA      NA    5588 
  47        -17.5    0.111       1      NA      NA    10709 
  48        -17.5    0.167      37      NA      NA    30087 
  49        -17.5    0.194      51      NA      NA    8511 
  50        -17.5    0.444      27      NA      NA    8711 
  51        -17.5    0.083      35      NA      NA    18467 
  52        -17.4    0.361      45      NA      NA    3617 
  53        -17.4    0.528      21      NA      NA    7929 
  54        -17.4    0.167       5      NA      NA    24560 
  55        -17.4    0.250       2      NA      NA    32380 
  56        -17.4    0.111      32      NA      NA    20435 
  57        -17.3    0.111      42      NA      NA    10486 
  58        -17.3    0.194      44      NA      NA    9919 
  59        -17.3    0.083      22      NA      NA    6005 
  60        -17.3    0.694      35      NA      NA    23475 
  61        -17.3    0.361      65      NA      NA    28965 
  62        -17.3    0.028      38      NA      NA    4253 
  63        -17.3    0.250      31      NA      NA    29527 
  64        -17.3    0.167       1      NA      NA    8510 
  65        -17.3    0.611      24      NA      NA    20230 
  66        -17.2    0.222      17      NA      NA    26757 
  67        -17.2    0.361      40      NA      NA    36567 
  68        -17.2    0.556      25      NA      NA    7919 
  69        -17.2    0.139      31      NA      NA    27372 
  70        -17.2    0.139       5      NA      NA    35770 
  71        -17.1    0.389      20      NA      NA    26756 
  72        -17.1    0.194      17      NA      NA    14555 
  73        -17.1    0.333      16      NA      NA    32210 
  74        -17.1    0.722       3      NA      NA    9138 
  75        -17.1    0.639      19      NA      NA    33970 
  76        -17.1    0.472       1      NA      NA    6918 
  77        -17.1    0.722      20      NA      NA    25797 
  78        -17.1    0.167      46      NA      NA    16403 
  79        -17.0    0.250      12      NA      NA    35945 
  80        -17.0    0.917       4      NA      NA    14784 
  81        -17.0    0.750      19      NA      NA    19823 
  82        -17.0    0.194      35      NA      NA    28750 
  83        -17.0    0.083      29      NA      NA    14992 
  84        -17.0    0.167      26      NA      NA    14198 
  85        -17.0    0.694      23      NA      NA    24321 
  86        -17.0    0.194      40      NA      NA    22887 
  87        -17.0    0.889       2      NA      NA    18812 
  88        -16.9    0.111       5      NA      NA    26010 
  89        -16.9    0.278      29      NA      NA    27362 
  90        -16.9    0.139       1      NA      NA    10496 
  91        -16.9    0.194      34      NA      NA    7497 
  92        -16.9    0.083      45      NA      NA    25347 
  93        -16.9    0.056      57      NA      NA    4443 
  94        -16.9    0.361      29      NA      NA    1355 
  95        -16.9    0.167      18      NA      NA    24523 
  96        -16.9    0.111      12      NA      NA    26011 
  97        -16.9    0.278       1      NA      NA    13298 
  98        -16.9    0.194      42      NA      NA    20675 
  99        -16.8    0.139      36      NA      NA    23096 
 100        -16.8    0.194      17      NA      NA    36346 
clean up unzipped map files
Detected 24 cores, using 24 cores
copying the ramaprob.data file from /opt/ADFRsuite-1.0/CCSBpckgs/ADCP/ramaprob.data to /home/larsmeuser/Projects/ADCP/3brl/random_fnc/len10_3/sqaslwgpqe
Performing search (200 ADCP runs with 20000000 steps each) ...
0%   10   20   30   40   50   60   70   80   90   100%
|----|----|----|----|----|----|----|----|----|----|


*
*
*
*
**
**
**
**
***
***
***
***
****
****
****
****
*****
*****
*****
*****
******
******
******
******
*******
*******
*******
*******
********
********
********
********
*********
*********
*********
*********
**********
**********
**********
**********
***********
***********
***********
***********
************
************
************
************
*************
*************
*************
*************
**************
**************
**************
**************
***************
***************
***************
***************
****************
****************
****************
****************
*****************
*****************
*****************
*****************
******************
******************
******************
******************
*******************
*******************
*******************
*******************
********************
********************
********************
********************
*********************
*********************
*********************
*********************
**********************
**********************
**********************
**********************
***********************
***********************
***********************
***********************
************************
************************
************************
************************
*************************
*************************
*************************
*************************
**************************
**************************
**************************
**************************
***************************
***************************
***************************
***************************
****************************
****************************
****************************
****************************
****************************
*****************************
*****************************
*****************************
******************************
******************************
******************************
******************************
*******************************
*******************************
*******************************
*******************************
********************************
********************************
********************************
********************************
*********************************
*********************************
*********************************
*********************************
**********************************
**********************************
**********************************
**********************************
***********************************
***********************************
***********************************
***********************************
************************************
************************************
************************************
************************************
*************************************
*************************************
*************************************
*************************************
**************************************
**************************************
**************************************
**************************************
***************************************
***************************************
***************************************
***************************************
****************************************
****************************************
****************************************
****************************************
*****************************************
*****************************************
*****************************************
*****************************************
******************************************
******************************************
******************************************
******************************************
*******************************************
*******************************************
*******************************************
*******************************************
********************************************
********************************************
********************************************
********************************************
*********************************************
*********************************************
*********************************************
*********************************************
**********************************************
**********************************************
**********************************************
**********************************************
***********************************************
***********************************************
***********************************************
***********************************************
************************************************
************************************************
************************************************
************************************************
*************************************************
*************************************************
*************************************************
*************************************************
**************************************************
Docking performed in 7365.00 seconds, i.e. 2 hours 02 minutes 45.004411 seconds 
finish calculating neighbors for 38167 poses with 54.0 seconds
mode |  affinity  | ref. | clust. | rmsd | energy | best |
     | (kcal/mol) | fnc  |  size  | stdv |  stdv  | run  |
-----+------------+------+--------+------+--------+------+
   1        -19.4    1.000      82      NA      NA    12471 
   2        -19.1    0.694     104      NA      NA    34588 
   3        -18.9    0.750      92      NA      NA    32272 
   4        -18.8    0.111      50      NA      NA    27297 
   5        -18.6    0.639      28      NA      NA    16664 
   6        -18.3    0.583      55      NA      NA    19379 
   7        -18.3    0.750      33      NA      NA    21604 
   8        -18.2    0.556      68      NA      NA    9398 
   9        -17.8    0.083      56      NA      NA    18428 
  10        -17.8    0.639      22      NA      NA    16654 
  11        -17.7    0.750      36      NA      NA    12821 
  12        -17.6    0.139     205      NA      NA    26905 
  13        -17.6    0.444      24      NA      NA    3223 
  14        -17.5    0.417      54      NA      NA    27523 
  15        -17.5    0.167      49      NA      NA    29056 
  16        -17.5    0.972      44      NA      NA    35381 
  17        -17.4    0.556      23      NA      NA    5733 
  18        -17.4    0.750      81      NA      NA    10850 
  19        -17.4    0.500       7      NA      NA    38166 
  20        -17.1    0.694      20      NA      NA    32904 
  21        -17.1    0.417      48      NA      NA    38150 
  22        -17.0    0.694      42      NA      NA    25993 
  23        -17.0    0.806      18      NA      NA    9591 
  24        -17.0    0.861      17      NA      NA    28542 
  25        -17.0    0.111      14      NA      NA    21827 
  26        -16.9    0.556      83      NA      NA    23839 
  27        -16.8    0.194      52      NA      NA    9816 
  28        -16.8    0.778       1      NA      NA    21606 
  29        -16.8    0.194      31      NA      NA    3224 
  30        -16.8    0.694      56      NA      NA    34527 
  31        -16.8    0.139      34      NA      NA    34092 
  32        -16.8    0.167      16      NA      NA    15371 
  33        -16.8    0.444      56      NA      NA    36749 
  34        -16.7    0.417      68      NA      NA    15768 
  35        -16.7    0.194      18      NA      NA    34779 
  36        -16.6    0.250      47      NA      NA    10006 
  37        -16.5    0.528      36      NA      NA    19775 
  38        -16.5    0.639       3      NA      NA    25991 
  39        -16.4    0.111      27      NA      NA    31877 
  40        -16.4    0.667      56      NA      NA    11271 
  41        -16.4    0.056      60      NA      NA    6508 
  42        -16.3    0.333      62      NA      NA    25760 
  43        -16.3    0.750      37      NA      NA    7966 
  44        -16.3    0.333      37      NA      NA    8763 
  45        -16.3    0.500      13      NA      NA    5736 
  46        -16.3    0.167      66      NA      NA    36128 
  47        -16.3    0.500      35      NA      NA    9369 
  48        -16.2    0.528       7      NA      NA    2289 
  49        -16.2    0.139      35      NA      NA    37126 
  50        -16.2    0.472      10      NA      NA    33235 
  51        -16.2    0.250      85      NA      NA    16206 
  52        -16.2    0.778      17      NA      NA    30591 
  53        -16.2    0.500      28      NA      NA    15014 
  54        -16.2    0.611      25      NA      NA    4356 
  55        -16.2    0.667       3      NA      NA    33799 
  56        -16.1    0.722       6      NA      NA    7590 
  57        -16.1    0.306      25      NA      NA    28361 
  58        -16.1    0.083      29      NA      NA    36928 
  59        -16.1    0.556      31      NA      NA    33852 
  60        -16.1    0.444      50      NA      NA    11800 
  61        -16.1    0.083      69      NA      NA    6134 
  62        -16.1    0.167      28      NA      NA    23138 
  63        -16.0    0.472      82      NA      NA    35573 
  64        -16.0    0.889       1      NA      NA    12473 
  65        -16.0    0.667       7      NA      NA    16634 
  66        -16.0    0.556       2      NA      NA    19776 
  67        -16.0    0.472      28      NA      NA    11438 
  68        -15.9    0.167      37      NA      NA    33606 
  69        -15.9    0.111      51      NA      NA    15366 
  70        -15.9    0.528       5      NA      NA    5739 
  71        -15.9    0.139      93      NA      NA    15962 
  72        -15.9    0.528       1      NA      NA    33853 
  73        -15.9    0.778      20      NA      NA    9594 
  74        -15.9    0.417      12      NA      NA    11034 
  75        -15.9    0.278      10      NA      NA    13585 
  76        -15.9    0.111      37      NA      NA    21372 
  77        -15.8    0.694      15      NA      NA    34584 
  78        -15.8    0.111       7      NA      NA    15369 
  79        -15.8    0.389       1      NA      NA    35566 
  80        -15.8    0.222      54      NA      NA    13008 
  81        -15.8    0.194      45      NA      NA    28857 
  82        -15.8    0.222      16      NA      NA    7625 
  83        -15.7    0.750      27      NA      NA    35357 
  84        -15.7    0.167       7      NA      NA    35916 
  85        -15.6    0.917       6      NA      NA    12420 
  86        -15.6    0.444      44      NA      NA    34937 
  87        -15.6    0.361      40      NA      NA    13589 
  88        -15.6    0.389      17      NA      NA    33230 
  89        -15.6    0.222      63      NA      NA    13992 
  90        -15.5    0.028      52      NA      NA    11597 
  91        -15.5    0.528      17      NA      NA    20965 
  92        -15.5    0.139     238      NA      NA    30788 
  93        -15.5    0.139      41      NA      NA    31501 
  94        -15.5    0.778       1      NA      NA    2319 
  95        -15.5    0.111      29      NA      NA    21824 
  96        -15.5    0.361      68      NA      NA    1880 
  97        -15.5    0.139      29      NA      NA    23497 
  98        -15.5    0.778      23      NA      NA    32874 
  99        -15.4    0.250      35      NA      NA    8546 
 100        -15.4    0.278      24      NA      NA    13791 
clean up unzipped map files
Detected 24 cores, using 24 cores
copying the ramaprob.data file from /opt/ADFRsuite-1.0/CCSBpckgs/ADCP/ramaprob.data to /home/larsmeuser/Projects/ADCP/3brl/random_fnc/len10_3/gfvsghnsyt
Performing search (200 ADCP runs with 20000000 steps each) ...
0%   10   20   30   40   50   60   70   80   90   100%
|----|----|----|----|----|----|----|----|----|----|


*
*
*
*
**
**
**
**
***
***
***
***
****
****
****
****
*****
*****
*****
*****
******
******
******
******
*******
*******
*******
*******
********
********
********
********
*********
*********
*********
*********
**********
**********
**********
**********
***********
***********
***********
***********
************
************
************
************
*************
*************
*************
*************
**************
**************
**************
**************
***************
***************
***************
***************
****************
****************
****************
****************
*****************
*****************
*****************
*****************
******************
******************
******************
******************
*******************
*******************
*******************
*******************
********************
********************
********************
********************
*********************
*********************
*********************
*********************
**********************
**********************
**********************
**********************
***********************
***********************
***********************
***********************
************************
************************
************************
************************
*************************
*************************
*************************
*************************
**************************
**************************
**************************
**************************
***************************
***************************
***************************
***************************
****************************
****************************
****************************
****************************
****************************
*****************************
*****************************
*****************************
******************************
******************************
******************************
******************************
*******************************
*******************************
*******************************
*******************************
********************************
********************************
********************************
********************************
*********************************
*********************************
*********************************
*********************************
**********************************
**********************************
**********************************
**********************************
***********************************
***********************************
***********************************
***********************************
************************************
************************************
************************************
************************************
*************************************
*************************************
*************************************
*************************************
**************************************
**************************************
**************************************
**************************************
***************************************
***************************************
***************************************
***************************************
****************************************
****************************************
****************************************
****************************************
*****************************************
*****************************************
*****************************************
*****************************************
******************************************
******************************************
******************************************
******************************************
*******************************************
*******************************************
*******************************************
*******************************************
********************************************
********************************************
********************************************
********************************************
*********************************************
*********************************************
*********************************************
*********************************************
**********************************************
**********************************************
**********************************************
**********************************************
***********************************************
***********************************************
***********************************************
***********************************************
************************************************
************************************************
************************************************
************************************************
*************************************************
*************************************************
*************************************************
*************************************************
**************************************************
Docking performed in 6141.55 seconds, i.e. 1 hours 42 minutes 21.548849 seconds 
finish calculating neighbors for 42058 poses with 119.2 seconds
mode |  affinity  | ref. | clust. | rmsd | energy | best |
     | (kcal/mol) | fnc  |  size  | stdv |  stdv  | run  |
-----+------------+------+--------+------+--------+------+
   1        -19.4    0.750     101      NA      NA    20154 
   2        -19.1    0.444      40      NA      NA    19254 
   3        -18.3    0.611      74      NA      NA    30005 
   4        -18.3    0.500      75      NA      NA    4891 
   5        -17.7    0.722      50      NA      NA    31502 
   6        -17.6    0.917      43      NA      NA    10001 
   7        -17.5    0.389      30      NA      NA    5828 
   8        -17.5    0.750      84      NA      NA    37869 
   9        -17.5    0.167      86      NA      NA    19472 
  10        -17.5    0.528      50      NA      NA    32192 
  11        -17.4    0.417      24      NA      NA    12192 
  12        -17.4    0.611      59      NA      NA    12964 
  13        -17.4    0.583      53      NA      NA    6713 
  14        -17.3    0.583      14      NA      NA    30253 
  15        -17.2    0.139      66      NA      NA    25715 
  16        -17.1    0.139      86      NA      NA    30639 
  17        -17.1    0.444      24      NA      NA    16382 
  18        -17.1    0.167      63      NA      NA    34960 
  19        -17.1    0.611     100      NA      NA    10951 
  20        -17.1    0.139      25      NA      NA    814 
  21        -17.0    0.139      41      NA      NA    28055 
  22        -17.0    0.139      37      NA      NA    32381 
  23        -16.9    0.500      41      NA      NA    39327 
  24        -16.9    0.333      38      NA      NA    35366 
  25        -16.8    0.556      16      NA      NA    17655 
  26        -16.7    0.500      60      NA      NA    23487 
  27        -16.7    0.361      31      NA      NA    16391 
  28        -16.7    0.139      64      NA      NA    22823 
  29        -16.6    0.278      94      NA      NA    36460 
  30        -16.6    0.750      16      NA      NA    30008 
  31        -16.6    0.139      35      NA      NA    30629 
  32        -16.6    0.222      96      NA      NA    3409 
  33        -16.6    0.139      41      NA      NA    39107 
  34        -16.5    0.139      46      NA      NA    32389 
  35        -16.5    0.444      56      NA      NA    26750 
  36        -16.5    0.278      57      NA      NA    39960 
  37        -16.4    0.722       9      NA      NA    41630 
  38        -16.4    0.083      85      NA      NA    1771 
  39        -16.4    0.472      13      NA      NA    19216 
  40        -16.4    0.222      42      NA      NA    13417 
  41        -16.4    0.278      55      NA      NA    18993 
  42        -16.3    0.917       3      NA      NA    37873 
  43        -16.3    0.222      53      NA      NA    40787 
  44        -16.3    0.806      49      NA      NA    41014 
  45        -16.3    0.500       1      NA      NA    30011 
  46        -16.3    0.556      15      NA      NA    14678 
  47        -16.3    0.111      18      NA      NA    33802 
  48        -16.3    0.861      20      NA      NA    41631 
  49        -16.3    0.222      12      NA      NA    3413 
  50        -16.2    0.556       8      NA      NA    17037 
  51        -16.2    0.111      22      NA      NA    21625 
  52        -16.2    0.139      14      NA      NA    28028 
  53        -16.2    0.139       3      NA      NA    30636 
  54        -16.2    0.111      17      NA      NA    25224 
  55        -16.1    0.389      42      NA      NA    5831 
  56        -16.1    0.611       9      NA      NA    30243 
  57        -16.1    0.333      33      NA      NA    11747 
  58        -16.1    0.222      36      NA      NA    35833 
  59        -16.1    0.250      16      NA      NA    39952 
  60        -16.1    0.611       2      NA      NA    8760 
  61        -16.1    0.167       1      NA      NA    39113 
  62        -16.0    0.167      45      NA      NA    32559 
  63        -16.0    0.639       8      NA      NA    41640 
  64        -16.0    0.361      30      NA      NA    3176 
  65        -16.0    0.750      34      NA      NA    17261 
  66        -16.0    0.528       2      NA      NA    12165 
  67        -16.0    0.111      39      NA      NA    7254 
  68        -16.0    0.667       2      NA      NA    23990 
  69        -16.0    0.389      27      NA      NA    19256 
  70        -16.0    0.333      26      NA      NA    12182 
  71        -16.0    0.333       1      NA      NA    39958 
  72        -15.9    0.083      21      NA      NA    38087 
  73        -15.9    0.528      56      NA      NA    13627 
  74        -15.9    0.333       1      NA      NA    23991 
  75        -15.9    0.861      27      NA      NA    10002 
  76        -15.9    0.111      39      NA      NA    31277 
  77        -15.9    0.528       3      NA      NA    17630 
  78        -15.9    0.389      23      NA      NA    41017 
  79        -15.8    0.278      24      NA      NA    191 
  80        -15.8    0.389       1      NA      NA    23488 
  81        -15.8    0.111      42      NA      NA    17891 
  82        -15.8    0.222       5      NA      NA    194 
  83        -15.8    0.139      17      NA      NA    8965 
  84        -15.8    0.222      44      NA      NA    30869 
  85        -15.8    0.722      27      NA      NA    11141 
  86        -15.8    0.111       3      NA      NA    7257 
  87        -15.8    0.500      92      NA      NA    29828 
  88        -15.8    0.972      45      NA      NA    37874 
  89        -15.7    0.083       1      NA      NA    39114 
  90        -15.7    0.139       8      NA      NA    39112 
  91        -15.7    0.139       8      NA      NA    8962 
  92        -15.7    0.417      44      NA      NA    33574 
  93        -15.7    0.417      27      NA      NA    27652 
  94        -15.7    0.222      35      NA      NA    38512 
  95        -15.7    0.222      44      NA      NA    15931 
  96        -15.7    0.278       9      NA      NA    3175 
  97        -15.7    0.472      34      NA      NA    25445 
  98        -15.7    0.083      49      NA      NA    29319 
  99        -15.7    0.333      37      NA      NA    24214 
 100        -15.6    0.389      12      NA      NA    18350 
clean up unzipped map files
**************
************
NOW NOHUPpout len ten zero until ninth simulation only last missing
****
Detected 24 cores, using 24 cores
using ramaprob.data in current folder
Performing search (200 ADCP runs with 20000000 steps each) ...
0%   10   20   30   40   50   60   70   80   90   100%
|----|----|----|----|----|----|----|----|----|----|


*
*
*
*
**
**
**
**
***
***
***
***
****
****
****
****
*****
*****
*****
*****
******
******
******
******
*******
*******
*******
*******
********
********
********
********
*********
*********
*********
*********
**********
**********
**********
**********
***********
***********
***********
***********
************
************
************
************
*************
*************
*************
*************
**************
**************
**************
**************
***************
***************
***************
***************
****************
****************
****************
****************
*****************
*****************
*****************
*****************
******************
******************
******************
******************
*******************
*******************
*******************
*******************
********************
********************
********************
********************
*********************
*********************
*********************
*********************
**********************
**********************
**********************
**********************
***********************
***********************
***********************
***********************
************************
************************
************************
************************
*************************
*************************
*************************
*************************
**************************
**************************
**************************
**************************
***************************
***************************
***************************
***************************
****************************
****************************
****************************
****************************
****************************
*****************************
*****************************
*****************************
******************************
******************************
******************************
******************************
*******************************
*******************************
*******************************
*******************************
********************************
********************************
********************************
********************************
*********************************
*********************************
*********************************
*********************************
**********************************
**********************************
**********************************
**********************************
***********************************
***********************************
***********************************
***********************************
************************************
************************************
************************************
************************************
*************************************
*************************************
*************************************
*************************************
**************************************
**************************************
**************************************
**************************************
***************************************
***************************************
***************************************
***************************************
****************************************
****************************************
****************************************
****************************************
*****************************************
*****************************************
*****************************************
*****************************************
******************************************
******************************************
******************************************
******************************************
*******************************************
*******************************************
*******************************************
*******************************************
********************************************
********************************************
********************************************
********************************************
*********************************************
*********************************************
*********************************************
*********************************************
**********************************************
**********************************************
**********************************************
**********************************************
***********************************************
***********************************************
***********************************************
***********************************************
************************************************
************************************************
************************************************
************************************************
*************************************************
*************************************************
*************************************************
*************************************************
**************************************************
Docking performed in 8915.98 seconds, i.e. 2 hours 28 minutes 35.984536 seconds 
finish calculating neighbors for 37634 poses with 53.9 seconds
mode |  affinity  | ref. | clust. | rmsd | energy | best |
     | (kcal/mol) | fnc  |  size  | stdv |  stdv  | run  |
-----+------------+------+--------+------+--------+------+
   1        -20.1    0.139      87      NA      NA    10603 
   2        -19.9    0.222      62      NA      NA    32615 
   3        -19.5    0.444      58      NA      NA    25296 
   4        -19.2    0.444      21      NA      NA    419 
   5        -19.2    0.111      33      NA      NA    10197 
   6        -19.1    0.500      36      NA      NA    7566 
   7        -19.1    0.444      52      NA      NA    34389 
   8        -19.0    0.556      54      NA      NA    35521 
   9        -19.0    0.083      71      NA      NA    36996 
  10        -18.9    0.500       7      NA      NA    22718 
  11        -18.9    0.778      45      NA      NA    37220 
  12        -18.8    0.556      56      NA      NA    25663 
  13        -18.5    0.333      22      NA      NA    20232 
  14        -18.5    0.139      18      NA      NA    30682 
  15        -18.4    0.222       8      NA      NA    25997 
  16        -18.4    0.611      37      NA      NA    14590 
  17        -18.3    0.139      43      NA      NA    636 
  18        -18.3    0.139      44      NA      NA    30490 
  19        -18.3    0.556      51      NA      NA    15535 
  20        -18.3    0.250      32      NA      NA    37419 
  21        -18.3    0.472      46      NA      NA    20429 
  22        -18.2    0.472      29      NA      NA    17247 
  23        -18.2    0.750      52      NA      NA    23041 
  24        -18.2    0.556      27      NA      NA    26447 
  25        -18.1    0.222      45      NA      NA    11526 
  26        -18.1    0.583      26      NA      NA    33398 
  27        -18.1    0.417       5      NA      NA    404 
  28        -18.0    0.222      10      NA      NA    9820 
  29        -18.0    0.750      35      NA      NA    30122 
  30        -18.0    0.139      31      NA      NA    25987 
  31        -18.0    0.222       1      NA      NA    9823 
  32        -18.0    0.611      25      NA      NA    2295 
  33        -18.0    0.750      57      NA      NA    27728 
  34        -17.9    0.111      21      NA      NA    12837 
  35        -17.9    0.222      27      NA      NA    31047 
  36        -17.9    0.139      56      NA      NA    4496 
  37        -17.9    0.500      28      NA      NA    29031 
  38        -17.9    0.556       1      NA      NA    35531 
  39        -17.9    0.528      33      NA      NA    2461 
  40        -17.9    0.167      45      NA      NA    9819 
  41        -17.9    0.167      17      NA      NA    29394 
  42        -17.9    0.444      54      NA      NA    20045 
  43        -17.9    0.194      65      NA      NA    856 
  44        -17.8    0.111      99      NA      NA    31421 
  45        -17.8    0.222      31      NA      NA    31671 
  46        -17.8    0.694       9      NA      NA    27379 
  47        -17.8    0.694      11      NA      NA    22118 
  48        -17.7    0.194      77      NA      NA    12632 
  49        -17.7    0.472      17      NA      NA    22698 
  50        -17.7    0.222      10      NA      NA    11527 
  51        -17.7    0.472      23      NA      NA    426 
  52        -17.7    0.472      24      NA      NA    7572 
  53        -17.7    0.083      32      NA      NA    27190 
  54        -17.7    0.278      31      NA      NA    6588 
  55        -17.6    0.139      35      NA      NA    17044 
  56        -17.6    0.361      23      NA      NA    28121 
  57        -17.6    0.361      86      NA      NA    13796 
  58        -17.6    0.306      32      NA      NA    34808 
  59        -17.5    0.056      53      NA      NA    10023 
  60        -17.5    0.361      33      NA      NA    10926 
  61        -17.5    0.472      46      NA      NA    1909 
  62        -17.5    0.167      23      NA      NA    16255 
  63        -17.5    0.139       3      NA      NA    10160 
  64        -17.4    0.222      22      NA      NA    3118 
  65        -17.4    0.389      11      NA      NA    20228 
  66        -17.4    0.833      21      NA      NA    5979 
  67        -17.3    0.056      17      NA      NA    29744 
  68        -17.3    0.278      21      NA      NA    11891 
  69        -17.3    0.417      26      NA      NA    34583 
  70        -17.3    0.139      23      NA      NA    15884 
  71        -17.3    0.111       4      NA      NA    10156 
  72        -17.3    0.417      36      NA      NA    22327 
  73        -17.3    0.028      39      NA      NA    5770 
  74        -17.3    0.139      37      NA      NA    14175 
  75        -17.3    0.139      37      NA      NA    32195 
  76        -17.2    0.667       1      NA      NA    4486 
  77        -17.2    0.194      38      NA      NA    33173 
  78        -17.2    0.111      76      NA      NA    9608 
  79        -17.2    0.194      22      NA      NA    36099 
  80        -17.2    0.083      25      NA      NA    33764 
  81        -17.2    0.139      27      NA      NA    37633 
  82        -17.2    0.083       7      NA      NA    18460 
  83        -17.1    0.333      18      NA      NA    24330 
  84        -17.1    0.278      57      NA      NA    14972 
  85        -17.1    0.361       2      NA      NA    20207 
  86        -17.1    0.528      45      NA      NA    27376 
  87        -17.1    0.194      53      NA      NA    28677 
  88        -17.1    0.306      42      NA      NA    7996 
  89        -17.1    0.556       1      NA      NA    26453 
  90        -17.0    0.083      32      NA      NA    20556 
  91        -17.0    0.222      59      NA      NA    29543 
  92        -17.0    0.056      21      NA      NA    25062 
  93        -17.0    0.583       9      NA      NA    23475 
  94        -17.0    0.667      39      NA      NA    19809 
  95        -17.0    0.583       4      NA      NA    15536 
  96        -16.9    0.806       1      NA      NA    27737 
  97        -16.9    0.639      22      NA      NA    22121 
  98        -16.9    0.028      45      NA      NA    29731 
  99        -16.9    0.139       3      NA      NA    21398 
 100        -16.9    0.222      27      NA      NA    25302 
clean up unzipped map files
Detected 24 cores, using 24 cores
using ramaprob.data in current folder
Performing search (200 ADCP runs with 20000000 steps each) ...
0%   10   20   30   40   50   60   70   80   90   100%
|----|----|----|----|----|----|----|----|----|----|


*
*
*
*
**
**
**
**
***
***
***
***
****
****
****
****
*****
*****
*****
*****
******
******
******
******
*******
*******
*******
*******
********
********
********
********
*********
*********
*********
*********
**********
**********
**********
**********
***********
***********
***********
***********
************
************
************
************
*************
*************
*************
*************
**************
**************
**************
**************
***************
***************
***************
***************
****************
****************
****************
****************
*****************
*****************
*****************
*****************
******************
******************
******************
******************
*******************
*******************
*******************
*******************
********************
********************
********************
********************
*********************
*********************
*********************
*********************
**********************
**********************
**********************
**********************
***********************
***********************
***********************
***********************
************************
************************
************************
************************
*************************
*************************
*************************
*************************
**************************
**************************
**************************
**************************
***************************
***************************
***************************
***************************
****************************
****************************
****************************
****************************
****************************
*****************************
*****************************
*****************************
******************************
******************************
******************************
******************************
*******************************
*******************************
*******************************
*******************************
********************************
********************************
********************************
********************************
*********************************
*********************************
*********************************
*********************************
**********************************
**********************************
**********************************
**********************************
***********************************
***********************************
***********************************
***********************************
************************************
************************************
************************************
************************************
*************************************
*************************************
*************************************
*************************************
**************************************
**************************************
**************************************
**************************************
***************************************
***************************************
***************************************
***************************************
****************************************
****************************************
****************************************
****************************************
*****************************************
*****************************************
*****************************************
*****************************************
******************************************
******************************************
******************************************
******************************************
*******************************************
*******************************************
*******************************************
*******************************************
********************************************
********************************************
********************************************
********************************************
*********************************************
*********************************************
*********************************************
*********************************************
**********************************************
**********************************************
**********************************************
**********************************************
***********************************************
***********************************************
***********************************************
***********************************************
************************************************
************************************************
************************************************
************************************************
*************************************************
*************************************************
*************************************************
*************************************************
**************************************************
Docking performed in 9142.75 seconds, i.e. 2 hours 32 minutes 22.751196 seconds 
finish calculating neighbors for 39900 poses with 50.8 seconds
mode |  affinity  | ref. | clust. | rmsd | energy | best |
     | (kcal/mol) | fnc  |  size  | stdv |  stdv  | run  |
-----+------------+------+--------+------+--------+------+
   1        -21.0    0.111      24      NA      NA    6360 
   2        -20.2    0.139      38      NA      NA    28055 
   3        -20.1    0.111      53      NA      NA    22105 
   4        -20.0    0.139      72      NA      NA    8635 
   5        -19.4    0.139      33      NA      NA    23027 
   6        -19.1    0.111      11      NA      NA    6350 
   7        -19.1    0.250      67      NA      NA    37340 
   8        -19.0    0.111      23      NA      NA    5385 
   9        -18.9    0.111      18      NA      NA    37571 
  10        -18.8    0.139      49      NA      NA    29748 
  11        -18.8    0.694     121      NA      NA    26168 
  12        -18.8    0.083      35      NA      NA    38831 
  13        -18.6    0.139      25      NA      NA    37561 
  14        -18.6    0.111      35      NA      NA    35174 
  15        -18.6    0.139      45      NA      NA    17394 
  16        -18.5    0.583      41      NA      NA    37760 
  17        -18.5    0.111      42      NA      NA    6788 
  18        -18.5    0.139      23      NA      NA    2057 
  19        -18.5    0.111      11      NA      NA    12178 
  20        -18.4    0.111      40      NA      NA    20845 
  21        -18.4    0.611      85      NA      NA    16487 
  22        -18.3    0.139      46      NA      NA    32468 
  23        -18.3    0.583      36      NA      NA    32091 
  24        -18.2    0.083      26      NA      NA    6575 
  25        -18.2    0.111       9      NA      NA    6321 
  26        -18.2    0.139       1      NA      NA    1272 
  27        -18.1    0.056      36      NA      NA    38432 
  28        -18.1    0.861      86      NA      NA    19732 
  29        -18.1    0.167      28      NA      NA    7395 
  30        -18.1    0.111      31      NA      NA    24943 
  31        -18.1    0.139       2      NA      NA    7817 
  32        -18.1    0.139      32      NA      NA    36132 
  33        -18.1    0.222      35      NA      NA    8881 
  34        -18.1    0.167      30      NA      NA    39719 
  35        -18.1    0.083      16      NA      NA    33034 
  36        -18.1    0.250      28      NA      NA    21850 
  37        -18.0    0.111      46      NA      NA    30096 
  38        -17.9    0.167      17      NA      NA    35766 
  39        -17.9    0.139      24      NA      NA    37534 
  40        -17.9    0.139      10      NA      NA    697 
  41        -17.9    0.139       9      NA      NA    30102 
  42        -17.8    0.194      25      NA      NA    13997 
  43        -17.8    0.111      51      NA      NA    31166 
  44        -17.8    0.194      43      NA      NA    19030 
  45        -17.8    0.111      28      NA      NA    14381 
  46        -17.8    0.056      19      NA      NA    23408 
  47        -17.7    0.139      63      NA      NA    4396 
  48        -17.7    0.194      56      NA      NA    27013 
  49        -17.7    0.111      38      NA      NA    18624 
  50        -17.6    0.139      24      NA      NA    5933 
  51        -17.6    0.139      56      NA      NA    22106 
  52        -17.5    0.222      43      NA      NA    8866 
  53        -17.5    0.083       6      NA      NA    32830 
  54        -17.5    0.111       2      NA      NA    28024 
  55        -17.5    0.167       5      NA      NA    34572 
  56        -17.5    0.111       1      NA      NA    37563 
  57        -17.5    0.111     115      NA      NA    2849 
  58        -17.5    0.111      16      NA      NA    18825 
  59        -17.5    0.139      25      NA      NA    22820 
  60        -17.4    0.139      18      NA      NA    34342 
  61        -17.4    0.250      26      NA      NA    39523 
  62        -17.4    0.139      12      NA      NA    25319 
  63        -17.4    0.083       1      NA      NA    27009 
  64        -17.4    0.111      34      NA      NA    16733 
  65        -17.4    0.083      11      NA      NA    32833 
  66        -17.4    0.139      44      NA      NA    9049 
  67        -17.3    0.139      32      NA      NA    12182 
  68        -17.3    0.667       3      NA      NA    25491 
  69        -17.3    0.111       1      NA      NA    14383 
  70        -17.3    0.083       1      NA      NA    22112 
  71        -17.3    0.056       1      NA      NA    24936 
  72        -17.3    0.111      44      NA      NA    7607 
  73        -17.3    0.167      30      NA      NA    28401 
  74        -17.2    0.139      32      NA      NA    30313 
  75        -17.2    0.139      34      NA      NA    28783 
  76        -17.2    0.611      35      NA      NA    27809 
  77        -17.2    0.111      25      NA      NA    690 
  78        -17.2    0.111      31      NA      NA    23793 
  79        -17.2    0.111      14      NA      NA    36519 
  80        -17.2    0.639      24      NA      NA    31861 
  81        -17.2    0.139      24      NA      NA    24502 
  82        -17.2    0.056       2      NA      NA    32835 
  83        -17.2    0.083       1      NA      NA    24758 
  84        -17.1    0.139      93      NA      NA    5621 
  85        -17.1    0.083      15      NA      NA    6573 
  86        -17.1    0.139      10      NA      NA    6312 
  87        -17.1    0.139      32      NA      NA    18815 
  88        -17.1    0.111      11      NA      NA    24741 
  89        -17.1    0.167       1      NA      NA    22825 
  90        -17.1    0.250      29      NA      NA    24323 
  91        -17.1    0.222      17      NA      NA    35343 
  92        -17.0    0.139      21      NA      NA    3100 
  93        -17.0    0.111      27      NA      NA    14796 
  94        -17.0    0.333      25      NA      NA    27436 
  95        -17.0    0.167      15      NA      NA    11775 
  96        -17.0    0.139      11      NA      NA    7399 
  97        -17.0    0.139       2      NA      NA    34339 
  98        -17.0    0.222      28      NA      NA    34563 
  99        -17.0    0.278      72      NA      NA    25942 
 100        -17.0    0.472      28      NA      NA    21453 
clean up unzipped map files
Detected 24 cores, using 24 cores
using ramaprob.data in current folder
Performing search (200 ADCP runs with 20000000 steps each) ...
0%   10   20   30   40   50   60   70   80   90   100%
|----|----|----|----|----|----|----|----|----|----|


*
*
*
*
**
**
**
**
***
***
***
***
****
****
****
****
*****
*****
*****
*****
******
******
******
******
*******
*******
*******
*******
********
********
********
********
*********
*********
*********
*********
**********
**********
**********
**********
***********
***********
***********
***********
************
************
************
************
*************
*************
*************
*************
**************
**************
**************
**************
***************
***************
***************
***************
****************
****************
****************
****************
*****************
*****************
*****************
*****************
******************
******************
******************
******************
*******************
*******************
*******************
*******************
********************
********************
********************
********************
*********************
*********************
*********************
*********************
**********************
**********************
**********************
**********************
***********************
***********************
***********************
***********************
************************
************************
************************
************************
*************************
*************************
*************************
*************************
**************************
**************************
**************************
**************************
***************************
***************************
***************************
***************************
****************************
****************************
****************************
****************************
****************************
*****************************
*****************************
*****************************
******************************
******************************
******************************
******************************
*******************************
*******************************
*******************************
*******************************
********************************
********************************
********************************
********************************
*********************************
*********************************
*********************************
*********************************
**********************************
**********************************
**********************************
**********************************
***********************************
***********************************
***********************************
***********************************
************************************
************************************
************************************
************************************
*************************************
*************************************
*************************************
*************************************
**************************************
**************************************
**************************************
**************************************
***************************************
***************************************
***************************************
***************************************
****************************************
****************************************
****************************************
****************************************
*****************************************
*****************************************
*****************************************
*****************************************
******************************************
******************************************
******************************************
******************************************
*******************************************
*******************************************
*******************************************
*******************************************
********************************************
********************************************
********************************************
********************************************
*********************************************
*********************************************
*********************************************
*********************************************
**********************************************
**********************************************
**********************************************
**********************************************
***********************************************
***********************************************
***********************************************
***********************************************
************************************************
************************************************
************************************************
************************************************
*************************************************
*************************************************
*************************************************
*************************************************
**************************************************
Docking performed in 5053.65 seconds, i.e. 1 hours 24 minutes 13.651093 seconds 
finish calculating neighbors for 40899 poses with 60.0 seconds
mode |  affinity  | ref. | clust. | rmsd | energy | best |
     | (kcal/mol) | fnc  |  size  | stdv |  stdv  | run  |
-----+------------+------+--------+------+--------+------+
   1        -19.5    0.222      48      NA      NA    39779 
   2        -18.3    0.417      94      NA      NA    4299 
   3        -18.2    0.306      57      NA      NA    25290 
   4        -18.1    0.222      34      NA      NA    22619 
   5        -18.1    0.333      40      NA      NA    25968 
   6        -17.7    0.306      48      NA      NA    20882 
   7        -17.6    0.833      39      NA      NA    33176 
   8        -17.5    0.722      39      NA      NA    33575 
   9        -17.4    0.417      11      NA      NA    1395 
  10        -17.2    0.028      46      NA      NA    20861 
  11        -17.2    0.333      29      NA      NA    1564 
  12        -17.2    0.639      29      NA      NA    40019 
  13        -17.1    0.222      54      NA      NA    7893 
  14        -17.1    0.639      90      NA      NA    21570 
  15        -17.0    0.361      47      NA      NA    14199 
  16        -17.0    0.111     115      NA      NA    5776 
  17        -17.0    0.111      31      NA      NA    20661 
  18        -17.0    0.694      12      NA      NA    23841 
  19        -16.9    0.028       7      NA      NA    20854 
  20        -16.9    0.306      35      NA      NA    16556 
  21        -16.8    0.083      18      NA      NA    3507 
  22        -16.7    0.250      51      NA      NA    16051 
  23        -16.7    0.083      54      NA      NA    4076 
  24        -16.7    0.278      47      NA      NA    11181 
  25        -16.7    0.167      78      NA      NA    12883 
  26        -16.6    0.056      27      NA      NA    4303 
  27        -16.6    0.444      30      NA      NA    12428 
  28        -16.6    0.722      24      NA      NA    18766 
  29        -16.5    0.111      53      NA      NA    24039 
  30        -16.5    0.611      35      NA      NA    29135 
  31        -16.5    0.167      56      NA      NA    38744 
  32        -16.5    0.083      44      NA      NA    143 
  33        -16.4    0.389      21      NA      NA    4938 
  34        -16.4    0.278      14      NA      NA    40232 
  35        -16.4    0.111      11      NA      NA    16797 
  36        -16.4    0.222      61      NA      NA    15602 
  37        -16.4    0.194      23      NA      NA    9458 
  38        -16.4    0.444      54      NA      NA    18609 
  39        -16.3    0.667      39      NA      NA    23820 
  40        -16.3    0.361      30      NA      NA    8114 
  41        -16.3    0.278       8      NA      NA    11480 
  42        -16.3    0.139      55      NA      NA    25529 
  43        -16.3    0.833       7      NA      NA    18769 
  44        -16.3    0.417       9      NA      NA    33565 
  45        -16.2    0.222       5      NA      NA    1563 
  46        -16.2    0.222      30      NA      NA    20073 
  47        -16.2    0.194      45      NA      NA    24212 
  48        -16.2    0.222      27      NA      NA    39727 
  49        -16.2    0.194      39      NA      NA    10232 
  50        -16.2    0.111      10      NA      NA    18223 
  51        -16.2    0.278      37      NA      NA    32978 
  52        -16.2    0.417      34      NA      NA    11462 
  53        -16.2    0.333       1      NA      NA    11475 
  54        -16.1    0.111      27      NA      NA    1956 
  55        -16.1    0.111      46      NA      NA    23026 
  56        -16.1    0.694      22      NA      NA    8528 
  57        -16.1    0.694      13      NA      NA    25288 
  58        -16.1    0.333       1      NA      NA    16554 
  59        -16.1    0.222      46      NA      NA    31944 
  60        -16.1    0.222      20      NA      NA    17188 
  61        -16.1    0.139      34      NA      NA    16791 
  62        -16.1    0.556      22      NA      NA    37908 
  63        -16.1    0.139      23      NA      NA    7505 
  64        -16.0    0.139       2      NA      NA    40018 
  65        -16.0    0.083       3      NA      NA    39291 
  66        -16.0    0.389      18      NA      NA    40239 
  67        -16.0    0.056       7      NA      NA    7898 
  68        -16.0    0.194      25      NA      NA    5561 
  69        -16.0    0.194      25      NA      NA    29491 
  70        -16.0    0.250       8      NA      NA    1406 
  71        -15.9    0.250      31      NA      NA    21749 
  72        -15.9    0.167       1      NA      NA    24215 
  73        -15.9    0.083      34      NA      NA    18224 
  74        -15.9    0.250       9      NA      NA    22587 
  75        -15.9    0.333      12      NA      NA    4928 
  76        -15.9    0.361      12      NA      NA    35052 
  77        -15.9    0.194       1      NA      NA    39774 
  78        -15.8    0.194      25      NA      NA    7292 
  79        -15.8    0.250      20      NA      NA    31164 
  80        -15.8    0.194      22      NA      NA    23258 
  81        -15.8    0.222      45      NA      NA    6133 
  82        -15.8    0.306      30      NA      NA    21561 
  83        -15.8    0.306      32      NA      NA    8988 
  84        -15.8    0.833      12      NA      NA    33148 
  85        -15.7    0.139      24      NA      NA    9632 
  86        -15.7    0.417       2      NA      NA    12432 
  87        -15.7    0.472       7      NA      NA    36196 
  88        -15.7    0.139      26      NA      NA    30139 
  89        -15.7    0.083      24      NA      NA    36364 
  90        -15.7    0.278       2      NA      NA    3509 
  91        -15.7    0.083      19      NA      NA    28671 
  92        -15.7    0.139      46      NA      NA    39134 
  93        -15.7    0.167      33      NA      NA    6713 
  94        -15.7    0.333       1      NA      NA    506 
  95        -15.6    0.500       1      NA      NA    39776 
  96        -15.6    0.444      16      NA      NA    36183 
  97        -15.6    0.333      25      NA      NA    3512 
  98        -15.6    0.306       1      NA      NA    8989 
  99        -15.6    0.083      24      NA      NA    39288 
 100        -15.6    0.139      26      NA      NA    21326 
clean up unzipped map files
Detected 24 cores, using 24 cores
using ramaprob.data in current folder
Performing search (200 ADCP runs with 20000000 steps each) ...
0%   10   20   30   40   50   60   70   80   90   100%
|----|----|----|----|----|----|----|----|----|----|


*
*
*
*
**
**
**
**
***
***
***
***
****
****
****
****
*****
*****
*****
*****
******
******
******
******
*******
*******
*******
*******
********
********
********
********
*********
*********
*********
*********
**********
**********
**********
**********
***********
***********
***********
***********
************
************
************
************
*************
*************
*************
*************
**************
**************
**************
**************
***************
***************
***************
***************
****************
****************
****************
****************
*****************
*****************
*****************
*****************
******************
******************
******************
******************
*******************
*******************
*******************
*******************
********************
********************
********************
********************
*********************
*********************
*********************
*********************
**********************
**********************
**********************
**********************
***********************
***********************
***********************
***********************
************************
************************
************************
************************
*************************
*************************
*************************
*************************
**************************
**************************
**************************
**************************
***************************
***************************
***************************
***************************
****************************
****************************
****************************
****************************
****************************
*****************************
*****************************
*****************************
******************************
******************************
******************************
******************************
*******************************
*******************************
*******************************
*******************************
********************************
********************************
********************************
********************************
*********************************
*********************************
*********************************
*********************************
**********************************
**********************************
**********************************
**********************************
***********************************
***********************************
***********************************
***********************************
************************************
************************************
************************************
************************************
*************************************
*************************************
*************************************
*************************************
**************************************
**************************************
**************************************
**************************************
***************************************
***************************************
***************************************
***************************************
****************************************
****************************************
****************************************
****************************************
*****************************************
*****************************************
*****************************************
*****************************************
******************************************
******************************************
******************************************
******************************************
*******************************************
*******************************************
*******************************************
*******************************************
********************************************
********************************************
********************************************
********************************************
*********************************************
*********************************************
*********************************************
*********************************************
**********************************************
**********************************************
**********************************************
**********************************************
***********************************************
***********************************************
***********************************************
***********************************************
************************************************
************************************************
************************************************
************************************************
*************************************************
*************************************************
*************************************************
*************************************************
**************************************************
Docking performed in 7445.03 seconds, i.e. 2 hours 04 minutes 05.031676 seconds 
finish calculating neighbors for 42855 poses with 60.4 seconds
mode |  affinity  | ref. | clust. | rmsd | energy | best |
     | (kcal/mol) | fnc  |  size  | stdv |  stdv  | run  |
-----+------------+------+--------+------+--------+------+
   1        -20.8    0.694     165      NA      NA    29809 
   2        -20.7    0.556     179      NA      NA    20269 
   3        -20.2    0.806      92      NA      NA    35721 
   4        -20.1    0.778      75      NA      NA    28909 
   5        -20.0    0.639     109      NA      NA    27261 
   6        -20.0    0.778     169      NA      NA    25799 
   7        -19.6    0.556      50      NA      NA    35080 
   8        -19.6    0.750      58      NA      NA    4570 
   9        -19.6    0.056      77      NA      NA    27522 
  10        -19.5    0.694      24      NA      NA    19798 
  11        -19.4    0.722      58      NA      NA    41890 
  12        -19.1    0.778      31      NA      NA    21695 
  13        -19.0    0.528      30      NA      NA    5194 
  14        -19.0    0.222      26      NA      NA    37042 
  15        -19.0    0.722      12      NA      NA    23901 
  16        -19.0    0.667      67      NA      NA    37258 
  17        -19.0    0.750      15      NA      NA    40365 
  18        -18.9    0.722       2      NA      NA    28870 
  19        -18.9    0.083      17      NA      NA    33355 
  20        -18.7    0.694      46      NA      NA    15052 
  21        -18.7    0.694      31      NA      NA    26971 
  22        -18.6    0.694      28      NA      NA    32302 
  23        -18.6    0.611      20      NA      NA    38819 
  24        -18.6    0.222      69      NA      NA    512 
  25        -18.5    0.806       4      NA      NA    39890 
  26        -18.5    0.500      10      NA      NA    20227 
  27        -18.5    0.639      61      NA      NA    41881 
  28        -18.5    0.833      14      NA      NA    4564 
  29        -18.4    0.278      41      NA      NA    33585 
  30        -18.4    0.472      21      NA      NA    39279 
  31        -18.4    0.389      50      NA      NA    1290 
  32        -18.4    0.278      24      NA      NA    13133 
  33        -18.4    0.806      27      NA      NA    28861 
  34        -18.3    0.250      62      NA      NA    28441 
  35        -18.3    0.278      22      NA      NA    14777 
  36        -18.3    0.667       1      NA      NA    27259 
  37        -18.3    0.111      47      NA      NA    4283 
  38        -18.2    0.722      23      NA      NA    35679 
  39        -18.2    0.389      17      NA      NA    7828 
  40        -18.2    0.222      28      NA      NA    13866 
  41        -18.1    0.472       6      NA      NA    32113 
  42        -18.1    0.111      49      NA      NA    33359 
  43        -18.1    0.250      30      NA      NA    709 
  44        -18.1    0.639      43      NA      NA    39886 
  45        -18.1    0.667      39      NA      NA    11360 
  46        -18.1    0.472      15      NA      NA    28198 
  47        -18.0    0.694       2      NA      NA    23881 
  48        -18.0    0.222      34      NA      NA    5371 
  49        -18.0    0.278      33      NA      NA    12522 
  50        -17.9    0.389       1      NA      NA    33578 
  51        -17.9    0.639      30      NA      NA    26481 
  52        -17.9    0.306       5      NA      NA    21693 
  53        -17.9    0.556       7      NA      NA    32111 
  54        -17.8    0.472      58      NA      NA    37742 
  55        -17.8    0.611       4      NA      NA    257 
  56        -17.8    0.083       9      NA      NA    711 
  57        -17.8    0.111      33      NA      NA    19086 
  58        -17.8    0.389      25      NA      NA    926 
  59        -17.8    0.444      19      NA      NA    17194 
  60        -17.8    0.139      25      NA      NA    5155 
  61        -17.8    0.278      24      NA      NA    22132 
  62        -17.8    0.278      48      NA      NA    23243 
  63        -17.7    0.556      18      NA      NA    39269 
  64        -17.7    0.167      15      NA      NA    24880 
  65        -17.7    0.639       4      NA      NA    27252 
  66        -17.7    0.250       1      NA      NA    22135 
  67        -17.7    0.111       9      NA      NA    6771 
  68        -17.7    0.278      37      NA      NA    6759 
  69        -17.7    0.528      43      NA      NA    12300 
  70        -17.6    0.611      14      NA      NA    39273 
  71        -17.6    0.667      57      NA      NA    222 
  72        -17.6    0.417       1      NA      NA    28204 
  73        -17.5    0.250      28      NA      NA    41004 
  74        -17.5    0.194      25      NA      NA    6366 
  75        -17.5    0.306      20      NA      NA    39025 
  76        -17.5    0.306      35      NA      NA    21103 
  77        -17.4    0.278      29      NA      NA    10361 
  78        -17.4    0.083      33      NA      NA    2204 
  79        -17.4    0.056      21      NA      NA    30398 
  80        -17.4    0.139     234      NA      NA    9540 
  81        -17.4    0.611       7      NA      NA    17634 
  82        -17.4    0.611       6      NA      NA    32270 
  83        -17.4    0.694      10      NA      NA    4504 
  84        -17.4    0.389      20      NA      NA    1879 
  85        -17.4    0.250      33      NA      NA    14782 
  86        -17.4    0.417      33      NA      NA    23660 
  87        -17.4    0.222      66      NA      NA    11125 
  88        -17.4    0.444       1      NA      NA    32297 
  89        -17.3    0.167       1      NA      NA    23663 
  90        -17.3    0.222      81      NA      NA    31636 
  91        -17.3    0.111      44      NA      NA    4982 
  92        -17.3    0.194      38      NA      NA    21906 
  93        -17.3    0.611       8      NA      NA    17630 
  94        -17.3    0.639      10      NA      NA    17589 
  95        -17.3    0.667       3      NA      NA    25764 
  96        -17.2    0.472      45      NA      NA    6929 
  97        -17.2    0.278      59      NA      NA    1118 
  98        -17.2    0.667       5      NA      NA    35664 
  99        -17.2    0.278       2      NA      NA    28199 
 100        -17.2    0.056      15      NA      NA    5366 
clean up unzipped map files
Detected 24 cores, using 24 cores
using ramaprob.data in current folder
Performing search (200 ADCP runs with 20000000 steps each) ...
0%   10   20   30   40   50   60   70   80   90   100%
|----|----|----|----|----|----|----|----|----|----|


*
*
*
*
**
**
**
**
***
***
***
***
****
****
****
****
*****
*****
*****
*****
******
******
******
******
*******
*******
*******
*******
********
********
********
********
*********
*********
*********
*********
**********
**********
**********
**********
***********
***********
***********
***********
************
************
************
************
*************
*************
*************
*************
**************
**************
**************
**************
***************
***************
***************
***************
****************
****************
****************
****************
*****************
*****************
*****************
*****************
******************
******************
******************
******************
*******************
*******************
*******************
*******************
********************
********************
********************
********************
*********************
*********************
*********************
*********************
**********************
**********************
**********************
**********************
***********************
***********************
***********************
***********************
************************
************************
************************
************************
*************************
*************************
*************************
*************************
**************************
**************************
**************************
**************************
***************************
***************************
***************************
***************************
****************************
****************************
****************************
****************************
****************************
*****************************
*****************************
*****************************
******************************
******************************
******************************
******************************
*******************************
*******************************
*******************************
*******************************
********************************
********************************
********************************
********************************
*********************************
*********************************
*********************************
*********************************
**********************************
**********************************
**********************************
**********************************
***********************************
***********************************
***********************************
***********************************
************************************
************************************
************************************
************************************
*************************************
*************************************
*************************************
*************************************
**************************************
**************************************
**************************************
**************************************
***************************************
***************************************
***************************************
***************************************
****************************************
****************************************
****************************************
****************************************
*****************************************
*****************************************
*****************************************
*****************************************
******************************************
******************************************
******************************************
******************************************
*******************************************
*******************************************
*******************************************
*******************************************
********************************************
********************************************
********************************************
********************************************
*********************************************
*********************************************
*********************************************
*********************************************
**********************************************
**********************************************
**********************************************
**********************************************
***********************************************
***********************************************
***********************************************
***********************************************
************************************************
************************************************
************************************************
************************************************
*************************************************
*************************************************
*************************************************
*************************************************
**************************************************
Docking performed in 8425.02 seconds, i.e. 2 hours 20 minutes 25.022694 seconds 
finish calculating neighbors for 31990 poses with 48.4 seconds
mode |  affinity  | ref. | clust. | rmsd | energy | best |
     | (kcal/mol) | fnc  |  size  | stdv |  stdv  | run  |
-----+------------+------+--------+------+--------+------+
   1        -17.5    0.556     225      NA      NA    12742 
   2        -17.0    0.694     245      NA      NA    8298 
   3        -16.9    0.806      19      NA      NA    22434 
   4        -16.6    0.528     133      NA      NA    21056 
   5        -16.5    0.556      47      NA      NA    31001 
   6        -16.5    0.667      95      NA      NA    14522 
   7        -16.5    0.750      63      NA      NA    10425 
   8        -16.3    0.722      43      NA      NA    22428 
   9        -16.0    0.806      38      NA      NA    12210 
  10        -15.9    0.472     117      NA      NA    1813 
  11        -15.8    0.194      74      NA      NA    31793 
  12        -15.7    0.167     238      NA      NA    15234 
  13        -15.5    0.167      74      NA      NA    20325 
  14        -15.4    0.806      39      NA      NA    10093 
  15        -15.4    0.833       5      NA      NA    11946 
  16        -15.4    0.778      25      NA      NA    28147 
  17        -15.1    0.639      18      NA      NA    26233 
  18        -15.0    0.083      32      NA      NA    21716 
  19        -15.0    0.194      40      NA      NA    15388 
  20        -14.9    0.611      43      NA      NA    29753 
  21        -14.9    0.750      45      NA      NA    12189 
  22        -14.9    0.417      56      NA      NA    9155 
  23        -14.8    0.528      14      NA      NA    12214 
  24        -14.8    0.083      49      NA      NA    25452 
  25        -14.7    0.500       9      NA      NA    9346 
  26        -14.7    0.167       3      NA      NA    15398 
  27        -14.7    0.139      17      NA      NA    30813 
  28        -14.7    0.667       4      NA      NA    9528 
  29        -14.7    0.417       1      NA      NA    9164 
  30        -14.7    0.778      20      NA      NA    25276 
  31        -14.6    0.167      53      NA      NA    14010 
  32        -14.6    0.500      12      NA      NA    26198 
  33        -14.6    0.556       7      NA      NA    15006 
  34        -14.6    0.583      21      NA      NA    27773 
  35        -14.5    0.556      12      NA      NA    7172 
  36        -14.5    0.583      26      NA      NA    23332 
  37        -14.5    0.472      11      NA      NA    19082 
  38        -14.5    0.750      18      NA      NA    2180 
  39        -14.5    0.667       1      NA      NA    19078 
  40        -14.4    0.667       9      NA      NA    26064 
  41        -14.4    0.139      55      NA      NA    16015 
  42        -14.4    0.833       4      NA      NA    30389 
  43        -14.4    0.528       7      NA      NA    30968 
  44        -14.4    0.472       3      NA      NA    29745 
  45        -14.4    0.306      47      NA      NA    26870 
  46        -14.3    0.167      11      NA      NA    31351 
  47        -14.3    0.389      32      NA      NA    24972 
  48        -14.3    0.167       1      NA      NA    20297 
  49        -14.3    0.222       2      NA      NA    26710 
  50        -14.3    0.028      43      NA      NA    25441 
  51        -14.3    0.583      16      NA      NA    17314 
  52        -14.2    0.139     546      NA      NA    20476 
  53        -14.2    0.639       8      NA      NA    11923 
  54        -14.1    0.306      49      NA      NA    26070 
  55        -14.1    0.222      37      NA      NA    24209 
  56        -14.0    0.722      11      NA      NA    16194 
  57        -14.0    0.472       5      NA      NA    1796 
  58        -14.0    0.583       8      NA      NA    19061 
  59        -14.0    0.639       1      NA      NA    29750 
  60        -14.0    0.583       2      NA      NA    11945 
  61        -13.9    0.139      31      NA      NA    2646 
  62        -13.9    0.278      49      NA      NA    10703 
  63        -13.9    0.611       8      NA      NA    12412 
  64        -13.9    0.139      36      NA      NA    15871 
  65        -13.9    0.528      12      NA      NA    9162 
  66        -13.9    0.417      32      NA      NA    9880 
  67        -13.8    0.472      14      NA      NA    7892 
  68        -13.8    0.500      36      NA      NA    26516 
  69        -13.8    0.056      63      NA      NA    14361 
  70        -13.8    0.167     109      NA      NA    30237 
  71        -13.7    0.500       6      NA      NA    25280 
  72        -13.7    0.556      13      NA      NA    3970 
  73        -13.7    0.167       1      NA      NA    16658 
  74        -13.7    0.222      56      NA      NA    29434 
  75        -13.7    0.694       3      NA      NA    10060 
  76        -13.7    0.222      21      NA      NA    23665 
  77        -13.7    0.167      46      NA      NA    6517 
  78        -13.7    0.222      16      NA      NA    15706 
  79        -13.6    0.611       1      NA      NA    25285 
  80        -13.6    0.528      15      NA      NA    12211 
  81        -13.6    0.528       6      NA      NA    9340 
  82        -13.6    0.167      46      NA      NA    2626 
  83        -13.6    0.583       9      NA      NA    14999 
  84        -13.6    0.194       7      NA      NA    31183 
  85        -13.6    0.556      11      NA      NA    18023 
  86        -13.6    0.111      49      NA      NA    27164 
  87        -13.5    0.139     149      NA      NA    22580 
  88        -13.5    0.556       9      NA      NA    7167 
  89        -13.5    0.139      58      NA      NA    11425 
  90        -13.5    0.361      74      NA      NA    5338 
  91        -13.5    0.167       1      NA      NA    15394 
  92        -13.4    0.000      38      NA      NA    6107 
  93        -13.4    0.361       8      NA      NA    7907 
  94        -13.4    0.194      31      NA      NA    28939 
  95        -13.3    0.444      21      NA      NA    22283 
  96        -13.3    0.778       2      NA      NA    14492 
  97        -13.3    0.722       1      NA      NA    28158 
  98        -13.3    0.417       7      NA      NA    25279 
  99        -13.3    0.528      25      NA      NA    16483 
 100        -13.2    0.167      15      NA      NA    15242 
clean up unzipped map files
Detected 24 cores, using 24 cores
using ramaprob.data in current folder
Performing search (200 ADCP runs with 20000000 steps each) ...
0%   10   20   30   40   50   60   70   80   90   100%
|----|----|----|----|----|----|----|----|----|----|


*
*
*
*
**
**
**
**
***
***
***
***
****
****
****
****
*****
*****
*****
*****
******
******
******
******
*******
*******
*******
*******
********
********
********
********
*********
*********
*********
*********
**********
**********
**********
**********
***********
***********
***********
***********
************
************
************
************
*************
*************
*************
*************
**************
**************
**************
**************
***************
***************
***************
***************
****************
****************
****************
****************
*****************
*****************
*****************
*****************
******************
******************
******************
******************
*******************
*******************
*******************
*******************
********************
********************
********************
********************
*********************
*********************
*********************
*********************
**********************
**********************
**********************
**********************
***********************
***********************
***********************
***********************
************************
************************
************************
************************
*************************
*************************
*************************
*************************
**************************
**************************
**************************
**************************
***************************
***************************
***************************
***************************
****************************
****************************
****************************
****************************
****************************
*****************************
*****************************
*****************************
******************************
******************************
******************************
******************************
*******************************
*******************************
*******************************
*******************************
********************************
********************************
********************************
********************************
*********************************
*********************************
*********************************
*********************************
**********************************
**********************************
**********************************
**********************************
***********************************
***********************************
***********************************
***********************************
************************************
************************************
************************************
************************************
*************************************
*************************************
*************************************
*************************************
**************************************
**************************************
**************************************
**************************************
***************************************
***************************************
***************************************
***************************************
****************************************
****************************************
****************************************
****************************************
*****************************************
*****************************************
*****************************************
*****************************************
******************************************
******************************************
******************************************
******************************************
*******************************************
*******************************************
*******************************************
*******************************************
********************************************
********************************************
********************************************
********************************************
*********************************************
*********************************************
*********************************************
*********************************************
**********************************************
**********************************************
**********************************************
**********************************************
***********************************************
***********************************************
***********************************************
***********************************************
************************************************
************************************************
************************************************
************************************************
*************************************************
*************************************************
*************************************************
*************************************************
**************************************************
Docking performed in 11504.16 seconds, i.e. 3 hours 11 minutes 44.161779 seconds 
finish calculating neighbors for 34786 poses with 49.7 seconds
mode |  affinity  | ref. | clust. | rmsd | energy | best |
     | (kcal/mol) | fnc  |  size  | stdv |  stdv  | run  |
-----+------------+------+--------+------+--------+------+
   1        -20.9    0.083      51      NA      NA    28175 
   2        -20.9    0.056      42      NA      NA    19366 
   3        -20.5    0.028      51      NA      NA    21138 
   4        -20.3    0.250      32      NA      NA    21814 
   5        -20.3    0.167      72      NA      NA    18046 
   6        -20.1    0.750      28      NA      NA    23000 
   7        -20.1    0.167      38      NA      NA    13319 
   8        -19.9    0.083      33      NA      NA    19200 
   9        -19.8    0.583      58      NA      NA    34774 
  10        -19.7    0.056      46      NA      NA    17495 
  11        -19.7    0.139      89      NA      NA    1962 
  12        -19.7    0.194      57      NA      NA    32731 
  13        -19.6    0.250      48      NA      NA    29007 
  14        -19.6    0.583      30      NA      NA    30912 
  15        -19.6    0.250      36      NA      NA    144 
  16        -19.5    0.111      47      NA      NA    13503 
  17        -19.5    0.167      25      NA      NA    20935 
  18        -19.3    0.139      47      NA      NA    8115 
  19        -19.2    0.833      27      NA      NA    9961 
  20        -19.1    0.722       9      NA      NA    30030 
  21        -19.1    0.056      48      NA      NA    19670 
  22        -19.0    0.194      11      NA      NA    16935 
  23        -19.0    0.167      26      NA      NA    16757 
  24        -18.9    0.333      43      NA      NA    2521 
  25        -18.9    0.667      24      NA      NA    14800 
  26        -18.9    0.250      40      NA      NA    22504 
  27        -18.9    0.611      32      NA      NA    26198 
  28        -18.9    0.194      81      NA      NA    25651 
  29        -18.9    0.667      75      NA      NA    14939 
  30        -18.9    0.222      25      NA      NA    24758 
  31        -18.8    0.222      43      NA      NA    20596 
  32        -18.8    0.389      41      NA      NA    26532 
  33        -18.8    0.833       5      NA      NA    34566 
  34        -18.8    0.083      25      NA      NA    23560 
  35        -18.8    0.167      29      NA      NA    4548 
  36        -18.7    0.111       1      NA      NA    23558 
  37        -18.7    0.222      25      NA      NA    19862 
  38        -18.7    0.722      16      NA      NA    10154 
  39        -18.7    0.111      37      NA      NA    17135 
  40        -18.7    0.139      24      NA      NA    14053 
  41        -18.7    0.111      27      NA      NA    30532 
  42        -18.7    0.056      31      NA      NA    8979 
  43        -18.7    0.250      14      NA      NA    21790 
  44        -18.7    0.167      35      NA      NA    31545 
  45        -18.7    0.167      48      NA      NA    1952 
  46        -18.6    0.278      36      NA      NA    12785 
  47        -18.6    0.111      43      NA      NA    31076 
  48        -18.6    0.139      46      NA      NA    4864 
  49        -18.6    0.750      28      NA      NA    30023 
  50        -18.6    0.222      21      NA      NA    26827 
  51        -18.6    0.139      24      NA      NA    15109 
  52        -18.5    0.111      22      NA      NA    23205 
  53        -18.5    0.056       1      NA      NA    8978 
  54        -18.5    0.167      92      NA      NA    8476 
  55        -18.5    0.194      13      NA      NA    26831 
  56        -18.5    0.194       9      NA      NA    16925 
  57        -18.5    0.194      11      NA      NA    16936 
  58        -18.4    0.778       6      NA      NA    34553 
  59        -18.4    0.056      23      NA      NA    23393 
  60        -18.4    0.028      40      NA      NA    18703 
  61        -18.4    0.194      45      NA      NA    33326 
  62        -18.4    0.139      18      NA      NA    6942 
  63        -18.4    0.028      37      NA      NA    20056 
  64        -18.4    0.250      34      NA      NA    3761 
  65        -18.4    0.139      24      NA      NA    2908 
  66        -18.4    0.250      37      NA      NA    18025 
  67        -18.3    0.278       2      NA      NA    19865 
  68        -18.3    0.528       1      NA      NA    26193 
  69        -18.3    0.278      27      NA      NA    4152 
  70        -18.2    0.111      30      NA      NA    6643 
  71        -18.2    0.222      15      NA      NA    147 
  72        -18.2    0.444      21      NA      NA    26033 
  73        -18.1    0.167      13      NA      NA    11580 
  74        -18.1    0.167      16      NA      NA    31085 
  75        -18.1    0.250       4      NA      NA    149 
  76        -18.1    0.167      27      NA      NA    907 
  77        -18.1    0.083      25      NA      NA    25286 
  78        -18.1    0.167      22      NA      NA    2154 
  79        -18.1    0.222      32      NA      NA    19026 
  80        -18.1    0.194       2      NA      NA    16933 
  81        -18.1    0.167      47      NA      NA    24093 
  82        -18.1    0.083      19      NA      NA    19168 
  83        -18.0    0.222      30      NA      NA    22323 
  84        -18.0    0.167       9      NA      NA    34192 
  85        -18.0    0.250       8      NA      NA    29187 
  86        -18.0    0.167      13      NA      NA    11936 
  87        -18.0    0.194       4      NA      NA    27542 
  88        -18.0    0.750      26      NA      NA    34548 
  89        -18.0    0.361      16      NA      NA    28827 
  90        -18.0    0.250       4      NA      NA    148 
  91        -18.0    0.167       2      NA      NA    4546 
  92        -17.9    0.222      40      NA      NA    33967 
  93        -17.9    0.222       1      NA      NA    20927 
  94        -17.9    0.194      10      NA      NA    27549 
  95        -17.9    0.417      51      NA      NA    33110 
  96        -17.9    0.167       4      NA      NA    20903 
  97        -17.9    0.222      22      NA      NA    27369 
  98        -17.9    0.306      17      NA      NA    24583 
  99        -17.9    0.111      24      NA      NA    1432 
 100        -17.8    0.361      33      NA      NA    15452 
clean up unzipped map files
Detected 24 cores, using 24 cores
using ramaprob.data in current folder
Performing search (200 ADCP runs with 20000000 steps each) ...
0%   10   20   30   40   50   60   70   80   90   100%
|----|----|----|----|----|----|----|----|----|----|


*
*
*
*
**
**
**
**
***
***
***
***
****
****
****
****
*****
*****
*****
*****
******
******
******
******
*******
*******
*******
*******
********
********
********
********
*********
*********
*********
*********
**********
**********
**********
**********
***********
***********
***********
***********
************
************
************
************
*************
*************
*************
*************
**************
**************
**************
**************
***************
***************
***************
***************
****************
****************
****************
****************
*****************
*****************
*****************
*****************
******************
******************
******************
******************
*******************
*******************
*******************
*******************
********************
********************
********************
********************
*********************
*********************
*********************
*********************
**********************
**********************
**********************
**********************
***********************
***********************
***********************
***********************
************************
************************
************************
************************
*************************
*************************
*************************
*************************
**************************
**************************
**************************
**************************
***************************
***************************
***************************
***************************
****************************
****************************
****************************
****************************
****************************
*****************************
*****************************
*****************************
******************************
******************************
******************************
******************************
*******************************
*******************************
*******************************
*******************************
********************************
********************************
********************************
********************************
*********************************
*********************************
*********************************
*********************************
**********************************
**********************************
**********************************
**********************************
***********************************
***********************************
***********************************
***********************************
************************************
************************************
************************************
************************************
*************************************
*************************************
*************************************
*************************************
**************************************
**************************************
**************************************
**************************************
***************************************
***************************************
***************************************
***************************************
****************************************
****************************************
****************************************
****************************************
*****************************************
*****************************************
*****************************************
*****************************************
******************************************
******************************************
******************************************
******************************************
*******************************************
*******************************************
*******************************************
*******************************************
********************************************
********************************************
********************************************
********************************************
*********************************************
*********************************************
*********************************************
*********************************************
**********************************************
**********************************************
**********************************************
**********************************************
***********************************************
***********************************************
***********************************************
***********************************************
************************************************
************************************************
************************************************
************************************************
*************************************************
*************************************************
*************************************************
*************************************************
**************************************************
Docking performed in 14341.99 seconds, i.e. 3 hours 59 minutes 01.986525 seconds 
finish calculating neighbors for 33878 poses with 37.7 seconds
mode |  affinity  | ref. | clust. | rmsd | energy | best |
     | (kcal/mol) | fnc  |  size  | stdv |  stdv  | run  |
-----+------------+------+--------+------+--------+------+
   1        -22.6    0.722      68      NA      NA    10766 
   2        -22.0    0.972      82      NA      NA    18281 
   3        -21.9    0.194      32      NA      NA    5636 
   4        -21.4    0.750      34      NA      NA    28573 
   5        -21.4    0.750      35      NA      NA    32803 
   6        -21.4    1.000      16      NA      NA    28576 
   7        -21.2    0.194      24      NA      NA    31099 
   8        -20.8    0.972      35      NA      NA    19304 
   9        -20.7    0.611      44      NA      NA    1229 
  10        -20.4    0.194     103      NA      NA    20123 
  11        -20.3    0.611      75      NA      NA    21605 
  12        -20.3    0.250      18      NA      NA    17307 
  13        -20.2    0.250      29      NA      NA    8472 
  14        -20.2    0.472       6      NA      NA    20747 
  15        -20.2    0.667      92      NA      NA    17903 
  16        -20.2    0.639      43      NA      NA    8311 
  17        -20.2    0.167      16      NA      NA    27194 
  18        -20.2    0.833      13      NA      NA    14875 
  19        -20.2    0.611      36      NA      NA    24774 
  20        -20.0    0.750      16      NA      NA    28546 
  21        -19.9    0.611      14      NA      NA    426 
  22        -19.9    0.556      22      NA      NA    30408 
  23        -19.8    0.583      19      NA      NA    27559 
  24        -19.8    0.167      44      NA      NA    12939 
  25        -19.7    0.694      34      NA      NA    17708 
  26        -19.7    0.444      44      NA      NA    17151 
  27        -19.7    0.556      18      NA      NA    5124 
  28        -19.6    0.917      10      NA      NA    22745 
  29        -19.6    0.333      32      NA      NA    9450 
  30        -19.5    0.167      26      NA      NA    30759 
  31        -19.5    0.278      41      NA      NA    17298 
  32        -19.5    0.611      15      NA      NA    15041 
  33        -19.5    0.278      17      NA      NA    2565 
  34        -19.5    0.222       1      NA      NA    8475 
  35        -19.5    0.694       8      NA      NA    20573 
  36        -19.4    0.500      20      NA      NA    23110 
  37        -19.4    0.611      38      NA      NA    33870 
  38        -19.4    0.417      34      NA      NA    27878 
  39        -19.4    0.583      30      NA      NA    20738 
  40        -19.4    0.722      22      NA      NA    20257 
  41        -19.4    0.583      24      NA      NA    6260 
  42        -19.3    0.222      51      NA      NA    15795 
  43        -19.3    0.528       7      NA      NA    31735 
  44        -19.3    0.194      39      NA      NA    31894 
  45        -19.3    0.833       6      NA      NA    20555 
  46        -19.2    0.417      64      NA      NA    10998 
  47        -19.2    0.278      57      NA      NA    28393 
  48        -19.1    0.389      26      NA      NA    416 
  49        -19.1    0.333      20      NA      NA    1511 
  50        -19.1    0.250      23      NA      NA    33524 
  51        -19.1    0.667      27      NA      NA    17501 
  52        -19.1    0.444      38      NA      NA    23970 
  53        -19.0    0.556      25      NA      NA    15043 
  54        -19.0    0.778      36      NA      NA    28821 
  55        -19.0    0.750      10      NA      NA    28532 
  56        -19.0    0.639      19      NA      NA    32808 
  57        -19.0    0.389       7      NA      NA    2185 
  58        -19.0    0.278      11      NA      NA    24989 
  59        -19.0    0.306      53      NA      NA    18961 
  60        -18.9    0.528      19      NA      NA    31737 
  61        -18.9    0.278       8      NA      NA    2550 
  62        -18.9    0.194       3      NA      NA    31066 
  63        -18.9    0.417      29      NA      NA    9671 
  64        -18.9    0.778       1      NA      NA    27564 
  65        -18.9    0.222      24      NA      NA    22390 
  66        -18.9    0.139      62      NA      NA    7914 
  67        -18.8    0.444      25      NA      NA    3601 
  68        -18.8    0.278      26      NA      NA    8078 
  69        -18.8    0.639       1      NA      NA    1513 
  70        -18.8    0.222      26      NA      NA    22927 
  71        -18.8    0.444      31      NA      NA    10394 
  72        -18.7    0.250      29      NA      NA    22582 
  73        -18.7    0.472       1      NA      NA    27870 
  74        -18.7    0.556      15      NA      NA    3312 
  75        -18.7    0.667       1      NA      NA    20942 
  76        -18.7    0.500       7      NA      NA    23105 
  77        -18.7    0.167       8      NA      NA    5602 
  78        -18.7    0.444       2      NA      NA    31736 
  79        -18.6    0.472      21      NA      NA    8894 
  80        -18.6    0.556      24      NA      NA    20574 
  81        -18.6    0.139      14      NA      NA    27200 
  82        -18.6    0.222      18      NA      NA    14547 
  83        -18.6    0.333      13      NA      NA    23803 
  84        -18.5    0.417       1      NA      NA    424 
  85        -18.5    0.500      17      NA      NA    4291 
  86        -18.5    0.306      27      NA      NA    31545 
  87        -18.5    0.194      47      NA      NA    10580 
  88        -18.5    0.556      51      NA      NA    29374 
  89        -18.5    0.389      57      NA      NA    18775 
  90        -18.4    0.778      11      NA      NA    1221 
  91        -18.4    0.139      35      NA      NA    10039 
  92        -18.4    0.194       1      NA      NA    31095 
  93        -18.4    0.500       1      NA      NA    20743 
  94        -18.4    0.500      42      NA      NA    32088 
  95        -18.4    0.222      10      NA      NA    16791 
  96        -18.4    0.472      21      NA      NA    33698 
  97        -18.4    0.472       7      NA      NA    31740 
  98        -18.4    0.167       6      NA      NA    1356 
  99        -18.4    0.250      23      NA      NA    19786 
 100        -18.4    0.278       9      NA      NA    16307 
clean up unzipped map files
Detected 24 cores, using 24 cores
using ramaprob.data in current folder
Performing search (200 ADCP runs with 20000000 steps each) ...
0%   10   20   30   40   50   60   70   80   90   100%
|----|----|----|----|----|----|----|----|----|----|


*
*
*
*
**
**
**
**
***
***
***
***
****
****
****
****
*****
*****
*****
*****
******
******
******
******
*******
*******
*******
*******
********
********
********
********
*********
*********
*********
*********
**********
**********
**********
**********
***********
***********
***********
***********
************
************
************
************
*************
*************
*************
*************
**************
**************
**************
**************
***************
***************
***************
***************
****************
****************
****************
****************
*****************
*****************
*****************
*****************
******************
******************
******************
******************
*******************
*******************
*******************
*******************
********************
********************
********************
********************
*********************
*********************
*********************
*********************
**********************
**********************
**********************
**********************
***********************
***********************
***********************
***********************
************************
************************
************************
************************
*************************
*************************
*************************
*************************
**************************
**************************
**************************
**************************
***************************
***************************
***************************
***************************
****************************
****************************
****************************
****************************
****************************
*****************************
*****************************
*****************************
******************************
******************************
******************************
******************************
*******************************
*******************************
*******************************
*******************************
********************************
********************************
********************************
********************************
*********************************
*********************************
*********************************
*********************************
**********************************
**********************************
**********************************
**********************************
***********************************
***********************************
***********************************
***********************************
************************************
************************************
************************************
************************************
*************************************
*************************************
*************************************
*************************************
**************************************
**************************************
**************************************
**************************************
***************************************
***************************************
***************************************
***************************************
****************************************
****************************************
****************************************
****************************************
*****************************************
*****************************************
*****************************************
*****************************************
******************************************
******************************************
******************************************
******************************************
*******************************************
*******************************************
*******************************************
*******************************************
********************************************
********************************************
********************************************
********************************************
*********************************************
*********************************************
*********************************************
*********************************************
**********************************************
**********************************************
**********************************************
**********************************************
***********************************************
***********************************************
***********************************************
***********************************************
************************************************
************************************************
************************************************
************************************************
*************************************************
*************************************************
*************************************************
*************************************************
**************************************************
Docking performed in 6046.67 seconds, i.e. 1 hours 40 minutes 46.667296 seconds 
finish calculating neighbors for 48125 poses with 76.0 seconds
mode |  affinity  | ref. | clust. | rmsd | energy | best |
     | (kcal/mol) | fnc  |  size  | stdv |  stdv  | run  |
-----+------------+------+--------+------+--------+------+
   1        -18.8    0.778     583      NA      NA    42486 
   2        -17.9    0.778     277      NA      NA    11348 
   3        -17.8    0.778     252      NA      NA    19114 
   4        -17.8    0.889      46      NA      NA    21713 
   5        -17.6    0.944     235      NA      NA    35008 
   6        -17.4    0.722      13      NA      NA    25455 
   7        -17.3    1.000      57      NA      NA    651 
   8        -17.3    0.861      50      NA      NA    3122 
   9        -17.2    0.833     115      NA      NA    17262 
  10        -17.2    0.778     138      NA      NA    12543 
  11        -17.1    0.639     113      NA      NA    38495 
  12        -17.1    0.750     112      NA      NA    30308 
  13        -17.1    0.194      23      NA      NA    22901 
  14        -17.1    0.778      69      NA      NA    8390 
  15        -17.0    0.778      18      NA      NA    32167 
  16        -16.9    0.778       5      NA      NA    8400 
  17        -16.9    0.917      43      NA      NA    42056 
  18        -16.8    0.194      49      NA      NA    16237 
  19        -16.8    0.694      67      NA      NA    40241 
  20        -16.8    0.833      25      NA      NA    47615 
  21        -16.7    0.722      82      NA      NA    19121 
  22        -16.7    0.750      39      NA      NA    46815 
  23        -16.7    0.944       3      NA      NA    45339 
  24        -16.6    0.694      52      NA      NA    40536 
  25        -16.5    0.694      18      NA      NA    34699 
  26        -16.5    0.778       9      NA      NA    19579 
  27        -16.5    0.750      42      NA      NA    3328 
  28        -16.4    0.778      11      NA      NA    42436 
  29        -16.4    0.083      46      NA      NA    39535 
  30        -16.3    0.167       1      NA      NA    22906 
  31        -16.3    0.222      18      NA      NA    21469 
  32        -16.3    0.222     303      NA      NA    33971 
  33        -16.2    0.889       1      NA      NA    45341 
  34        -16.2    0.667       8      NA      NA    47307 
  35        -16.1    0.833       3      NA      NA    46282 
  36        -16.1    0.083      60      NA      NA    37735 
  37        -16.1    0.944      23      NA      NA    16761 
  38        -16.1    0.167     113      NA      NA    37290 
  39        -16.1    0.083      52      NA      NA    9072 
  40        -16.1    0.750      76      NA      NA    28869 
  41        -16.1    0.639      43      NA      NA    28614 
  42        -16.1    0.167     482      NA      NA    29292 
  43        -16.1    0.722      18      NA      NA    41559 
  44        -16.0    0.111      55      NA      NA    32475 
  45        -16.0    1.000      20      NA      NA    47623 
  46        -15.9    0.222      42      NA      NA    31333 
  47        -15.9    0.250       1      NA      NA    16235 
  48        -15.9    0.333      32      NA      NA    47319 
  49        -15.8    0.722      47      NA      NA    27072 
  50        -15.8    0.278      83      NA      NA    21471 
  51        -15.8    0.833      18      NA      NA    27817 
  52        -15.7    0.833      20      NA      NA    47622 
  53        -15.7    0.111     119      NA      NA    254 
  54        -15.7    0.528      40      NA      NA    11814 
  55        -15.7    0.806      44      NA      NA    19560 
  56        -15.7    0.111      35      NA      NA    8185 
  57        -15.7    0.222       2      NA      NA    47616 
  58        -15.7    0.694       2      NA      NA    21470 
  59        -15.7    0.139      10      NA      NA    3330 
  60        -15.6    0.528      48      NA      NA    16228 
  61        -15.6    0.583       3      NA      NA    660 
  62        -15.6    0.750       2      NA      NA    12574 
  63        -15.5    0.722      28      NA      NA    25471 
  64        -15.5    0.194     224      NA      NA    39307 
  65        -15.5    0.167      51      NA      NA    2192 
  66        -15.5    0.694      30      NA      NA    2430 
  67        -15.4    0.528      37      NA      NA    43113 
  68        -15.4    0.222      27      NA      NA    26792 
  69        -15.4    0.389      13      NA      NA    7469 
  70        -15.4    0.778       3      NA      NA    32979 
  71        -15.4    0.306      34      NA      NA    46525 
  72        -15.4    0.722      17      NA      NA    40815 
  73        -15.4    0.639      35      NA      NA    22903 
  74        -15.4    0.222      10      NA      NA    24514 
  75        -15.3    0.833       1      NA      NA    8835 
  76        -15.3    0.444      37      NA      NA    43390 
  77        -15.3    0.750       1      NA      NA    27071 
  78        -15.3    0.694      14      NA      NA    24791 
  79        -15.3    0.667       1      NA      NA    31574 
  80        -15.3    0.556       1      NA      NA    27823 
  81        -15.3    0.556      38      NA      NA    14064 
  82        -15.3    0.917      11      NA      NA    42066 
  83        -15.2    0.083       2      NA      NA    260 
  84        -15.2    0.528      29      NA      NA    27816 
  85        -15.2    0.778       1      NA      NA    30311 
  86        -15.1    0.194      64      NA      NA    12817 
  87        -15.1    0.611       1      NA      NA    22911 
  88        -15.1    0.750      34      NA      NA    27331 
  89        -15.1    0.778      21      NA      NA    21097 
  90        -15.1    0.694       1      NA      NA    3116 
  91        -15.1    0.056      14      NA      NA    8194 
  92        -15.1    0.556      18      NA      NA    38486 
  93        -15.1    0.111      95      NA      NA    43955 
  94        -15.1    0.167      89      NA      NA    13078 
  95        -15.1    0.667      14      NA      NA    29755 
  96        -15.1    0.167      14      NA      NA    30580 
  97        -15.1    0.972       1      NA      NA    19607 
  98        -15.0    0.611       2      NA      NA    31336 
  99        -15.0    0.639       3      NA      NA    11283 
 100        -15.0    0.167      32      NA      NA    13339 
clean up unzipped map files
Detected 24 cores, using 24 cores
using ramaprob.data in current folder
Performing search (200 ADCP runs with 20000000 steps each) ...
0%   10   20   30   40   50   60   70   80   90   100%
|----|----|----|----|----|----|----|----|----|----|


*
*
*
*
**
**
**
**
***
***
***
***
****
****
****
****
*****
*****
*****
*****
******
******
******
******
*******
*******
*******
*******
********
********
********
********
*********
*********
*********
*********
**********
**********
**********
**********
***********
***********
***********
***********
************
************
************
************
*************
*************
*************
*************
**************
**************
**************
**************
***************
***************
***************
***************
****************
****************
****************
****************
*****************
*****************
*****************
*****************
******************
******************
******************
******************
*******************
*******************
*******************
*******************
********************
********************
********************
********************
*********************
*********************
*********************
*********************
**********************
**********************
**********************
**********************
***********************
***********************
***********************
***********************
************************
************************
************************
************************
*************************
*************************
*************************
*************************
**************************
**************************
**************************
**************************
***************************
***************************
***************************
***************************
****************************
****************************
****************************
****************************
****************************
*****************************
*****************************
*****************************
******************************
******************************
******************************
******************************
*******************************
*******************************
*******************************
*******************************
********************************
********************************
********************************
********************************
*********************************
*********************************
*********************************
*********************************
**********************************
**********************************
**********************************
**********************************
***********************************
***********************************
***********************************
***********************************
************************************
************************************
************************************
************************************
*************************************
*************************************
*************************************
*************************************
**************************************
**************************************
**************************************
**************************************
***************************************
***************************************
***************************************
***************************************
****************************************
****************************************
****************************************
****************************************
*****************************************
*****************************************
*****************************************
*****************************************
******************************************
******************************************
******************************************
******************************************
*******************************************
*******************************************
*******************************************
*******************************************
********************************************
********************************************
********************************************
********************************************
*********************************************
*********************************************
*********************************************
*********************************************
**********************************************
**********************************************
**********************************************
**********************************************
***********************************************
***********************************************
***********************************************
***********************************************
************************************************
************************************************
************************************************
************************************************
*************************************************
*************************************************
*************************************************
*************************************************
**************************************************
Docking performed in 9962.59 seconds, i.e. 2 hours 46 minutes 02.588205 seconds 
finish calculating neighbors for 41586 poses with 59.9 seconds
mode |  affinity  | ref. | clust. | rmsd | energy | best |
     | (kcal/mol) | fnc  |  size  | stdv |  stdv  | run  |
-----+------------+------+--------+------+--------+------+
   1        -20.5    0.778     120      NA      NA    26841 
   2        -19.6    0.806     103      NA      NA    39095 
   3        -19.5    0.722      66      NA      NA    20876 
   4        -19.4    0.083     138      NA      NA    33074 
   5        -19.4    0.778      79      NA      NA    16103 
   6        -19.2    0.139      57      NA      NA    5490 
   7        -19.1    0.139     110      NA      NA    23899 
   8        -19.1    0.639      25      NA      NA    15478 
   9        -19.0    0.083      27      NA      NA    1993 
  10        -19.0    0.139      28      NA      NA    7338 
  11        -19.0    0.528      67      NA      NA    4153 
  12        -19.0    0.111      68      NA      NA    19312 
  13        -19.0    0.111      60      NA      NA    16810 
  14        -18.9    0.111     106      NA      NA    15906 
  15        -18.8    0.611      89      NA      NA    27506 
  16        -18.7    0.667      14      NA      NA    20854 
  17        -18.6    0.111      43      NA      NA    12678 
  18        -18.6    0.972      35      NA      NA    16351 
  19        -18.6    0.722      62      NA      NA    32629 
  20        -18.6    0.139      44      NA      NA    26420 
  21        -18.6    0.111      68      NA      NA    27286 
  22        -18.6    0.056     110      NA      NA    34341 
  23        -18.5    0.667      89      NA      NA    26169 
  24        -18.5    0.111      36      NA      NA    9204 
  25        -18.5    0.083      32      NA      NA    21661 
  26        -18.5    0.111      49      NA      NA    13350 
  27        -18.4    0.667      29      NA      NA    6774 
  28        -18.4    0.111      34      NA      NA    28771 
  29        -18.4    0.306      50      NA      NA    24830 
  30        -18.4    0.750      43      NA      NA    20867 
  31        -18.3    0.056       7      NA      NA    32182 
  32        -18.3    0.056       9      NA      NA    32180 
  33        -18.3    0.139      54      NA      NA    12253 
  34        -18.2    0.139      49      NA      NA    23098 
  35        -18.2    0.694      15      NA      NA    30034 
  36        -18.2    0.111      25      NA      NA    25936 
  37        -18.2    0.111      86      NA      NA    4731 
  38        -18.1    0.111       5      NA      NA    18871 
  39        -18.1    0.111      37      NA      NA    30258 
  40        -18.1    0.111      46      NA      NA    35935 
  41        -18.0    0.056       6      NA      NA    19602 
  42        -18.0    0.694      23      NA      NA    27085 
  43        -18.0    0.111       1      NA      NA    19605 
  44        -18.0    0.139      28      NA      NA    2843 
  45        -18.0    0.139      25      NA      NA    29007 
  46        -17.9    0.111      58      NA      NA    15031 
  47        -17.9    0.139      33      NA      NA    38569 
  48        -17.9    0.139       1      NA      NA    18868 
  49        -17.9    0.139       3      NA      NA    22260 
  50        -17.9    0.639      64      NA      NA    28379 
  51        -17.9    0.056      32      NA      NA    37296 
  52        -17.9    0.694      10      NA      NA    27726 
  53        -17.9    0.111      78      NA      NA    29402 
  54        -17.9    0.111       1      NA      NA    32176 
  55        -17.8    0.139      40      NA      NA    11813 
  56        -17.8    0.111      29      NA      NA    7307 
  57        -17.8    0.139      35      NA      NA    22858 
  58        -17.8    0.111      13      NA      NA    40557 
  59        -17.8    0.139      27      NA      NA    19819 
  60        -17.7    0.111       5      NA      NA    19310 
  61        -17.7    0.139      15      NA      NA    38774 
  62        -17.7    0.417      20      NA      NA    13877 
  63        -17.7    0.167      37      NA      NA    9640 
  64        -17.6    0.611      10      NA      NA    40792 
  65        -17.6    0.111      57      NA      NA    31318 
  66        -17.6    0.722      36      NA      NA    32625 
  67        -17.6    0.111      13      NA      NA    32158 
  68        -17.5    0.111      22      NA      NA    25926 
  69        -17.5    0.639       9      NA      NA    27500 
  70        -17.5    0.139      52      NA      NA    17228 
  71        -17.4    0.417      50      NA      NA    17652 
  72        -17.4    0.167       3      NA      NA    23104 
  73        -17.4    0.528      48      NA      NA    32834 
  74        -17.4    0.222      55      NA      NA    16590 
  75        -17.4    0.139      22      NA      NA    35684 
  76        -17.4    0.139      40      NA      NA    11372 
  77        -17.4    0.083       6      NA      NA    25392 
  78        -17.4    0.083      17      NA      NA    33924 
  79        -17.4    0.111       9      NA      NA    12495 
  80        -17.3    0.139      15      NA      NA    14854 
  81        -17.3    0.083       5      NA      NA    22859 
  82        -17.3    0.833       1      NA      NA    25215 
  83        -17.3    0.111      19      NA      NA    40567 
  84        -17.3    0.056      21      NA      NA    36682 
  85        -17.3    0.194      33      NA      NA    24406 
  86        -17.3    0.139      35      NA      NA    34783 
  87        -17.3    0.639      11      NA      NA    14075 
  88        -17.3    0.694      25      NA      NA    6755 
  89        -17.3    0.361      18      NA      NA    24820 
  90        -17.3    0.111      12      NA      NA    15709 
  91        -17.3    0.250      63      NA      NA    37966 
  92        -17.3    0.444     151      NA      NA    31520 
  93        -17.2    0.250      33      NA      NA    2438 
  94        -17.2    0.667      28      NA      NA    36337 
  95        -17.2    0.083      36      NA      NA    40959 
  96        -17.2    0.722       7      NA      NA    6777 
  97        -17.2    0.722      11      NA      NA    11191 
  98        -17.2    0.139       8      NA      NA    12226 
  99        -17.2    0.056       1      NA      NA    22862 
 100        -17.2    0.722       5      NA      NA    8982 
clean up unzipped map files
Docking performed in 9046.50 seconds, i.e. 2 hours 30 minutes 46.499026 seconds 
finish calculating neighbors for 37764 poses with 58.1 seconds
mode |  affinity  | ref. | clust. | rmsd | energy | best |
     | (kcal/mol) | fnc  |  size  | stdv |  stdv  | run  |
-----+------------+------+--------+------+--------+------+
   1        -18.8    0.389      76      NA      NA    29331 
   2        -18.7    0.056      91      NA      NA    32209 
   3        -18.7    0.444      41      NA      NA    11972 
   4        -18.6    0.111      17      NA      NA    33162 
   5        -18.6    0.472     121      NA      NA    11579 
   6        -18.5    0.111      20      NA      NA    19778 
   7        -18.4    0.583      40      NA      NA    37047 
   8        -18.3    0.083     108      NA      NA    695 
   9        -18.2    0.083      13      NA      NA    15578 
  10        -18.1    0.139      26      NA      NA    31035 
  11        -18.1    0.472      35      NA      NA    35496 
  12        -18.0    0.111      60      NA      NA    17309 
  13        -18.0    0.139      41      NA      NA    30041 
  14        -18.0    0.472      51      NA      NA    12181 
  15        -18.0    0.083      17      NA      NA    34878 
  16        -17.9    0.361      34      NA      NA    32756 
  17        -17.9    0.111      66      NA      NA    12401 
  18        -17.9    0.111      30      NA      NA    34161 
  19        -17.9    0.111      57      NA      NA    15117 
  20        -17.9    0.083      37      NA      NA    10967 
  21        -17.9    0.194      61      NA      NA    7656 
  22        -17.9    0.056      58      NA      NA    28671 
  23        -17.8    0.056      48      NA      NA    5007 
  24        -17.8    0.333      54      NA      NA    31793 
  25        -17.8    0.444      47      NA      NA    18073 
  26        -17.6    0.111      31      NA      NA    6679 
  27        -17.6    0.917      33      NA      NA    9872 
  28        -17.6    0.056      42      NA      NA    21989 
  29        -17.6    0.167       1      NA      NA    31029 
  30        -17.5    0.361       4      NA      NA    31592 
  31        -17.5    0.472      38      NA      NA    29647 
  32        -17.5    0.222      24      NA      NA    7447 
  33        -17.5    0.139      15      NA      NA    15574 
  34        -17.4    0.500      28      NA      NA    26644 
  35        -17.4    0.389      27      NA      NA    23528 
  36        -17.3    0.083      39      NA      NA    15372 
  37        -17.3    0.972      25      NA      NA    20462 
  38        -17.2    0.056      68      NA      NA    34877 
  39        -17.1    0.472       2      NA      NA    11978 
  40        -17.1    0.111       6      NA      NA    16649 
  41        -17.1    0.361      43      NA      NA    31594 
  42        -17.1    0.139      21      NA      NA    28860 
  43        -17.1    0.139      27      NA      NA    6551 
  44        -17.1    0.472       7      NA      NA    11580 
  45        -17.1    0.111      16      NA      NA    9149 
  46        -17.1    0.444      31      NA      NA    25479 
  47        -17.0    0.083      20      NA      NA    14927 
  48        -17.0    0.667      53      NA      NA    3299 
  49        -17.0    0.611      32      NA      NA    18291 
  50        -17.0    0.167      17      NA      NA    19584 
  51        -17.0    0.028       8      NA      NA    348 
  52        -17.0    0.083      14      NA      NA    14924 
  53        -17.0    0.417      14      NA      NA    11954 
  54        -16.9    0.639      58      NA      NA    8619 
  55        -16.9    0.444      19      NA      NA    25482 
  56        -16.9    0.333      27      NA      NA    30225 
  57        -16.8    0.778      37      NA      NA    37617 
  58        -16.8    0.139       8      NA      NA    29065 
  59        -16.8    0.139      27      NA      NA    5345 
  60        -16.8    0.417       1      NA      NA    25488 
  61        -16.8    0.778      34      NA      NA    33562 
  62        -16.7    0.167      12      NA      NA    14747 
  63        -16.7    0.694      35      NA      NA    9873 
  64        -16.7    0.111      35      NA      NA    10616 
  65        -16.7    0.333      34      NA      NA    11353 
  66        -16.7    0.167       1      NA      NA    31025 
  67        -16.7    0.139       9      NA      NA    6542 
  68        -16.6    0.083       2      NA      NA    21991 
  69        -16.6    0.111      24      NA      NA    340 
  70        -16.6    0.111      18      NA      NA    22205 
  71        -16.6    0.444       4      NA      NA    31395 
  72        -16.5    0.056      11      NA      NA    6689 
  73        -16.5    0.417      25      NA      NA    35717 
  74        -16.5    0.083       3      NA      NA    34870 
  75        -16.5    0.611      92      NA      NA    10414 
  76        -16.5    0.306       4      NA      NA    31403 
  77        -16.5    0.194       7      NA      NA    2173 
  78        -16.4    0.806       8      NA      NA    20437 
  79        -16.4    0.056       1      NA      NA    6680 
  80        -16.4    0.083      87      NA      NA    25641 
  81        -16.4    0.417      37      NA      NA    23717 
  82        -16.4    0.722      60      NA      NA    13338 
  83        -16.3    0.111      22      NA      NA    31967 
  84        -16.3    0.389       6      NA      NA    6829 
  85        -16.3    0.139       2      NA      NA    15362 
  86        -16.3    0.389      30      NA      NA    6832 
  87        -16.3    0.222      67      NA      NA    10791 
  88        -16.3    0.139       1      NA      NA    6684 
  89        -16.3    0.972      35      NA      NA    27041 
  90        -16.3    0.250      30      NA      NA    27931 
  91        -16.2    0.194       8      NA      NA    19583 
  92        -16.2    0.389       1      NA      NA    2749 
  93        -16.2    0.083       7      NA      NA    33146 
  94        -16.2    0.083      43      NA      NA    16985 
  95        -16.2    0.361      51      NA      NA    37423 
  96        -16.2    0.083      20      NA      NA    29062 
  97        -16.2    0.056       1      NA      NA    29066 
  98        -16.2    0.139      38      NA      NA    15083 
  99        -16.2    0.944       7      NA      NA    35052 
 100        -16.2    0.139      20      NA      NA    30044 
clean up unzipped map files
