# Supplementary material for: De Novo Design of Protein-Binding Peptides by Quantum Computing
Source: J Chem Theory Comput. 2025 Sep 29;21(19):9993–10005. doi: 10.1021/acs.jctc.5c00768 (PMC12529961; doi:10.1021/acs.jctc.5c00768)
Supplement: Supplementary file 1 [file ct5c00768_si_001.zip › Datafile/Structure_based_validation/3BRL/educated_guess/results.txt]

Detected 24 cores, using 24 cores
copying the ramaprob.data file from /opt/ADFRsuite-1.0/CCSBpckgs/ADCP/ramaprob.data to /home/larsmeuser/Projects/ADCP/3brl/educated_guess/KFDFFPFKDE
Performing search (200 ADCP runs with 20000000 steps each) ...
0%   10   20   30   40   50   60   70   80   90   100%
|----|----|----|----|----|----|----|----|----|----|


*
*
*
*
**
**
**
**
***
***
***
***
****
****
****
****
*****
*****
*****
*****
******
******
******
******
*******
*******
*******
*******
********
********
********
********
*********
*********
*********
*********
**********
**********
**********
**********
***********
***********
***********
***********
************
************
************
************
*************
*************
*************
*************
**************
**************
**************
**************
***************
***************
***************
***************
****************
****************
****************
****************
*****************
*****************
*****************
*****************
******************
******************
******************
******************
*******************
*******************
*******************
*******************
********************
********************
********************
********************
*********************
*********************
*********************
*********************
**********************
**********************
**********************
**********************
***********************
***********************
***********************
***********************
************************
************************
************************
************************
*************************
*************************
*************************
*************************
**************************
**************************
**************************
**************************
***************************
***************************
***************************
***************************
****************************
****************************
****************************
****************************
****************************
*****************************
*****************************
*****************************
******************************
******************************
******************************
******************************
*******************************
*******************************
*******************************
*******************************
********************************
********************************
********************************
********************************
*********************************
*********************************
*********************************
*********************************
**********************************
**********************************
**********************************
**********************************
***********************************
***********************************
***********************************
***********************************
************************************
************************************
************************************
************************************
*************************************
*************************************
*************************************
*************************************
**************************************
**************************************
**************************************
**************************************
***************************************
***************************************
***************************************
***************************************
****************************************
****************************************
****************************************
****************************************
*****************************************
*****************************************
*****************************************
*****************************************
******************************************
******************************************
******************************************
******************************************
*******************************************
*******************************************
*******************************************
*******************************************
********************************************
********************************************
********************************************
********************************************
*********************************************
*********************************************
*********************************************
*********************************************
**********************************************
**********************************************
**********************************************
**********************************************
***********************************************
***********************************************
***********************************************
***********************************************
************************************************
************************************************
************************************************
************************************************
*************************************************
*************************************************
*************************************************
*************************************************
**************************************************
Docking performed in 9806.39 seconds, i.e. 2 hours 43 minutes 26.388271 seconds 
finish calculating neighbors for 35976 poses with 38.9 seconds
mode |  affinity  | ref. | clust. | rmsd | energy | best |
     | (kcal/mol) | fnc  |  size  | stdv |  stdv  | run  |
-----+------------+------+--------+------+--------+------+
   1        -22.9    0.667     291      NA      NA    10578 
   2        -22.3    0.417     158      NA      NA    30207 
   3        -22.2    0.667     179      NA      NA    17848 
   4        -21.8    0.667      41      NA      NA    35391 
   5        -21.8    0.667      37      NA      NA    19850 
   6        -21.6    0.639      23      NA      NA    15329 
   7        -21.6    0.556      62      NA      NA    31113 
   8        -21.3    0.583     142      NA      NA    34156 
   9        -21.2    0.722      45      NA      NA    21884 
  10        -21.1    0.472      76      NA      NA    25667 
  11        -21.0    0.667      92      NA      NA    394 
  12        -21.0    0.528      47      NA      NA    11281 
  13        -21.0    0.722      40      NA      NA    19060 
  14        -20.9    0.667      51      NA      NA    9595 
  15        -20.7    0.500      30      NA      NA    17646 
  16        -20.7    0.472      50      NA      NA    33094 
  17        -20.6    0.722      25      NA      NA    8820 
  18        -20.4    0.583      47      NA      NA    8354 
  19        -20.4    0.556      41      NA      NA    15339 
  20        -20.3    0.556      21      NA      NA    26907 
  21        -20.3    0.722      38      NA      NA    15332 
  22        -20.3    0.722      40      NA      NA    7084 
  23        -20.2    0.722      17      NA      NA    24758 
  24        -20.2    0.389      38      NA      NA    29481 
  25        -20.2    0.361      28      NA      NA    624 
  26        -20.2    0.417      26      NA      NA    2624 
  27        -20.1    0.583      27      NA      NA    17847 
  28        -20.1    0.639      21      NA      NA    28236 
  29        -20.1    0.556      17      NA      NA    35975 
  30        -20.1    0.444       8      NA      NA    19491 
  31        -20.0    0.750      19      NA      NA    22201 
  32        -20.0    0.694      23      NA      NA    30605 
  33        -20.0    0.583      31      NA      NA    8824 
  34        -19.9    0.611      36      NA      NA    25469 
  35        -19.9    0.639      13      NA      NA    32656 
  36        -19.8    0.667      13      NA      NA    34134 
  37        -19.7    0.694      54      NA      NA    33607 
  38        -19.6    0.389      27      NA      NA    17627 
  39        -19.6    0.167      39      NA      NA    15877 
  40        -19.6    0.472      41      NA      NA    34895 
  41        -19.6    0.722      52      NA      NA    22566 
  42        -19.5    0.667      15      NA      NA    33958 
  43        -19.5    0.194      56      NA      NA    30971 
  44        -19.5    0.583       1      NA      NA    25661 
  45        -19.4    0.778       2      NA      NA    23281 
  46        -19.3    0.222      33      NA      NA    16732 
  47        -19.3    0.222      25      NA      NA    24401 
  48        -19.2    0.389      25      NA      NA    7573 
  49        -19.2    0.056      32      NA      NA    32311 
  50        -19.1    0.583      29      NA      NA    21885 
  51        -19.1    0.722      11      NA      NA    19028 
  52        -19.0    0.556      54      NA      NA    19848 
  53        -19.0    0.528      21      NA      NA    10570 
  54        -19.0    0.750       1      NA      NA    22557 
  55        -19.0    0.500      59      NA      NA    9807 
  56        -19.0    0.472      20      NA      NA    22052 
  57        -19.0    0.611      11      NA      NA    395 
  58        -18.9    0.472       4      NA      NA    25475 
  59        -18.9    0.472      44      NA      NA    30175 
  60        -18.9    0.278       3      NA      NA    25471 
  61        -18.9    0.611       2      NA      NA    24752 
  62        -18.9    0.528      24      NA      NA    5312 
  63        -18.8    0.528      12      NA      NA    22790 
  64        -18.7    0.306      28      NA      NA    7421 
  65        -18.7    0.528       8      NA      NA    21893 
  66        -18.7    0.556       7      NA      NA    23631 
  67        -18.6    0.667      26      NA      NA    12279 
  68        -18.6    0.417      64      NA      NA    6758 
  69        -18.6    0.611       7      NA      NA    829 
  70        -18.6    0.167      26      NA      NA    14719 
  71        -18.6    0.194      55      NA      NA    3812 
  72        -18.6    0.778       1      NA      NA    14908 
  73        -18.5    0.500      31      NA      NA    6351 
  74        -18.5    0.472      11      NA      NA    23629 
  75        -18.5    0.417      19      NA      NA    11812 
  76        -18.5    0.472      15      NA      NA    8326 
  77        -18.5    0.083      39      NA      NA    4139 
  78        -18.4    0.611       1      NA      NA    23881 
  79        -18.4    0.667       2      NA      NA    35399 
  80        -18.4    0.333      32      NA      NA    176 
  81        -18.4    0.389       8      NA      NA    4532 
  82        -18.4    0.556      12      NA      NA    28797 
  83        -18.4    0.111      82      NA      NA    17124 
  84        -18.3    0.528       3      NA      NA    25632 
  85        -18.3    0.417      12      NA      NA    25629 
  86        -18.3    0.528       7      NA      NA    17850 
  87        -18.3    0.222      26      NA      NA    35066 
  88        -18.3    0.111      45      NA      NA    7772 
  89        -18.3    0.417       4      NA      NA    14860 
  90        -18.3    0.722      10      NA      NA    7048 
  91        -18.3    0.333      29      NA      NA    3977 
  92        -18.3    0.611       5      NA      NA    21844 
  93        -18.3    0.639      10      NA      NA    22182 
  94        -18.2    0.417      15      NA      NA    4534 
  95        -18.2    0.472      73      NA      NA    31788 
  96        -18.2    0.333      34      NA      NA    11078 
  97        -18.2    0.611       6      NA      NA    24730 
  98        -18.2    0.417       8      NA      NA    32634 
  99        -18.2    0.222      47      NA      NA    21626 
 100        -18.1    0.417       1      NA      NA    3968 
