# Supplementary material for: De Novo Design of Protein-Binding Peptides by Quantum Computing
Source: J Chem Theory Comput. 2025 Sep 29;21(19):9993–10005. doi: 10.1021/acs.jctc.5c00768 (PMC12529961; doi:10.1021/acs.jctc.5c00768)
Supplement: Supplementary file 1 [file ct5c00768_si_001.zip › Datafile/Structure_based_validation/4DS1/bad_guess/results.txt]

Detected 24 cores, using 24 cores
copying the ramaprob.data file from /opt/ADFRsuite-1.0/CCSBpckgs/ADCP/ramaprob.data to /home/larsmeuser/Projects/ADCP/4DS1/bad_guess/FWFFWFFFFW
Performing search (200 ADCP runs with 20000000 steps each) ...
0%   10   20   30   40   50   60   70   80   90   100%
|----|----|----|----|----|----|----|----|----|----|


*
*
*
*
**
**
**
**
***
***
***
***
****
****
****
****
*****
*****
*****
*****
******
******
******
******
*******
*******
*******
*******
********
********
********
********
*********
*********
*********
*********
**********
**********
**********
**********
***********
***********
***********
***********
************
************
************
************
*************
*************
*************
*************
**************
**************
**************
**************
***************
***************
***************
***************
****************
****************
****************
****************
*****************
*****************
*****************
*****************
******************
******************
******************
******************
*******************
*******************
*******************
*******************
********************
********************
********************
********************
*********************
*********************
*********************
*********************
**********************
**********************
**********************
**********************
***********************
***********************
***********************
***********************
************************
************************
************************
************************
*************************
*************************
*************************
*************************
**************************
**************************
**************************
**************************
***************************
***************************
***************************
***************************
****************************
****************************
****************************
****************************
****************************
*****************************
*****************************
*****************************
******************************
******************************
******************************
******************************
*******************************
*******************************
*******************************
*******************************
********************************
********************************
********************************
********************************
*********************************
*********************************
*********************************
*********************************
**********************************
**********************************
**********************************
**********************************
***********************************
***********************************
***********************************
***********************************
************************************
************************************
************************************
************************************
*************************************
*************************************
*************************************
*************************************
**************************************
**************************************
**************************************
**************************************
***************************************
***************************************
***************************************
***************************************
****************************************
****************************************
****************************************
****************************************
*****************************************
*****************************************
*****************************************
*****************************************
******************************************
******************************************
******************************************
******************************************
*******************************************
*******************************************
*******************************************
*******************************************
********************************************
********************************************
********************************************
********************************************
*********************************************
*********************************************
*********************************************
*********************************************
**********************************************
**********************************************
**********************************************
**********************************************
***********************************************
***********************************************
***********************************************
***********************************************
************************************************
************************************************
************************************************
************************************************
*************************************************
*************************************************
*************************************************
*************************************************
**************************************************
Docking performed in 10727.36 seconds, i.e. 2 hours 58 minutes 47.359312 seconds 
finish calculating neighbors for 35981 poses with 8.7 seconds
mode |  affinity  | ref. | clust. | rmsd | energy | best |
     | (kcal/mol) | fnc  |  size  | stdv |  stdv  | run  |
-----+------------+------+--------+------+--------+------+
   1        -25.7    0.111      53      NA      NA    1047 
   2        -25.6    0.083      27      NA      NA    3292 
   3        -25.5    0.833      35      NA      NA    4687 
   4        -24.6    0.194      29      NA      NA    2893 
   5        -24.6    0.722      20      NA      NA    1341 
   6        -24.4    0.500      49      NA      NA    3468 
   7        -24.4    0.444      43      NA      NA    2475 
   8        -24.1    0.167      32      NA      NA    2671 
   9        -24.0    0.472      10      NA      NA    3653 
  10        -23.9    0.583      23      NA      NA    2133 
  11        -23.8    0.111      54      NA      NA    4180 
  12        -23.7    0.111      22      NA      NA    338 
  13        -23.7    0.250      43      NA      NA    5246 
  14        -23.6    0.167      19      NA      NA    2894 
  15        -23.6    0.639      22      NA      NA    3655 
  16        -23.6    0.083      14      NA      NA    3291 
  17        -23.5    0.861       1      NA      NA    4663 
  18        -23.5    0.083      29      NA      NA    4508 
  19        -23.4    0.083      60      NA      NA    1939 
  20        -23.4    0.167      21      NA      NA    179 
  21        -23.4    0.167      28      NA      NA    528 
  22        -23.3    0.083       5      NA      NA    3257 
  23        -23.3    0.222      14      NA      NA    5592 
  24        -23.3    0.278      29      NA      NA    865 
  25        -23.3    0.472      35      NA      NA    4918 
  26        -23.0    0.083      34      NA      NA    665 
  27        -22.8    0.194      26      NA      NA    3824 
  28        -22.8    0.389      27      NA      NA    1699 
  29        -22.8    0.500       1      NA      NA    4502 
  30        -22.7    0.111       1      NA      NA    2898 
  31        -22.7    0.139      27      NA      NA    2108 
  32        -22.7    0.083       1      NA      NA    344 
  33        -22.6    0.472      54      NA      NA    1535 
  34        -22.5    0.194       1      NA      NA    5597 
  35        -22.5    0.639       2      NA      NA    1346 
  36        -22.5    0.528      29      NA      NA    5600 
  37        -22.5    0.611       4      NA      NA    1322 
  38        -22.4    0.056      52      NA      NA    2323 
  39        -22.3    0.528       9      NA      NA    1351 
  40        -22.3    0.444       1      NA      NA    3469 
  41        -22.2    0.083      23      NA      NA    3968 
  42        -22.1    0.139      31      NA      NA    345 
  43        -22.1    0.139       1      NA      NA    3976 
  44        -22.1    0.111      22      NA      NA    3074 
  45        -22.1    0.222      31      NA      NA    1350 
  46        -22.0    0.111      41      NA      NA    160 
  47        -21.9    0.972      10      NA      NA    4653 
  48        -21.9    0.194      43      NA      NA    4318 
  49        -21.9    0.111      45      NA      NA    1181 
  50        -21.9    0.333      32      NA      NA    5405 
  51        -21.8    0.139       1      NA      NA    1044 
  52        -21.7    0.278      11      NA      NA    2477 
  53        -21.7    0.528       1      NA      NA    1342 
  54        -21.7    0.250       5      NA      NA    3282 
  55        -21.7    0.194      13      NA      NA    2844 
  56        -21.6    0.139       1      NA      NA    535 
  57        -21.6    0.083       1      NA      NA    186 
  58        -21.6    0.111      23      NA      NA    5049 
  59        -21.6    0.111       4      NA      NA    4499 
  60        -21.5    0.278       3      NA      NA    1700 
  61        -21.5    0.222       1      NA      NA    3831 
  62        -21.4    0.167      23      NA      NA    2674 
  63        -21.4    0.361       1      NA      NA    4500 
  64        -21.3    0.083       1      NA      NA    3237 
  65        -21.2    0.194       4      NA      NA    2641 
  66        -21.2    0.611       2      NA      NA    2135 
  67        -21.1    0.028      49      NA      NA    6042 
  68        -21.1    0.306       2      NA      NA    3287 
  69        -21.1    0.139      13      NA      NA    529 
  70        -21.1    0.139       1      NA      NA    2895 
  71        -21.0    0.111       1      NA      NA    4507 
  72        -21.0    0.194       1      NA      NA    3076 
  73        -21.0    0.389       1      NA      NA    5403 
  74        -21.0    0.417       6      NA      NA    3417 
  75        -20.9    0.139      20      NA      NA    4464 
  76        -20.9    0.000      38      NA      NA    5919 
  77        -20.9    0.722       2      NA      NA    4690 
  78        -20.9    0.556       3      NA      NA    2088 
  79        -20.8    0.167       2      NA      NA    2899 
  80        -20.8    0.194       6      NA      NA    4327 
  81        -20.7    0.556       1      NA      NA    3660 
  82        -20.6    0.083       1      NA      NA    183 
  83        -20.6    0.083       1      NA      NA    1945 
  84        -20.6    0.417      20      NA      NA    4922 
  85        -20.6    0.611       3      NA      NA    3627 
  86        -20.5    0.306       1      NA      NA    5400 
  87        -20.5    0.083      17      NA      NA    531 
  88        -20.5    0.056      13      NA      NA    1045 
  89        -20.5    0.167       1      NA      NA    2680 
  90        -20.5    0.028       5      NA      NA    5737 
  91        -20.4    0.194       7      NA      NA    4181 
  92        -20.4    0.583       6      NA      NA    4637 
  93        -20.4    0.111       1      NA      NA    4506 
  94        -20.4    0.111       2      NA      NA    181 
  95        -20.3    0.528       1      NA      NA    1349 
  96        -20.3    0.556       1      NA      NA    1701 
  97        -20.3    0.056      21      NA      NA    5734 
  98        -20.3    0.556       3      NA      NA    3621 
  99        -20.3    0.139       1      NA      NA    5741 
 100        -20.3    0.167       1      NA      NA    2896 
clean up unzipped map files
