# Supplementary material for: De Novo Design of Protein-Binding Peptides by Quantum Computing
Source: J Chem Theory Comput. 2025 Sep 29;21(19):9993–10005. doi: 10.1021/acs.jctc.5c00768 (PMC12529961; doi:10.1021/acs.jctc.5c00768)
Supplement: Supplementary file 1 [file ct5c00768_si_001.zip › Datafile/Structure_based_validation/4DS1/redocking/results.txt]

Detected 24 cores, using 24 cores
using ramaprob.data in current folder
Performing search (200 ADCP runs with 20000000 steps each) ...
0%   10   20   30   40   50   60   70   80   90   100%
|----|----|----|----|----|----|----|----|----|----|


*
*
*
*
**
**
**
**
***
***
***
***
****
****
****
****
*****
*****
*****
*****
******
******
******
******
*******
*******
*******
*******
********
********
********
********
*********
*********
*********
*********
**********
**********
**********
**********
***********
***********
***********
***********
************
************
************
************
*************
*************
*************
*************
**************
**************
**************
**************
***************
***************
***************
***************
****************
****************
****************
****************
*****************
*****************
*****************
*****************
******************
******************
******************
******************
*******************
*******************
*******************
*******************
********************
********************
********************
********************
*********************
*********************
*********************
*********************
**********************
**********************
**********************
**********************
***********************
***********************
***********************
***********************
************************
************************
************************
************************
*************************
*************************
*************************
*************************
**************************
**************************
**************************
**************************
***************************
***************************
***************************
***************************
****************************
****************************
****************************
****************************
****************************
*****************************
*****************************
*****************************
******************************
******************************
******************************
******************************
*******************************
*******************************
*******************************
*******************************
********************************
********************************
********************************
********************************
*********************************
*********************************
*********************************
*********************************
**********************************
**********************************
**********************************
**********************************
***********************************
***********************************
***********************************
***********************************
************************************
************************************
************************************
************************************
*************************************
*************************************
*************************************
*************************************
**************************************
**************************************
**************************************
**************************************
***************************************
***************************************
***************************************
***************************************
****************************************
****************************************
****************************************
****************************************
*****************************************
*****************************************
*****************************************
*****************************************
******************************************
******************************************
******************************************
******************************************
*******************************************
*******************************************
*******************************************
*******************************************
********************************************
********************************************
********************************************
********************************************
*********************************************
*********************************************
*********************************************
*********************************************
**********************************************
**********************************************
**********************************************
**********************************************
***********************************************
***********************************************
***********************************************
***********************************************
************************************************
************************************************
************************************************
************************************************
*************************************************
*************************************************
*************************************************
*************************************************
**************************************************
Docking performed in 6857.45 seconds, i.e. 1 hours 54 minutes 17.450870 seconds 
finish calculating neighbors for 39604 poses with 32.6 seconds
mode |  affinity  | ref. | clust. | rmsd | energy | best |
     | (kcal/mol) | fnc  |  size  | stdv |  stdv  | run  |
-----+------------+------+--------+------+--------+------+
   1        -25.1    0.972     184      NA      NA    34727 
   2        -24.7    0.972     128      NA      NA    26826 
   3        -24.1    0.972      53      NA      NA    18651 
   4        -23.8    0.972      57      NA      NA    12797 
   5        -22.4    0.972      12      NA      NA    18632 
   6        -22.3    0.861      37      NA      NA    25859 
   7        -21.7    0.944       1      NA      NA    20108 
   8        -21.7    0.944      22      NA      NA    17214 
   9        -21.1    0.944      27      NA      NA    34681 
  10        -21.0    0.889      11      NA      NA    27192 
  11        -20.9    0.806      37      NA      NA    7040 
  12        -20.9    0.944       5      NA      NA    20105 
  13        -20.9    0.194      28      NA      NA    7229 
  14        -20.7    1.000      21      NA      NA    26772 
  15        -20.6    0.194      58      NA      NA    2462 
  16        -20.6    0.861      25      NA      NA    14621 
  17        -20.5    0.917       6      NA      NA    21685 
  18        -20.5    0.556      27      NA      NA    24450 
  19        -20.5    0.778      44      NA      NA    29669 
  20        -20.5    0.806      23      NA      NA    22496 
  21        -20.4    0.889       7      NA      NA    18621 
  22        -20.4    0.944      89      NA      NA    11943 
  23        -20.4    0.722      26      NA      NA    27199 
  24        -20.4    0.611      52      NA      NA    24700 
  25        -20.3    0.500      39      NA      NA    15272 
  26        -20.3    0.611      25      NA      NA    24134 
  27        -20.2    0.500      43      NA      NA    18888 
  28        -20.2    0.972       1      NA      NA    17198 
  29        -20.2    0.667      35      NA      NA    20141 
  30        -20.2    0.944       3      NA      NA    21680 
  31        -20.2    0.194      23      NA      NA    5301 
  32        -20.1    0.222       4      NA      NA    16768 
  33        -20.1    0.139      42      NA      NA    16761 
  34        -20.1    0.722      20      NA      NA    12423 
  35        -20.1    0.694      21      NA      NA    20348 
  36        -20.1    0.111      98      NA      NA    33633 
  37        -20.1    0.833       4      NA      NA    7036 
  38        -20.0    0.778      48      NA      NA    25826 
  39        -19.9    0.917       1      NA      NA    32792 
  40        -19.9    0.667      62      NA      NA    2826 
  41        -19.9    0.583      21      NA      NA    32213 
  42        -19.9    0.028      52      NA      NA    26586 
  43        -19.8    0.750      13      NA      NA    29127 
  44        -19.7    0.583      17      NA      NA    11532 
  45        -19.7    0.056      48      NA      NA    27582 
  46        -19.7    0.722      35      NA      NA    28928 
  47        -19.6    0.861       4      NA      NA    18613 
  48        -19.6    0.917      10      NA      NA    21677 
  49        -19.5    0.083      50      NA      NA    10366 
  50        -19.5    0.222      52      NA      NA    19852 
  51        -19.5    0.139      38      NA      NA    17833 
  52        -19.5    1.000       5      NA      NA    26755 
  53        -19.4    0.889      10      NA      NA    14432 
  54        -19.4    0.056      31      NA      NA    16415 
  55        -19.4    0.222      28      NA      NA    6335 
  56        -19.4    0.444      38      NA      NA    12208 
  57        -19.4    0.972       2      NA      NA    14416 
  58        -19.4    0.889       2      NA      NA    34660 
  59        -19.4    0.889       1      NA      NA    7039 
  60        -19.4    0.556      21      NA      NA    19469 
  61        -19.4    0.111      78      NA      NA    19301 
  62        -19.4    0.667       1      NA      NA    27201 
  63        -19.3    0.194      30      NA      NA    22297 
  64        -19.3    0.556      30      NA      NA    5105 
  65        -19.3    0.722      12      NA      NA    9492 
  66        -19.3    0.028       1      NA      NA    27591 
  67        -19.3    0.111      19      NA      NA    16763 
  68        -19.2    0.167      63      NA      NA    28001 
  69        -19.2    0.083      29      NA      NA    28752 
  70        -19.2    0.083      12      NA      NA    23666 
  71        -19.2    0.444      51      NA      NA    30619 
  72        -19.2    0.611      35      NA      NA    19613 
  73        -19.2    0.194      29      NA      NA    32402 
  74        -19.2    0.167      34      NA      NA    9746 
  75        -19.2    0.750       4      NA      NA    14612 
  76        -19.2    0.556      35      NA      NA    22498 
  77        -19.1    0.639      35      NA      NA    23474 
  78        -19.1    0.556      11      NA      NA    24117 
  79        -19.1    0.222      16      NA      NA    31448 
  80        -19.1    0.722      16      NA      NA    20323 
  81        -19.1    0.778      18      NA      NA    4717 
  82        -19.0    0.167      26      NA      NA    2203 
  83        -19.0    0.889       6      NA      NA    34652 
  84        -19.0    0.056      50      NA      NA    30029 
  85        -19.0    0.528      19      NA      NA    17636 
  86        -19.0    0.083      89      NA      NA    17407 
  87        -19.0    0.722       5      NA      NA    20142 
  88        -19.0    0.194      24      NA      NA    10108 
  89        -19.0    0.583      20      NA      NA    9488 
  90        -19.0    0.639       6      NA      NA    17642 
  91        -19.0    0.556      43      NA      NA    10597 
  92        -18.9    0.472       7      NA      NA    18859 
  93        -18.9    0.083      44      NA      NA    6695 
  94        -18.9    0.333      26      NA      NA    29123 
  95        -18.9    0.500      32      NA      NA    24131 
  96        -18.9    0.194      31      NA      NA    1474 
  97        -18.9    0.639      50      NA      NA    23890 
  98        -18.8    0.333      71      NA      NA    34219 
  99        -18.8    0.889      12      NA      NA    18662 
 100        -18.7    0.944       7      NA      NA    26747 
clean up unzipped map files
