# Supplementary material for: De Novo Design of Protein-Binding Peptides by Quantum Computing
Source: J Chem Theory Comput. 2025 Sep 29;21(19):9993–10005. doi: 10.1021/acs.jctc.5c00768 (PMC12529961; doi:10.1021/acs.jctc.5c00768)
Supplement: Supplementary file 1 [file ct5c00768_si_001.zip › Datafile/Structure_based_validation/4DS1/random/results.txt]

Detected 24 cores, using 24 cores
copying the ramaprob.data file from /opt/ADFRsuite-1.0/CCSBpckgs/ADCP/ramaprob.data to /home/larsmeuser/Projects/ADCP/4DS1/random/random_fnc/skpwcnlsfh
Performing search (200 ADCP runs with 20000000 steps each) ...
0%   10   20   30   40   50   60   70   80   90   100%
|----|----|----|----|----|----|----|----|----|----|


*
*
*
*
**
**
**
**
***
***
***
***
****
****
****
****
*****
*****
*****
*****
******
******
******
******
*******
*******
*******
*******
********
********
********
********
*********
*********
*********
*********
**********
**********
**********
**********
***********
***********
***********
***********
************
************
************
************
*************
*************
*************
*************
**************
**************
**************
**************
***************
***************
***************
***************
****************
****************
****************
****************
*****************
*****************
*****************
*****************
******************
******************
******************
******************
*******************
*******************
*******************
*******************
********************
********************
********************
********************
*********************
*********************
*********************
*********************
**********************
**********************
**********************
**********************
***********************
***********************
***********************
***********************
************************
************************
************************
************************
*************************
*************************
*************************
*************************
**************************
**************************
**************************
**************************
***************************
***************************
***************************
***************************
****************************
****************************
****************************
****************************
****************************
*****************************
*****************************
*****************************
******************************
******************************
******************************
******************************
*******************************
*******************************
*******************************
*******************************
********************************
********************************
********************************
********************************
*********************************
*********************************
*********************************
*********************************
**********************************
**********************************
**********************************
**********************************
***********************************
***********************************
***********************************
***********************************
************************************
************************************
************************************
************************************
*************************************
*************************************
*************************************
*************************************
**************************************
**************************************
**************************************
**************************************
***************************************
***************************************
***************************************
***************************************
****************************************
****************************************
****************************************
****************************************
*****************************************
*****************************************
*****************************************
*****************************************
******************************************
******************************************
******************************************
******************************************
*******************************************
*******************************************
*******************************************
*******************************************
********************************************
********************************************
********************************************
********************************************
*********************************************
*********************************************
*********************************************
*********************************************
**********************************************
**********************************************
**********************************************
**********************************************
***********************************************
***********************************************
***********************************************
***********************************************
************************************************
************************************************
************************************************
************************************************
*************************************************
*************************************************
*************************************************
*************************************************
**************************************************
Docking performed in 8644.31 seconds, i.e. 2 hours 24 minutes 04.307794 seconds 
finish calculating neighbors for 37736 poses with 15.5 seconds
mode |  affinity  | ref. | clust. | rmsd | energy | best |
     | (kcal/mol) | fnc  |  size  | stdv |  stdv  | run  |
-----+------------+------+--------+------+--------+------+
   1        -22.6    1.000      33      NA      NA    9351 
   2        -22.2    0.694      56      NA      NA    6505 
   3        -21.6    0.972      25      NA      NA    11865 
   4        -21.3    0.694      16      NA      NA    6490 
   5        -21.2    0.694       3      NA      NA    7657 
   6        -21.2    0.222      53      NA      NA    10131 
   7        -21.0    0.639      97      NA      NA    9677 
   8        -20.5    0.972      38      NA      NA    11846 
   9        -20.4    0.139      35      NA      NA    6271 
  10        -20.1    0.139      12      NA      NA    1976 
  11        -20.0    0.611      36      NA      NA    9885 
  12        -20.0    0.611      18      NA      NA    8337 
  13        -19.9    0.611      33      NA      NA    8494 
  14        -19.6    0.750       2      NA      NA    8491 
  15        -19.6    0.611      21      NA      NA    8339 
  16        -19.6    0.500      42      NA      NA    8657 
  17        -19.5    0.111      43      NA      NA    3704 
  18        -19.4    0.472      33      NA      NA    1967 
  19        -19.3    0.361      49      NA      NA    10923 
  20        -19.2    0.250       5      NA      NA    9686 
  21        -19.2    0.556      47      NA      NA    9877 
  22        -19.1    0.972      12      NA      NA    9309 
  23        -19.1    0.583       2      NA      NA    1966 
  24        -19.1    0.139      44      NA      NA    7430 
  25        -19.0    0.083      46      NA      NA    1055 
  26        -19.0    0.361      37      NA      NA    9186 
  27        -19.0    0.056      39      NA      NA    11270 
  28        -19.0    0.111      14      NA      NA    8845 
  29        -18.9    0.528       3      NA      NA    7671 
  30        -18.9    0.694       3      NA      NA    6465 
  31        -18.9    0.111      41      NA      NA    363 
  32        -18.8    0.583       2      NA      NA    8658 
  33        -18.8    0.167      10      NA      NA    1973 
  34        -18.7    0.583       9      NA      NA    8663 
  35        -18.7    0.250       1      NA      NA    8344 
  36        -18.7    0.333      38      NA      NA    10739 
  37        -18.7    0.556       2      NA      NA    9634 
  38        -18.6    0.111      46      NA      NA    10479 
  39        -18.6    0.194      39      NA      NA    7254 
  40        -18.6    0.167      38      NA      NA    6029 
  41        -18.6    0.111      16      NA      NA    9474 
  42        -18.6    0.389       2      NA      NA    9190 
  43        -18.5    0.167      14      NA      NA    9031 
  44        -18.5    0.139      89      NA      NA    5313 
  45        -18.5    0.750       7      NA      NA    6511 
  46        -18.4    0.250      44      NA      NA    204 
  47        -18.3    0.583       2      NA      NA    9631 
  48        -18.3    0.139      13      NA      NA    10322 
  49        -18.3    0.333      32      NA      NA    9342 
  50        -18.3    0.250       6      NA      NA    8178 
  51        -18.3    0.722       1      NA      NA    8486 
  52        -18.2    1.000       1      NA      NA    11813 
  53        -18.2    0.222       1      NA      NA    9192 
  54        -18.2    0.083      30      NA      NA    7096 
  55        -18.2    0.639      26      NA      NA    6873 
  56        -18.2    0.194      46      NA      NA    4830 
  57        -18.1    0.111      40      NA      NA    874 
  58        -18.1    0.750       3      NA      NA    9296 
  59        -18.0    0.333      50      NA      NA    2707 
  60        -18.0    0.333      47      NA      NA    2321 
  61        -18.0    0.611      38      NA      NA    4310 
  62        -17.9    0.083      39      NA      NA    4464 
  63        -17.9    0.222      14      NA      NA    1574 
  64        -17.9    0.167       2      NA      NA    10481 
  65        -17.9    0.194       7      NA      NA    1398 
  66        -17.9    0.083       7      NA      NA    6265 
  67        -17.8    0.139      20      NA      NA    8169 
  68        -17.8    0.250      24      NA      NA    2128 
  69        -17.8    0.111      21      NA      NA    1214 
  70        -17.8    0.083      31      NA      NA    5801 
  71        -17.8    0.500       7      NA      NA    9623 
  72        -17.7    0.500       1      NA      NA    9348 
  73        -17.7    0.222      25      NA      NA    7666 
  74        -17.7    0.167      14      NA      NA    1389 
  75        -17.7    0.417       1      NA      NA    4322 
  76        -17.6    0.111       1      NA      NA    9027 
  77        -17.6    0.139       1      NA      NA    10074 
  78        -17.6    0.194      32      NA      NA    10126 
  79        -17.6    0.139       1      NA      NA    6233 
  80        -17.5    0.056      32      NA      NA    10326 
  81        -17.5    0.694      18      NA      NA    4110 
  82        -17.5    0.111      39      NA      NA    5173 
  83        -17.5    0.194      45      NA      NA    3517 
  84        -17.5    0.472       2      NA      NA    10924 
  85        -17.5    0.194      23      NA      NA    1577 
  86        -17.5    0.167      46      NA      NA    11482 
  87        -17.4    0.083       7      NA      NA    6266 
  88        -17.4    0.167       1      NA      NA    2701 
  89        -17.4    0.139      28      NA      NA    3353 
  90        -17.3    0.194      21      NA      NA    9479 
  91        -17.3    0.139       9      NA      NA    9478 
  92        -17.3    0.056      49      NA      NA    4625 
  93        -17.3    0.222      16      NA      NA    9005 
  94        -17.3    0.167      22      NA      NA    7991 
  95        -17.3    0.194       2      NA      NA    4622 
  96        -17.2    0.361      11      NA      NA    693 
  97        -17.2    0.222       1      NA      NA    5651 
  98        -17.2    0.667       2      NA      NA    4116 
  99        -17.2    0.500      16      NA      NA    8616 
 100        -17.2    0.556       2      NA      NA    8300 
clean up unzipped map files
Detected 24 cores, using 24 cores
using ramaprob.data in current folder
Performing search (200 ADCP runs with 20000000 steps each) ...
0%   10   20   30   40   50   60   70   80   90   100%
|----|----|----|----|----|----|----|----|----|----|


*
*
*
*
**
**
**
**
***
***
***
***
****
****
****
****
*****
*****
*****
*****
******
******
******
******
*******
*******
*******
*******
********
********
********
********
*********
*********
*********
*********
**********
**********
**********
**********
***********
***********
***********
***********
************
************
************
************
*************
*************
*************
*************
**************
**************
**************
**************
***************
***************
***************
***************
****************
****************
****************
****************
*****************
*****************
*****************
*****************
******************
******************
******************
******************
*******************
*******************
*******************
*******************
********************
********************
********************
********************
*********************
*********************
*********************
*********************
**********************
**********************
**********************
**********************
***********************
***********************
***********************
***********************
************************
************************
************************
************************
*************************
*************************
*************************
*************************
**************************
**************************
**************************
**************************
***************************
***************************
***************************
***************************
****************************
****************************
****************************
****************************
****************************
*****************************
*****************************
*****************************
******************************
******************************
******************************
******************************
*******************************
*******************************
*******************************
*******************************
********************************
********************************
********************************
********************************
*********************************
*********************************
*********************************
*********************************
**********************************
**********************************
**********************************
**********************************
***********************************
***********************************
***********************************
***********************************
************************************
************************************
************************************
************************************
*************************************
*************************************
*************************************
*************************************
**************************************
**************************************
**************************************
**************************************
***************************************
***************************************
***************************************
***************************************
****************************************
****************************************
****************************************
****************************************
*****************************************
*****************************************
*****************************************
*****************************************
******************************************
******************************************
******************************************
******************************************
*******************************************
*******************************************
*******************************************
*******************************************
********************************************
********************************************
********************************************
********************************************
*********************************************
*********************************************
*********************************************
*********************************************
**********************************************
**********************************************
**********************************************
**********************************************
***********************************************
***********************************************
***********************************************
***********************************************
************************************************
************************************************
************************************************
************************************************
*************************************************
*************************************************
*************************************************
*************************************************
**************************************************
Docking performed in 12698.34 seconds, i.e. 3 hours 31 minutes 38.338613 seconds 
finish calculating neighbors for 34137 poses with 28.6 seconds
mode |  affinity  | ref. | clust. | rmsd | energy | best |
     | (kcal/mol) | fnc  |  size  | stdv |  stdv  | run  |
-----+------------+------+--------+------+--------+------+
   1        -26.2    0.944     106      NA      NA    12363 
   2        -26.1    0.806      53      NA      NA    15455 
   3        -25.7    0.917      75      NA      NA    11591 
   4        -25.3    0.639      55      NA      NA    20900 
   5        -25.1    0.917      41      NA      NA    1196 
   6        -25.1    0.889      29      NA      NA    21112 
   7        -24.9    0.667      81      NA      NA    21838 
   8        -24.8    1.000       9      NA      NA    13754 
   9        -24.8    0.861      42      NA      NA    21469 
  10        -24.7    0.778      44      NA      NA    1555 
  11        -24.7    0.778      67      NA      NA    17645 
  12        -24.5    0.861      88      NA      NA    10829 
  13        -24.4    0.944      16      NA      NA    26136 
  14        -24.1    0.750      12      NA      NA    23307 
  15        -24.0    0.833      16      NA      NA    23127 
  16        -23.9    0.778      47      NA      NA    26125 
  17        -23.6    0.694      49      NA      NA    6689 
  18        -23.6    0.750      25      NA      NA    16198 
  19        -23.5    0.722      28      NA      NA    15677 
  20        -23.4    0.833      72      NA      NA    18031 
  21        -23.4    0.833      13      NA      NA    12746 
  22        -23.3    0.111      84      NA      NA    11173 
  23        -23.3    0.889      39      NA      NA    18303 
  24        -23.2    0.833      32      NA      NA    23128 
  25        -23.1    0.833      17      NA      NA    14968 
  26        -23.1    0.111      63      NA      NA    25612 
  27        -23.1    0.556      42      NA      NA    22653 
  28        -23.0    0.722      19      NA      NA    13734 
  29        -23.0    0.167      62      NA      NA    7601 
  30        -22.9    0.361      36      NA      NA    14061 
  31        -22.9    0.889      27      NA      NA    9495 
  32        -22.9    0.917      11      NA      NA    1158 
  33        -22.9    0.778      22      NA      NA    14247 
  34        -22.8    0.806       3      NA      NA    16199 
  35        -22.7    0.611      51      NA      NA    22347 
  36        -22.7    0.611      24      NA      NA    8070 
  37        -22.7    0.639      19      NA      NA    18792 
  38        -22.7    0.694      25      NA      NA    1531 
  39        -22.7    0.917      10      NA      NA    13733 
  40        -22.7    0.639      27      NA      NA    19356 
  41        -22.5    0.111      82      NA      NA    12182 
  42        -22.5    0.639       2      NA      NA    5703 
  43        -22.5    0.556       2      NA      NA    22352 
  44        -22.5    0.889      13      NA      NA    12722 
  45        -22.5    0.139      37      NA      NA    7088 
  46        -22.4    0.694      35      NA      NA    3321 
  47        -22.4    0.861       1      NA      NA    18312 
  48        -22.4    0.417      10      NA      NA    16019 
  49        -22.3    0.194      58      NA      NA    20172 
  50        -22.2    0.111      10      NA      NA    7093 
  51        -22.2    0.778      11      NA      NA    15133 
  52        -22.2    0.333      31      NA      NA    13040 
  53        -22.2    0.667      10      NA      NA    10433 
  54        -22.2    0.806      39      NA      NA    3493 
  55        -22.2    0.083      34      NA      NA    8982 
  56        -22.1    0.750      23      NA      NA    15859 
  57        -22.1    0.417      43      NA      NA    9263 
  58        -22.1    0.583      15      NA      NA    16524 
  59        -22.1    0.861       2      NA      NA    3498 
  60        -22.0    0.528      23      NA      NA    18946 
  61        -22.0    0.417      24      NA      NA    12560 
  62        -22.0    0.139      27      NA      NA    6349 
  63        -22.0    0.667       4      NA      NA    5845 
  64        -21.9    0.444      25      NA      NA    8793 
  65        -21.9    0.750      13      NA      NA    12881 
  66        -21.9    0.361      51      NA      NA    24279 
  67        -21.9    0.417       2      NA      NA    12558 
  68        -21.9    0.861       1      NA      NA    15406 
  69        -21.9    0.806       1      NA      NA    25061 
  70        -21.8    0.639      22      NA      NA    15649 
  71        -21.8    0.361      36      NA      NA    19967 
  72        -21.8    0.722       1      NA      NA    26089 
  73        -21.8    0.583      22      NA      NA    14645 
  74        -21.7    0.889       5      NA      NA    21063 
  75        -21.7    0.861       2      NA      NA    25060 
  76        -21.7    0.667       1      NA      NA    15853 
  77        -21.7    0.028      20      NA      NA    2952 
  78        -21.7    0.750       6      NA      NA    15456 
  79        -21.7    0.833       5      NA      NA    9671 
  80        -21.7    0.083      15      NA      NA    25598 
  81        -21.7    0.667      12      NA      NA    10431 
  82        -21.6    0.472      24      NA      NA    2792 
  83        -21.6    0.806      11      NA      NA    14933 
  84        -21.6    0.167      40      NA      NA    12358 
  85        -21.6    0.639      34      NA      NA    22972 
  86        -21.6    0.667       9      NA      NA    24745 
  87        -21.5    0.833      13      NA      NA    10981 
  88        -21.5    0.528      26      NA      NA    10268 
  89        -21.5    0.361      29      NA      NA    23480 
  90        -21.4    0.139      16      NA      NA    11130 
  91        -21.4    0.694      12      NA      NA    5842 
  92        -21.4    0.444      21      NA      NA    17414 
  93        -21.4    0.778       2      NA      NA    21471 
  94        -21.4    0.750       6      NA      NA    21783 
  95        -21.4    0.889      26      NA      NA    17642 
  96        -21.4    0.194      37      NA      NA    21293 
  97        -21.4    0.250       1      NA      NA    16531 
  98        -21.4    0.917      11      NA      NA    1144 
  99        -21.4    0.111      26      NA      NA    23623 
 100        -21.3    0.722       5      NA      NA    15132 
clean up unzipped map files
Detected 24 cores, using 24 cores
copying the ramaprob.data file from /opt/ADFRsuite-1.0/CCSBpckgs/ADCP/ramaprob.data to /home/larsmeuser/Projects/ADCP/4DS1/random/random_fnc/myssftmwth
Performing search (200 ADCP runs with 20000000 steps each) ...
0%   10   20   30   40   50   60   70   80   90   100%
|----|----|----|----|----|----|----|----|----|----|


*
*
*
*
**
**
**
**
***
***
***
***
****
****
****
****
*****
*****
*****
*****
******
******
******
******
*******
*******
*******
*******
********
********
********
********
*********
*********
*********
*********
**********
**********
**********
**********
***********
***********
***********
***********
************
************
************
************
*************
*************
*************
*************
**************
**************
**************
**************
***************
***************
***************
***************
****************
****************
****************
****************
*****************
*****************
*****************
*****************
******************
******************
******************
******************
*******************
*******************
*******************
*******************
********************
********************
********************
********************
*********************
*********************
*********************
*********************
**********************
**********************
**********************
**********************
***********************
***********************
***********************
***********************
************************
************************
************************
************************
*************************
*************************
*************************
*************************
**************************
**************************
**************************
**************************
***************************
***************************
***************************
***************************
****************************
****************************
****************************
****************************
****************************
*****************************
*****************************
*****************************
******************************
******************************
******************************
******************************
*******************************
*******************************
*******************************
*******************************
********************************
********************************
********************************
********************************
*********************************
*********************************
*********************************
*********************************
**********************************
**********************************
**********************************
**********************************
***********************************
***********************************
***********************************
***********************************
************************************
************************************
************************************
************************************
*************************************
*************************************
*************************************
*************************************
**************************************
**************************************
**************************************
**************************************
***************************************
***************************************
***************************************
***************************************
****************************************
****************************************
****************************************
****************************************
*****************************************
*****************************************
*****************************************
*****************************************
******************************************
******************************************
******************************************
******************************************
*******************************************
*******************************************
*******************************************
*******************************************
********************************************
********************************************
********************************************
********************************************
*********************************************
*********************************************
*********************************************
*********************************************
**********************************************
**********************************************
**********************************************
**********************************************
***********************************************
***********************************************
***********************************************
***********************************************
************************************************
************************************************
************************************************
************************************************
*************************************************
*************************************************
*************************************************
*************************************************
**************************************************
Docking performed in 7990.58 seconds, i.e. 2 hours 13 minutes 10.583547 seconds 
finish calculating neighbors for 39985 poses with 61.3 seconds
mode |  affinity  | ref. | clust. | rmsd | energy | best |
     | (kcal/mol) | fnc  |  size  | stdv |  stdv  | run  |
-----+------------+------+--------+------+--------+------+
   1        -22.1    0.444      77      NA      NA    29264 
   2        -22.1    0.417      24      NA      NA    11736 
   3        -22.0    0.694      24      NA      NA    14239 
   4        -22.0    0.444      65      NA      NA    17204 
   5        -21.7    0.667      31      NA      NA    18859 
   6        -21.4    0.972     155      NA      NA    37839 
   7        -21.4    0.944      70      NA      NA    14462 
   8        -21.3    0.167      55      NA      NA    23401 
   9        -21.2    0.083      77      NA      NA    11287 
  10        -21.1    0.111      48      NA      NA    35641 
  11        -21.0    1.000     127      NA      NA    36496 
  12        -21.0    0.500      66      NA      NA    24553 
  13        -21.0    0.111      77      NA      NA    35853 
  14        -20.9    0.472      13      NA      NA    29659 
  15        -20.9    0.472      11      NA      NA    11732 
  16        -20.9    0.472      18      NA      NA    29657 
  17        -20.9    0.111      41      NA      NA    34803 
  18        -20.7    0.472      27      NA      NA    37611 
  19        -20.6    0.167     304      NA      NA    20269 
  20        -20.6    0.639      24      NA      NA    27786 
  21        -20.6    0.556      31      NA      NA    18042 
  22        -20.6    0.611      75      NA      NA    21378 
  23        -20.5    0.444      28      NA      NA    13326 
  24        -20.5    0.194     199      NA      NA    21184 
  25        -20.5    0.472      44      NA      NA    39984 
  26        -20.4    0.083      44      NA      NA    39024 
  27        -20.4    0.806      67      NA      NA    8444 
  28        -20.4    0.139      78      NA      NA    10492 
  29        -20.4    0.750       1      NA      NA    31968 
  30        -20.4    0.056      39      NA      NA    15736 
  31        -20.4    0.917      21      NA      NA    11972 
  32        -20.4    0.639      13      NA      NA    24780 
  33        -20.3    0.806      74      NA      NA    15112 
  34        -20.2    0.389      10      NA      NA    29660 
  35        -20.2    0.111      36      NA      NA    23738 
  36        -20.1    0.500      21      NA      NA    18301 
  37        -20.1    0.194      55      NA      NA    6586 
  38        -20.1    0.500      26      NA      NA    7741 
  39        -20.1    0.417      34      NA      NA    36278 
  40        -20.1    0.111      37      NA      NA    37257 
  41        -20.1    0.861      48      NA      NA    26274 
  42        -20.0    0.500      24      NA      NA    24770 
  43        -20.0    0.472      12      NA      NA    5591 
  44        -20.0    0.472      37      NA      NA    26487 
  45        -20.0    0.444      25      NA      NA    36682 
  46        -20.0    0.528      16      NA      NA    7531 
  47        -20.0    0.528      16      NA      NA    31539 
  48        -20.0    0.667       3      NA      NA    18832 
  49        -19.9    0.917      28      NA      NA    39561 
  50        -19.9    0.333      35      NA      NA    32572 
  51        -19.9    0.500      31      NA      NA    6968 
  52        -19.9    0.444       1      NA      NA    13332 
  53        -19.9    0.611       7      NA      NA    10686 
  54        -19.9    0.667      52      NA      NA    16552 
  55        -19.9    0.417     105      NA      NA    34581 
  56        -19.8    0.417       1      NA      NA    13334 
  57        -19.8    0.278      52      NA      NA    36030 
  58        -19.8    0.611      36      NA      NA    28021 
  59        -19.8    0.500      34      NA      NA    25270 
  60        -19.8    0.500      14      NA      NA    26674 
  61        -19.8    0.139      43      NA      NA    4875 
  62        -19.8    0.639      13      NA      NA    14211 
  63        -19.8    0.472      25      NA      NA    34588 
  64        -19.8    0.556      33      NA      NA    12345 
  65        -19.8    0.972       2      NA      NA    14466 
  66        -19.8    0.194      34      NA      NA    19860 
  67        -19.8    0.639      36      NA      NA    33149 
  68        -19.7    0.194      39      NA      NA    15919 
  69        -19.7    0.139      24      NA      NA    11517 
  70        -19.7    0.944       9      NA      NA    31940 
  71        -19.7    0.500      39      NA      NA    31970 
  72        -19.7    0.222      74      NA      NA    13120 
  73        -19.6    0.111      20      NA      NA    35601 
  74        -19.6    0.944      14      NA      NA    32374 
  75        -19.6    0.139       7      NA      NA    14036 
  76        -19.6    0.361       9      NA      NA    11727 
  77        -19.5    0.639      27      NA      NA    22163 
  78        -19.5    0.556      35      NA      NA    22787 
  79        -19.5    0.472       1      NA      NA    24774 
  80        -19.5    0.667       7      NA      NA    18862 
  81        -19.5    0.806      64      NA      NA    26662 
  82        -19.5    0.111      73      NA      NA    9235 
  83        -19.5    0.611       8      NA      NA    25277 
  84        -19.5    0.528      21      NA      NA    23161 
  85        -19.4    0.139      45      NA      NA    1744 
  86        -19.4    0.111       2      NA      NA    38623 
  87        -19.4    0.139      45      NA      NA    32728 
  88        -19.4    0.611       6      NA      NA    19056 
  89        -19.4    0.806       5      NA      NA    31969 
  90        -19.4    0.139      16      NA      NA    11073 
  91        -19.4    0.444       1      NA      NA    38826 
  92        -19.4    0.111      47      NA      NA    28842 
  93        -19.3    0.194       2      NA      NA    30322 
  94        -19.3    0.139      75      NA      NA    30757 
  95        -19.3    0.472      23      NA      NA    7540 
  96        -19.3    0.444      11      NA      NA    10677 
  97        -19.3    0.639      42      NA      NA    6217 
  98        -19.3    0.194       1      NA      NA    32734 
  99        -19.3    0.472       9      NA      NA    13303 
 100        -19.2    0.583      18      NA      NA    31746 
clean up unzipped map files
Detected 24 cores, using 24 cores
copying the ramaprob.data file from /opt/ADFRsuite-1.0/CCSBpckgs/ADCP/ramaprob.data to /home/larsmeuser/Projects/ADCP/4DS1/random/random_fnc/pqaspyrpyv
Performing search (200 ADCP runs with 20000000 steps each) ...
0%   10   20   30   40   50   60   70   80   90   100%
|----|----|----|----|----|----|----|----|----|----|


*
*
*
*
**
**
**
**
***
***
***
***
****
****
****
****
*****
*****
*****
*****
******
******
******
******
*******
*******
*******
*******
********
********
********
********
*********
*********
*********
*********
**********
**********
**********
**********
***********
***********
***********
***********
************
************
************
************
*************
*************
*************
*************
**************
**************
**************
**************
***************
***************
***************
***************
****************
****************
****************
****************
*****************
*****************
*****************
*****************
******************
******************
******************
******************
*******************
*******************
*******************
*******************
********************
********************
********************
********************
*********************
*********************
*********************
*********************
**********************
**********************
**********************
**********************
***********************
***********************
***********************
***********************
************************
************************
************************
************************
*************************
*************************
*************************
*************************
**************************
**************************
**************************
**************************
***************************
***************************
***************************
***************************
****************************
****************************
****************************
****************************
****************************
*****************************
*****************************
*****************************
******************************
******************************
******************************
******************************
*******************************
*******************************
*******************************
*******************************
********************************
********************************
********************************
********************************
*********************************
*********************************
*********************************
*********************************
**********************************
**********************************
**********************************
**********************************
***********************************
***********************************
***********************************
***********************************
************************************
************************************
************************************
************************************
*************************************
*************************************
*************************************
*************************************
**************************************
**************************************
**************************************
**************************************
***************************************
***************************************
***************************************
***************************************
****************************************
****************************************
****************************************
****************************************
*****************************************
*****************************************
*****************************************
*****************************************
******************************************
******************************************
******************************************
******************************************
*******************************************
*******************************************
*******************************************
*******************************************
********************************************
********************************************
********************************************
********************************************
*********************************************
*********************************************
*********************************************
*********************************************
**********************************************
**********************************************
**********************************************
**********************************************
***********************************************
***********************************************
***********************************************
***********************************************
************************************************
************************************************
************************************************
************************************************
*************************************************
*************************************************
*************************************************
*************************************************
**************************************************
Docking performed in 7729.40 seconds, i.e. 2 hours 08 minutes 49.399957 seconds 
finish calculating neighbors for 35960 poses with 57.7 seconds
mode |  affinity  | ref. | clust. | rmsd | energy | best |
     | (kcal/mol) | fnc  |  size  | stdv |  stdv  | run  |
-----+------------+------+--------+------+--------+------+
   1        -19.6    0.111      75      NA      NA    13818 
   2        -19.6    0.083     825      NA      NA    32313 
   3        -19.6    0.111      46      NA      NA    35959 
   4        -19.3    0.139     713      NA      NA    22759 
   5        -18.6    0.139      61      NA      NA    17448 
   6        -18.5    0.167     335      NA      NA    5618 
   7        -18.4    0.111      16      NA      NA    33613 
   8        -18.1    0.167      45      NA      NA    17248 
   9        -18.1    0.111     302      NA      NA    25280 
  10        -17.8    0.139      50      NA      NA    22369 
  11        -17.8    0.222      23      NA      NA    26715 
  12        -17.8    0.111      81      NA      NA    27342 
  13        -17.7    0.111      28      NA      NA    30855 
  14        -17.6    0.056      59      NA      NA    35950 
  15        -17.6    0.056      37      NA      NA    11455 
  16        -17.5    0.167      92      NA      NA    9814 
  17        -17.5    0.167       6      NA      NA    19003 
  18        -17.4    0.167      41      NA      NA    18818 
  19        -17.4    0.222       4      NA      NA    17451 
  20        -17.3    0.361      65      NA      NA    19918 
  21        -17.3    0.194      50      NA      NA    21134 
  22        -17.3    0.139      39      NA      NA    25051 
  23        -17.2    0.056      37      NA      NA    27137 
  24        -17.2    0.833      55      NA      NA    33064 
  25        -17.2    0.389      61      NA      NA    27127 
  26        -17.2    0.361      24      NA      NA    31788 
  27        -17.1    0.139      14      NA      NA    34193 
  28        -17.1    0.139      40      NA      NA    31954 
  29        -17.0    0.167      24      NA      NA    10972 
  30        -17.0    0.139      13      NA      NA    29998 
  31        -16.9    0.194      71      NA      NA    17049 
  32        -16.9    0.083       5      NA      NA    28830 
  33        -16.8    0.139      23      NA      NA    33973 
  34        -16.8    0.167      44      NA      NA    11107 
  35        -16.8    0.111      24      NA      NA    33590 
  36        -16.8    0.111       3      NA      NA    33042 
  37        -16.7    0.083      42      NA      NA    34971 
  38        -16.7    0.306      34      NA      NA    20799 
  39        -16.7    0.167       6      NA      NA    10186 
  40        -16.7    0.833      73      NA      NA    22046 
  41        -16.7    0.667      55      NA      NA    4840 
  42        -16.7    0.111      48      NA      NA    30334 
  43        -16.7    0.167      22      NA      NA    29221 
  44        -16.7    0.167      10      NA      NA    28803 
  45        -16.6    0.583      55      NA      NA    8706 
  46        -16.6    0.111       8      NA      NA    2892 
  47        -16.6    0.222      14      NA      NA    21496 
  48        -16.6    0.056      72      NA      NA    11625 
  49        -16.5    0.500      56      NA      NA    25465 
  50        -16.5    0.389      20      NA      NA    34185 
  51        -16.5    0.139      43      NA      NA    34576 
  52        -16.5    0.194      35      NA      NA    24170 
  53        -16.5    0.806      10      NA      NA    7058 
  54        -16.5    0.167      53      NA      NA    24535 
  55        -16.5    0.194      56      NA      NA    28677 
  56        -16.4    0.139      15      NA      NA    9384 
  57        -16.4    0.194      38      NA      NA    23492 
  58        -16.4    0.111      39      NA      NA    32142 
  59        -16.3    0.111      32      NA      NA    2895 
  60        -16.3    0.222      13      NA      NA    26683 
  61        -16.3    0.139      31      NA      NA    11272 
  62        -16.3    0.417      39      NA      NA    7768 
  63        -16.2    0.083      41      NA      NA    12743 
  64        -16.2    0.139      43      NA      NA    9059 
  65        -16.2    0.139       4      NA      NA    13772 
  66        -16.1    0.111      70      NA      NA    14918 
  67        -16.1    0.222       2      NA      NA    31794 
  68        -16.1    0.111      47      NA      NA    31423 
  69        -16.1    0.139       1      NA      NA    5624 
  70        -16.1    0.111      12      NA      NA    34696 
  71        -16.1    0.139       3      NA      NA    22699 
  72        -16.0    0.222     114      NA      NA    19919 
  73        -16.0    0.361      40      NA      NA    20611 
  74        -16.0    0.167      57      NA      NA    388 
  75        -16.0    0.250      29      NA      NA    31766 
  76        -16.0    0.111       2      NA      NA    21302 
  77        -16.0    0.111      29      NA      NA    13767 
  78        -16.0    0.139       4      NA      NA    28457 
  79        -16.0    0.167      48      NA      NA    27657 
  80        -15.9    0.083      33      NA      NA    19395 
  81        -15.9    0.139       2      NA      NA    11617 
  82        -15.9    0.611      51      NA      NA    29375 
  83        -15.9    0.111       8      NA      NA    31431 
  84        -15.9    0.139       4      NA      NA    30827 
  85        -15.9    0.111      29      NA      NA    26527 
  86        -15.9    0.028      29      NA      NA    4631 
  87        -15.9    0.194       2      NA      NA    32657 
  88        -15.8    0.722      22      NA      NA    7052 
  89        -15.8    0.194      49      NA      NA    8236 
  90        -15.8    0.306      39      NA      NA    20258 
  91        -15.8    0.056      14      NA      NA    27659 
  92        -15.8    0.778      20      NA      NA    24034 
  93        -15.8    0.833      76      NA      NA    29823 
  94        -15.8    0.222      49      NA      NA    23848 
  95        -15.8    0.639      40      NA      NA    22549 
  96        -15.8    0.167      22      NA      NA    31924 
  97        -15.7    0.111       1      NA      NA    20092 
  98        -15.7    0.444      87      NA      NA    6678 
  99        -15.7    0.083       9      NA      NA    29212 
 100        -15.7    0.528      25      NA      NA    10384 
clean up unzipped map files
Detected 24 cores, using 24 cores
copying the ramaprob.data file from /opt/ADFRsuite-1.0/CCSBpckgs/ADCP/ramaprob.data to /home/larsmeuser/Projects/ADCP/4DS1/random/random_fnc/khkhsmrkcf
Performing search (200 ADCP runs with 20000000 steps each) ...
0%   10   20   30   40   50   60   70   80   90   100%
|----|----|----|----|----|----|----|----|----|----|


*
*
*
*
**
**
**
**
***
***
***
***
****
****
****
****
*****
*****
*****
*****
******
******
******
******
*******
*******
*******
*******
********
********
********
********
*********
*********
*********
*********
**********
**********
**********
**********
***********
***********
***********
***********
************
************
************
************
*************
*************
*************
*************
**************
**************
**************
**************
***************
***************
***************
***************
****************
****************
****************
****************
*****************
*****************
*****************
*****************
******************
******************
******************
******************
*******************
*******************
*******************
*******************
********************
********************
********************
********************
*********************
*********************
*********************
*********************
**********************
**********************
**********************
**********************
***********************
***********************
***********************
***********************
************************
************************
************************
************************
*************************
*************************
*************************
*************************
**************************
**************************
**************************
**************************
***************************
***************************
***************************
***************************
****************************
****************************
****************************
****************************
****************************
*****************************
*****************************
*****************************
******************************
******************************
******************************
******************************
*******************************
*******************************
*******************************
*******************************
********************************
********************************
********************************
********************************
*********************************
*********************************
*********************************
*********************************
**********************************
**********************************
**********************************
**********************************
***********************************
***********************************
***********************************
***********************************
************************************
************************************
************************************
************************************
*************************************
*************************************
*************************************
*************************************
**************************************
**************************************
**************************************
**************************************
***************************************
***************************************
***************************************
***************************************
****************************************
****************************************
****************************************
****************************************
*****************************************
*****************************************
*****************************************
*****************************************
******************************************
******************************************
******************************************
******************************************
*******************************************
*******************************************
*******************************************
*******************************************
********************************************
********************************************
********************************************
********************************************
*********************************************
*********************************************
*********************************************
*********************************************
**********************************************
**********************************************
**********************************************
**********************************************
***********************************************
***********************************************
***********************************************
***********************************************
************************************************
************************************************
************************************************
************************************************
*************************************************
*************************************************
*************************************************
*************************************************
**************************************************
Docking performed in 13533.19 seconds, i.e. 3 hours 45 minutes 33.194735 seconds 
finish calculating neighbors for 30915 poses with 37.8 seconds
mode |  affinity  | ref. | clust. | rmsd | energy | best |
     | (kcal/mol) | fnc  |  size  | stdv |  stdv  | run  |
-----+------------+------+--------+------+--------+------+
   1        -24.4    0.917      23      NA      NA    24374 
   2        -24.2    0.917     131      NA      NA    20813 
   3        -24.1    0.917     125      NA      NA    26959 
   4        -23.6    0.944      62      NA      NA    20205 
   5        -23.6    0.389      50      NA      NA    2773 
   6        -23.5    0.917      28      NA      NA    9963 
   7        -23.4    0.389      85      NA      NA    19283 
   8        -23.2    0.111      58      NA      NA    14654 
   9        -23.1    0.111      81      NA      NA    15507 
  10        -23.0    0.083      63      NA      NA    12880 
  11        -22.9    0.417      34      NA      NA    26648 
  12        -22.9    0.083      52      NA      NA    4947 
  13        -22.8    0.361      18      NA      NA    29992 
  14        -22.8    0.972      47      NA      NA    20809 
  15        -22.8    0.417      38      NA      NA    22920 
  16        -22.7    0.361      40      NA      NA    19581 
  17        -22.7    0.833      46      NA      NA    28812 
  18        -22.7    0.417      13      NA      NA    24562 
  19        -22.7    0.278      42      NA      NA    22441 
  20        -22.6    0.306      26      NA      NA    23210 
  21        -22.6    0.139      77      NA      NA    30480 
  22        -22.6    0.417      37      NA      NA    12692 
  23        -22.6    0.861      17      NA      NA    14940 
  24        -22.5    0.389       1      NA      NA    23211 
  25        -22.4    0.278      33      NA      NA    11402 
  26        -22.4    0.111     135      NA      NA    23490 
  27        -22.3    0.944      11      NA      NA    24357 
  28        -22.3    0.889      24      NA      NA    20345 
  29        -22.2    0.806      12      NA      NA    20177 
  30        -22.2    0.361      12      NA      NA    22921 
  31        -22.2    0.472      61      NA      NA    29021 
  32        -22.2    0.778      24      NA      NA    8411 
  33        -22.2    0.056      63      NA      NA    18592 
  34        -22.1    0.417      21      NA      NA    29988 
  35        -22.1    0.333      13      NA      NA    10641 
  36        -22.1    0.444      32      NA      NA    19446 
  37        -22.1    0.778       9      NA      NA    26312 
  38        -22.0    0.806      30      NA      NA    7020 
  39        -22.0    0.667      30      NA      NA    22259 
  40        -21.9    0.361      12      NA      NA    19293 
  41        -21.9    0.917       9      NA      NA    26910 
  42        -21.9    0.389       6      NA      NA    26626 
  43        -21.9    0.806      15      NA      NA    29012 
  44        -21.8    0.778       7      NA      NA    20751 
  45        -21.8    0.611      12      NA      NA    12062 
  46        -21.8    0.889      88      NA      NA    25523 
  47        -21.8    0.194      20      NA      NA    17537 
  48        -21.7    0.167      50      NA      NA    25043 
  49        -21.7    0.083      89      NA      NA    22695 
  50        -21.7    0.611      10      NA      NA    9668 
  51        -21.6    0.194      89      NA      NA    8533 
  52        -21.6    0.111      15      NA      NA    25821 
  53        -21.5    0.111      37      NA      NA    17211 
  54        -21.4    0.694      59      NA      NA    21937 
  55        -21.4    0.361      14      NA      NA    23194 
  56        -21.4    0.444       9      NA      NA    18029 
  57        -21.3    0.222      10      NA      NA    12212 
  58        -21.3    0.917       1      NA      NA    25529 
  59        -21.3    0.778      14      NA      NA    8718 
  60        -21.3    0.083      17      NA      NA    21467 
  61        -21.3    0.583      15      NA      NA    24683 
  62        -21.3    0.528      28      NA      NA    22564 
  63        -21.2    0.139      70      NA      NA    21458 
  64        -21.2    0.583      22      NA      NA    17040 
  65        -21.2    0.111      44      NA      NA    2140 
  66        -21.2    0.750       1      NA      NA    23359 
  67        -21.2    0.222      24      NA      NA    11769 
  68        -21.1    0.194      53      NA      NA    27149 
  69        -21.1    0.750      14      NA      NA    19288 
  70        -21.1    0.250      18      NA      NA    2265 
  71        -21.1    0.806      26      NA      NA    21288 
  72        -21.1    0.111      35      NA      NA    30152 
  73        -21.1    0.167      53      NA      NA    14801 
  74        -21.0    0.611      25      NA      NA    9666 
  75        -21.0    0.389      17      NA      NA    23339 
  76        -21.0    0.417       1      NA      NA    26649 
  77        -21.0    0.556       6      NA      NA    22924 
  78        -21.0    0.111      30      NA      NA    933 
  79        -21.0    0.194      18      NA      NA    26454 
  80        -20.9    0.111      30      NA      NA    8876 
  81        -20.9    0.417      36      NA      NA    20617 
  82        -20.8    0.861       7      NA      NA    8394 
  83        -20.8    0.111      30      NA      NA    10946 
  84        -20.8    0.250      22      NA      NA    18996 
  85        -20.8    0.694      49      NA      NA    15777 
  86        -20.8    0.472      32      NA      NA    13883 
  87        -20.7    0.417       1      NA      NA    24566 
  88        -20.7    0.667      30      NA      NA    7830 
  89        -20.7    0.306       1      NA      NA    26315 
  90        -20.7    0.194      38      NA      NA    3552 
  91        -20.7    0.611      22      NA      NA    25977 
  92        -20.7    0.611       1      NA      NA    9659 
  93        -20.7    0.278       1      NA      NA    20637 
  94        -20.6    0.139      37      NA      NA    16591 
  95        -20.6    0.889       9      NA      NA    27901 
  96        -20.6    0.167      29      NA      NA    18733 
  97        -20.6    0.222      54      NA      NA    768 
  98        -20.6    0.889      11      NA      NA    25505 
  99        -20.5    0.556      27      NA      NA    5819 
 100        -20.5    0.861       5      NA      NA    8391 
clean up unzipped map files
Detected 24 cores, using 24 cores
copying the ramaprob.data file from /opt/ADFRsuite-1.0/CCSBpckgs/ADCP/ramaprob.data to /home/larsmeuser/Projects/ADCP/4DS1/random/random_fnc/pefqmlgwgl
Performing search (200 ADCP runs with 20000000 steps each) ...
0%   10   20   30   40   50   60   70   80   90   100%
|----|----|----|----|----|----|----|----|----|----|


*
*
*
*
**
**
**
**
***
***
***
***
****
****
****
****
*****
*****
*****
*****
******
******
******
******
*******
*******
*******
*******
********
********
********
********
*********
*********
*********
*********
**********
**********
**********
**********
***********
***********
***********
***********
************
************
************
************
*************
*************
*************
*************
**************
**************
**************
**************
***************
***************
***************
***************
****************
****************
****************
****************
*****************
*****************
*****************
*****************
******************
******************
******************
******************
*******************
*******************
*******************
*******************
********************
********************
********************
********************
*********************
*********************
*********************
*********************
**********************
**********************
**********************
**********************
***********************
***********************
***********************
***********************
************************
************************
************************
************************
*************************
*************************
*************************
*************************
**************************
**************************
**************************
**************************
***************************
***************************
***************************
***************************
****************************
****************************
****************************
****************************
****************************
*****************************
*****************************
*****************************
******************************
******************************
******************************
******************************
*******************************
*******************************
*******************************
*******************************
********************************
********************************
********************************
********************************
*********************************
*********************************
*********************************
*********************************
**********************************
**********************************
**********************************
**********************************
***********************************
***********************************
***********************************
***********************************
************************************
************************************
************************************
************************************
*************************************
*************************************
*************************************
*************************************
**************************************
**************************************
**************************************
**************************************
***************************************
***************************************
***************************************
***************************************
****************************************
****************************************
****************************************
****************************************
*****************************************
*****************************************
*****************************************
*****************************************
******************************************
******************************************
******************************************
******************************************
*******************************************
*******************************************
*******************************************
*******************************************
********************************************
********************************************
********************************************
********************************************
*********************************************
*********************************************
*********************************************
*********************************************
**********************************************
**********************************************
**********************************************
**********************************************
***********************************************
***********************************************
***********************************************
***********************************************
************************************************
************************************************
************************************************
************************************************
*************************************************
*************************************************
*************************************************
*************************************************
**************************************************
Docking performed in 8251.86 seconds, i.e. 2 hours 17 minutes 31.864744 seconds 
finish calculating neighbors for 40377 poses with 61.8 seconds
mode |  affinity  | ref. | clust. | rmsd | energy | best |
     | (kcal/mol) | fnc  |  size  | stdv |  stdv  | run  |
-----+------------+------+--------+------+--------+------+
   1        -22.6    0.611      78      NA      NA    4034 
   2        -22.3    0.222      68      NA      NA    20302 
   3        -22.0    0.167     117      NA      NA    23442 
   4        -22.0    0.583      46      NA      NA    20684 
   5        -21.9    0.444     202      NA      NA    11722 
   6        -21.9    0.139      43      NA      NA    19457 
   7        -21.7    0.167      45      NA      NA    8596 
   8        -21.6    0.833      33      NA      NA    31607 
   9        -21.5    0.167      45      NA      NA    20884 
  10        -21.3    0.944      11      NA      NA    37924 
  11        -21.2    0.083      55      NA      NA    8595 
  12        -21.2    0.722      66      NA      NA    17988 
  13        -21.2    0.139      17      NA      NA    20878 
  14        -21.1    0.750      75      NA      NA    9181 
  15        -21.1    0.167      33      NA      NA    21249 
  16        -21.1    0.167      67      NA      NA    13934 
  17        -21.0    0.611      33      NA      NA    23228 
  18        -21.0    0.222      47      NA      NA    21675 
  19        -21.0    0.806      36      NA      NA    29483 
  20        -20.9    0.889      60      NA      NA    11522 
  21        -20.8    0.139      48      NA      NA    16447 
  22        -20.8    0.417      38      NA      NA    432 
  23        -20.8    0.194      13      NA      NA    31429 
  24        -20.8    0.167      65      NA      NA    13924 
  25        -20.7    0.278      44      NA      NA    26387 
  26        -20.7    0.528      67      NA      NA    28243 
  27        -20.7    0.278      88      NA      NA    27788 
  28        -20.7    0.167      86      NA      NA    24882 
  29        -20.6    0.056      18      NA      NA    13175 
  30        -20.6    0.611      72      NA      NA    24652 
  31        -20.6    0.500       5      NA      NA    26163 
  32        -20.6    0.472      13      NA      NA    35267 
  33        -20.6    0.278      29      NA      NA    7697 
  34        -20.6    0.222      54      NA      NA    29710 
  35        -20.5    0.139      28      NA      NA    23855 
  36        -20.5    0.194      32      NA      NA    9429 
  37        -20.5    0.222      38      NA      NA    18821 
  38        -20.5    0.417      30      NA      NA    2248 
  39        -20.5    0.417      25      NA      NA    810 
  40        -20.5    0.639      50      NA      NA    26801 
  41        -20.4    0.500      41      NA      NA    26161 
  42        -20.4    0.333      75      NA      NA    33387 
  43        -20.4    0.361      42      NA      NA    8097 
  44        -20.4    0.250      24      NA      NA    1650 
  45        -20.4    0.472      34      NA      NA    32554 
  46        -20.4    0.139      38      NA      NA    33595 
  47        -20.4    0.444      44      NA      NA    39098 
  48        -20.3    0.083      18      NA      NA    14530 
  49        -20.3    0.722      27      NA      NA    12383 
  50        -20.3    0.250      37      NA      NA    14339 
  51        -20.3    0.611      10      NA      NA    28430 
  52        -20.3    0.778      42      NA      NA    37920 
  53        -20.3    0.250      42      NA      NA    6938 
  54        -20.3    0.167      24      NA      NA    12942 
  55        -20.3    0.417      42      NA      NA    33816 
  56        -20.3    0.722      70      NA      NA    40365 
  57        -20.3    0.389      40      NA      NA    35911 
  58        -20.2    0.944      99      NA      NA    29954 
  59        -20.2    0.639      10      NA      NA    28450 
  60        -20.2    0.194      28      NA      NA    38141 
  61        -20.2    0.167      22      NA      NA    26567 
  62        -20.1    0.167      15      NA      NA    24241 
  63        -20.1    0.139      21      NA      NA    21048 
  64        -20.1    0.111      30      NA      NA    12111 
  65        -20.1    0.167      59      NA      NA    1001 
  66        -20.1    0.667      44      NA      NA    22633 
  67        -20.1    0.611      58      NA      NA    11332 
  68        -20.1    0.500       1      NA      NA    18828 
  69        -20.1    0.167      76      NA      NA    25316 
  70        -20.1    0.361      51      NA      NA    3790 
  71        -20.1    0.861      30      NA      NA    36603 
  72        -20.1    0.806       1      NA      NA    37926 
  73        -20.0    0.972      16      NA      NA    22426 
  74        -20.0    0.278      26      NA      NA    19226 
  75        -20.0    0.694      19      NA      NA    16651 
  76        -20.0    0.167      53      NA      NA    39615 
  77        -20.0    0.056      35      NA      NA    19676 
  78        -19.9    0.250      36      NA      NA    19025 
  79        -19.9    0.278       1      NA      NA    26396 
  80        -19.9    0.139      26      NA      NA    6336 
  81        -19.9    0.500      26      NA      NA    6159 
  82        -19.9    0.611      39      NA      NA    27323 
  83        -19.9    0.139       4      NA      NA    8592 
  84        -19.9    0.361      35      NA      NA    6499 
  85        -19.9    0.444      42      NA      NA    22022 
  86        -19.8    0.167      11      NA      NA    36823 
  87        -19.8    0.222      40      NA      NA    10478 
  88        -19.8    0.806       1      NA      NA    29493 
  89        -19.8    0.639      13      NA      NA    22230 
  90        -19.8    0.694      47      NA      NA    15153 
  91        -19.8    0.167      46      NA      NA    23654 
  92        -19.7    0.139      22      NA      NA    38880 
  93        -19.7    0.889       1      NA      NA    22425 
  94        -19.7    0.333      22      NA      NA    10844 
  95        -19.7    0.083      44      NA      NA    4652 
  96        -19.7    0.500      25      NA      NA    5216 
  97        -19.7    0.722      25      NA      NA    32759 
  98        -19.6    0.083      21      NA      NA    214 
  99        -19.6    0.139      18      NA      NA    31422 
 100        -19.6    0.056      19      NA      NA    13148 
clean up unzipped map files
Detected 24 cores, using 24 cores
copying the ramaprob.data file from /opt/ADFRsuite-1.0/CCSBpckgs/ADCP/ramaprob.data to /home/larsmeuser/Projects/ADCP/4DS1/random/random_fnc/vkpyiytmtq
Performing search (200 ADCP runs with 20000000 steps each) ...
0%   10   20   30   40   50   60   70   80   90   100%
|----|----|----|----|----|----|----|----|----|----|


*
*
*
*
**
**
**
**
***
***
***
***
****
****
****
****
*****
*****
*****
*****
******
******
******
******
*******
*******
*******
*******
********
********
********
********
*********
*********
*********
*********
**********
**********
**********
**********
***********
***********
***********
***********
************
************
************
************
*************
*************
*************
*************
**************
**************
**************
**************
***************
***************
***************
***************
****************
****************
****************
****************
*****************
*****************
*****************
*****************
******************
******************
******************
******************
*******************
*******************
*******************
*******************
********************
********************
********************
********************
*********************
*********************
*********************
*********************
**********************
**********************
**********************
**********************
***********************
***********************
***********************
***********************
************************
************************
************************
************************
*************************
*************************
*************************
*************************
**************************
**************************
**************************
**************************
***************************
***************************
***************************
***************************
****************************
****************************
****************************
****************************
****************************
*****************************
*****************************
*****************************
******************************
******************************
******************************
******************************
*******************************
*******************************
*******************************
*******************************
********************************
********************************
********************************
********************************
*********************************
*********************************
*********************************
*********************************
**********************************
**********************************
**********************************
**********************************
***********************************
***********************************
***********************************
***********************************
************************************
************************************
************************************
************************************
*************************************
*************************************
*************************************
*************************************
**************************************
**************************************
**************************************
**************************************
***************************************
***************************************
***************************************
***************************************
****************************************
****************************************
****************************************
****************************************
*****************************************
*****************************************
*****************************************
*****************************************
******************************************
******************************************
******************************************
******************************************
*******************************************
*******************************************
*******************************************
*******************************************
********************************************
********************************************
********************************************
********************************************
*********************************************
*********************************************
*********************************************
*********************************************
**********************************************
**********************************************
**********************************************
**********************************************
***********************************************
***********************************************
***********************************************
***********************************************
************************************************
************************************************
************************************************
************************************************
*************************************************
*************************************************
*************************************************
*************************************************
**************************************************
Docking performed in 8569.18 seconds, i.e. 2 hours 22 minutes 49.183988 seconds 
finish calculating neighbors for 35392 poses with 29.2 seconds
mode |  affinity  | ref. | clust. | rmsd | energy | best |
     | (kcal/mol) | fnc  |  size  | stdv |  stdv  | run  |
-----+------------+------+--------+------+--------+------+
   1        -22.8    0.667     212      NA      NA    9251 
   2        -22.5    0.778      33      NA      NA    11232 
   3        -22.0    0.639      66      NA      NA    18035 
   4        -21.5    0.722      21      NA      NA    22988 
   5        -21.4    0.722     101      NA      NA    15676 
   6        -21.3    0.750       5      NA      NA    11205 
   7        -21.1    0.167     123      NA      NA    22860 
   8        -21.0    0.139      58      NA      NA    19407 
   9        -20.9    0.694      25      NA      NA    10377 
  10        -20.8    0.639      28      NA      NA    21242 
  11        -20.6    0.639      30      NA      NA    11194 
  12        -20.5    0.583      38      NA      NA    20250 
  13        -20.4    0.694      29      NA      NA    14710 
  14        -20.4    0.889      40      NA      NA    15479 
  15        -20.4    0.472      31      NA      NA    14722 
  16        -20.4    0.750       6      NA      NA    15850 
  17        -20.3    0.889      12      NA      NA    11789 
  18        -20.2    0.639      21      NA      NA    6062 
  19        -20.1    0.472      71      NA      NA    8689 
  20        -20.1    0.139      53      NA      NA    18378 
  21        -20.1    0.167     102      NA      NA    19962 
  22        -20.0    0.139      16      NA      NA    13462 
  23        -19.9    0.722      37      NA      NA    2973 
  24        -19.9    0.139      68      NA      NA    7865 
  25        -19.8    0.111      80      NA      NA    21989 
  26        -19.8    0.056      45      NA      NA    1252 
  27        -19.6    0.583      11      NA      NA    9243 
  28        -19.6    0.667       1      NA      NA    7440 
  29        -19.6    0.639       7      NA      NA    17988 
  30        -19.6    0.639       2      NA      NA    11182 
  31        -19.6    0.611      22      NA      NA    6053 
  32        -19.6    0.028      41      NA      NA    11388 
  33        -19.6    0.111      59      NA      NA    22830 
  34        -19.4    0.556       1      NA      NA    21093 
  35        -19.4    0.556      46      NA      NA    13686 
  36        -19.4    0.639      22      NA      NA    21087 
  37        -19.4    0.667      34      NA      NA    5489 
  38        -19.4    0.806      32      NA      NA    7216 
  39        -19.4    0.917      21      NA      NA    11774 
  40        -19.4    0.111      10      NA      NA    19568 
  41        -19.3    0.639      39      NA      NA    4669 
  42        -19.3    0.722       5      NA      NA    15839 
  43        -19.3    0.139      39      NA      NA    3485 
  44        -19.2    0.528       5      NA      NA    9582 
  45        -19.2    0.417      61      NA      NA    18247 
  46        -19.2    0.111      64      NA      NA    4843 
  47        -19.2    0.889       7      NA      NA    15454 
  48        -19.2    0.667      16      NA      NA    7393 
  49        -19.2    0.250      30      NA      NA    20561 
  50        -19.1    0.083      18      NA      NA    11057 
  51        -19.1    0.194      47      NA      NA    10657 
  52        -19.1    0.139      17      NA      NA    7643 
  53        -19.1    0.139      16      NA      NA    21578 
  54        -19.0    0.083      50      NA      NA    22678 
  55        -19.0    0.667       4      NA      NA    21243 
  56        -19.0    0.167      72      NA      NA    13439 
  57        -18.9    0.111      64      NA      NA    1995 
  58        -18.9    0.111      38      NA      NA    887 
  59        -18.9    0.167      65      NA      NA    18773 
  60        -18.9    0.139      44      NA      NA    19203 
  61        -18.9    0.111      40      NA      NA    1456 
  62        -18.8    0.639      19      NA      NA    10343 
  63        -18.8    0.528      11      NA      NA    2989 
  64        -18.8    0.083      13      NA      NA    8056 
  65        -18.8    0.583      21      NA      NA    15626 
  66        -18.8    0.139      17      NA      NA    9978 
  67        -18.8    0.528      14      NA      NA    9181 
  68        -18.8    0.639       1      NA      NA    10369 
  69        -18.7    0.333      34      NA      NA    2581 
  70        -18.7    0.639       6      NA      NA    15625 
  71        -18.7    0.111       3      NA      NA    15146 
  72        -18.6    0.417      19      NA      NA    16079 
  73        -18.6    0.306      34      NA      NA    2176 
  74        -18.6    0.139      22      NA      NA    7638 
  75        -18.6    0.694       1      NA      NA    16089 
  76        -18.6    0.111      46      NA      NA    3786 
  77        -18.6    0.639      32      NA      NA    5895 
  78        -18.6    0.167      19      NA      NA    11587 
  79        -18.6    0.167       4      NA      NA    21988 
  80        -18.5    0.722      51      NA      NA    8362 
  81        -18.5    0.306      41      NA      NA    17715 
  82        -18.5    0.583      24      NA      NA    15831 
  83        -18.5    0.056       1      NA      NA    19562 
  84        -18.5    0.139      25      NA      NA    18579 
  85        -18.5    0.139       3      NA      NA    11970 
  86        -18.4    0.556      25      NA      NA    20098 
  87        -18.4    0.417       1      NA      NA    18249 
  88        -18.4    0.083      19      NA      NA    11030 
  89        -18.3    0.611       1      NA      NA    8697 
  90        -18.3    0.333       1      NA      NA    20108 
  91        -18.3    0.083       9      NA      NA    20703 
  92        -18.3    0.139      18      NA      NA    16717 
  93        -18.3    0.556      38      NA      NA    6250 
  94        -18.3    0.139      23      NA      NA    8546 
  95        -18.3    0.556       3      NA      NA    14293 
  96        -18.3    0.694       1      NA      NA    6056 
  97        -18.2    0.556       1      NA      NA    9579 
  98        -18.2    0.611      25      NA      NA    17979 
  99        -18.2    0.083       5      NA      NA    19549 
 100        -18.2    0.139      39      NA      NA    6750 
clean up unzipped map files
Detected 24 cores, using 24 cores
copying the ramaprob.data file from /opt/ADFRsuite-1.0/CCSBpckgs/ADCP/ramaprob.data to /home/larsmeuser/Projects/ADCP/4DS1/random/random_fnc/nvdilfnvws
Performing search (200 ADCP runs with 20000000 steps each) ...
0%   10   20   30   40   50   60   70   80   90   100%
|----|----|----|----|----|----|----|----|----|----|


*
*
*
*
**
**
**
**
***
***
***
***
****
****
****
****
*****
*****
*****
*****
******
******
******
******
*******
*******
*******
*******
********
********
********
********
*********
*********
*********
*********
**********
**********
**********
**********
***********
***********
***********
***********
************
************
************
************
*************
*************
*************
*************
**************
**************
**************
**************
***************
***************
***************
***************
****************
****************
****************
****************
*****************
*****************
*****************
*****************
******************
******************
******************
******************
*******************
*******************
*******************
*******************
********************
********************
********************
********************
*********************
*********************
*********************
*********************
**********************
**********************
**********************
**********************
***********************
***********************
***********************
***********************
************************
************************
************************
************************
*************************
*************************
*************************
*************************
**************************
**************************
**************************
**************************
***************************
***************************
***************************
***************************
****************************
****************************
****************************
****************************
****************************
*****************************
*****************************
*****************************
******************************
******************************
******************************
******************************
*******************************
*******************************
*******************************
*******************************
********************************
********************************
********************************
********************************
*********************************
*********************************
*********************************
*********************************
**********************************
**********************************
**********************************
**********************************
***********************************
***********************************
***********************************
***********************************
************************************
************************************
************************************
************************************
*************************************
*************************************
*************************************
*************************************
**************************************
**************************************
**************************************
**************************************
***************************************
***************************************
***************************************
***************************************
****************************************
****************************************
****************************************
****************************************
*****************************************
*****************************************
*****************************************
*****************************************
******************************************
******************************************
******************************************
******************************************
*******************************************
*******************************************
*******************************************
*******************************************
********************************************
********************************************
********************************************
********************************************
*********************************************
*********************************************
*********************************************
*********************************************
**********************************************
**********************************************
**********************************************
**********************************************
***********************************************
***********************************************
***********************************************
***********************************************
************************************************
************************************************
************************************************
************************************************
*************************************************
*************************************************
*************************************************
*************************************************
**************************************************
Docking performed in 8807.48 seconds, i.e. 2 hours 26 minutes 47.475770 seconds 
finish calculating neighbors for 43654 poses with 51.8 seconds
mode |  affinity  | ref. | clust. | rmsd | energy | best |
     | (kcal/mol) | fnc  |  size  | stdv |  stdv  | run  |
-----+------------+------+--------+------+--------+------+
   1        -23.3    1.000      95      NA      NA    21504 
   2        -23.3    0.194     818      NA      NA    12128 
   3        -23.2    1.000      57      NA      NA    19588 
   4        -23.2    1.000     111      NA      NA    33610 
   5        -22.7    0.806      61      NA      NA    11874 
   6        -22.7    0.472     219      NA      NA    3891 
   7        -22.7    0.944       5      NA      NA    19392 
   8        -22.6    0.611     203      NA      NA    10458 
   9        -22.4    0.778      83      NA      NA    31686 
  10        -22.3    0.889      61      NA      NA    17646 
  11        -22.3    0.639      31      NA      NA    17175 
  12        -22.1    0.778      36      NA      NA    1268 
  13        -22.1    0.778       3      NA      NA    17185 
  14        -22.1    0.194      75      NA      NA    30351 
  15        -22.0    0.111      82      NA      NA    13507 
  16        -21.9    0.944      55      NA      NA    25566 
  17        -21.9    0.639      33      NA      NA    33814 
  18        -21.9    0.056      46      NA      NA    13804 
  19        -21.9    0.500     170      NA      NA    28488 
  20        -21.8    0.694      63      NA      NA    12775 
  21        -21.8    0.111      99      NA      NA    9048 
  22        -21.7    1.000      17      NA      NA    19563 
  23        -21.6    0.861      40      NA      NA    4563 
  24        -21.5    0.500     141      NA      NA    26036 
  25        -21.5    0.500      35      NA      NA    799 
  26        -21.5    0.139      21      NA      NA    6458 
  27        -21.5    0.111      45      NA      NA    30563 
  28        -21.4    0.472      37      NA      NA    2251 
  29        -21.4    0.139      79      NA      NA    26757 
  30        -21.3    0.194      26      NA      NA    29922 
  31        -21.3    0.194      45      NA      NA    24149 
  32        -21.3    0.722      14      NA      NA    18172 
  33        -21.3    0.694      28      NA      NA    22840 
  34        -21.2    0.139      28      NA      NA    24932 
  35        -21.2    0.167      26      NA      NA    14044 
  36        -21.2    0.083      29      NA      NA    11426 
  37        -21.2    0.472      28      NA      NA    20799 
  38        -21.2    0.611      24      NA      NA    21261 
  39        -21.1    0.194      51      NA      NA    32637 
  40        -21.1    0.194      29      NA      NA    14510 
  41        -21.0    0.611       2      NA      NA    1258 
  42        -21.0    0.222      19      NA      NA    1887 
  43        -21.0    0.194     133      NA      NA    5047 
  44        -21.0    0.500      62      NA      NA    32217 
  45        -21.0    0.111      39      NA      NA    12385 
  46        -20.9    0.639       9      NA      NA    33799 
  47        -20.9    1.000       8      NA      NA    21454 
  48        -20.9    0.083      10      NA      NA    33086 
  49        -20.9    0.056      23      NA      NA    18986 
  50        -20.8    0.833      46      NA      NA    27402 
  51        -20.8    0.083      89      NA      NA    20214 
  52        -20.7    0.972       2      NA      NA    25536 
  53        -20.7    0.139       8      NA      NA    29056 
  54        -20.7    0.472      31      NA      NA    23700 
  55        -20.7    0.222      39      NA      NA    8774 
  56        -20.7    0.556      35      NA      NA    17146 
  57        -20.7    0.194      17      NA      NA    31263 
  58        -20.6    0.944      11      NA      NA    8004 
  59        -20.6    0.667      45      NA      NA    17407 
  60        -20.6    0.778      47      NA      NA    31940 
  61        -20.6    0.139       1      NA      NA    14509 
  62        -20.6    0.889      18      NA      NA    12545 
  63        -20.6    0.861      37      NA      NA    26939 
  64        -20.6    0.639      28      NA      NA    2663 
  65        -20.6    0.028      33      NA      NA    7376 
  66        -20.5    0.083      56      NA      NA    6256 
  67        -20.5    0.556       4      NA      NA    19978 
  68        -20.5    0.667       9      NA      NA    23040 
  69        -20.5    0.167      32      NA      NA    9745 
  70        -20.5    0.194      18      NA      NA    24936 
  71        -20.5    0.083      26      NA      NA    3470 
  72        -20.5    0.111      43      NA      NA    1642 
  73        -20.5    0.111      31      NA      NA    29530 
  74        -20.4    0.250       1      NA      NA    1882 
  75        -20.4    0.972       4      NA      NA    25585 
  76        -20.4    0.889       1      NA      NA    17415 
  77        -20.4    0.083      24      NA      NA    6247 
  78        -20.4    0.472      52      NA      NA    31051 
  79        -20.3    0.528       8      NA      NA    12565 
  80        -20.3    0.778       1      NA      NA    10708 
  81        -20.3    0.139      25      NA      NA    10209 
  82        -20.2    0.167      12      NA      NA    29290 
  83        -20.2    0.111      24      NA      NA    9520 
  84        -20.2    0.833       1      NA      NA    4567 
  85        -20.2    0.806       2      NA      NA    10679 
  86        -20.2    0.750      40      NA      NA    32433 
  87        -20.2    0.639      19      NA      NA    23038 
  88        -20.2    0.083      14      NA      NA    11405 
  89        -20.2    0.111      87      NA      NA    22189 
  90        -20.1    0.889       4      NA      NA    7971 
  91        -20.1    0.528      28      NA      NA    19980 
  92        -20.1    0.194       6      NA      NA    4332 
  93        -20.1    0.222      38      NA      NA    35289 
  94        -20.1    0.667      33      NA      NA    24329 
  95        -20.1    0.222      26      NA      NA    32832 
  96        -20.1    0.611      27      NA      NA    23424 
  97        -20.1    0.611       1      NA      NA    10465 
  98        -20.1    0.583      12      NA      NA    23703 
  99        -20.1    0.778      14      NA      NA    16531 
 100        -20.0    0.139      13      NA      NA    27966 
clean up unzipped map files
Detected 24 cores, using 24 cores
copying the ramaprob.data file from /opt/ADFRsuite-1.0/CCSBpckgs/ADCP/ramaprob.data to /home/larsmeuser/Projects/ADCP/4DS1/random/random_fnc/vsnssaamyv
Performing search (200 ADCP runs with 20000000 steps each) ...
0%   10   20   30   40   50   60   70   80   90   100%
|----|----|----|----|----|----|----|----|----|----|


*
*
*
*
**
**
**
**
***
***
***
***
****
****
****
****
*****
*****
*****
*****
******
******
******
******
*******
*******
*******
*******
********
********
********
********
*********
*********
*********
*********
**********
**********
**********
**********
***********
***********
***********
***********
************
************
************
************
*************
*************
*************
*************
**************
**************
**************
**************
***************
***************
***************
***************
****************
****************
****************
****************
*****************
*****************
*****************
*****************
******************
******************
******************
******************
*******************
*******************
*******************
*******************
********************
********************
********************
********************
*********************
*********************
*********************
*********************
**********************
**********************
**********************
**********************
***********************
***********************
***********************
***********************
************************
************************
************************
************************
*************************
*************************
*************************
*************************
**************************
**************************
**************************
**************************
***************************
***************************
***************************
***************************
****************************
****************************
****************************
****************************
****************************
*****************************
*****************************
*****************************
******************************
******************************
******************************
******************************
*******************************
*******************************
*******************************
*******************************
********************************
********************************
********************************
********************************
*********************************
*********************************
*********************************
*********************************
**********************************
**********************************
**********************************
**********************************
***********************************
***********************************
***********************************
***********************************
************************************
************************************
************************************
************************************
*************************************
*************************************
*************************************
*************************************
**************************************
**************************************
**************************************
**************************************
***************************************
***************************************
***************************************
***************************************
****************************************
****************************************
****************************************
****************************************
*****************************************
*****************************************
*****************************************
*****************************************
******************************************
******************************************
******************************************
******************************************
*******************************************
*******************************************
*******************************************
*******************************************
********************************************
********************************************
********************************************
********************************************
*********************************************
*********************************************
*********************************************
*********************************************
**********************************************
**********************************************
**********************************************
**********************************************
***********************************************
***********************************************
***********************************************
***********************************************
************************************************
************************************************
************************************************
************************************************
*************************************************
*************************************************
*************************************************
*************************************************
**************************************************
Docking performed in 5351.97 seconds, i.e. 1 hours 29 minutes 11.966277 seconds 
finish calculating neighbors for 44548 poses with 15.1 seconds
mode |  affinity  | ref. | clust. | rmsd | energy | best |
     | (kcal/mol) | fnc  |  size  | stdv |  stdv  | run  |
-----+------------+------+--------+------+--------+------+
   1        -19.6    0.667      26      NA      NA    3761 
   2        -18.8    0.139      94      NA      NA    9076 
   3        -18.6    0.417      14      NA      NA    3754 
   4        -18.2    0.139      53      NA      NA    5765 
   5        -17.7    0.139      53      NA      NA    1084 
   6        -17.7    0.306      47      NA      NA    7130 
   7        -17.5    0.222      55      NA      NA    866 
   8        -17.4    0.139      28      NA      NA    8883 
   9        -17.3    0.417      55      NA      NA    8258 
  10        -17.3    0.083      72      NA      NA    1988 
  11        -17.2    0.222      57      NA      NA    4218 
  12        -17.2    0.139      21      NA      NA    6188 
  13        -17.1    0.472      32      NA      NA    2193 
  14        -17.0    0.222      52      NA      NA    454 
  15        -17.0    0.111      11      NA      NA    7521 
  16        -17.0    0.111      41      NA      NA    1338 
  17        -17.0    0.083      28      NA      NA    5515 
  18        -16.9    0.139      24      NA      NA    7760 
  19        -16.9    0.139      20      NA      NA    2390 
  20        -16.9    0.444       1      NA      NA    2197 
  21        -16.9    0.500      11      NA      NA    3756 
  22        -16.9    0.167       3      NA      NA    4224 
  23        -16.7    0.194      41      NA      NA    8874 
  24        -16.5    0.139      26      NA      NA    7750 
  25        -16.5    0.278      33      NA      NA    5987 
  26        -16.5    0.250      13      NA      NA    6178 
  27        -16.4    0.500      51      NA      NA    3753 
  28        -16.4    0.722      47      NA      NA    4634 
  29        -16.4    0.139      23      NA      NA    5767 
  30        -16.4    0.750      24      NA      NA    4898 
  31        -16.3    0.139      29      NA      NA    7992 
  32        -16.2    0.139       3      NA      NA    2393 
  33        -16.2    0.167      32      NA      NA    2571 
  34        -16.2    0.111       3      NA      NA    7527 
  35        -16.2    0.694       1      NA      NA    3757 
  36        -16.2    0.472       1      NA      NA    3700 
  37        -16.2    0.667      24      NA      NA    3499 
  38        -16.2    0.389       1      NA      NA    2201 
  39        -16.2    0.444       1      NA      NA    2202 
  40        -16.1    0.167      20      NA      NA    4221 
  41        -16.0    0.444       8      NA      NA    8667 
  42        -16.0    0.083       2      NA      NA    4222 
  43        -16.0    0.139       6      NA      NA    2395 
  44        -16.0    0.250       1      NA      NA    8251 
  45        -16.0    0.556      32      NA      NA    2759 
  46        -16.0    0.028      15      NA      NA    6380 
  47        -16.0    0.806       1      NA      NA    8670 
  48        -15.9    0.139       6      NA      NA    5121 
  49        -15.9    0.111       2      NA      NA    7525 
  50        -15.9    0.611      15      NA      NA    8671 
  51        -15.9    0.111      29      NA      NA    227 
  52        -15.9    0.389      41      NA      NA    1722 
  53        -15.8    0.611       1      NA      NA    7997 
  54        -15.8    0.111      38      NA      NA    8462 
  55        -15.8    0.111      23      NA      NA    4443 
  56        -15.8    0.139       2      NA      NA    1037 
  57        -15.8    0.111      39      NA      NA    2391 
  58        -15.8    0.111       1      NA      NA    234 
  59        -15.8    0.194      37      NA      NA    1328 
  60        -15.7    0.139      13      NA      NA    5107 
  61        -15.7    0.444      10      NA      NA    2756 
  62        -15.7    0.194      19      NA      NA    1329 
  63        -15.7    0.111      20      NA      NA    9013 
  64        -15.7    0.361      11      NA      NA    3500 
  65        -15.6    0.694       1      NA      NA    3760 
  66        -15.6    0.222      11      NA      NA    2951 
  67        -15.6    0.194       1      NA      NA    8000 
  68        -15.6    0.111       9      NA      NA    7528 
  69        -15.6    0.917       2      NA      NA    4641 
  70        -15.5    0.250      13      NA      NA    5979 
  71        -15.5    0.139       2      NA      NA    5768 
  72        -15.5    0.139      19      NA      NA    3327 
  73        -15.5    0.139       1      NA      NA    7756 
  74        -15.5    0.056      14      NA      NA    3091 
  75        -15.5    0.222      24      NA      NA    4901 
  76        -15.5    0.111       1      NA      NA    7526 
  77        -15.4    0.111      23      NA      NA    5517 
  78        -15.4    0.417       1      NA      NA    2198 
  79        -15.4    0.194      33      NA      NA    6563 
  80        -15.4    0.389       2      NA      NA    1725 
  81        -15.3    0.750      10      NA      NA    7993 
  82        -15.3    0.111      12      NA      NA    7700 
  83        -15.3    0.472      34      NA      NA    8649 
  84        -15.3    0.139      41      NA      NA    3974 
  85        -15.3    0.250       2      NA      NA    5516 
  86        -15.3    0.139       9      NA      NA    5093 
  87        -15.3    0.083       1      NA      NA    2394 
  88        -15.3    0.250      53      NA      NA    2943 
  89        -15.2    0.194      12      NA      NA    231 
  90        -15.2    0.111      21      NA      NA    6179 
  91        -15.2    0.111       2      NA      NA    7483 
  92        -15.2    0.083       1      NA      NA    1995 
  93        -15.2    0.083      17      NA      NA    7751 
  94        -15.1    0.111       1      NA      NA    4441 
  95        -15.1    0.139       1      NA      NA    5518 
  96        -15.1    0.222       1      NA      NA    4905 
  97        -15.0    0.111       8      NA      NA    5699 
  98        -15.0    0.222       1      NA      NA    232 
  99        -15.0    0.222       1      NA      NA    5977 
 100        -15.0    0.139       4      NA      NA    5087 
clean up unzipped map files
Detected 24 cores, using 24 cores
copying the ramaprob.data file from /opt/ADFRsuite-1.0/CCSBpckgs/ADCP/ramaprob.data to /home/larsmeuser/Projects/ADCP/4DS1/random/random_fnc/wmvitqdssy
Performing search (200 ADCP runs with 20000000 steps each) ...
0%   10   20   30   40   50   60   70   80   90   100%
|----|----|----|----|----|----|----|----|----|----|


*
*
*
*
**
**
**
**
***
***
***
***
****
****
****
****
*****
*****
*****
*****
******
******
******
******
*******
*******
*******
*******
********
********
********
********
*********
*********
*********
*********
**********
**********
**********
**********
***********
***********
***********
***********
************
************
************
************
*************
*************
*************
*************
**************
**************
**************
**************
***************
***************
***************
***************
****************
****************
****************
****************
*****************
*****************
*****************
*****************
******************
******************
******************
******************
*******************
*******************
*******************
*******************
********************
********************
********************
********************
*********************
*********************
*********************
*********************
**********************
**********************
**********************
**********************
***********************
***********************
***********************
***********************
************************
************************
************************
************************
*************************
*************************
*************************
*************************
**************************
**************************
**************************
**************************
***************************
***************************
***************************
***************************
****************************
****************************
****************************
****************************
****************************
*****************************
*****************************
*****************************
******************************
******************************
******************************
******************************
*******************************
*******************************
*******************************
*******************************
********************************
********************************
********************************
********************************
*********************************
*********************************
*********************************
*********************************
**********************************
**********************************
**********************************
**********************************
***********************************
***********************************
***********************************
***********************************
************************************
************************************
************************************
************************************
*************************************
*************************************
*************************************
*************************************
**************************************
**************************************
**************************************
**************************************
***************************************
***************************************
***************************************
***************************************
****************************************
****************************************
****************************************
****************************************
*****************************************
*****************************************
*****************************************
*****************************************
******************************************
******************************************
******************************************
******************************************
*******************************************
*******************************************
*******************************************
*******************************************
********************************************
********************************************
********************************************
********************************************
*********************************************
*********************************************
*********************************************
*********************************************
**********************************************
**********************************************
**********************************************
**********************************************
***********************************************
***********************************************
***********************************************
***********************************************
************************************************
************************************************
************************************************
************************************************
*************************************************
*************************************************
*************************************************
*************************************************
**************************************************
Docking performed in 8120.74 seconds, i.e. 2 hours 15 minutes 20.735002 seconds 
finish calculating neighbors for 40398 poses with 10.4 seconds
mode |  affinity  | ref. | clust. | rmsd | energy | best |
     | (kcal/mol) | fnc  |  size  | stdv |  stdv  | run  |
-----+------------+------+--------+------+--------+------+
   1        -22.4    0.944      31      NA      NA    3510 
   2        -22.0    0.417      29      NA      NA    2291 
   3        -21.8    0.972      27      NA      NA    618 
   4        -21.8    0.194      39      NA      NA    1871 
   5        -21.5    0.944      19      NA      NA    610 
   6        -21.3    0.500      16      NA      NA    2284 
   7        -21.2    0.944      36      NA      NA    6076 
   8        -20.9    0.306      44      NA      NA    6726 
   9        -20.5    0.194      41      NA      NA    2109 
  10        -20.1    0.528      38      NA      NA    1041 
  11        -20.1    0.056      39      NA      NA    5680 
  12        -20.1    0.528      33      NA      NA    4839 
  13        -20.0    0.861       5      NA      NA    3468 
  14        -20.0    0.194      33      NA      NA    3689 
  15        -20.0    0.250      46      NA      NA    5899 
  16        -19.9    0.417       7      NA      NA    2257 
  17        -19.6    0.806       9      NA      NA    4444 
  18        -19.6    0.222       1      NA      NA    6733 
  19        -19.6    0.222      31      NA      NA    1241 
  20        -19.5    0.194      47      NA      NA    6275 
  21        -19.4    0.111       9      NA      NA    1467 
  22        -19.4    0.556       1      NA      NA    1050 
  23        -19.4    0.194      22      NA      NA    2654 
  24        -19.4    0.778      34      NA      NA    3501 
  25        -19.3    0.194       1      NA      NA    2651 
  26        -19.3    0.111      39      NA      NA    6494 
  27        -19.2    0.056       7      NA      NA    3276 
  28        -19.2    0.139       2      NA      NA    1449 
  29        -19.1    0.139      27      NA      NA    4062 
  30        -19.1    0.111      32      NA      NA    5298 
  31        -19.0    0.111      31      NA      NA    1448 
  32        -19.0    0.083      30      NA      NA    3279 
  33        -19.0    0.278       6      NA      NA    6688 
  34        -18.9    0.889       2      NA      NA    3507 
  35        -18.9    0.500       2      NA      NA    3504 
  36        -18.9    0.139      31      NA      NA    5512 
  37        -18.8    0.139      50      NA      NA    832 
  38        -18.8    0.806       1      NA      NA    4446 
  39        -18.8    0.222      24      NA      NA    7321 
  40        -18.8    0.139       2      NA      NA    2657 
  41        -18.7    0.194      28      NA      NA    2655 
  42        -18.7    0.083      21      NA      NA    2457 
  43        -18.6    0.750       3      NA      NA    4434 
  44        -18.6    0.222      11      NA      NA    5874 
  45        -18.5    0.083      34      NA      NA    3034 
  46        -18.4    0.667      32      NA      NA    6042 
  47        -18.4    0.111      32      NA      NA    6932 
  48        -18.4    0.583      11      NA      NA    4443 
  49        -18.4    0.194      40      NA      NA    5034 
  50        -18.4    0.639       1      NA      NA    6086 
  51        -18.3    0.417      10      NA      NA    2247 
  52        -18.3    0.167      26      NA      NA    2854 
  53        -18.2    0.194      18      NA      NA    3664 
  54        -18.2    0.083       3      NA      NA    5300 
  55        -18.2    0.222      26      NA      NA    6727 
  56        -18.2    0.278       1      NA      NA    4442 
  57        -18.1    0.750       1      NA      NA    4447 
  58        -18.1    0.222       1      NA      NA    3696 
  59        -18.1    0.139       1      NA      NA    1457 
  60        -18.1    0.194       1      NA      NA    2659 
  61        -18.1    0.389      11      NA      NA    1042 
  62        -18.1    0.361       1      NA      NA    4448 
  63        -18.0    0.111       1      NA      NA    5304 
  64        -18.0    0.389      13      NA      NA    611 
  65        -18.0    0.500      15      NA      NA    3505 
  66        -18.0    0.111      46      NA      NA    3875 
  67        -17.9    0.139      21      NA      NA    1872 
  68        -17.9    0.667       3      NA      NA    4449 
  69        -17.8    0.222      10      NA      NA    1640 
  70        -17.8    0.833       1      NA      NA    4445 
  71        -17.8    0.000      35      NA      NA    335 
  72        -17.8    0.222      13      NA      NA    1232 
  73        -17.8    0.194      24      NA      NA    4233 
  74        -17.7    0.444      15      NA      NA    4450 
  75        -17.7    0.111       1      NA      NA    2853 
  76        -17.7    0.139       7      NA      NA    7106 
  77        -17.6    0.139       1      NA      NA    4237 
  78        -17.6    0.222      10      NA      NA    608 
  79        -17.5    0.056       7      NA      NA    4053 
  80        -17.5    0.222       1      NA      NA    3647 
  81        -17.5    0.083       1      NA      NA    3277 
  82        -17.5    0.194       1      NA      NA    1647 
  83        -17.4    0.167       1      NA      NA    1641 
  84        -17.4    0.556       1      NA      NA    6079 
  85        -17.4    0.000       2      NA      NA    338 
  86        -17.4    0.278      33      NA      NA    4630 
  87        -17.4    0.111       2      NA      NA    5271 
  88        -17.4    0.167      42      NA      NA    1643 
  89        -17.4    0.194       5      NA      NA    553 
  90        -17.3    0.417       3      NA      NA    2236 
  91        -17.3    0.056      46      NA      NA    7445 
  92        -17.3    0.194      46      NA      NA    2100 
  93        -17.3    0.139       1      NA      NA    4239 
  94        -17.3    0.111      12      NA      NA    3033 
  95        -17.3    0.083      29      NA      NA    2447 
  96        -17.3    0.083      25      NA      NA    6488 
  97        -17.2    0.472       5      NA      NA    1002 
  98        -17.2    0.222       1      NA      NA    6730 
  99        -17.2    0.111      25      NA      NA    5303 
 100        -17.2    0.528       6      NA      NA    6725 
clean up unzipped map files
Detected 24 cores, using 24 cores
copying the ramaprob.data file from /opt/ADFRsuite-1.0/CCSBpckgs/ADCP/ramaprob.data to /home/larsmeuser/Projects/ADCP/4DS1/random/random_fnc/gwtvipfwkg
Performing search (200 ADCP runs with 20000000 steps each) ...
0%   10   20   30   40   50   60   70   80   90   100%
|----|----|----|----|----|----|----|----|----|----|


*
*
*
*
**
**
**
**
***
***
***
***
****
****
****
****
*****
*****
*****
*****
******
******
******
******
*******
*******
*******
*******
********
********
********
********
*********
*********
*********
*********
**********
**********
**********
**********
***********
***********
***********
***********
************
************
************
************
*************
*************
*************
*************
**************
**************
**************
**************
***************
***************
***************
***************
****************
****************
****************
****************
*****************
*****************
*****************
*****************
******************
******************
******************
******************
*******************
*******************
*******************
*******************
********************
********************
********************
********************
*********************
*********************
*********************
*********************
**********************
**********************
**********************
**********************
***********************
***********************
***********************
***********************
************************
************************
************************
************************
*************************
*************************
*************************
*************************
**************************
**************************
**************************
**************************
***************************
***************************
***************************
***************************
****************************
****************************
****************************
****************************
****************************
*****************************
*****************************
*****************************
******************************
******************************
******************************
******************************
*******************************
*******************************
*******************************
*******************************
********************************
********************************
********************************
********************************
*********************************
*********************************
*********************************
*********************************
**********************************
**********************************
**********************************
**********************************
***********************************
***********************************
***********************************
***********************************
************************************
************************************
************************************
************************************
*************************************
*************************************
*************************************
*************************************
**************************************
**************************************
**************************************
**************************************
***************************************
***************************************
***************************************
***************************************
****************************************
****************************************
****************************************
****************************************
*****************************************
*****************************************
*****************************************
*****************************************
******************************************
******************************************
******************************************
******************************************
*******************************************
*******************************************
*******************************************
*******************************************
********************************************
********************************************
********************************************
********************************************
*********************************************
*********************************************
*********************************************
*********************************************
**********************************************
**********************************************
**********************************************
**********************************************
***********************************************
***********************************************
***********************************************
***********************************************
************************************************
************************************************
************************************************
************************************************
*************************************************
*************************************************
*************************************************
*************************************************
**************************************************
Docking performed in 8154.78 seconds, i.e. 2 hours 15 minutes 54.783227 seconds 
finish calculating neighbors for 37938 poses with 22.8 seconds
mode |  affinity  | ref. | clust. | rmsd | energy | best |
     | (kcal/mol) | fnc  |  size  | stdv |  stdv  | run  |
-----+------------+------+--------+------+--------+------+
   1        -22.3    0.167      34      NA      NA    9533 
   2        -22.0    0.694      52      NA      NA    12350 
   3        -21.3    0.167      43      NA      NA    5294 
   4        -21.1    0.139      32      NA      NA    13482 
   5        -20.7    0.139      48      NA      NA    10989 
   6        -20.6    0.139      41      NA      NA    11922 
   7        -20.4    0.556      56      NA      NA    13664 
   8        -20.2    0.167      38      NA      NA    10984 
   9        -20.1    0.167      51      NA      NA    12841 
  10        -20.0    0.083      25      NA      NA    12136 
  11        -19.9    0.583      25      NA      NA    16226 
  12        -19.9    0.639      41      NA      NA    8912 
  13        -19.8    0.167      61      NA      NA    11565 
  14        -19.7    0.111      27      NA      NA    10808 
  15        -19.7    0.194       2      NA      NA    9537 
  16        -19.6    0.222      61      NA      NA    13988 
  17        -19.6    0.167      16      NA      NA    13285 
  18        -19.6    0.111      45      NA      NA    8372 
  19        -19.6    0.194      10      NA      NA    14547 
  20        -19.4    0.139      10      NA      NA    9500 
  21        -19.4    0.167      13      NA      NA    10988 
  22        -19.4    0.167       6      NA      NA    8172 
  23        -19.3    0.056       4      NA      NA    14541 
  24        -19.3    0.167      20      NA      NA    8174 
  25        -19.3    0.167      65      NA      NA    14205 
  26        -19.3    0.722      37      NA      NA    14724 
  27        -19.2    0.556      11      NA      NA    8013 
  28        -19.2    0.583      58      NA      NA    9328 
  29        -19.1    0.167      15      NA      NA    1424 
  30        -19.0    0.500       3      NA      NA    14727 
  31        -19.0    0.417      70      NA      NA    6817 
  32        -19.0    0.278      39      NA      NA    4491 
  33        -18.9    0.167       7      NA      NA    14526 
  34        -18.8    0.194      48      NA      NA    9922 
  35        -18.8    0.611       6      NA      NA    8724 
  36        -18.8    0.167      27      NA      NA    7018 
  37        -18.8    0.167       1      NA      NA    8165 
  38        -18.8    0.778      26      NA      NA    13832 
  39        -18.7    0.444      22      NA      NA    8014 
  40        -18.7    0.500       8      NA      NA    13620 
  41        -18.7    0.139      23      NA      NA    13268 
  42        -18.7    0.167       3      NA      NA    10952 
  43        -18.7    0.694       4      NA      NA    14732 
  44        -18.7    0.111      46      NA      NA    4677 
  45        -18.6    0.194       4      NA      NA    1426 
  46        -18.6    0.222      34      NA      NA    13979 
  47        -18.6    0.222      99      NA      NA    5520 
  48        -18.5    0.694       5      NA      NA    7807 
  49        -18.5    0.556       4      NA      NA    9319 
  50        -18.4    0.222      34      NA      NA    1427 
  51        -18.4    0.500      81      NA      NA    6576 
  52        -18.4    0.500      46      NA      NA    10096 
  53        -18.4    0.583       3      NA      NA    7810 
  54        -18.4    0.500      24      NA      NA    7808 
  55        -18.4    0.167       1      NA      NA    9543 
  56        -18.4    0.167       1      NA      NA    13485 
  57        -18.4    0.222      57      NA      NA    12533 
  58        -18.4    0.472      42      NA      NA    5915 
  59        -18.3    0.222      32      NA      NA    3055 
  60        -18.3    0.167      15      NA      NA    14869 
  61        -18.3    0.083      17      NA      NA    10799 
  62        -18.3    0.083      45      NA      NA    9913 
  63        -18.3    0.056       4      NA      NA    12144 
  64        -18.2    0.167      16      NA      NA    2321 
  65        -18.2    0.083       1      NA      NA    12115 
  66        -18.2    0.056      21      NA      NA    13490 
  67        -18.2    0.639       1      NA      NA    14730 
  68        -18.2    0.167      15      NA      NA    8155 
  69        -18.1    0.583      24      NA      NA    15424 
  70        -18.1    0.250      56      NA      NA    6370 
  71        -18.0    0.222      15      NA      NA    10241 
  72        -18.0    0.083      11      NA      NA    4846 
  73        -18.0    0.583      14      NA      NA    15623 
  74        -18.0    0.194       3      NA      NA    11366 
  75        -18.0    0.333      48      NA      NA    9770 
  76        -18.0    0.139       8      NA      NA    11561 
  77        -18.0    0.222      17      NA      NA    2639 
  78        -18.0    0.222      68      NA      NA    1974 
  79        -17.9    0.528       2      NA      NA    7816 
  80        -17.9    0.167       1      NA      NA    5293 
  81        -17.9    0.583      31      NA      NA    2848 
  82        -17.9    0.167       1      NA      NA    11362 
  83        -17.9    0.083       3      NA      NA    12106 
  84        -17.9    0.139      20      NA      NA    12143 
  85        -17.9    0.167       1      NA      NA    14543 
  86        -17.8    0.139       3      NA      NA    5248 
  87        -17.8    0.083       2      NA      NA    9920 
  88        -17.8    0.194       1      NA      NA    1428 
  89        -17.8    0.222      13      NA      NA    5291 
  90        -17.8    0.639       1      NA      NA    11166 
  91        -17.8    0.667       9      NA      NA    11162 
  92        -17.8    0.167      10      NA      NA    10936 
  93        -17.7    0.528       2      NA      NA    13830 
  94        -17.7    0.250       4      NA      NA    4463 
  95        -17.7    0.167       1      NA      NA    12850 
  96        -17.7    0.500       3      NA      NA    8729 
  97        -17.7    0.306      62      NA      NA    9140 
  98        -17.7    0.194      38      NA      NA    4294 
  99        -17.7    0.333      15      NA      NA    15059 
 100        -17.7    0.694      28      NA      NA    14731 
clean up unzipped map files
Detected 24 cores, using 24 cores
copying the ramaprob.data file from /opt/ADFRsuite-1.0/CCSBpckgs/ADCP/ramaprob.data to /home/larsmeuser/Projects/ADCP/4DS1/random/random_fnc/cdmlffhrqg
Performing search (200 ADCP runs with 20000000 steps each) ...
0%   10   20   30   40   50   60   70   80   90   100%
|----|----|----|----|----|----|----|----|----|----|


*
*
*
*
**
**
**
**
***
***
***
***
****
****
****
****
*****
*****
*****
*****
******
******
******
******
*******
*******
*******
*******
********
********
********
********
*********
*********
*********
*********
**********
**********
**********
**********
***********
***********
***********
***********
************
************
************
************
*************
*************
*************
*************
**************
**************
**************
**************
***************
***************
***************
***************
****************
****************
****************
****************
*****************
*****************
*****************
*****************
******************
******************
******************
******************
*******************
*******************
*******************
*******************
********************
********************
********************
********************
*********************
*********************
*********************
*********************
**********************
**********************
**********************
**********************
***********************
***********************
***********************
***********************
************************
************************
************************
************************
*************************
*************************
*************************
*************************
**************************
**************************
**************************
**************************
***************************
***************************
***************************
***************************
****************************
****************************
****************************
****************************
****************************
*****************************
*****************************
*****************************
******************************
******************************
******************************
******************************
*******************************
*******************************
*******************************
*******************************
********************************
********************************
********************************
********************************
*********************************
*********************************
*********************************
*********************************
**********************************
**********************************
**********************************
**********************************
***********************************
***********************************
***********************************
***********************************
************************************
************************************
************************************
************************************
*************************************
*************************************
*************************************
*************************************
**************************************
**************************************
**************************************
**************************************
***************************************
***************************************
***************************************
***************************************
****************************************
****************************************
****************************************
****************************************
*****************************************
*****************************************
*****************************************
*****************************************
******************************************
******************************************
******************************************
******************************************
*******************************************
*******************************************
*******************************************
*******************************************
********************************************
********************************************
********************************************
********************************************
*********************************************
*********************************************
*********************************************
*********************************************
**********************************************
**********************************************
**********************************************
**********************************************
***********************************************
***********************************************
***********************************************
***********************************************
************************************************
************************************************
************************************************
************************************************
*************************************************
*************************************************
*************************************************
*************************************************
**************************************************
Docking performed in 10128.77 seconds, i.e. 2 hours 48 minutes 48.767059 seconds 
finish calculating neighbors for 36497 poses with 25.8 seconds
mode |  affinity  | ref. | clust. | rmsd | energy | best |
     | (kcal/mol) | fnc  |  size  | stdv |  stdv  | run  |
-----+------------+------+--------+------+--------+------+
   1        -21.9    0.139     187      NA      NA    12513 
   2        -21.6    0.528      35      NA      NA    14076 
   3        -21.6    0.611      34      NA      NA    15657 
   4        -21.6    0.139      57      NA      NA    7653 
   5        -21.6    0.139      85      NA      NA    8035 
   6        -21.3    0.694      14      NA      NA    11234 
   7        -21.0    0.111      37      NA      NA    9457 
   8        -21.0    0.167     136      NA      NA    15408 
   9        -20.9    0.194      58      NA      NA    5051 
  10        -20.8    0.139      14      NA      NA    15989 
  11        -20.8    0.139      36      NA      NA    14684 
  12        -20.7    0.639      56      NA      NA    11237 
  13        -20.7    0.167      22      NA      NA    15055 
  14        -20.7    0.167      32      NA      NA    14532 
  15        -20.6    0.111      37      NA      NA    10332 
  16        -20.5    0.667      17      NA      NA    14305 
  17        -20.4    0.472      38      NA      NA    5244 
  18        -20.4    0.194      42      NA      NA    8383 
  19        -20.4    0.694       4      NA      NA    7473 
  20        -20.3    0.139      46      NA      NA    8564 
  21        -20.2    0.167      29      NA      NA    2615 
  22        -20.2    0.167      40      NA      NA    1640 
  23        -20.2    0.667      14      NA      NA    7471 
  24        -20.2    0.694      16      NA      NA    13906 
  25        -20.2    0.139      31      NA      NA    13130 
  26        -20.1    0.194      21      NA      NA    4354 
  27        -20.1    0.611      21      NA      NA    9255 
  28        -20.1    0.667      29      NA      NA    16636 
  29        -20.1    0.611      13      NA      NA    15617 
  30        -20.1    0.611       1      NA      NA    7481 
  31        -20.1    0.167      20      NA      NA    15417 
  32        -20.0    0.250      42      NA      NA    10203 
  33        -19.9    0.500      66      NA      NA    8948 
  34        -19.9    0.111      20      NA      NA    10823 
  35        -19.9    0.722       4      NA      NA    12157 
  36        -19.9    0.139      31      NA      NA    15803 
  37        -19.8    0.111      43      NA      NA    2265 
  38        -19.8    0.167      27      NA      NA    3921 
  39        -19.8    0.222      15      NA      NA    13128 
  40        -19.8    0.194       1      NA      NA    15981 
  41        -19.8    0.361      28      NA      NA    12348 
  42        -19.8    0.167      23      NA      NA    11977 
  43        -19.7    0.194       8      NA      NA    15234 
  44        -19.7    0.111      13      NA      NA    2857 
  45        -19.7    0.750      19      NA      NA    16286 
  46        -19.7    0.778      13      NA      NA    7474 
  47        -19.7    0.139      30      NA      NA    16835 
  48        -19.6    0.611      54      NA      NA    16951 
  49        -19.6    0.528       1      NA      NA    14038 
  50        -19.6    0.667      52      NA      NA    12155 
  51        -19.5    0.222      58      NA      NA    1278 
  52        -19.5    0.167       5      NA      NA    6694 
  53        -19.5    0.111       1      NA      NA    16830 
  54        -19.4    0.194      17      NA      NA    12520 
  55        -19.4    0.778      15      NA      NA    13894 
  56        -19.4    0.167       6      NA      NA    9422 
  57        -19.4    0.167      16      NA      NA    1045 
  58        -19.4    0.167      35      NA      NA    6681 
  59        -19.3    0.139      31      NA      NA    11032 
  60        -19.3    0.861      45      NA      NA    13320 
  61        -19.3    0.111      25      NA      NA    334 
  62        -19.3    0.139       7      NA      NA    660 
  63        -19.2    0.111      20      NA      NA    7987 
  64        -19.2    0.167       2      NA      NA    7111 
  65        -19.2    0.083       1      NA      NA    8568 
  66        -19.2    0.167      14      NA      NA    14658 
  67        -19.2    0.444      44      NA      NA    11788 
  68        -19.2    0.194       7      NA      NA    5016 
  69        -19.1    0.167      15      NA      NA    3210 
  70        -19.1    0.222       1      NA      NA    1043 
  71        -19.1    0.139       5      NA      NA    15236 
  72        -19.1    0.694       1      NA      NA    13907 
  73        -19.1    0.111      23      NA      NA    10335 
  74        -19.1    0.139       4      NA      NA    9419 
  75        -19.1    0.111      65      NA      NA    4129 
  76        -19.0    0.667      34      NA      NA    8772 
  77        -19.0    0.417      32      NA      NA    6113 
  78        -19.0    0.194       3      NA      NA    3557 
  79        -19.0    0.167      17      NA      NA    15410 
  80        -19.0    0.417      17      NA      NA    12349 
  81        -19.0    0.139      16      NA      NA    3726 
  82        -19.0    0.583      39      NA      NA    14306 
  83        -19.0    0.083      20      NA      NA    14915 
  84        -19.0    0.139      12      NA      NA    12934 
  85        -19.0    0.167       1      NA      NA    14539 
  86        -18.9    0.611      25      NA      NA    1935 
  87        -18.9    0.389       1      NA      NA    12355 
  88        -18.9    0.056      34      NA      NA    876 
  89        -18.9    0.083      13      NA      NA    460 
  90        -18.9    0.111       9      NA      NA    9132 
  91        -18.9    0.167      16      NA      NA    4344 
  92        -18.8    0.194       3      NA      NA    12521 
  93        -18.8    0.333      24      NA      NA    12717 
  94        -18.8    0.111      10      NA      NA    15965 
  95        -18.8    0.111       1      NA      NA    12903 
  96        -18.8    0.111       4      NA      NA    16149 
  97        -18.8    0.139       3      NA      NA    15244 
  98        -18.7    0.111       2      NA      NA    11974 
  99        -18.7    0.611      51      NA      NA    9623 
 100        -18.7    0.111       1      NA      NA    16834 
clean up unzipped map files
Detected 24 cores, using 24 cores
copying the ramaprob.data file from /opt/ADFRsuite-1.0/CCSBpckgs/ADCP/ramaprob.data to /home/larsmeuser/Projects/ADCP/4DS1/random/random_fnc/dhckcdwncc
Performing search (200 ADCP runs with 20000000 steps each) ...
0%   10   20   30   40   50   60   70   80   90   100%
|----|----|----|----|----|----|----|----|----|----|


*
*
*
*
**
**
**
**
***
***
***
***
****
****
****
****
*****
*****
*****
*****
******
******
******
******
*******
*******
*******
*******
********
********
********
********
*********
*********
*********
*********
**********
**********
**********
**********
***********
***********
***********
***********
************
************
************
************
*************
*************
*************
*************
**************
**************
**************
**************
***************
***************
***************
***************
****************
****************
****************
****************
*****************
*****************
*****************
*****************
******************
******************
******************
******************
*******************
*******************
*******************
*******************
********************
********************
********************
********************
*********************
*********************
*********************
*********************
**********************
**********************
**********************
**********************
***********************
***********************
***********************
***********************
************************
************************
************************
************************
*************************
*************************
*************************
*************************
**************************
**************************
**************************
**************************
***************************
***************************
***************************
***************************
****************************
****************************
****************************
****************************
****************************
*****************************
*****************************
*****************************
******************************
******************************
******************************
******************************
*******************************
*******************************
*******************************
*******************************
********************************
********************************
********************************
********************************
*********************************
*********************************
*********************************
*********************************
**********************************
**********************************
**********************************
**********************************
***********************************
***********************************
***********************************
***********************************
************************************
************************************
************************************
************************************
*************************************
*************************************
*************************************
*************************************
**************************************
**************************************
**************************************
**************************************
***************************************
***************************************
***************************************
***************************************
****************************************
****************************************
****************************************
****************************************
*****************************************
*****************************************
*****************************************
*****************************************
******************************************
******************************************
******************************************
******************************************
*******************************************
*******************************************
*******************************************
*******************************************
********************************************
********************************************
********************************************
********************************************
*********************************************
*********************************************
*********************************************
*********************************************
**********************************************
**********************************************
**********************************************
**********************************************
***********************************************
***********************************************
***********************************************
***********************************************
************************************************
************************************************
************************************************
************************************************
*************************************************
*************************************************
*************************************************
*************************************************
**************************************************
Docking performed in 9001.61 seconds, i.e. 2 hours 30 minutes 01.605883 seconds 
finish calculating neighbors for 37981 poses with 53.6 seconds
mode |  affinity  | ref. | clust. | rmsd | energy | best |
     | (kcal/mol) | fnc  |  size  | stdv |  stdv  | run  |
-----+------------+------+--------+------+--------+------+
   1        -22.1    0.111      40      NA      NA    5427 
   2        -21.6    0.111      72      NA      NA    11169 
   3        -21.6    0.139     105      NA      NA    15635 
   4        -21.5    0.139      58      NA      NA    17368 
   5        -21.3    0.694      59      NA      NA    35111 
   6        -21.2    0.167      71      NA      NA    13809 
   7        -21.1    0.139      56      NA      NA    19310 
   8        -21.1    0.944      64      NA      NA    22145 
   9        -20.8    1.000      89      NA      NA    26337 
  10        -20.7    0.056     126      NA      NA    26558 
  11        -20.7    0.139      68      NA      NA    35691 
  12        -20.7    0.167      41      NA      NA    23158 
  13        -20.7    0.167      39      NA      NA    30502 
  14        -20.6    0.472      26      NA      NA    23966 
  15        -20.6    0.167      27      NA      NA    10092 
  16        -20.6    0.139      91      NA      NA    30887 
  17        -20.5    0.917      11      NA      NA    12765 
  18        -20.5    0.389     171      NA      NA    26153 
  19        -20.5    0.139      27      NA      NA    21576 
  20        -20.4    0.556      54      NA      NA    16736 
  21        -20.3    0.111      33      NA      NA    24752 
  22        -20.3    0.167      85      NA      NA    22752 
  23        -20.2    0.611     206      NA      NA    33669 
  24        -20.2    0.139      52      NA      NA    28155 
  25        -20.1    0.139      64      NA      NA    19088 
  26        -20.1    0.139      19      NA      NA    5386 
  27        -20.0    0.083      32      NA      NA    15445 
  28        -20.0    0.472      29      NA      NA    31883 
  29        -20.0    0.167      42      NA      NA    14841 
  30        -20.0    0.500      40      NA      NA    10440 
  31        -19.9    1.000       4      NA      NA    16937 
  32        -19.9    0.139      16      NA      NA    2970 
  33        -19.9    0.500      25      NA      NA    36170 
  34        -19.8    0.139       9      NA      NA    22311 
  35        -19.8    0.167      43      NA      NA    21395 
  36        -19.7    0.139       9      NA      NA    36037 
  37        -19.7    0.167      11      NA      NA    5827 
  38        -19.7    0.167      19      NA      NA    14169 
  39        -19.7    0.139      52      NA      NA    27435 
  40        -19.7    0.194      46      NA      NA    25751 
  41        -19.7    0.361      60      NA      NA    7379 
  42        -19.6    0.139       1      NA      NA    8823 
  43        -19.6    0.139      12      NA      NA    29605 
  44        -19.6    0.111       9      NA      NA    34967 
  45        -19.6    0.111      17      NA      NA    22303 
  46        -19.6    0.167      25      NA      NA    32718 
  47        -19.5    0.167      41      NA      NA    4367 
  48        -19.5    0.111      35      NA      NA    27074 
  49        -19.5    0.639       2      NA      NA    9715 
  50        -19.4    0.389       5      NA      NA    17157 
  51        -19.4    0.167      34      NA      NA    8388 
  52        -19.4    0.167      31      NA      NA    31501 
  53        -19.4    0.333      56      NA      NA    2184 
  54        -19.3    0.167       1      NA      NA    10063 
  55        -19.3    0.139      45      NA      NA    14843 
  56        -19.2    0.556       7      NA      NA    16535 
  57        -19.2    0.167      14      NA      NA    19264 
  58        -19.2    0.139      39      NA      NA    10061 
  59        -19.2    0.500      39      NA      NA    34603 
  60        -19.2    0.083      27      NA      NA    2358 
  61        -19.2    0.583      26      NA      NA    15235 
  62        -19.2    0.194      15      NA      NA    29009 
  63        -19.2    0.444      54      NA      NA    30306 
  64        -19.1    0.194      10      NA      NA    19902 
  65        -19.1    0.139      36      NA      NA    34231 
  66        -19.1    0.222      11      NA      NA    5829 
  67        -19.1    0.639      53      NA      NA    20313 
  68        -19.1    0.583      44      NA      NA    32911 
  69        -19.1    0.611      42      NA      NA    10784 
  70        -19.1    0.194      27      NA      NA    3543 
  71        -19.1    0.250      25      NA      NA    3916 
  72        -19.1    0.611      20      NA      NA    16157 
  73        -19.1    0.139      20      NA      NA    29603 
  74        -19.1    0.167      29      NA      NA    12007 
  75        -19.0    0.917      14      NA      NA    16941 
  76        -19.0    0.139      21      NA      NA    11389 
  77        -19.0    0.139       2      NA      NA    17742 
  78        -19.0    0.472       8      NA      NA    23935 
  79        -19.0    0.111      33      NA      NA    2551 
  80        -19.0    0.028      45      NA      NA    24555 
  81        -19.0    0.972      46      NA      NA    23559 
  82        -19.0    0.056      41      NA      NA    27838 
  83        -18.9    0.167      16      NA      NA    22523 
  84        -18.9    0.194       2      NA      NA    36038 
  85        -18.9    0.111      33      NA      NA    28158 
  86        -18.9    0.139      59      NA      NA    9040 
  87        -18.9    0.194      32      NA      NA    9550 
  88        -18.9    0.944      47      NA      NA    15813 
  89        -18.8    0.167      19      NA      NA    11579 
  90        -18.8    0.139      23      NA      NA    19081 
  91        -18.8    0.167      46      NA      NA    20533 
  92        -18.8    0.528       8      NA      NA    21187 
  93        -18.8    0.417      13      NA      NA    15014 
  94        -18.8    0.139      20      NA      NA    28348 
  95        -18.8    0.194       8      NA      NA    18523 
  96        -18.8    0.528      21      NA      NA    16537 
  97        -18.8    0.333      32      NA      NA    23963 
  98        -18.8    0.167      20      NA      NA    29931 
  99        -18.7    0.417      12      NA      NA    7149 
 100        -18.7    0.194      54      NA      NA    28687 
clean up unzipped map files
Detected 24 cores, using 24 cores
copying the ramaprob.data file from /opt/ADFRsuite-1.0/CCSBpckgs/ADCP/ramaprob.data to /home/larsmeuser/Projects/ADCP/4DS1/random/random_fnc/qffegqmttl
Performing search (200 ADCP runs with 20000000 steps each) ...
0%   10   20   30   40   50   60   70   80   90   100%
|----|----|----|----|----|----|----|----|----|----|


*
*
*
*
**
**
**
**
***
***
***
***
****
****
****
****
*****
*****
*****
*****
******
******
******
******
*******
*******
*******
*******
********
********
********
********
*********
*********
*********
*********
**********
**********
**********
**********
***********
***********
***********
***********
************
************
************
************
*************
*************
*************
*************
**************
**************
**************
**************
***************
***************
***************
***************
****************
****************
****************
****************
*****************
*****************
*****************
*****************
******************
******************
******************
******************
*******************
*******************
*******************
*******************
********************
********************
********************
********************
*********************
*********************
*********************
*********************
**********************
**********************
**********************
**********************
***********************
***********************
***********************
***********************
************************
************************
************************
************************
*************************
*************************
*************************
*************************
**************************
**************************
**************************
**************************
***************************
***************************
***************************
***************************
****************************
****************************
****************************
****************************
****************************
*****************************
*****************************
*****************************
******************************
******************************
******************************
******************************
*******************************
*******************************
*******************************
*******************************
********************************
********************************
********************************
********************************
*********************************
*********************************
*********************************
*********************************
**********************************
**********************************
**********************************
**********************************
***********************************
***********************************
***********************************
***********************************
************************************
************************************
************************************
************************************
*************************************
*************************************
*************************************
*************************************
**************************************
**************************************
**************************************
**************************************
***************************************
***************************************
***************************************
***************************************
****************************************
****************************************
****************************************
****************************************
*****************************************
*****************************************
*****************************************
*****************************************
******************************************
******************************************
******************************************
******************************************
*******************************************
*******************************************
*******************************************
*******************************************
********************************************
********************************************
********************************************
********************************************
*********************************************
*********************************************
*********************************************
*********************************************
**********************************************
**********************************************
**********************************************
**********************************************
***********************************************
***********************************************
***********************************************
***********************************************
************************************************
************************************************
************************************************
************************************************
*************************************************
*************************************************
*************************************************
*************************************************
**************************************************
Docking performed in 8762.37 seconds, i.e. 2 hours 26 minutes 02.371216 seconds 
finish calculating neighbors for 37871 poses with 52.2 seconds
mode |  affinity  | ref. | clust. | rmsd | energy | best |
     | (kcal/mol) | fnc  |  size  | stdv |  stdv  | run  |
-----+------------+------+--------+------+--------+------+
   1        -22.8    0.944      51      NA      NA    30686 
   2        -22.6    1.000      78      NA      NA    30305 
   3        -22.2    0.778      42      NA      NA    599 
   4        -22.2    0.972      32      NA      NA    13198 
   5        -22.0    0.944      65      NA      NA    12815 
   6        -21.9    0.722      39      NA      NA    18018 
   7        -21.8    0.944      31      NA      NA    33267 
   8        -21.6    0.083      26      NA      NA    37695 
   9        -21.5    0.028     120      NA      NA    18787 
  10        -21.5    0.861      50      NA      NA    6834 
  11        -21.2    0.972      29      NA      NA    14847 
  12        -21.2    0.167      26      NA      NA    14036 
  13        -21.2    1.000      10      NA      NA    30489 
  14        -21.0    0.000      55      NA      NA    27450 
  15        -21.0    0.833      37      NA      NA    12061 
  16        -20.9    0.083      32      NA      NA    24456 
  17        -20.9    0.861      29      NA      NA    16147 
  18        -20.7    0.889      17      NA      NA    13600 
  19        -20.7    0.611      40      NA      NA    13841 
  20        -20.6    0.611      13      NA      NA    31194 
  21        -20.6    0.778      13      NA      NA    33086 
  22        -20.6    0.139      68      NA      NA    36802 
  23        -20.6    0.667      22      NA      NA    17995 
  24        -20.6    0.861      20      NA      NA    29195 
  25        -20.5    0.028      28      NA      NA    3877 
  26        -20.5    0.056      21      NA      NA    17473 
  27        -20.5    0.750      27      NA      NA    35264 
  28        -20.5    0.083     105      NA      NA    23618 
  29        -20.5    0.778      36      NA      NA    27222 
  30        -20.4    0.778      10      NA      NA    12059 
  31        -20.4    0.694      92      NA      NA    35091 
  32        -20.4    0.000      30      NA      NA    33887 
  33        -20.3    0.861      32      NA      NA    7347 
  34        -20.3    0.167      34      NA      NA    19517 
  35        -20.3    0.917       7      NA      NA    12819 
  36        -20.2    0.083      44      NA      NA    37686 
  37        -20.2    0.056      40      NA      NA    35701 
  38        -20.2    0.056      19      NA      NA    14026 
  39        -20.1    0.833      14      NA      NA    20197 
  40        -20.1    0.167      45      NA      NA    16678 
  41        -20.0    0.083      38      NA      NA    1709 
  42        -20.0    0.056      26      NA      NA    4814 
  43        -20.0    0.056      22      NA      NA    31839 
  44        -20.0    0.056      25      NA      NA    3356 
  45        -20.0    0.361      33      NA      NA    15970 
  46        -20.0    0.222      25      NA      NA    34877 
  47        -19.9    0.889       6      NA      NA    30640 
  48        -19.9    0.778      47      NA      NA    19115 
  49        -19.9    0.778      27      NA      NA    29551 
  50        -19.9    0.194      26      NA      NA    1946 
  51        -19.9    0.778      27      NA      NA    14439 
  52        -19.8    0.722       2      NA      NA    6839 
  53        -19.8    0.194      45      NA      NA    34504 
  54        -19.8    0.694      34      NA      NA    8174 
  55        -19.8    0.667      19      NA      NA    16141 
  56        -19.8    0.167      22      NA      NA    37859 
  57        -19.8    0.139      43      NA      NA    36100 
  58        -19.7    0.000       9      NA      NA    9323 
  59        -19.7    0.056      22      NA      NA    3869 
  60        -19.6    0.778      12      NA      NA    29192 
  61        -19.6    0.194      22      NA      NA    31187 
  62        -19.6    0.111      26      NA      NA    15780 
  63        -19.6    0.917      14      NA      NA    14826 
  64        -19.6    0.639      18      NA      NA    28785 
  65        -19.6    0.056       8      NA      NA    26647 
  66        -19.5    0.056      37      NA      NA    32544 
  67        -19.5    0.139      29      NA      NA    6049 
  68        -19.5    0.111      11      NA      NA    10126 
  69        -19.5    0.861      22      NA      NA    13168 
  70        -19.5    0.806      26      NA      NA    6621 
  71        -19.4    0.139      39      NA      NA    23390 
  72        -19.4    0.611      11      NA      NA    25132 
  73        -19.4    0.056      15      NA      NA    32052 
  74        -19.4    0.278      25      NA      NA    31519 
  75        -19.4    0.750      17      NA      NA    33484 
  76        -19.4    0.917      10      NA      NA    30635 
  77        -19.4    0.444      15      NA      NA    11626 
  78        -19.4    0.639      16      NA      NA    2151 
  79        -19.4    0.694      29      NA      NA    7541 
  80        -19.4    0.861      37      NA      NA    17268 
  81        -19.4    0.083       4      NA      NA    24428 
  82        -19.3    0.611      14      NA      NA    32691 
  83        -19.3    0.222      13      NA      NA    24765 
  84        -19.3    0.111      27      NA      NA    7726 
  85        -19.3    0.083      16      NA      NA    36567 
  86        -19.3    0.667      54      NA      NA    6405 
  87        -19.3    0.556      28      NA      NA    20905 
  88        -19.3    0.083      22      NA      NA    36263 
  89        -19.3    0.111      29      NA      NA    4382 
  90        -19.3    0.556      37      NA      NA    21236 
  91        -19.3    0.111       1      NA      NA    9327 
  92        -19.3    0.056      21      NA      NA    19698 
  93        -19.3    0.111      51      NA      NA    982 
  94        -19.3    0.000      25      NA      NA    27616 
  95        -19.3    0.083      17      NA      NA    29028 
  96        -19.2    0.889       1      NA      NA    17269 
  97        -19.2    0.222      20      NA      NA    1523 
  98        -19.2    0.111      15      NA      NA    23830 
  99        -19.2    0.028      11      NA      NA    26635 
 100        -19.2    0.639      26      NA      NA    33092 
clean up unzipped map files
Detected 24 cores, using 24 cores
copying the ramaprob.data file from /opt/ADFRsuite-1.0/CCSBpckgs/ADCP/ramaprob.data to /home/larsmeuser/Projects/ADCP/4DS1/random/random_fnc/wphcaaltrd
Performing search (200 ADCP runs with 20000000 steps each) ...
0%   10   20   30   40   50   60   70   80   90   100%
|----|----|----|----|----|----|----|----|----|----|


*
*
*
*
**
**
**
**
***
***
***
***
****
****
****
****
*****
*****
*****
*****
******
******
******
******
*******
*******
*******
*******
********
********
********
********
*********
*********
*********
*********
**********
**********
**********
**********
***********
***********
***********
***********
************
************
************
************
*************
*************
*************
*************
**************
**************
**************
**************
***************
***************
***************
***************
****************
****************
****************
****************
*****************
*****************
*****************
*****************
******************
******************
******************
******************
*******************
*******************
*******************
*******************
********************
********************
********************
********************
*********************
*********************
*********************
*********************
**********************
**********************
**********************
**********************
***********************
***********************
***********************
***********************
************************
************************
************************
************************
*************************
*************************
*************************
*************************
**************************
**************************
**************************
**************************
***************************
***************************
***************************
***************************
****************************
****************************
****************************
****************************
****************************
*****************************
*****************************
*****************************
******************************
******************************
******************************
******************************
*******************************
*******************************
*******************************
*******************************
********************************
********************************
********************************
********************************
*********************************
*********************************
*********************************
*********************************
**********************************
**********************************
**********************************
**********************************
***********************************
***********************************
***********************************
***********************************
************************************
************************************
************************************
************************************
*************************************
*************************************
*************************************
*************************************
**************************************
**************************************
**************************************
**************************************
***************************************
***************************************
***************************************
***************************************
****************************************
****************************************
****************************************
****************************************
*****************************************
*****************************************
*****************************************
*****************************************
******************************************
******************************************
******************************************
******************************************
*******************************************
*******************************************
*******************************************
*******************************************
********************************************
********************************************
********************************************
********************************************
*********************************************
*********************************************
*********************************************
*********************************************
**********************************************
**********************************************
**********************************************
**********************************************
***********************************************
***********************************************
***********************************************
***********************************************
************************************************
************************************************
************************************************
************************************************
*************************************************
*************************************************
*************************************************
*************************************************
**************************************************
Docking performed in 7687.36 seconds, i.e. 2 hours 08 minutes 07.360340 seconds 
finish calculating neighbors for 41196 poses with 38.8 seconds
mode |  affinity  | ref. | clust. | rmsd | energy | best |
     | (kcal/mol) | fnc  |  size  | stdv |  stdv  | run  |
-----+------------+------+--------+------+--------+------+
   1        -21.8    0.667      73      NA      NA    8517 
   2        -21.7    0.722     158      NA      NA    24951 
   3        -20.9    0.139     489      NA      NA    20567 
   4        -20.4    0.611      55      NA      NA    14030 
   5        -20.4    0.694      41      NA      NA    9626 
   6        -20.3    0.139     106      NA      NA    26500 
   7        -20.0    0.694      10      NA      NA    14880 
   8        -19.9    0.139     161      NA      NA    12815 
   9        -19.9    0.583      12      NA      NA    13667 
  10        -19.8    0.389     110      NA      NA    15916 
  11        -19.8    0.139     143      NA      NA    9407 
  12        -19.8    0.722     102      NA      NA    10521 
  13        -19.7    0.667      41      NA      NA    25353 
  14        -19.7    0.139      31      NA      NA    14684 
  15        -19.7    0.139      32      NA      NA    25559 
  16        -19.7    0.444      67      NA      NA    21247 
  17        -19.7    0.861      18      NA      NA    10877 
  18        -19.5    0.667      23      NA      NA    22313 
  19        -19.4    0.611      90      NA      NA    19690 
  20        -19.4    0.639      85      NA      NA    9849 
  21        -19.4    0.556      13      NA      NA    9624 
  22        -19.4    0.667      38      NA      NA    10722 
  23        -19.2    0.139       7      NA      NA    25566 
  24        -19.2    0.639      89      NA      NA    21478 
  25        -19.2    0.611      35      NA      NA    22708 
  26        -19.2    0.833      57      NA      NA    14449 
  27        -19.1    0.111      39      NA      NA    20123 
  28        -19.1    0.583      45      NA      NA    24549 
  29        -19.1    0.861      51      NA      NA    10852 
  30        -19.0    0.361      60      NA      NA    9129 
  31        -19.0    0.694      17      NA      NA    1954 
  32        -18.9    0.056      71      NA      NA    18219 
  33        -18.9    0.167     102      NA      NA    4225 
  34        -18.8    0.139      45      NA      NA    2826 
  35        -18.8    0.111      12      NA      NA    13021 
  36        -18.8    0.111      32      NA      NA    12819 
  37        -18.7    0.417      39      NA      NA    24134 
  38        -18.7    0.111      18      NA      NA    14236 
  39        -18.7    0.583      17      NA      NA    7881 
  40        -18.7    0.694       1      NA      NA    10727 
  41        -18.6    0.750       1      NA      NA    14453 
  42        -18.6    0.417       2      NA      NA    15908 
  43        -18.6    0.806       3      NA      NA    19680 
  44        -18.6    0.194      33      NA      NA    16911 
  45        -18.6    0.500      18      NA      NA    13650 
  46        -18.5    0.139       8      NA      NA    20573 
  47        -18.5    0.111      13      NA      NA    11019 
  48        -18.5    0.472      25      NA      NA    17805 
  49        -18.4    0.639      21      NA      NA    21472 
  50        -18.4    0.667      28      NA      NA    18607 
  51        -18.3    0.361      68      NA      NA    11958 
  52        -18.3    0.611      23      NA      NA    1933 
  53        -18.3    0.194     242      NA      NA    12206 
  54        -18.3    0.611       1      NA      NA    10725 
  55        -18.3    0.167      34      NA      NA    13455 
  56        -18.3    0.139      50      NA      NA    19425 
  57        -18.2    0.556      70      NA      NA    25795 
  58        -18.2    0.167      26      NA      NA    15497 
  59        -18.2    0.639      12      NA      NA    437 
  60        -18.2    0.472      65      NA      NA    7246 
  61        -18.2    0.694      12      NA      NA    4443 
  62        -18.2    0.167      65      NA      NA    16106 
  63        -18.1    0.083      64      NA      NA    19908 
  64        -18.1    0.528      19      NA      NA    12576 
  65        -18.1    0.722      40      NA      NA    22316 
  66        -18.1    0.694       8      NA      NA    9854 
  67        -18.1    0.500       1      NA      NA    24130 
  68        -18.1    0.417      29      NA      NA    4828 
  69        -18.0    0.667      22      NA      NA    20762 
  70        -18.0    0.639      16      NA      NA    9583 
  71        -18.0    0.694      29      NA      NA    18800 
  72        -17.9    0.722      29      NA      NA    7856 
  73        -17.9    0.139      13      NA      NA    14694 
  74        -17.9    0.056      13      NA      NA    11043 
  75        -17.9    0.083      29      NA      NA    26712 
  76        -17.8    0.583      15      NA      NA    24897 
  77        -17.8    0.083       7      NA      NA    20119 
  78        -17.8    0.083      36      NA      NA    3793 
  79        -17.7    0.250      59      NA      NA    2149 
  80        -17.7    0.694       5      NA      NA    24896 
  81        -17.7    0.139      14      NA      NA    10032 
  82        -17.7    0.556      25      NA      NA    24542 
  83        -17.6    0.139      41      NA      NA    24743 
  84        -17.6    0.306      30      NA      NA    1240 
  85        -17.6    0.167       1      NA      NA    16110 
  86        -17.6    0.694      28      NA      NA    13630 
  87        -17.6    0.667      12      NA      NA    4422 
  88        -17.6    0.528      65      NA      NA    23697 
  89        -17.5    0.694      30      NA      NA    16295 
  90        -17.5    0.111      27      NA      NA    26229 
  91        -17.5    0.639       1      NA      NA    22291 
  92        -17.4    0.083       6      NA      NA    19426 
  93        -17.4    0.500      35      NA      NA    11477 
  94        -17.4    0.639      22      NA      NA    11229 
  95        -17.4    0.750      35      NA      NA    5366 
  96        -17.4    0.222       1      NA      NA    20113 
  97        -17.4    0.583       7      NA      NA    11483 
  98        -17.4    0.139      57      NA      NA    2302 
  99        -17.4    0.083       1      NA      NA    11044 
 100        -17.4    0.583       2      NA      NA    25324 
clean up unzipped map files
Detected 24 cores, using 24 cores
copying the ramaprob.data file from /opt/ADFRsuite-1.0/CCSBpckgs/ADCP/ramaprob.data to /home/larsmeuser/Projects/ADCP/4DS1/random/random_fnc/svinmecesy
Performing search (200 ADCP runs with 20000000 steps each) ...
0%   10   20   30   40   50   60   70   80   90   100%
|----|----|----|----|----|----|----|----|----|----|


*
*
*
*
**
**
**
**
***
***
***
***
****
****
****
****
*****
*****
*****
*****
******
******
******
******
*******
*******
*******
*******
********
********
********
********
*********
*********
*********
*********
**********
**********
**********
**********
***********
***********
***********
***********
************
************
************
************
*************
*************
*************
*************
**************
**************
**************
**************
***************
***************
***************
***************
****************
****************
****************
****************
*****************
*****************
*****************
*****************
******************
******************
******************
******************
*******************
*******************
*******************
*******************
********************
********************
********************
********************
*********************
*********************
*********************
*********************
**********************
**********************
**********************
**********************
***********************
***********************
***********************
***********************
************************
************************
************************
************************
*************************
*************************
*************************
*************************
**************************
**************************
**************************
**************************
***************************
***************************
***************************
***************************
****************************
****************************
****************************
****************************
****************************
*****************************
*****************************
*****************************
******************************
******************************
******************************
******************************
*******************************
*******************************
*******************************
*******************************
********************************
********************************
********************************
********************************
*********************************
*********************************
*********************************
*********************************
**********************************
**********************************
**********************************
**********************************
***********************************
***********************************
***********************************
***********************************
************************************
************************************
************************************
************************************
*************************************
*************************************
*************************************
*************************************
**************************************
**************************************
**************************************
**************************************
***************************************
***************************************
***************************************
***************************************
****************************************
****************************************
****************************************
****************************************
*****************************************
*****************************************
*****************************************
*****************************************
******************************************
******************************************
******************************************
******************************************
*******************************************
*******************************************
*******************************************
*******************************************
********************************************
********************************************
********************************************
********************************************
*********************************************
*********************************************
*********************************************
*********************************************
**********************************************
**********************************************
**********************************************
**********************************************
***********************************************
***********************************************
***********************************************
***********************************************
************************************************
************************************************
************************************************
************************************************
*************************************************
*************************************************
*************************************************
*************************************************
**************************************************
Docking performed in 8323.97 seconds, i.e. 2 hours 18 minutes 43.974587 seconds 
finish calculating neighbors for 41410 poses with 14.5 seconds
mode |  affinity  | ref. | clust. | rmsd | energy | best |
     | (kcal/mol) | fnc  |  size  | stdv |  stdv  | run  |
-----+------------+------+--------+------+--------+------+
   1        -21.4    0.083      47      NA      NA    3374 
   2        -21.4    0.778      51      NA      NA    1415 
   3        -21.4    0.722      43      NA      NA    2726 
   4        -21.4    0.111      34      NA      NA    3603 
   5        -20.7    0.278      28      NA      NA    6978 
   6        -20.6    0.694       1      NA      NA    1411 
   7        -20.4    0.139      24      NA      NA    3860 
   8        -20.4    0.083      36      NA      NA    6752 
   9        -20.2    0.083      73      NA      NA    6140 
  10        -20.2    0.167      43      NA      NA    2102 
  11        -20.2    0.111      47      NA      NA    8813 
  12        -19.9    0.778      44      NA      NA    621 
  13        -19.9    0.750       8      NA      NA    2722 
  14        -19.8    0.667      28      NA      NA    5515 
  15        -19.6    0.111      46      NA      NA    4731 
  16        -19.6    0.139      18      NA      NA    2106 
  17        -19.6    0.056      48      NA      NA    9356 
  18        -19.4    0.111       1      NA      NA    8812 
  19        -19.4    0.917      22      NA      NA    8608 
  20        -19.4    0.694      12      NA      NA    2675 
  21        -19.3    0.083      16      NA      NA    6525 
  22        -19.3    0.417      14      NA      NA    7603 
  23        -19.1    0.111      57      NA      NA    4455 
  24        -19.1    0.472      19      NA      NA    796 
  25        -19.1    0.139       1      NA      NA    3850 
  26        -19.0    0.222      17      NA      NA    1182 
  27        -18.8    0.333      25      NA      NA    4925 
  28        -18.8    0.528      11      NA      NA    2455 
  29        -18.8    0.083       4      NA      NA    3321 
  30        -18.7    0.389       1      NA      NA    798 
  31        -18.7    0.028       9      NA      NA    3317 
  32        -18.6    0.111       3      NA      NA    5694 
  33        -18.5    0.139      21      NA      NA    1625 
  34        -18.4    0.750      22      NA      NA    9218 
  35        -18.4    0.167      24      NA      NA    6528 
  36        -18.3    0.111      33      NA      NA    179 
  37        -18.3    0.111       1      NA      NA    5702 
  38        -18.3    0.694       8      NA      NA    2943 
  39        -18.2    0.472      14      NA      NA    2442 
  40        -18.2    0.694       8      NA      NA    1410 
  41        -18.2    0.333      27      NA      NA    7596 
  42        -18.2    0.500      25      NA      NA    2311 
  43        -18.2    0.083       1      NA      NA    5705 
  44        -18.1    0.694       1      NA      NA    2951 
  45        -18.1    0.639       1      NA      NA    2718 
  46        -18.1    0.667      12      NA      NA    2942 
  47        -18.1    0.111       6      NA      NA    4689 
  48        -18.1    0.528      42      NA      NA    8235 
  49        -18.1    0.667      14      NA      NA    1352 
  50        -18.1    0.000      15      NA      NA    3569 
  51        -18.0    0.139      21      NA      NA    1852 
  52        -18.0    0.833       1      NA      NA    7602 
  53        -18.0    0.111      10      NA      NA    5672 
  54        -18.0    0.167       6      NA      NA    5915 
  55        -18.0    0.417      37      NA      NA    7853 
  56        -17.9    0.750       9      NA      NA    8607 
  57        -17.9    0.472       2      NA      NA    7595 
  58        -17.9    0.806       5      NA      NA    8610 
  59        -17.9    0.194      18      NA      NA    983 
  60        -17.8    0.944       1      NA      NA    9213 
  61        -17.8    0.111       1      NA      NA    2453 
  62        -17.8    0.472      21      NA      NA    774 
  63        -17.8    0.167       1      NA      NA    1168 
  64        -17.8    0.139       6      NA      NA    1167 
  65        -17.8    0.194       2      NA      NA    6955 
  66        -17.7    0.056       4      NA      NA    3826 
  67        -17.7    0.250       1      NA      NA    7847 
  68        -17.7    0.111       1      NA      NA    8808 
  69        -17.7    0.083       1      NA      NA    1860 
  70        -17.7    0.694       3      NA      NA    2948 
  71        -17.7    0.194       9      NA      NA    6950 
  72        -17.6    0.778       1      NA      NA    9210 
  73        -17.6    0.139       1      NA      NA    7850 
  74        -17.6    0.139       5      NA      NA    988 
  75        -17.6    0.167       8      NA      NA    6718 
  76        -17.6    0.667       1      NA      NA    1412 
  77        -17.6    0.333      13      NA      NA    2944 
  78        -17.6    0.139      17      NA      NA    1609 
  79        -17.6    0.083      17      NA      NA    3307 
  80        -17.6    0.250      13      NA      NA    1191 
  81        -17.5    0.444       9      NA      NA    2946 
  82        -17.5    0.167      21      NA      NA    3854 
  83        -17.5    0.417       1      NA      NA    7601 
  84        -17.5    0.167       1      NA      NA    6532 
  85        -17.4    0.306      22      NA      NA    4036 
  86        -17.4    0.139      21      NA      NA    5917 
  87        -17.4    0.583       1      NA      NA    2947 
  88        -17.4    0.139      24      NA      NA    1855 
  89        -17.3    0.500      18      NA      NA    2427 
  90        -17.3    0.111       1      NA      NA    4465 
  91        -17.3    0.694      11      NA      NA    581 
  92        -17.3    0.278      27      NA      NA    7181 
  93        -17.2    0.083       5      NA      NA    3556 
  94        -17.2    0.167      24      NA      NA    8980 
  95        -17.2    0.417       1      NA      NA    2310 
  96        -17.2    0.694       6      NA      NA    9212 
  97        -17.1    0.111      50      NA      NA    5658 
  98        -17.1    0.500       1      NA      NA    8226 
  99        -17.1    0.139       1      NA      NA    1853 
 100        -17.1    0.889       1      NA      NA    8614 
clean up unzipped map files
Detected 24 cores, using 24 cores
copying the ramaprob.data file from /opt/ADFRsuite-1.0/CCSBpckgs/ADCP/ramaprob.data to /home/larsmeuser/Projects/ADCP/4DS1/random/random_fnc/yytlnrgkmw
Performing search (200 ADCP runs with 20000000 steps each) ...
0%   10   20   30   40   50   60   70   80   90   100%
|----|----|----|----|----|----|----|----|----|----|


*
*
*
*
**
**
**
**
***
***
***
***
****
****
****
****
*****
*****
*****
*****
******
******
******
******
*******
*******
*******
*******
********
********
********
********
*********
*********
*********
*********
**********
**********
**********
**********
***********
***********
***********
***********
************
************
************
************
*************
*************
*************
*************
**************
**************
**************
**************
***************
***************
***************
***************
****************
****************
****************
****************
*****************
*****************
*****************
*****************
******************
******************
******************
******************
*******************
*******************
*******************
*******************
********************
********************
********************
********************
*********************
*********************
*********************
*********************
**********************
**********************
**********************
**********************
***********************
***********************
***********************
***********************
************************
************************
************************
************************
*************************
*************************
*************************
*************************
**************************
**************************
**************************
**************************
***************************
***************************
***************************
***************************
****************************
****************************
****************************
****************************
****************************
*****************************
*****************************
*****************************
******************************
******************************
******************************
******************************
*******************************
*******************************
*******************************
*******************************
********************************
********************************
********************************
********************************
*********************************
*********************************
*********************************
*********************************
**********************************
**********************************
**********************************
**********************************
***********************************
***********************************
***********************************
***********************************
************************************
************************************
************************************
************************************
*************************************
*************************************
*************************************
*************************************
**************************************
**************************************
**************************************
**************************************
***************************************
***************************************
***************************************
***************************************
****************************************
****************************************
****************************************
****************************************
*****************************************
*****************************************
*****************************************
*****************************************
******************************************
******************************************
******************************************
******************************************
*******************************************
*******************************************
*******************************************
*******************************************
********************************************
********************************************
********************************************
********************************************
*********************************************
*********************************************
*********************************************
*********************************************
**********************************************
**********************************************
**********************************************
**********************************************
***********************************************
***********************************************
***********************************************
***********************************************
************************************************
************************************************
************************************************
************************************************
*************************************************
*************************************************
*************************************************
*************************************************
**************************************************
Docking performed in 12119.82 seconds, i.e. 3 hours 21 minutes 59.821322 seconds 
finish calculating neighbors for 33979 poses with 45.8 seconds
mode |  affinity  | ref. | clust. | rmsd | energy | best |
     | (kcal/mol) | fnc  |  size  | stdv |  stdv  | run  |
-----+------------+------+--------+------+--------+------+
   1        -24.2    0.194      45      NA      NA    31585 
   2        -23.1    0.722      44      NA      NA    7424 
   3        -23.0    0.611      61      NA      NA    15668 
   4        -23.0    0.139      60      NA      NA    6920 
   5        -23.0    0.750      49      NA      NA    7291 
   6        -22.9    0.667      29      NA      NA    11692 
   7        -22.9    0.500      45      NA      NA    19154 
   8        -22.8    0.167      31      NA      NA    30422 
   9        -22.8    0.500      56      NA      NA    29211 
  10        -22.8    0.111      32      NA      NA    33105 
  11        -22.7    0.167      53      NA      NA    27443 
  12        -22.7    0.639      76      NA      NA    11239 
  13        -22.6    0.444      38      NA      NA    26463 
  14        -22.6    0.528      40      NA      NA    24477 
  15        -22.5    0.111      52      NA      NA    19486 
  16        -22.5    0.611      19      NA      NA    33273 
  17        -22.5    0.139      65      NA      NA    1261 
  18        -22.5    0.583      55      NA      NA    30710 
  19        -22.4    0.111      59      NA      NA    21906 
  20        -22.4    0.111      22      NA      NA    27313 
  21        -22.3    0.139      14      NA      NA    10876 
  22        -22.3    0.639      36      NA      NA    14802 
  23        -22.3    0.167      82      NA      NA    30098 
  24        -22.2    0.222      34      NA      NA    14280 
  25        -22.1    0.194      31      NA      NA    23698 
  26        -22.1    0.500       2      NA      NA    14799 
  27        -22.0    0.444      95      NA      NA    20682 
  28        -21.9    0.139      40      NA      NA    19994 
  29        -21.9    0.222      87      NA      NA    18513 
  30        -21.9    0.111      25      NA      NA    30526 
  31        -21.8    0.167      56      NA      NA    16581 
  32        -21.8    0.111      17      NA      NA    27891 
  33        -21.8    0.167      59      NA      NA    11384 
  34        -21.8    0.194      25      NA      NA    21026 
  35        -21.8    0.111      79      NA      NA    24193 
  36        -21.7    0.194      48      NA      NA    29394 
  37        -21.7    0.139      43      NA      NA    691 
  38        -21.7    0.139      29      NA      NA    16784 
  39        -21.7    0.222      51      NA      NA    16995 
  40        -21.7    0.139       1      NA      NA    1257 
  41        -21.7    0.333      23      NA      NA    1058 
  42        -21.6    0.111       1      NA      NA    6911 
  43        -21.6    0.194      31      NA      NA    5737 
  44        -21.6    0.583      50      NA      NA    22400 
  45        -21.6    0.750      46      NA      NA    24006 
  46        -21.5    0.194      46      NA      NA    12626 
  47        -21.5    0.278      48      NA      NA    9626 
  48        -21.4    0.167      20      NA      NA    22244 
  49        -21.4    0.167      43      NA      NA    20145 
  50        -21.4    0.167      15      NA      NA    32426 
  51        -21.4    0.083      22      NA      NA    26270 
  52        -21.4    0.139      33      NA      NA    23046 
  53        -21.4    0.167      33      NA      NA    10525 
  54        -21.3    0.417      13      NA      NA    25522 
  55        -21.3    0.667       2      NA      NA    11696 
  56        -21.2    0.111      19      NA      NA    32419 
  57        -21.2    0.528      60      NA      NA    19823 
  58        -21.2    0.167      40      NA      NA    20324 
  59        -21.2    0.194      42      NA      NA    1411 
  60        -21.2    0.194      39      NA      NA    6107 
  61        -21.2    0.139       7      NA      NA    31576 
  62        -21.2    0.722      15      NA      NA    27571 
  63        -21.2    0.139      22      NA      NA    15133 
  64        -21.1    0.389      23      NA      NA    2080 
  65        -21.1    0.472      29      NA      NA    4380 
  66        -21.1    0.139      61      NA      NA    20856 
  67        -21.1    0.528      17      NA      NA    28123 
  68        -21.1    0.222      28      NA      NA    13958 
  69        -21.1    0.139      13      NA      NA    31531 
  70        -21.1    0.278      25      NA      NA    3891 
  71        -21.0    0.194      32      NA      NA    8219 
  72        -21.0    0.167       1      NA      NA    22252 
  73        -21.0    0.722       1      NA      NA    22404 
  74        -21.0    0.111       3      NA      NA    22248 
  75        -20.9    0.556      26      NA      NA    29911 
  76        -20.9    0.528       7      NA      NA    15659 
  77        -20.9    0.583      20      NA      NA    4094 
  78        -20.9    0.139       1      NA      NA    30106 
  79        -20.9    0.111       9      NA      NA    4247 
  80        -20.9    0.111      45      NA      NA    5540 
  81        -20.9    0.500      18      NA      NA    27572 
  82        -20.8    0.222      36      NA      NA    18177 
  83        -20.8    0.417       5      NA      NA    15318 
  84        -20.8    0.194      44      NA      NA    7074 
  85        -20.8    0.250      25      NA      NA    13138 
  86        -20.8    0.167      11      NA      NA    12005 
  87        -20.8    0.194      35      NA      NA    23532 
  88        -20.8    0.500       2      NA      NA    28124 
  89        -20.8    0.083      47      NA      NA    12989 
  90        -20.8    0.694       4      NA      NA    27186 
  91        -20.7    0.667      10      NA      NA    27180 
  92        -20.7    0.556      15      NA      NA    22599 
  93        -20.7    0.167      24      NA      NA    32593 
  94        -20.7    0.500      16      NA      NA    21754 
  95        -20.7    0.528      22      NA      NA    20688 
  96        -20.7    0.083      45      NA      NA    23358 
  97        -20.7    0.500      38      NA      NA    12223 
  98        -20.7    0.694      36      NA      NA    3597 
  99        -20.6    0.611      23      NA      NA    31205 
 100        -20.6    0.611       2      NA      NA    15641 
clean up unzipped map files
Detected 24 cores, using 24 cores
copying the ramaprob.data file from /opt/ADFRsuite-1.0/CCSBpckgs/ADCP/ramaprob.data to /home/larsmeuser/Projects/ADCP/4DS1/random/random_fnc/rksqtenehq
Performing search (200 ADCP runs with 20000000 steps each) ...
0%   10   20   30   40   50   60   70   80   90   100%
|----|----|----|----|----|----|----|----|----|----|


*
*
*
*
**
**
**
**
***
***
***
***
****
****
****
****
*****
*****
*****
*****
******
******
******
******
*******
*******
*******
*******
********
********
********
********
*********
*********
*********
*********
**********
**********
**********
**********
***********
***********
***********
***********
************
************
************
************
*************
*************
*************
*************
**************
**************
**************
**************
***************
***************
***************
***************
****************
****************
****************
****************
*****************
*****************
*****************
*****************
******************
******************
******************
******************
*******************
*******************
*******************
*******************
********************
********************
********************
********************
*********************
*********************
*********************
*********************
**********************
**********************
**********************
**********************
***********************
***********************
***********************
***********************
************************
************************
************************
************************
*************************
*************************
*************************
*************************
**************************
**************************
**************************
**************************
***************************
***************************
***************************
***************************
****************************
****************************
****************************
****************************
****************************
*****************************
*****************************
*****************************
******************************
******************************
******************************
******************************
*******************************
*******************************
*******************************
*******************************
********************************
********************************
********************************
********************************
*********************************
*********************************
*********************************
*********************************
**********************************
**********************************
**********************************
**********************************
***********************************
***********************************
***********************************
***********************************
************************************
************************************
************************************
************************************
*************************************
*************************************
*************************************
*************************************
**************************************
**************************************
**************************************
**************************************
***************************************
***************************************
***************************************
***************************************
****************************************
****************************************
****************************************
****************************************
*****************************************
*****************************************
*****************************************
*****************************************
******************************************
******************************************
******************************************
******************************************
*******************************************
*******************************************
*******************************************
*******************************************
********************************************
********************************************
********************************************
********************************************
*********************************************
*********************************************
*********************************************
*********************************************
**********************************************
**********************************************
**********************************************
**********************************************
***********************************************
***********************************************
***********************************************
***********************************************
************************************************
************************************************
************************************************
************************************************
*************************************************
*************************************************
*************************************************
*************************************************
**************************************************
Docking performed in 13618.25 seconds, i.e. 3 hours 46 minutes 58.250038 seconds 
finish calculating neighbors for 32796 poses with 32.9 seconds
mode |  affinity  | ref. | clust. | rmsd | energy | best |
     | (kcal/mol) | fnc  |  size  | stdv |  stdv  | run  |
-----+------------+------+--------+------+--------+------+
   1        -25.8    0.667     228      NA      NA    29444 
   2        -25.3    0.722     225      NA      NA    19607 
   3        -24.4    0.667     266      NA      NA    18522 
   4        -24.3    0.694      68      NA      NA    9409 
   5        -24.3    0.778      38      NA      NA    17468 
   6        -24.3    0.667      41      NA      NA    12232 
   7        -24.1    0.694      39      NA      NA    9554 
   8        -24.0    0.750      71      NA      NA    18945 
   9        -24.0    0.639      53      NA      NA    9747 
  10        -24.0    0.667      55      NA      NA    28876 
  11        -23.9    0.722      45      NA      NA    17657 
  12        -23.5    0.556      23      NA      NA    30370 
  13        -23.5    0.806      32      NA      NA    18936 
  14        -23.5    0.722      40      NA      NA    10296 
  15        -23.4    0.778      46      NA      NA    27809 
  16        -23.2    0.889      98      NA      NA    25095 
  17        -23.2    0.583      39      NA      NA    26170 
  18        -23.0    0.861      49      NA      NA    8465 
  19        -22.8    0.667      44      NA      NA    14027 
  20        -22.8    0.694      19      NA      NA    24917 
  21        -22.8    0.750      38      NA      NA    18370 
  22        -22.7    0.694      16      NA      NA    19394 
  23        -22.7    0.722      13      NA      NA    28699 
  24        -22.7    0.139      28      NA      NA    26502 
  25        -22.6    0.917      44      NA      NA    10100 
  26        -22.5    0.639      22      NA      NA    14859 
  27        -22.4    0.694      40      NA      NA    20043 
  28        -22.4    0.833      14      NA      NA    5995 
  29        -22.4    0.611      39      NA      NA    29055 
  30        -22.4    0.806       1      NA      NA    26895 
  31        -22.3    0.833      48      NA      NA    7067 
  32        -22.3    0.694      24      NA      NA    11640 
  33        -22.2    0.806      28      NA      NA    30691 
  34        -22.1    0.167     168      NA      NA    19914 
  35        -22.0    0.583      23      NA      NA    27450 
  36        -22.0    0.667      15      NA      NA    18952 
  37        -21.9    0.722       7      NA      NA    9531 
  38        -21.8    0.611      16      NA      NA    17419 
  39        -21.8    0.611      18      NA      NA    1040 
  40        -21.7    0.500      36      NA      NA    29620 
  41        -21.7    0.639      13      NA      NA    13829 
  42        -21.6    0.306      22      NA      NA    21740 
  43        -21.6    0.167      56      NA      NA    4820 
  44        -21.6    0.611      23      NA      NA    16770 
  45        -21.6    0.389      33      NA      NA    24103 
  46        -21.5    0.833       1      NA      NA    16158 
  47        -21.5    0.500      18      NA      NA    2448 
  48        -21.5    0.750      10      NA      NA    26857 
  49        -21.5    0.694       6      NA      NA    9898 
  50        -21.5    0.694       8      NA      NA    19572 
  51        -21.4    0.556       6      NA      NA    9924 
  52        -21.4    0.722      11      NA      NA    19571 
  53        -21.4    0.694       7      NA      NA    9897 
  54        -21.3    0.694      12      NA      NA    12420 
  55        -21.3    0.722      36      NA      NA    30172 
  56        -21.3    0.528       2      NA      NA    32788 
  57        -21.3    0.639      18      NA      NA    9722 
  58        -21.3    0.528       2      NA      NA    25575 
  59        -21.3    0.667       6      NA      NA    16760 
  60        -21.3    0.583       3      NA      NA    12438 
  61        -21.3    0.861      10      NA      NA    28143 
  62        -21.3    0.750      27      NA      NA    19739 
  63        -21.3    0.667      11      NA      NA    10257 
  64        -21.2    0.500      27      NA      NA    15049 
  65        -21.2    0.750      23      NA      NA    17267 
  66        -21.2    0.722      10      NA      NA    27813 
  67        -21.2    0.667      21      NA      NA    15818 
  68        -21.1    0.194      30      NA      NA    10786 
  69        -21.1    0.806      13      NA      NA    15202 
  70        -21.1    0.528       9      NA      NA    14868 
  71        -21.1    0.556      17      NA      NA    28847 
  72        -21.1    0.194      50      NA      NA    23641 
  73        -21.0    0.750       8      NA      NA    21896 
  74        -21.0    0.639       1      NA      NA    9559 
  75        -21.0    0.667       1      NA      NA    14866 
  76        -21.0    0.694      15      NA      NA    29394 
  77        -21.0    0.417      40      NA      NA    25437 
  78        -21.0    0.639       4      NA      NA    32786 
  79        -21.0    0.694       3      NA      NA    9346 
  80        -20.9    0.806      39      NA      NA    10607 
  81        -20.9    0.500      32      NA      NA    25929 
  82        -20.9    0.694       5      NA      NA    28694 
  83        -20.9    0.694       6      NA      NA    13332 
  84        -20.9    0.444      33      NA      NA    24923 
  85        -20.9    0.111      42      NA      NA    21472 
  86        -20.9    0.583       1      NA      NA    1045 
  87        -20.9    0.806      17      NA      NA    32442 
  88        -20.9    0.806       1      NA      NA    5984 
  89        -20.8    0.778       9      NA      NA    22723 
  90        -20.8    0.417      10      NA      NA    20325 
  91        -20.8    0.611       1      NA      NA    2455 
  92        -20.8    0.528       1      NA      NA    32451 
  93        -20.8    0.139      23      NA      NA    3317 
  94        -20.8    0.222      31      NA      NA    17970 
  95        -20.7    0.556       5      NA      NA    16761 
  96        -20.7    0.694       4      NA      NA    19382 
  97        -20.7    0.833       7      NA      NA    11431 
  98        -20.7    0.722       5      NA      NA    20619 
  99        -20.7    0.917       5      NA      NA    14687 
 100        -20.7    0.250      38      NA      NA    3971 
clean up unzipped map files
Detected 24 cores, using 24 cores
copying the ramaprob.data file from /opt/ADFRsuite-1.0/CCSBpckgs/ADCP/ramaprob.data to /home/larsmeuser/Projects/ADCP/4DS1/random/random_fnc/yhfkgwfeep
Performing search (200 ADCP runs with 20000000 steps each) ...
0%   10   20   30   40   50   60   70   80   90   100%
|----|----|----|----|----|----|----|----|----|----|


*
*
*
*
**
**
**
**
***
***
***
***
****
****
****
****
*****
*****
*****
*****
******
******
******
******
*******
*******
*******
*******
********
********
********
********
*********
*********
*********
*********
**********
**********
**********
**********
***********
***********
***********
***********
************
************
************
************
*************
*************
*************
*************
**************
**************
**************
**************
***************
***************
***************
***************
****************
****************
****************
****************
*****************
*****************
*****************
*****************
******************
******************
******************
******************
*******************
*******************
*******************
*******************
********************
********************
********************
********************
*********************
*********************
*********************
*********************
**********************
**********************
**********************
**********************
***********************
***********************
***********************
***********************
************************
************************
************************
************************
*************************
*************************
*************************
*************************
**************************
**************************
**************************
**************************
***************************
***************************
***************************
***************************
****************************
****************************
****************************
****************************
****************************
*****************************
*****************************
*****************************
******************************
******************************
******************************
******************************
*******************************
*******************************
*******************************
*******************************
********************************
********************************
********************************
********************************
*********************************
*********************************
*********************************
*********************************
**********************************
**********************************
**********************************
**********************************
***********************************
***********************************
***********************************
***********************************
************************************
************************************
************************************
************************************
*************************************
*************************************
*************************************
*************************************
**************************************
**************************************
**************************************
**************************************
***************************************
***************************************
***************************************
***************************************
****************************************
****************************************
****************************************
****************************************
*****************************************
*****************************************
*****************************************
*****************************************
******************************************
******************************************
******************************************
******************************************
*******************************************
*******************************************
*******************************************
*******************************************
********************************************
********************************************
********************************************
********************************************
*********************************************
*********************************************
*********************************************
*********************************************
**********************************************
**********************************************
**********************************************
**********************************************
***********************************************
***********************************************
***********************************************
***********************************************
************************************************
************************************************
************************************************
************************************************
*************************************************
*************************************************
*************************************************
*************************************************
**************************************************
Docking performed in 10648.33 seconds, i.e. 2 hours 57 minutes 28.330960 seconds 
finish calculating neighbors for 33666 poses with 39.3 seconds
mode |  affinity  | ref. | clust. | rmsd | energy | best |
     | (kcal/mol) | fnc  |  size  | stdv |  stdv  | run  |
-----+------------+------+--------+------+--------+------+
   1        -24.6    0.194      28      NA      NA    29555 
   2        -23.2    0.722      49      NA      NA    6079 
   3        -23.1    0.139      10      NA      NA    29534 
   4        -22.7    0.167      13      NA      NA    25551 
   5        -22.6    0.694      33      NA      NA    21714 
   6        -22.6    0.472      41      NA      NA    22068 
   7        -22.6    0.111      20      NA      NA    13706 
   8        -22.4    0.083      60      NA      NA    7948 
   9        -22.4    0.583      27      NA      NA    24096 
  10        -22.4    0.194      16      NA      NA    3505 
  11        -22.4    0.417      35      NA      NA    8803 
  12        -22.3    0.750      34      NA      NA    24881 
  13        -22.1    0.194      24      NA      NA    25529 
  14        -22.0    0.472      32      NA      NA    15588 
  15        -22.0    0.111      18      NA      NA    16380 
  16        -22.0    0.167      51      NA      NA    27381 
  17        -21.9    0.111      46      NA      NA    5855 
  18        -21.9    0.667      22      NA      NA    6998 
  19        -21.9    0.750      21      NA      NA    5673 
  20        -21.8    0.361      18      NA      NA    31429 
  21        -21.8    0.389      53      NA      NA    17282 
  22        -21.8    0.556      21      NA      NA    28041 
  23        -21.8    0.750      20      NA      NA    10041 
  24        -21.7    0.583      39      NA      NA    6624 
  25        -21.7    0.722      34      NA      NA    30795 
  26        -21.6    0.528      57      NA      NA    33188 
  27        -21.5    0.583      16      NA      NA    1054 
  28        -21.5    0.028      37      NA      NA    32353 
  29        -21.5    0.722       3      NA      NA    6041 
  30        -21.5    0.694      54      NA      NA    22724 
  31        -21.5    0.417      31      NA      NA    9490 
  32        -21.5    0.111      19      NA      NA    13701 
  33        -21.5    0.194       4      NA      NA    29521 
  34        -21.4    0.111      19      NA      NA    16379 
  35        -21.4    0.750      17      NA      NA    9920 
  36        -21.4    0.500       8      NA      NA    27143 
  37        -21.3    0.694       5      NA      NA    24256 
  38        -21.3    0.111      36      NA      NA    7190 
  39        -21.3    0.556      22      NA      NA    12106 
  40        -21.3    0.722       1      NA      NA    24263 
  41        -21.3    0.056      21      NA      NA    12953 
  42        -21.3    0.611      26      NA      NA    20311 
  43        -21.3    0.611      20      NA      NA    1053 
  44        -21.2    0.139      47      NA      NA    17053 
  45        -21.2    0.222      13      NA      NA    25520 
  46        -21.2    0.278      55      NA      NA    9278 
  47        -21.2    0.194      18      NA      NA    3482 
  48        -21.2    0.139      23      NA      NA    15410 
  49        -21.2    0.667       5      NA      NA    4021 
  50        -21.2    0.667       2      NA      NA    21681 
  51        -21.1    0.111      38      NA      NA    9105 
  52        -21.1    0.111      16      NA      NA    18103 
  53        -21.1    0.111      24      NA      NA    30659 
  54        -21.1    0.806      29      NA      NA    31426 
  55        -21.1    0.722      56      NA      NA    24262 
  56        -21.1    0.056      46      NA      NA    28692 
  57        -21.1    0.028      20      NA      NA    25045 
  58        -21.1    0.500      30      NA      NA    20508 
  59        -21.0    0.722      33      NA      NA    6036 
  60        -21.0    0.278      19      NA      NA    29350 
  61        -21.0    0.056      30      NA      NA    29769 
  62        -21.0    0.833      56      NA      NA    25916 
  63        -21.0    0.444       9      NA      NA    4465 
  64        -20.9    0.556      59      NA      NA    2536 
  65        -20.9    0.722      12      NA      NA    18646 
  66        -20.9    0.639       1      NA      NA    32354 
  67        -20.9    0.361      17      NA      NA    14566 
  68        -20.9    0.417      13      NA      NA    22403 
  69        -20.9    0.528      33      NA      NA    10891 
  70        -20.8    0.389      41      NA      NA    11943 
  71        -20.8    0.278      47      NA      NA    21907 
  72        -20.8    0.500       9      NA      NA    22061 
  73        -20.8    0.361      14      NA      NA    4014 
  74        -20.7    0.417      38      NA      NA    17459 
  75        -20.7    0.389      13      NA      NA    15582 
  76        -20.7    0.167      30      NA      NA    13143 
  77        -20.7    0.167      27      NA      NA    12307 
  78        -20.7    0.583       9      NA      NA    24104 
  79        -20.7    0.528      18      NA      NA    27565 
  80        -20.7    0.139       1      NA      NA    3503 
  81        -20.7    0.111       2      NA      NA    27374 
  82        -20.6    0.778      18      NA      NA    20159 
  83        -20.6    0.639      12      NA      NA    20829 
  84        -20.6    0.583      25      NA      NA    6994 
  85        -20.6    0.194      38      NA      NA    23232 
  86        -20.6    0.611      33      NA      NA    15899 
  87        -20.6    0.389      32      NA      NA    252 
  88        -20.5    0.083      31      NA      NA    30297 
  89        -20.5    0.500       8      NA      NA    8794 
  90        -20.5    0.139      20      NA      NA    19132 
  91        -20.5    0.139      46      NA      NA    25220 
  92        -20.5    0.361      32      NA      NA    3318 
  93        -20.5    0.444      18      NA      NA    9911 
  94        -20.5    0.083      24      NA      NA    10196 
  95        -20.4    0.611       6      NA      NA    6972 
  96        -20.4    0.444      70      NA      NA    12460 
  97        -20.4    0.667      17      NA      NA    4644 
  98        -20.4    0.806       1      NA      NA    20161 
  99        -20.4    0.417      18      NA      NA    15719 
 100        -20.4    0.139      17      NA      NA    25017 
clean up unzipped map files
Detected 24 cores, using 24 cores
copying the ramaprob.data file from /opt/ADFRsuite-1.0/CCSBpckgs/ADCP/ramaprob.data to /home/larsmeuser/Projects/ADCP/4DS1/random/random_fnc/nsyyciflhd
Performing search (200 ADCP runs with 20000000 steps each) ...
0%   10   20   30   40   50   60   70   80   90   100%
|----|----|----|----|----|----|----|----|----|----|


*
*
*
*
**
**
**
**
***
***
***
***
****
****
****
****
*****
*****
*****
*****
******
******
******
******
*******
*******
*******
*******
********
********
********
********
*********
*********
*********
*********
**********
**********
**********
**********
***********
***********
***********
***********
************
************
************
************
*************
*************
*************
*************
**************
**************
**************
**************
***************
***************
***************
***************
****************
****************
****************
****************
*****************
*****************
*****************
*****************
******************
******************
******************
******************
*******************
*******************
*******************
*******************
********************
********************
********************
********************
*********************
*********************
*********************
*********************
**********************
**********************
**********************
**********************
***********************
***********************
***********************
***********************
************************
************************
************************
************************
*************************
*************************
*************************
*************************
**************************
**************************
**************************
**************************
***************************
***************************
***************************
***************************
****************************
****************************
****************************
****************************
****************************
*****************************
*****************************
*****************************
******************************
******************************
******************************
******************************
*******************************
*******************************
*******************************
*******************************
********************************
********************************
********************************
********************************
*********************************
*********************************
*********************************
*********************************
**********************************
**********************************
**********************************
**********************************
***********************************
***********************************
***********************************
***********************************
************************************
************************************
************************************
************************************
*************************************
*************************************
*************************************
*************************************
**************************************
**************************************
**************************************
**************************************
***************************************
***************************************
***************************************
***************************************
****************************************
****************************************
****************************************
****************************************
*****************************************
*****************************************
*****************************************
*****************************************
******************************************
******************************************
******************************************
******************************************
*******************************************
*******************************************
*******************************************
*******************************************
********************************************
********************************************
********************************************
********************************************
*********************************************
*********************************************
*********************************************
*********************************************
**********************************************
**********************************************
**********************************************
**********************************************
***********************************************
***********************************************
***********************************************
***********************************************
************************************************
************************************************
************************************************
************************************************
*************************************************
*************************************************
*************************************************
*************************************************
**************************************************
Docking performed in 7965.64 seconds, i.e. 2 hours 12 minutes 45.643537 seconds 
finish calculating neighbors for 41901 poses with 28.8 seconds
mode |  affinity  | ref. | clust. | rmsd | energy | best |
     | (kcal/mol) | fnc  |  size  | stdv |  stdv  | run  |
-----+------------+------+--------+------+--------+------+
   1        -24.4    0.500     506      NA      NA    17877 
   2        -24.0    0.417     468      NA      NA    9276 
   3        -23.8    0.972      91      NA      NA    458 
   4        -23.6    0.444      58      NA      NA    19813 
   5        -23.2    0.417      54      NA      NA    6916 
   6        -22.9    0.472      36      NA      NA    729 
   7        -22.7    0.389      62      NA      NA    18457 
   8        -22.4    0.750      36      NA      NA    13608 
   9        -22.4    0.111     130      NA      NA    10380 
  10        -21.8    0.611      66      NA      NA    21279 
  11        -21.8    0.472       5      NA      NA    740 
  12        -21.7    0.333       1      NA      NA    15727 
  13        -21.7    0.194      61      NA      NA    18309 
  14        -21.7    0.361      34      NA      NA    15692 
  15        -21.7    0.556      56      NA      NA    10610 
  16        -21.6    0.861      32      NA      NA    7341 
  17        -21.6    0.944      36      NA      NA    20077 
  18        -21.5    0.389      28      NA      NA    20319 
  19        -21.2    0.139      75      NA      NA    11196 
  20        -21.1    0.833      27      NA      NA    8021 
  21        -21.1    0.139      29      NA      NA    8444 
  22        -21.1    0.417       1      NA      NA    737 
  23        -21.1    0.417      15      NA      NA    13088 
  24        -21.0    0.667      17      NA      NA    13610 
  25        -20.9    0.361      17      NA      NA    9925 
  26        -20.9    0.278      27      NA      NA    11429 
  27        -20.8    0.167      32      NA      NA    16634 
  28        -20.8    0.167      28      NA      NA    4325 
  29        -20.8    0.139      45      NA      NA    4757 
  30        -20.8    0.944      12      NA      NA    14167 
  31        -20.8    0.139      68      NA      NA    5390 
  32        -20.8    0.167      53      NA      NA    6257 
  33        -20.7    0.167      34      NA      NA    3710 
  34        -20.7    0.389       4      NA      NA    19811 
  35        -20.7    0.278      51      NA      NA    15313 
  36        -20.7    0.139      62      NA      NA    6061 
  37        -20.6    0.694      22      NA      NA    9031 
  38        -20.5    0.139      46      NA      NA    13990 
  39        -20.5    0.167      31      NA      NA    21103 
  40        -20.5    0.694      12      NA      NA    10600 
  41        -20.5    0.139      33      NA      NA    9488 
  42        -20.5    0.167      36      NA      NA    3528 
  43        -20.4    0.278      26      NA      NA    19307 
  44        -20.3    0.667      36      NA      NA    3961 
  45        -20.3    0.417      12      NA      NA    16320 
  46        -20.3    0.444      14      NA      NA    20695 
  47        -20.3    0.639      45      NA      NA    1411 
  48        -20.3    0.583      39      NA      NA    6469 
  49        -20.2    0.167      26      NA      NA    12861 
  50        -20.2    0.444      51      NA      NA    6661 
  51        -20.2    0.139      49      NA      NA    16969 
  52        -20.2    0.194      63      NA      NA    2902 
  53        -20.2    0.167      25      NA      NA    3302 
  54        -20.1    0.472       8      NA      NA    9880 
  55        -20.1    0.167       9      NA      NA    2288 
  56        -20.1    0.167      39      NA      NA    17199 
  57        -20.1    0.139      34      NA      NA    10388 
  58        -20.0    0.167      32      NA      NA    18114 
  59        -20.0    0.667      18      NA      NA    13802 
  60        -20.0    0.167      22      NA      NA    7590 
  61        -20.0    0.667      29      NA      NA    1168 
  62        -20.0    0.167      36      NA      NA    201 
  63        -20.0    0.139      10      NA      NA    18875 
  64        -20.0    0.167      42      NA      NA    17418 
  65        -20.0    0.083      40      NA      NA    12067 
  66        -20.0    0.417       5      NA      NA    18416 
  67        -20.0    0.111       1      NA      NA    8445 
  68        -19.9    0.444       1      NA      NA    17814 
  69        -19.9    0.444      34      NA      NA    20484 
  70        -19.8    0.500       1      NA      NA    11432 
  71        -19.8    0.472       6      NA      NA    20697 
  72        -19.8    0.139       5      NA      NA    920 
  73        -19.8    0.917      11      NA      NA    396 
  74        -19.8    0.833       5      NA      NA    7262 
  75        -19.8    0.194       4      NA      NA    7600 
  76        -19.8    0.194      26      NA      NA    14903 
  77        -19.8    0.139       8      NA      NA    8450 
  78        -19.7    0.611      10      NA      NA    6920 
  79        -19.7    0.472       1      NA      NA    20691 
  80        -19.7    0.167      39      NA      NA    15086 
  81        -19.7    0.250      27      NA      NA    14696 
  82        -19.7    0.389      10      NA      NA    20265 
  83        -19.6    0.389       8      NA      NA    19790 
  84        -19.6    0.194      13      NA      NA    915 
  85        -19.6    0.111      54      NA      NA    16128 
  86        -19.6    0.389       6      NA      NA    17564 
  87        -19.6    0.194      21      NA      NA    13309 
  88        -19.6    0.083       1      NA      NA    15321 
  89        -19.6    0.194      18      NA      NA    21479 
  90        -19.5    0.222      15      NA      NA    20316 
  91        -19.5    0.861      20      NA      NA    20006 
  92        -19.5    0.694      13      NA      NA    13553 
  93        -19.5    0.250      10      NA      NA    11423 
  94        -19.5    0.139      52      NA      NA    11859 
  95        -19.5    0.528      30      NA      NA    719 
  96        -19.5    0.361      10      NA      NA    17880 
  97        -19.5    0.361      30      NA      NA    18637 
  98        -19.4    0.750      25      NA      NA    7995 
  99        -19.4    0.167       1      NA      NA    8413 
 100        -19.4    0.167      17      NA      NA    2282 
clean up unzipped map files
Detected 24 cores, using 24 cores
copying the ramaprob.data file from /opt/ADFRsuite-1.0/CCSBpckgs/ADCP/ramaprob.data to /home/larsmeuser/Projects/ADCP/4DS1/random/random_fnc/ldqhnwfvsl
Performing search (200 ADCP runs with 20000000 steps each) ...
0%   10   20   30   40   50   60   70   80   90   100%
|----|----|----|----|----|----|----|----|----|----|


*
*
*
*
**
**
**
**
***
***
***
***
****
****
****
****
*****
*****
*****
*****
******
******
******
******
*******
*******
*******
*******
********
********
********
********
*********
*********
*********
*********
**********
**********
**********
**********
***********
***********
***********
***********
************
************
************
************
*************
*************
*************
*************
**************
**************
**************
**************
***************
***************
***************
***************
****************
****************
****************
****************
*****************
*****************
*****************
*****************
******************
******************
******************
******************
*******************
*******************
*******************
*******************
********************
********************
********************
********************
*********************
*********************
*********************
*********************
**********************
**********************
**********************
**********************
***********************
***********************
***********************
***********************
************************
************************
************************
************************
*************************
*************************
*************************
*************************
**************************
**************************
**************************
**************************
***************************
***************************
***************************
***************************
****************************
****************************
****************************
****************************
****************************
*****************************
*****************************
*****************************
******************************
******************************
******************************
******************************
*******************************
*******************************
*******************************
*******************************
********************************
********************************
********************************
********************************
*********************************
*********************************
*********************************
*********************************
**********************************
**********************************
**********************************
**********************************
***********************************
***********************************
***********************************
***********************************
************************************
************************************
************************************
************************************
*************************************
*************************************
*************************************
*************************************
**************************************
**************************************
**************************************
**************************************
***************************************
***************************************
***************************************
***************************************
****************************************
****************************************
****************************************
****************************************
*****************************************
*****************************************
*****************************************
*****************************************
******************************************
******************************************
******************************************
******************************************
*******************************************
*******************************************
*******************************************
*******************************************
********************************************
********************************************
********************************************
********************************************
*********************************************
*********************************************
*********************************************
*********************************************
**********************************************
**********************************************
**********************************************
**********************************************
***********************************************
***********************************************
***********************************************
***********************************************
************************************************
************************************************
************************************************
************************************************
*************************************************
*************************************************
*************************************************
*************************************************
**************************************************
Docking performed in 9381.02 seconds, i.e. 2 hours 36 minutes 21.024435 seconds 
finish calculating neighbors for 39883 poses with 18.5 seconds
mode |  affinity  | ref. | clust. | rmsd | energy | best |
     | (kcal/mol) | fnc  |  size  | stdv |  stdv  | run  |
-----+------------+------+--------+------+--------+------+
   1        -23.2    0.500     123      NA      NA    1098 
   2        -22.0    0.472      40      NA      NA    10638 
   3        -21.9    0.750     153      NA      NA    11406 
   4        -21.7    0.472      64      NA      NA    9775 
   5        -21.6    0.417      36      NA      NA    12328 
   6        -21.6    0.833      46      NA      NA    3200 
   7        -21.4    0.167      73      NA      NA    4234 
   8        -21.3    0.444      14      NA      NA    4021 
   9        -21.1    0.167      32      NA      NA    367 
  10        -21.0    0.167      16      NA      NA    9551 
  11        -21.0    0.056      16      NA      NA    9998 
  12        -21.0    0.667      63      NA      NA    12916 
  13        -20.9    0.750      26      NA      NA    7977 
  14        -20.8    0.861      74      NA      NA    12108 
  15        -20.7    0.111      23      NA      NA    707 
  16        -20.7    0.167      23      NA      NA    5662 
  17        -20.7    0.167      83      NA      NA    8395 
  18        -20.6    0.167      45      NA      NA    10224 
  19        -20.5    0.167      23      NA      NA    5429 
  20        -20.4    0.139      45      NA      NA    7640 
  21        -20.4    0.222      17      NA      NA    6442 
  22        -20.3    0.139      35      NA      NA    4610 
  23        -20.3    0.361      42      NA      NA    858 
  24        -20.2    0.167      46      NA      NA    9358 
  25        -20.2    0.722      24      NA      NA    10387 
  26        -20.1    0.833      18      NA      NA    1274 
  27        -20.1    0.056      18      NA      NA    12696 
  28        -20.1    0.500       4      NA      NA    3972 
  29        -20.0    0.139      28      NA      NA    9038 
  30        -20.0    0.111       2      NA      NA    8385 
  31        -20.0    0.222      32      NA      NA    9213 
  32        -19.9    0.194       2      NA      NA    10007 
  33        -19.9    0.639      28      NA      NA    2091 
  34        -19.9    0.750      48      NA      NA    11588 
  35        -19.9    0.222      23      NA      NA    8529 
  36        -19.9    0.139       7      NA      NA    9999 
  37        -19.9    0.750      15      NA      NA    3152 
  38        -19.9    0.444      59      NA      NA    1501 
  39        -19.8    0.167       1      NA      NA    1502 
  40        -19.8    0.139      38      NA      NA    2924 
  41        -19.8    0.750      23      NA      NA    7984 
  42        -19.6    0.083      34      NA      NA    6450 
  43        -19.4    0.167       1      NA      NA    8534 
  44        -19.4    0.139       1      NA      NA    6448 
  45        -19.4    0.111       6      NA      NA    9527 
  46        -19.4    0.056      71      NA      NA    7404 
  47        -19.4    0.889       1      NA      NA    8777 
  48        -19.4    0.167       3      NA      NA    5644 
  49        -19.4    0.167       5      NA      NA    11753 
  50        -19.3    0.778       6      NA      NA    3149 
  51        -19.3    0.083      33      NA      NA    4837 
  52        -19.3    0.167      15      NA      NA    11754 
  53        -19.3    0.389      33      NA      NA    1030 
  54        -19.3    0.611      28      NA      NA    1725 
  55        -19.3    0.306      26      NA      NA    7025 
  56        -19.3    0.111      13      NA      NA    12697 
  57        -19.3    0.194       1      NA      NA    5668 
  58        -19.2    0.167       1      NA      NA    11763 
  59        -19.2    0.139       1      NA      NA    11586 
  60        -19.2    0.500       1      NA      NA    2084 
  61        -19.1    0.167      23      NA      NA    6067 
  62        -19.1    0.639       1      NA      NA    10380 
  63        -19.1    0.139      34      NA      NA    3787 
  64        -19.1    0.111       4      NA      NA    12516 
  65        -19.1    0.111       1      NA      NA    7638 
  66        -19.1    0.139      28      NA      NA    676 
  67        -19.0    0.139       5      NA      NA    9977 
  68        -19.0    0.139       1      NA      NA    4619 
  69        -19.0    0.222      36      NA      NA    10000 
  70        -19.0    0.139       7      NA      NA    11029 
  71        -18.9    0.194      40      NA      NA    10835 
  72        -18.9    0.111      14      NA      NA    12514 
  73        -18.9    0.417      16      NA      NA    10585 
  74        -18.9    0.583       2      NA      NA    7983 
  75        -18.9    0.167      43      NA      NA    3614 
  76        -18.9    0.056       5      NA      NA    2577 
  77        -18.9    0.167       4      NA      NA    8164 
  78        -18.9    0.139       8      NA      NA    12698 
  79        -18.8    0.167       2      NA      NA    11760 
  80        -18.8    0.167      17      NA      NA    8153 
  81        -18.8    0.500       1      NA      NA    1090 
  82        -18.8    0.833      31      NA      NA    11224 
  83        -18.8    0.139      11      NA      NA    11032 
  84        -18.8    0.194       7      NA      NA    6841 
  85        -18.8    0.167       8      NA      NA    5397 
  86        -18.8    0.750      23      NA      NA    4023 
  87        -18.8    0.139       1      NA      NA    9366 
  88        -18.7    0.083       8      NA      NA    10837 
  89        -18.7    0.167      31      NA      NA    9520 
  90        -18.7    0.333       1      NA      NA    7031 
  91        -18.7    0.139       4      NA      NA    5637 
  92        -18.7    0.778       3      NA      NA    7979 
  93        -18.7    0.278       1      NA      NA    7035 
  94        -18.7    0.083      23      NA      NA    6255 
  95        -18.6    0.222       8      NA      NA    11943 
  96        -18.6    0.194      14      NA      NA    11033 
  97        -18.6    0.139       5      NA      NA    1879 
  98        -18.5    0.167      48      NA      NA    5672 
  99        -18.5    0.194       2      NA      NA    6837 
 100        -18.5    0.083      30      NA      NA    2584 
clean up unzipped map files
Detected 24 cores, using 24 cores
copying the ramaprob.data file from /opt/ADFRsuite-1.0/CCSBpckgs/ADCP/ramaprob.data to /home/larsmeuser/Projects/ADCP/4DS1/random/random_fnc/lssmllcqfw
Performing search (200 ADCP runs with 20000000 steps each) ...
0%   10   20   30   40   50   60   70   80   90   100%
|----|----|----|----|----|----|----|----|----|----|


*
*
*
*
**
**
**
**
***
***
***
***
****
****
****
****
*****
*****
*****
*****
******
******
******
******
*******
*******
*******
*******
********
********
********
********
*********
*********
*********
*********
**********
**********
**********
**********
***********
***********
***********
***********
************
************
************
************
*************
*************
*************
*************
**************
**************
**************
**************
***************
***************
***************
***************
****************
****************
****************
****************
*****************
*****************
*****************
*****************
******************
******************
******************
******************
*******************
*******************
*******************
*******************
********************
********************
********************
********************
*********************
*********************
*********************
*********************
**********************
**********************
**********************
**********************
***********************
***********************
***********************
***********************
************************
************************
************************
************************
*************************
*************************
*************************
*************************
**************************
**************************
**************************
**************************
***************************
***************************
***************************
***************************
****************************
****************************
****************************
****************************
****************************
*****************************
*****************************
*****************************
******************************
******************************
******************************
******************************
*******************************
*******************************
*******************************
*******************************
********************************
********************************
********************************
********************************
*********************************
*********************************
*********************************
*********************************
**********************************
**********************************
**********************************
**********************************
***********************************
***********************************
***********************************
***********************************
************************************
************************************
************************************
************************************
*************************************
*************************************
*************************************
*************************************
**************************************
**************************************
**************************************
**************************************
***************************************
***************************************
***************************************
***************************************
****************************************
****************************************
****************************************
****************************************
*****************************************
*****************************************
*****************************************
*****************************************
******************************************
******************************************
******************************************
******************************************
*******************************************
*******************************************
*******************************************
*******************************************
********************************************
********************************************
********************************************
********************************************
*********************************************
*********************************************
*********************************************
*********************************************
**********************************************
**********************************************
**********************************************
**********************************************
***********************************************
***********************************************
***********************************************
***********************************************
************************************************
************************************************
************************************************
************************************************
*************************************************
*************************************************
*************************************************
*************************************************
**************************************************
Docking performed in 8062.71 seconds, i.e. 2 hours 14 minutes 22.707218 seconds 
finish calculating neighbors for 41634 poses with 48.4 seconds
mode |  affinity  | ref. | clust. | rmsd | energy | best |
     | (kcal/mol) | fnc  |  size  | stdv |  stdv  | run  |
-----+------------+------+--------+------+--------+------+
   1        -23.7    0.778     473      NA      NA    31062 
   2        -22.8    0.750      88      NA      NA    8576 
   3        -22.7    0.750     100      NA      NA    28099 
   4        -22.4    0.722      35      NA      NA    8222 
   5        -22.2    0.861      60      NA      NA    23113 
   6        -22.1    0.167      45      NA      NA    19663 
   7        -22.0    0.944      81      NA      NA    34836 
   8        -22.0    0.861     102      NA      NA    19069 
   9        -21.8    0.806       4      NA      NA    12421 
  10        -21.8    0.806      23      NA      NA    35037 
  11        -21.8    0.861      33      NA      NA    12787 
  12        -21.7    1.000      19      NA      NA    19489 
  13        -21.7    0.139     297      NA      NA    28271 
  14        -21.6    0.194      89      NA      NA    34181 
  15        -21.6    0.139      41      NA      NA    33361 
  16        -21.6    0.139      41      NA      NA    28827 
  17        -21.5    0.778      29      NA      NA    3542 
  18        -21.3    0.917      25      NA      NA    24112 
  19        -21.3    0.167      16      NA      NA    22130 
  20        -21.2    0.139      42      NA      NA    10867 
  21        -21.2    0.139      45      NA      NA    33529 
  22        -21.2    0.750      20      NA      NA    26688 
  23        -21.2    0.694      14      NA      NA    5474 
  24        -21.1    0.694      24      NA      NA    26711 
  25        -21.1    0.167      84      NA      NA    20893 
  26        -21.0    0.556      72      NA      NA    29013 
  27        -21.0    0.389      21      NA      NA    24315 
  28        -20.9    0.111      40      NA      NA    27667 
  29        -20.9    0.889      72      NA      NA    15706 
  30        -20.9    0.778      45      NA      NA    26251 
  31        -20.8    0.139      27      NA      NA    32764 
  32        -20.8    0.167      50      NA      NA    10117 
  33        -20.8    0.111      34      NA      NA    21965 
  34        -20.7    0.167      25      NA      NA    21537 
  35        -20.7    0.833       2      NA      NA    13110 
  36        -20.7    0.194      12      NA      NA    9525 
  37        -20.7    0.139      45      NA      NA    13964 
  38        -20.7    0.139      13      NA      NA    26033 
  39        -20.6    0.639      32      NA      NA    1652 
  40        -20.6    0.167      70      NA      NA    17046 
  41        -20.6    0.083      40      NA      NA    25764 
  42        -20.6    0.694       2      NA      NA    24668 
  43        -20.6    0.139      25      NA      NA    3955 
  44        -20.6    0.500      65      NA      NA    22391 
  45        -20.5    0.056      46      NA      NA    21136 
  46        -20.5    0.750       6      NA      NA    8183 
  47        -20.5    0.694       5      NA      NA    23112 
  48        -20.5    0.944      43      NA      NA    17463 
  49        -20.5    0.139       5      NA      NA    16646 
  50        -20.5    0.556      24      NA      NA    28619 
  51        -20.4    0.500       7      NA      NA    28620 
  52        -20.4    0.611      33      NA      NA    3567 
  53        -20.4    0.139      11      NA      NA    17276 
  54        -20.4    0.139      65      NA      NA    34388 
  55        -20.4    0.944      35      NA      NA    12601 
  56        -20.3    0.833      51      NA      NA    23278 
  57        -20.3    0.806      24      NA      NA    1882 
  58        -20.3    0.139      22      NA      NA    20899 
  59        -20.3    0.111      40      NA      NA    31963 
  60        -20.3    0.333      13      NA      NA    11737 
  61        -20.2    0.083      29      NA      NA    10402 
  62        -20.2    0.194      52      NA      NA    11309 
  63        -20.1    0.472      17      NA      NA    10624 
  64        -20.1    0.083      51      NA      NA    16466 
  65        -20.1    0.111      20      NA      NA    15024 
  66        -20.1    0.111       8      NA      NA    32968 
  67        -20.1    0.194      15      NA      NA    20612 
  68        -20.1    0.861      15      NA      NA    26667 
  69        -20.1    0.167      51      NA      NA    7757 
  70        -20.1    0.833      11      NA      NA    34839 
  71        -20.1    0.167      62      NA      NA    28444 
  72        -20.0    0.167      56      NA      NA    6931 
  73        -20.0    0.139      48      NA      NA    17271 
  74        -20.0    0.111      83      NA      NA    18464 
  75        -20.0    0.083      34      NA      NA    2510 
  76        -20.0    0.056      52      NA      NA    21764 
  77        -20.0    0.778       1      NA      NA    28050 
  78        -20.0    0.944      20      NA      NA    13343 
  79        -19.9    0.833      23      NA      NA    19030 
  80        -19.9    0.694      52      NA      NA    2948 
  81        -19.9    0.167      23      NA      NA    34606 
  82        -19.9    0.111      53      NA      NA    13584 
  83        -19.9    0.306      66      NA      NA    9257 
  84        -19.9    0.333      30      NA      NA    17710 
  85        -19.9    0.139      31      NA      NA    1011 
  86        -19.9    0.444      22      NA      NA    15465 
  87        -19.9    0.139       7      NA      NA    32749 
  88        -19.9    0.250      45      NA      NA    11090 
  89        -19.9    0.722       1      NA      NA    12595 
  90        -19.9    0.917       1      NA      NA    19980 
  91        -19.8    0.722      23      NA      NA    28049 
  92        -19.8    0.139      19      NA      NA    29192 
  93        -19.8    0.361      39      NA      NA    29847 
  94        -19.8    0.583       3      NA      NA    1272 
  95        -19.8    0.806       2      NA      NA    13169 
  96        -19.7    0.083      13      NA      NA    7536 
  97        -19.7    0.333      27      NA      NA    1268 
  98        -19.7    0.806      22      NA      NA    24656 
  99        -19.7    0.444      25      NA      NA    29837 
 100        -19.7    0.500      38      NA      NA    6681 
clean up unzipped map files
Detected 24 cores, using 24 cores
copying the ramaprob.data file from /opt/ADFRsuite-1.0/CCSBpckgs/ADCP/ramaprob.data to /home/larsmeuser/Projects/ADCP/4DS1/random/random_fnc/kgwwdicqlc
Performing search (200 ADCP runs with 20000000 steps each) ...
0%   10   20   30   40   50   60   70   80   90   100%
|----|----|----|----|----|----|----|----|----|----|


*
*
*
*
**
**
**
**
***
***
***
***
****
****
****
****
*****
*****
*****
*****
******
******
******
******
*******
*******
*******
*******
********
********
********
********
*********
*********
*********
*********
**********
**********
**********
**********
***********
***********
***********
***********
************
************
************
************
*************
*************
*************
*************
**************
**************
**************
**************
***************
***************
***************
***************
****************
****************
****************
****************
*****************
*****************
*****************
*****************
******************
******************
******************
******************
*******************
*******************
*******************
*******************
********************
********************
********************
********************
*********************
*********************
*********************
*********************
**********************
**********************
**********************
**********************
***********************
***********************
***********************
***********************
************************
************************
************************
************************
*************************
*************************
*************************
*************************
**************************
**************************
**************************
**************************
***************************
***************************
***************************
***************************
****************************
****************************
****************************
****************************
****************************
*****************************
*****************************
*****************************
******************************
******************************
******************************
******************************
*******************************
*******************************
*******************************
*******************************
********************************
********************************
********************************
********************************
*********************************
*********************************
*********************************
*********************************
**********************************
**********************************
**********************************
**********************************
***********************************
***********************************
***********************************
***********************************
************************************
************************************
************************************
************************************
*************************************
*************************************
*************************************
*************************************
**************************************
**************************************
**************************************
**************************************
***************************************
***************************************
***************************************
***************************************
****************************************
****************************************
****************************************
****************************************
*****************************************
*****************************************
*****************************************
*****************************************
******************************************
******************************************
******************************************
******************************************
*******************************************
*******************************************
*******************************************
*******************************************
********************************************
********************************************
********************************************
********************************************
*********************************************
*********************************************
*********************************************
*********************************************
**********************************************
**********************************************
**********************************************
**********************************************
***********************************************
***********************************************
***********************************************
***********************************************
************************************************
************************************************
************************************************
************************************************
*************************************************
*************************************************
*************************************************
*************************************************
**************************************************
Docking performed in 9718.32 seconds, i.e. 2 hours 41 minutes 58.322170 seconds 
finish calculating neighbors for 36953 poses with 41.6 seconds
mode |  affinity  | ref. | clust. | rmsd | energy | best |
     | (kcal/mol) | fnc  |  size  | stdv |  stdv  | run  |
-----+------------+------+--------+------+--------+------+
   1        -25.4    0.917      59      NA      NA    4983 
   2        -25.1    1.000      59      NA      NA    3489 
   3        -24.7    0.972     247      NA      NA    23831 
   4        -24.7    0.944      58      NA      NA    22348 
   5        -24.5    0.917      57      NA      NA    21432 
   6        -24.4    0.778      22      NA      NA    22743 
   7        -24.2    0.944      48      NA      NA    24038 
   8        -23.6    0.861      71      NA      NA    18719 
   9        -23.0    0.472      85      NA      NA    35993 
  10        -23.0    0.833      17      NA      NA    28833 
  11        -22.9    0.417      35      NA      NA    15953 
  12        -22.8    0.694      21      NA      NA    24899 
  13        -22.8    0.694      58      NA      NA    34570 
  14        -22.8    0.722      55      NA      NA    1155 
  15        -22.7    0.472      40      NA      NA    25946 
  16        -22.6    0.833      11      NA      NA    22724 
  17        -22.6    0.444      30      NA      NA    7319 
  18        -22.6    0.667      44      NA      NA    14508 
  19        -22.6    0.750      28      NA      NA    33553 
  20        -22.6    0.417      68      NA      NA    31090 
  21        -22.5    0.361      22      NA      NA    8083 
  22        -22.5    0.917       7      NA      NA    31679 
  23        -22.4    0.889      21      NA      NA    8582 
  24        -22.4    0.889       7      NA      NA    26740 
  25        -22.3    0.833      22      NA      NA    23598 
  26        -22.3    0.389      43      NA      NA    33870 
  27        -22.1    0.444      13      NA      NA    29004 
  28        -22.1    0.750      34      NA      NA    20310 
  29        -22.1    0.806      23      NA      NA    7143 
  30        -22.0    0.417      39      NA      NA    29353 
  31        -22.0    0.500      43      NA      NA    35128 
  32        -22.0    0.889      14      NA      NA    31671 
  33        -22.0    0.667      64      NA      NA    32821 
  34        -21.9    0.694      18      NA      NA    9701 
  35        -21.8    0.889       5      NA      NA    15534 
  36        -21.8    0.694      42      NA      NA    12881 
  37        -21.8    0.333      31      NA      NA    35995 
  38        -21.7    0.528      50      NA      NA    12125 
  39        -21.7    0.528      24      NA      NA    12371 
  40        -21.7    0.778      33      NA      NA    192 
  41        -21.7    0.556      19      NA      NA    17495 
  42        -21.7    0.889      25      NA      NA    23788 
  43        -21.7    0.861      16      NA      NA    22712 
  44        -21.6    0.139      40      NA      NA    10433 
  45        -21.6    0.556      36      NA      NA    4399 
  46        -21.6    0.861      29      NA      NA    31661 
  47        -21.6    0.806       4      NA      NA    12883 
  48        -21.6    0.417       4      NA      NA    26738 
  49        -21.6    0.972      15      NA      NA    3429 
  50        -21.5    0.611      34      NA      NA    1338 
  51        -21.5    0.167      57      NA      NA    25449 
  52        -21.5    0.528      46      NA      NA    21823 
  53        -21.5    0.611      15      NA      NA    24714 
  54        -21.5    0.139      40      NA      NA    10024 
  55        -21.5    0.139      12      NA      NA    21061 
  56        -21.5    0.417       2      NA      NA    20897 
  57        -21.4    0.472      39      NA      NA    28996 
  58        -21.3    0.139      19      NA      NA    35462 
  59        -21.3    0.222      23      NA      NA    9297 
  60        -21.3    0.389      30      NA      NA    7320 
  61        -21.2    0.250      30      NA      NA    8084 
  62        -21.2    0.806      12      NA      NA    28818 
  63        -21.2    0.444      38      NA      NA    2905 
  64        -21.2    0.611      45      NA      NA    12741 
  65        -21.2    0.278      27      NA      NA    30242 
  66        -21.2    0.861       6      NA      NA    8564 
  67        -21.1    1.000       4      NA      NA    24040 
  68        -21.1    0.639      18      NA      NA    14729 
  69        -21.1    0.333      33      NA      NA    6021 
  70        -21.1    0.611       9      NA      NA    22507 
  71        -21.0    0.833       2      NA      NA    36151 
  72        -21.0    0.417       5      NA      NA    35997 
  73        -21.0    0.194      25      NA      NA    36424 
  74        -21.0    0.306      11      NA      NA    36000 
  75        -21.0    0.472      28      NA      NA    36147 
  76        -20.9    0.694      17      NA      NA    34926 
  77        -20.9    0.833      16      NA      NA    24901 
  78        -20.9    0.861      16      NA      NA    18688 
  79        -20.9    0.389      49      NA      NA    20521 
  80        -20.9    0.944      23      NA      NA    23566 
  81        -20.9    0.472       7      NA      NA    17906 
  82        -20.8    0.639      51      NA      NA    25783 
  83        -20.8    0.806       1      NA      NA    23588 
  84        -20.8    0.528      16      NA      NA    33395 
  85        -20.8    0.806       3      NA      NA    1164 
  86        -20.8    0.222      64      NA      NA    17281 
  87        -20.7    0.639       2      NA      NA    7695 
  88        -20.7    0.833       7      NA      NA    194 
  89        -20.7    0.722       8      NA      NA    34564 
  90        -20.7    0.250      43      NA      NA    3841 
  91        -20.7    0.389       1      NA      NA    29359 
  92        -20.7    0.111      32      NA      NA    21051 
  93        -20.7    0.472      16      NA      NA    12549 
  94        -20.7    0.639      42      NA      NA    6209 
  95        -20.7    0.361      17      NA      NA    28443 
  96        -20.6    0.250      29      NA      NA    16413 
  97        -20.6    0.611       9      NA      NA    30927 
  98        -20.6    0.528      21      NA      NA    7531 
  99        -20.6    0.778      20      NA      NA    8588 
 100        -20.6    0.417      13      NA      NA    32593 
clean up unzipped map files
Detected 24 cores, using 24 cores
copying the ramaprob.data file from /opt/ADFRsuite-1.0/CCSBpckgs/ADCP/ramaprob.data to /home/larsmeuser/Projects/ADCP/4DS1/random/random_fnc/wsstcefdlc
Performing search (200 ADCP runs with 20000000 steps each) ...
0%   10   20   30   40   50   60   70   80   90   100%
|----|----|----|----|----|----|----|----|----|----|


*
*
*
*
**
**
**
**
***
***
***
***
****
****
****
****
*****
*****
*****
*****
******
******
******
******
*******
*******
*******
*******
********
********
********
********
*********
*********
*********
*********
**********
**********
**********
**********
***********
***********
***********
***********
************
************
************
************
*************
*************
*************
*************
**************
**************
**************
**************
***************
***************
***************
***************
****************
****************
****************
****************
*****************
*****************
*****************
*****************
******************
******************
******************
******************
*******************
*******************
*******************
*******************
********************
********************
********************
********************
*********************
*********************
*********************
*********************
**********************
**********************
**********************
**********************
***********************
***********************
***********************
***********************
************************
************************
************************
************************
*************************
*************************
*************************
*************************
**************************
**************************
**************************
**************************
***************************
***************************
***************************
***************************
****************************
****************************
****************************
****************************
****************************
*****************************
*****************************
*****************************
******************************
******************************
******************************
******************************
*******************************
*******************************
*******************************
*******************************
********************************
********************************
********************************
********************************
*********************************
*********************************
*********************************
*********************************
**********************************
**********************************
**********************************
**********************************
***********************************
***********************************
***********************************
***********************************
************************************
************************************
************************************
************************************
*************************************
*************************************
*************************************
*************************************
**************************************
**************************************
**************************************
**************************************
***************************************
***************************************
***************************************
***************************************
****************************************
****************************************
****************************************
****************************************
*****************************************
*****************************************
*****************************************
*****************************************
******************************************
******************************************
******************************************
******************************************
*******************************************
*******************************************
*******************************************
*******************************************
********************************************
********************************************
********************************************
********************************************
*********************************************
*********************************************
*********************************************
*********************************************
**********************************************
**********************************************
**********************************************
**********************************************
***********************************************
***********************************************
***********************************************
***********************************************
************************************************
************************************************
************************************************
************************************************
*************************************************
*************************************************
*************************************************
*************************************************
**************************************************
Docking performed in 6814.46 seconds, i.e. 1 hours 53 minutes 34.457319 seconds 
finish calculating neighbors for 41653 poses with 29.3 seconds
mode |  affinity  | ref. | clust. | rmsd | energy | best |
     | (kcal/mol) | fnc  |  size  | stdv |  stdv  | run  |
-----+------------+------+--------+------+--------+------+
   1        -21.7    0.861     103      NA      NA    4564 
   2        -21.4    0.000      54      NA      NA    1394 
   3        -20.9    0.861      55      NA      NA    15090 
   4        -20.7    0.056      40      NA      NA    16959 
   5        -20.7    0.111      88      NA      NA    10575 
   6        -20.7    0.222      20      NA      NA    1619 
   7        -20.6    0.167      56      NA      NA    3808 
   8        -20.6    0.722      54      NA      NA    2382 
   9        -20.5    0.889      62      NA      NA    17394 
  10        -20.5    0.167      31      NA      NA    2140 
  11        -20.4    0.250      13      NA      NA    1214 
  12        -20.4    0.111     162      NA      NA    18402 
  13        -20.3    0.778      27      NA      NA    8640 
  14        -20.3    0.778      47      NA      NA    8439 
  15        -20.3    0.111      35      NA      NA    16700 
  16        -20.2    0.111     101      NA      NA    11628 
  17        -20.2    0.139      42      NA      NA    7601 
  18        -20.2    0.222      30      NA      NA    10352 
  19        -20.1    0.167      25      NA      NA    5293 
  20        -20.1    0.278      22      NA      NA    2977 
  21        -20.1    0.111      42      NA      NA    12007 
  22        -20.1    0.750      63      NA      NA    635 
  23        -20.0    0.000      36      NA      NA    7134 
  24        -20.0    0.111      77      NA      NA    11415 
  25        -19.9    0.194      27      NA      NA    1209 
  26        -19.9    0.167      33      NA      NA    15694 
  27        -19.9    0.111      40      NA      NA    14904 
  28        -19.9    0.389      22      NA      NA    15324 
  29        -19.9    0.111      43      NA      NA    12835 
  30        -19.9    0.028       3      NA      NA    1391 
  31        -19.8    0.167      25      NA      NA    13590 
  32        -19.8    0.694      44      NA      NA    443 
  33        -19.8    0.222      44      NA      NA    2793 
  34        -19.7    0.806      54      NA      NA    13231 
  35        -19.6    0.750       3      NA      NA    9354 
  36        -19.5    0.667      47      NA      NA    9364 
  37        -19.4    0.694      21      NA      NA    4807 
  38        -19.4    0.917      29      NA      NA    14047 
  39        -19.4    0.750       1      NA      NA    13229 
  40        -19.3    0.667      56      NA      NA    18253 
  41        -19.3    0.167      37      NA      NA    8920 
  42        -19.3    0.694      18      NA      NA    9756 
  43        -19.3    0.139      32      NA      NA    18025 
  44        -19.3    0.111      67      NA      NA    3574 
  45        -19.2    0.056      35      NA      NA    3377 
  46        -19.2    0.167      20      NA      NA    10354 
  47        -19.2    0.694      18      NA      NA    16471 
  48        -19.2    0.639      47      NA      NA    7991 
  49        -19.1    0.694       1      NA      NA    2390 
  50        -19.1    0.167      31      NA      NA    6942 
  51        -19.1    0.806       6      NA      NA    4365 
  52        -19.1    0.389      13      NA      NA    2588 
  53        -19.1    0.028       5      NA      NA    1396 
  54        -19.1    0.111      26      NA      NA    14454 
  55        -19.0    0.778       3      NA      NA    1876 
  56        -19.0    0.667       1      NA      NA    9361 
  57        -19.0    0.694      17      NA      NA    16251 
  58        -19.0    0.167      33      NA      NA    3985 
  59        -18.9    0.167      17      NA      NA    12392 
  60        -18.9    0.139      30      NA      NA    205 
  61        -18.9    0.139      33      NA      NA    9158 
  62        -18.8    0.667       1      NA      NA    1872 
  63        -18.8    0.167      48      NA      NA    3194 
  64        -18.8    0.139      31      NA      NA    1022 
  65        -18.8    0.444       2      NA      NA    15086 
  66        -18.8    0.111      33      NA      NA    18041 
  67        -18.7    0.139      25      NA      NA    2111 
  68        -18.7    0.167      37      NA      NA    7341 
  69        -18.7    0.167      46      NA      NA    6704 
  70        -18.7    0.194      53      NA      NA    15906 
  71        -18.7    0.111      19      NA      NA    9577 
  72        -18.7    0.917      12      NA      NA    14046 
  73        -18.7    0.250      11      NA      NA    1596 
  74        -18.7    0.028      27      NA      NA    16911 
  75        -18.7    0.111      14      NA      NA    17610 
  76        -18.7    0.417       2      NA      NA    1906 
  77        -18.7    0.111       1      NA      NA    17191 
  78        -18.6    0.750       1      NA      NA    9748 
  79        -18.6    0.722      14      NA      NA    10135 
  80        -18.6    0.222      33      NA      NA    14624 
  81        -18.6    0.194      23      NA      NA    4350 
  82        -18.6    0.806      15      NA      NA    10773 
  83        -18.5    0.389       4      NA      NA    15293 
  84        -18.5    0.139      14      NA      NA    13401 
  85        -18.5    0.694       4      NA      NA    632 
  86        -18.5    0.361      57      NA      NA    6275 
  87        -18.4    0.556      19      NA      NA    14248 
  88        -18.4    0.361      32      NA      NA    4806 
  89        -18.4    0.417       1      NA      NA    4813 
  90        -18.4    0.111       1      NA      NA    215 
  91        -18.4    0.778       1      NA      NA    14054 
  92        -18.4    0.694      16      NA      NA    8614 
  93        -18.4    0.083       9      NA      NA    3344 
  94        -18.3    0.389      14      NA      NA    10774 
  95        -18.3    0.056      46      NA      NA    6050 
  96        -18.3    0.222      23      NA      NA    16088 
  97        -18.3    0.111       1      NA      NA    5298 
  98        -18.3    0.222       2      NA      NA    1178 
  99        -18.3    0.639      15      NA      NA    16462 
 100        -18.3    0.139       1      NA      NA    4363 
clean up unzipped map files
Detected 24 cores, using 24 cores
copying the ramaprob.data file from /opt/ADFRsuite-1.0/CCSBpckgs/ADCP/ramaprob.data to /home/larsmeuser/Projects/ADCP/4DS1/random/random_fnc/vvitrhgrae
Performing search (200 ADCP runs with 20000000 steps each) ...
0%   10   20   30   40   50   60   70   80   90   100%
|----|----|----|----|----|----|----|----|----|----|


*
*
*
*
**
**
**
**
***
***
***
***
****
****
****
****
*****
*****
*****
*****
******
******
******
******
*******
*******
*******
*******
********
********
********
********
*********
*********
*********
*********
**********
**********
**********
**********
***********
***********
***********
***********
************
************
************
************
*************
*************
*************
*************
**************
**************
**************
**************
***************
***************
***************
***************
****************
****************
****************
****************
*****************
*****************
*****************
*****************
******************
******************
******************
******************
*******************
*******************
*******************
*******************
********************
********************
********************
********************
*********************
*********************
*********************
*********************
**********************
**********************
**********************
**********************
***********************
***********************
***********************
***********************
************************
************************
************************
************************
*************************
*************************
*************************
*************************
**************************
**************************
**************************
**************************
***************************
***************************
***************************
***************************
****************************
****************************
****************************
****************************
****************************
*****************************
*****************************
*****************************
******************************
******************************
******************************
******************************
*******************************
*******************************
*******************************
*******************************
********************************
********************************
********************************
********************************
*********************************
*********************************
*********************************
*********************************
**********************************
**********************************
**********************************
**********************************
***********************************
***********************************
***********************************
***********************************
************************************
************************************
************************************
************************************
*************************************
*************************************
*************************************
*************************************
**************************************
**************************************
**************************************
**************************************
***************************************
***************************************
***************************************
***************************************
****************************************
****************************************
****************************************
****************************************
*****************************************
*****************************************
*****************************************
*****************************************
******************************************
******************************************
******************************************
******************************************
*******************************************
*******************************************
*******************************************
*******************************************
********************************************
********************************************
********************************************
********************************************
*********************************************
*********************************************
*********************************************
*********************************************
**********************************************
**********************************************
**********************************************
**********************************************
***********************************************
***********************************************
***********************************************
***********************************************
************************************************
************************************************
************************************************
************************************************
*************************************************
*************************************************
*************************************************
*************************************************
**************************************************
Docking performed in 10039.68 seconds, i.e. 2 hours 47 minutes 19.682324 seconds 
finish calculating neighbors for 36562 poses with 53.0 seconds
mode |  affinity  | ref. | clust. | rmsd | energy | best |
     | (kcal/mol) | fnc  |  size  | stdv |  stdv  | run  |
-----+------------+------+--------+------+--------+------+
   1        -21.7    0.667      34      NA      NA    8840 
   2        -21.2    0.667      73      NA      NA    12935 
   3        -20.9    0.917      36      NA      NA    16962 
   4        -20.8    0.111      27      NA      NA    32957 
   5        -20.4    0.111      56      NA      NA    17948 
   6        -20.4    0.944      69      NA      NA    31885 
   7        -20.4    0.639      92      NA      NA    8805 
   8        -20.4    0.528      58      NA      NA    12614 
   9        -20.2    0.639      38      NA      NA    32074 
  10        -20.1    0.111      92      NA      NA    25922 
  11        -20.1    0.167     165      NA      NA    13296 
  12        -20.1    0.944      48      NA      NA    22080 
  13        -20.0    0.167      33      NA      NA    11914 
  14        -20.0    0.139      45      NA      NA    13107 
  15        -20.0    0.750      28      NA      NA    10694 
  16        -19.9    0.139      46      NA      NA    3329 
  17        -19.8    0.694      22      NA      NA    25391 
  18        -19.8    0.167      31      NA      NA    21576 
  19        -19.8    0.111      29      NA      NA    3993 
  20        -19.8    0.556      43      NA      NA    12066 
  21        -19.7    0.194      82      NA      NA    21941 
  22        -19.7    0.639      75      NA      NA    14395 
  23        -19.7    0.917      42      NA      NA    18992 
  24        -19.7    0.750      35      NA      NA    11410 
  25        -19.6    0.806      36      NA      NA    16763 
  26        -19.6    0.139      32      NA      NA    703 
  27        -19.6    0.806      71      NA      NA    26835 
  28        -19.6    0.222      53      NA      NA    35153 
  29        -19.6    0.111      51      NA      NA    20348 
  30        -19.6    0.611      22      NA      NA    21763 
  31        -19.6    0.667      37      NA      NA    1570 
  32        -19.5    0.583      24      NA      NA    13482 
  33        -19.5    0.750      27      NA      NA    22798 
  34        -19.5    0.167      35      NA      NA    28627 
  35        -19.4    0.111      34      NA      NA    9974 
  36        -19.4    0.611      13      NA      NA    7075 
  37        -19.3    0.444      89      NA      NA    16585 
  38        -19.3    0.500      28      NA      NA    35322 
  39        -19.3    0.889      22      NA      NA    31706 
  40        -19.3    0.944      15      NA      NA    30621 
  41        -19.3    0.167      62      NA      NA    14010 
  42        -19.2    0.889      49      NA      NA    18620 
  43        -19.2    0.750      51      NA      NA    31235 
  44        -19.2    0.694      30      NA      NA    30816 
  45        -19.1    0.722      32      NA      NA    24295 
  46        -19.1    0.556      33      NA      NA    30276 
  47        -19.1    0.111      80      NA      NA    13681 
  48        -19.1    0.333      45      NA      NA    17756 
  49        -19.1    0.583      11      NA      NA    31685 
  50        -19.1    0.278      60      NA      NA    36372 
  51        -18.9    0.722      47      NA      NA    8411 
  52        -18.9    0.139      33      NA      NA    27394 
  53        -18.9    0.111     104      NA      NA    34264 
  54        -18.9    0.167      40      NA      NA    3134 
  55        -18.9    0.083      26      NA      NA    3765 
  56        -18.9    0.222      53      NA      NA    35485 
  57        -18.8    0.139      55      NA      NA    18823 
  58        -18.8    0.861       2      NA      NA    18125 
  59        -18.8    0.528      19      NA      NA    32608 
  60        -18.8    0.194      29      NA      NA    5452 
  61        -18.8    0.083      32      NA      NA    11915 
  62        -18.8    0.167       6      NA      NA    19765 
  63        -18.7    0.472       7      NA      NA    9610 
  64        -18.7    0.194      48      NA      NA    20556 
  65        -18.7    0.611      23      NA      NA    26098 
  66        -18.7    0.833      76      NA      NA    35849 
  67        -18.7    0.889      40      NA      NA    11036 
  68        -18.6    0.583      29      NA      NA    24480 
  69        -18.6    0.778       7      NA      NA    30623 
  70        -18.6    0.194       1      NA      NA    3132 
  71        -18.5    0.139       4      NA      NA    21160 
  72        -18.5    0.417       6      NA      NA    33886 
  73        -18.5    0.333      17      NA      NA    24121 
  74        -18.5    0.222      42      NA      NA    16209 
  75        -18.5    0.083       7      NA      NA    8185 
  76        -18.5    0.111      20      NA      NA    20748 
  77        -18.4    0.250      26      NA      NA    11208 
  78        -18.4    0.583      45      NA      NA    34947 
  79        -18.4    0.611      12      NA      NA    27523 
  80        -18.4    0.667       8      NA      NA    8835 
  81        -18.3    0.250      17      NA      NA    4614 
  82        -18.3    0.250      28      NA      NA    9597 
  83        -18.3    0.111       5      NA      NA    7382 
  84        -18.3    0.250      97      NA      NA    31007 
  85        -18.3    0.000      41      NA      NA    17581 
  86        -18.2    0.333      37      NA      NA    34098 
  87        -18.2    0.139      38      NA      NA    14197 
  88        -18.2    0.139      55      NA      NA    7954 
  89        -18.2    0.083      26      NA      NA    8169 
  90        -18.2    0.167       9      NA      NA    18833 
  91        -18.2    0.278      58      NA      NA    24677 
  92        -18.2    0.139       5      NA      NA    3322 
  93        -18.2    0.000      28      NA      NA    12254 
  94        -18.2    0.111      58      NA      NA    6028 
  95        -18.2    0.139      30      NA      NA    9212 
  96        -18.2    1.000      16      NA      NA    16929 
  97        -18.2    0.194      38      NA      NA    25580 
  98        -18.1    0.806      45      NA      NA    26623 
  99        -18.1    0.194      36      NA      NA    23236 
 100        -18.1    0.167      51      NA      NA    13288 
clean up unzipped map files
Detected 24 cores, using 24 cores
copying the ramaprob.data file from /opt/ADFRsuite-1.0/CCSBpckgs/ADCP/ramaprob.data to /home/larsmeuser/Projects/ADCP/4DS1/random/random_fnc/iylydktnaw
Performing search (200 ADCP runs with 20000000 steps each) ...
0%   10   20   30   40   50   60   70   80   90   100%
|----|----|----|----|----|----|----|----|----|----|


*
*
*
*
**
**
**
**
***
***
***
***
****
****
****
****
*****
*****
*****
*****
******
******
******
******
*******
*******
*******
*******
********
********
********
********
*********
*********
*********
*********
**********
**********
**********
**********
***********
***********
***********
***********
************
************
************
************
*************
*************
*************
*************
**************
**************
**************
**************
***************
***************
***************
***************
****************
****************
****************
****************
*****************
*****************
*****************
*****************
******************
******************
******************
******************
*******************
*******************
*******************
*******************
********************
********************
********************
********************
*********************
*********************
*********************
*********************
**********************
**********************
**********************
**********************
***********************
***********************
***********************
***********************
************************
************************
************************
************************
*************************
*************************
*************************
*************************
**************************
**************************
**************************
**************************
***************************
***************************
***************************
***************************
****************************
****************************
****************************
****************************
****************************
*****************************
*****************************
*****************************
******************************
******************************
******************************
******************************
*******************************
*******************************
*******************************
*******************************
********************************
********************************
********************************
********************************
*********************************
*********************************
*********************************
*********************************
**********************************
**********************************
**********************************
**********************************
***********************************
***********************************
***********************************
***********************************
************************************
************************************
************************************
************************************
*************************************
*************************************
*************************************
*************************************
**************************************
**************************************
**************************************
**************************************
***************************************
***************************************
***************************************
***************************************
****************************************
****************************************
****************************************
****************************************
*****************************************
*****************************************
*****************************************
*****************************************
******************************************
******************************************
******************************************
******************************************
*******************************************
*******************************************
*******************************************
*******************************************
********************************************
********************************************
********************************************
********************************************
*********************************************
*********************************************
*********************************************
*********************************************
**********************************************
**********************************************
**********************************************
**********************************************
***********************************************
***********************************************
***********************************************
***********************************************
************************************************
************************************************
************************************************
************************************************
*************************************************
*************************************************
*************************************************
*************************************************
**************************************************
Docking performed in 9510.12 seconds, i.e. 2 hours 38 minutes 30.120257 seconds 
finish calculating neighbors for 37537 poses with 14.8 seconds
mode |  affinity  | ref. | clust. | rmsd | energy | best |
     | (kcal/mol) | fnc  |  size  | stdv |  stdv  | run  |
-----+------------+------+--------+------+--------+------+
   1        -25.3    0.806      44      NA      NA    11328 
   2        -24.1    0.778      27      NA      NA    10351 
   3        -23.5    0.750      34      NA      NA    11318 
   4        -23.4    0.694      29      NA      NA    10349 
   5        -23.4    0.361      30      NA      NA    11078 
   6        -23.3    0.750       1      NA      NA    11324 
   7        -23.1    0.278      52      NA      NA    7150 
   8        -22.9    0.111      56      NA      NA    2430 
   9        -22.8    0.111      35      NA      NA    1293 
  10        -22.7    0.500      31      NA      NA    6953 
  11        -22.1    0.056      23      NA      NA    5770 
  12        -22.0    0.472      67      NA      NA    12037 
  13        -21.9    0.694      13      NA      NA    11883 
  14        -21.8    0.056      14      NA      NA    10918 
  15        -21.8    0.056       1      NA      NA    10922 
  16        -21.7    0.583      18      NA      NA    9189 
  17        -21.6    0.139      34      NA      NA    2420 
  18        -21.6    0.417      48      NA      NA    9911 
  19        -21.6    0.611       6      NA      NA    10350 
  20        -21.5    0.472      28      NA      NA    894 
  21        -21.5    0.361      28      NA      NA    7707 
  22        -21.4    0.083      22      NA      NA    1643 
  23        -21.3    0.361       6      NA      NA    11057 
  24        -21.3    0.278       4      NA      NA    244 
  25        -21.3    0.556      27      NA      NA    5088 
  26        -21.2    0.500      31      NA      NA    6187 
  27        -21.2    0.361      45      NA      NA    8227 
  28        -21.2    0.444      28      NA      NA    11886 
  29        -21.1    0.806      28      NA      NA    3957 
  30        -21.1    0.500      27      NA      NA    7888 
  31        -21.1    0.222      36      NA      NA    5765 
  32        -21.1    0.083      81      NA      NA    8821 
  33        -21.0    0.361      25      NA      NA    235 
  34        -21.0    0.139      55      NA      NA    481 
  35        -21.0    0.056      32      NA      NA    10920 
  36        -21.0    0.778       6      NA      NA    9173 
  37        -21.0    0.278      18      NA      NA    2672 
  38        -20.9    0.278      46      NA      NA    1079 
  39        -20.9    0.389      68      NA      NA    4552 
  40        -20.9    0.667      45      NA      NA    1804 
  41        -20.8    0.250       3      NA      NA    2676 
  42        -20.8    0.167      15      NA      NA    2422 
  43        -20.8    0.111       7      NA      NA    9341 
  44        -20.8    0.361       1      NA      NA    7700 
  45        -20.7    0.500      15      NA      NA    5968 
  46        -20.7    0.639      17      NA      NA    9190 
  47        -20.7    0.194      23      NA      NA    4333 
  48        -20.6    0.361      35      NA      NA    3196 
  49        -20.6    0.306      48      NA      NA    4687 
  50        -20.5    0.139      22      NA      NA    9377 
  51        -20.5    0.333       4      NA      NA    11049 
  52        -20.5    0.167       1      NA      NA    480 
  53        -20.5    0.611       8      NA      NA    10344 
  54        -20.5    0.222      57      NA      NA    10520 
  55        -20.5    0.444       4      NA      NA    872 
  56        -20.4    0.361       1      NA      NA    6181 
  57        -20.4    0.222       1      NA      NA    7706 
  58        -20.4    0.472       1      NA      NA    2681 
  59        -20.3    0.750      13      NA      NA    11242 
  60        -20.3    0.556       5      NA      NA    5082 
  61        -20.3    0.222       9      NA      NA    884 
  62        -20.3    0.111       9      NA      NA    2855 
  63        -20.3    0.194      16      NA      NA    2677 
  64        -20.2    0.556      15      NA      NA    11038 
  65        -20.2    0.278      18      NA      NA    8988 
  66        -20.2    0.250       1      NA      NA    5762 
  67        -20.2    0.611      35      NA      NA    5568 
  68        -20.1    0.000       7      NA      NA    10132 
  69        -20.1    0.167      30      NA      NA    2845 
  70        -20.1    0.167      30      NA      NA    8080 
  71        -20.1    0.444      18      NA      NA    1428 
  72        -20.1    0.306       2      NA      NA    6177 
  73        -20.1    0.083      15      NA      NA    1616 
  74        -20.1    0.583       2      NA      NA    11884 
  75        -20.0    0.083      14      NA      NA    1289 
  76        -20.0    0.222      23      NA      NA    6947 
  77        -20.0    0.611       2      NA      NA    1812 
  78        -20.0    0.389       1      NA      NA    8233 
  79        -19.9    0.167      19      NA      NA    3012 
  80        -19.9    0.167      45      NA      NA    3741 
  81        -19.8    0.111       1      NA      NA    8236 
  82        -19.8    0.750      33      NA      NA    3959 
  83        -19.8    0.194      52      NA      NA    3376 
  84        -19.8    0.111       1      NA      NA    475 
  85        -19.8    0.556       1      NA      NA    5089 
  86        -19.8    0.472      17      NA      NA    5959 
  87        -19.8    0.556       1      NA      NA    9191 
  88        -19.8    0.167       8      NA      NA    3747 
  89        -19.8    0.167      20      NA      NA    10704 
  90        -19.7    0.472       7      NA      NA    4894 
  91        -19.7    0.056      27      NA      NA    10115 
  92        -19.7    0.194       9      NA      NA    5397 
  93        -19.7    0.167      10      NA      NA    7520 
  94        -19.7    0.611      10      NA      NA    5084 
  95        -19.7    0.333      16      NA      NA    9910 
  96        -19.6    0.417       2      NA      NA    9192 
  97        -19.6    0.250       1      NA      NA    3967 
  98        -19.6    0.611       4      NA      NA    9195 
  99        -19.6    0.500       1      NA      NA    9198 
 100        -19.6    0.389       1      NA      NA    2675 
clean up unzipped map files
Detected 24 cores, using 24 cores
copying the ramaprob.data file from /opt/ADFRsuite-1.0/CCSBpckgs/ADCP/ramaprob.data to /home/larsmeuser/Projects/ADCP/4DS1/random/random_fnc/whcitwrscg
Performing search (200 ADCP runs with 20000000 steps each) ...
0%   10   20   30   40   50   60   70   80   90   100%
|----|----|----|----|----|----|----|----|----|----|


*
*
*
*
**
**
**
**
***
***
***
***
****
****
****
****
*****
*****
*****
*****
******
******
******
******
*******
*******
*******
*******
********
********
********
********
*********
*********
*********
*********
**********
**********
**********
**********
***********
***********
***********
***********
************
************
************
************
*************
*************
*************
*************
**************
**************
**************
**************
***************
***************
***************
***************
****************
****************
****************
****************
*****************
*****************
*****************
*****************
******************
******************
******************
******************
*******************
*******************
*******************
*******************
********************
********************
********************
********************
*********************
*********************
*********************
*********************
**********************
**********************
**********************
**********************
***********************
***********************
***********************
***********************
************************
************************
************************
************************
*************************
*************************
*************************
*************************
**************************
**************************
**************************
**************************
***************************
***************************
***************************
***************************
****************************
****************************
****************************
****************************
****************************
*****************************
*****************************
*****************************
******************************
******************************
******************************
******************************
*******************************
*******************************
*******************************
*******************************
********************************
********************************
********************************
********************************
*********************************
*********************************
*********************************
*********************************
**********************************
**********************************
**********************************
**********************************
***********************************
***********************************
***********************************
***********************************
************************************
************************************
************************************
************************************
*************************************
*************************************
*************************************
*************************************
**************************************
**************************************
**************************************
**************************************
***************************************
***************************************
***************************************
***************************************
****************************************
****************************************
****************************************
****************************************
*****************************************
*****************************************
*****************************************
*****************************************
******************************************
******************************************
******************************************
******************************************
*******************************************
*******************************************
*******************************************
*******************************************
********************************************
********************************************
********************************************
********************************************
*********************************************
*********************************************
*********************************************
*********************************************
**********************************************
**********************************************
**********************************************
**********************************************
***********************************************
***********************************************
***********************************************
***********************************************
************************************************
************************************************
************************************************
************************************************
*************************************************
*************************************************
*************************************************
*************************************************
**************************************************
Docking performed in 9434.08 seconds, i.e. 2 hours 37 minutes 14.076992 seconds 
finish calculating neighbors for 37516 poses with 60.5 seconds
mode |  affinity  | ref. | clust. | rmsd | energy | best |
     | (kcal/mol) | fnc  |  size  | stdv |  stdv  | run  |
-----+------------+------+--------+------+--------+------+
   1        -21.6    0.861     107      NA      NA    15137 
   2        -21.5    0.972      30      NA      NA    22146 
   3        -21.5    0.194      54      NA      NA    6172 
   4        -21.3    0.833      50      NA      NA    25349 
   5        -21.2    0.694      49      NA      NA    27021 
   6        -20.9    0.889      45      NA      NA    2226 
   7        -20.7    0.889      92      NA      NA    26094 
   8        -20.7    0.139      18      NA      NA    12515 
   9        -20.7    0.694      51      NA      NA    11750 
  10        -20.6    0.167      44      NA      NA    19385 
  11        -20.5    0.861       6      NA      NA    22137 
  12        -20.4    0.167      41      NA      NA    21926 
  13        -20.3    0.833      53      NA      NA    21408 
  14        -20.3    0.194      41      NA      NA    36043 
  15        -20.2    0.139      46      NA      NA    18385 
  16        -20.2    0.167      33      NA      NA    16935 
  17        -20.1    0.139      48      NA      NA    37095 
  18        -20.1    0.222      36      NA      NA    7096 
  19        -20.0    0.944      47      NA      NA    15138 
  20        -20.0    0.194     122      NA      NA    12720 
  21        -20.0    0.583      44      NA      NA    30740 
  22        -19.9    0.167     184      NA      NA    8125 
  23        -19.9    0.833      38      NA      NA    32108 
  24        -19.9    0.167      53      NA      NA    12506 
  25        -19.9    0.222      42      NA      NA    32273 
  26        -19.9    0.111      45      NA      NA    10545 
  27        -19.9    0.194      30      NA      NA    24222 
  28        -19.8    0.167      41      NA      NA    11430 
  29        -19.8    0.778      37      NA      NA    2485 
  30        -19.8    0.750       3      NA      NA    20534 
  31        -19.8    0.750       5      NA      NA    24958 
  32        -19.8    0.139      29      NA      NA    3862 
  33        -19.8    0.778      20      NA      NA    1666 
  34        -19.8    0.111      19      NA      NA    26664 
  35        -19.8    0.778       1      NA      NA    20535 
  36        -19.7    0.111      91      NA      NA    12124 
  37        -19.7    0.139      30      NA      NA    13859 
  38        -19.7    0.833      26      NA      NA    20111 
  39        -19.7    0.139      18      NA      NA    26667 
  40        -19.7    0.167      16      NA      NA    27258 
  41        -19.6    0.222      46      NA      NA    7452 
  42        -19.6    0.806      36      NA      NA    18756 
  43        -19.6    0.250      45      NA      NA    25770 
  44        -19.6    0.222      25      NA      NA    29323 
  45        -19.6    0.139      39      NA      NA    34681 
  46        -19.6    0.111      35      NA      NA    28157 
  47        -19.6    0.194      27      NA      NA    33726 
  48        -19.6    0.139      61      NA      NA    13629 
  49        -19.5    0.167      26      NA      NA    34263 
  50        -19.5    0.750      89      NA      NA    17801 
  51        -19.5    0.889      16      NA      NA    8773 
  52        -19.5    0.167      29      NA      NA    27585 
  53        -19.5    0.167      17      NA      NA    20943 
  54        -19.4    0.750      30      NA      NA    32111 
  55        -19.4    0.139       7      NA      NA    28752 
  56        -19.4    0.056      42      NA      NA    9425 
  57        -19.4    0.194      42      NA      NA    23156 
  58        -19.4    0.139      11      NA      NA    36640 
  59        -19.3    0.194      46      NA      NA    23309 
  60        -19.3    0.111     102      NA      NA    18157 
  61        -19.3    0.583      41      NA      NA    11730 
  62        -19.3    0.194      47      NA      NA    20934 
  63        -19.3    0.750      41      NA      NA    522 
  64        -19.3    0.833       1      NA      NA    21771 
  65        -19.3    0.861      28      NA      NA    33381 
  66        -19.3    0.806      25      NA      NA    24950 
  67        -19.3    0.194      33      NA      NA    26483 
  68        -19.3    0.111      18      NA      NA    35574 
  69        -19.3    0.167      14      NA      NA    8116 
  70        -19.3    0.167       4      NA      NA    19754 
  71        -19.2    0.194      47      NA      NA    33558 
  72        -19.1    0.111      25      NA      NA    26866 
  73        -19.1    0.222      39      NA      NA    37515 
  74        -19.1    0.222      54      NA      NA    29696 
  75        -19.1    0.111      25      NA      NA    17499 
  76        -19.1    0.222      37      NA      NA    6906 
  77        -19.1    0.139      56      NA      NA    34085 
  78        -19.1    0.222      32      NA      NA    4233 
  79        -19.1    0.111      17      NA      NA    12134 
  80        -19.1    0.194      35      NA      NA    15729 
  81        -19.1    0.222      44      NA      NA    13151 
  82        -19.0    0.111       7      NA      NA    16674 
  83        -19.0    0.806       8      NA      NA    2459 
  84        -19.0    0.194      41      NA      NA    9595 
  85        -19.0    0.333      30      NA      NA    4632 
  86        -19.0    0.167      28      NA      NA    34835 
  87        -19.0    0.083      18      NA      NA    5947 
  88        -19.0    0.056      44      NA      NA    7792 
  89        -19.0    0.167      28      NA      NA    19745 
  90        -19.0    0.194      25      NA      NA    26307 
  91        -18.9    0.833      36      NA      NA    2229 
  92        -18.9    0.194      42      NA      NA    11222 
  93        -18.9    0.139       2      NA      NA    27752 
  94        -18.9    1.000       1      NA      NA    1672 
  95        -18.9    0.694      13      NA      NA    21745 
  96        -18.9    0.778       1      NA      NA    2492 
  97        -18.9    0.111      51      NA      NA    12315 
  98        -18.8    0.194      15      NA      NA    26300 
  99        -18.8    0.611      22      NA      NA    17677 
 100        -18.8    0.500      15      NA      NA    23521 
clean up unzipped map files
Detected 24 cores, using 24 cores
copying the ramaprob.data file from /opt/ADFRsuite-1.0/CCSBpckgs/ADCP/ramaprob.data to /home/larsmeuser/Projects/ADCP/4DS1/random/random_fnc/ilhtgamseq
Performing search (200 ADCP runs with 20000000 steps each) ...
0%   10   20   30   40   50   60   70   80   90   100%
|----|----|----|----|----|----|----|----|----|----|


*
*
*
*
**
**
**
**
***
***
***
***
****
****
****
****
*****
*****
*****
*****
******
******
******
******
*******
*******
*******
*******
********
********
********
********
*********
*********
*********
*********
**********
**********
**********
**********
***********
***********
***********
***********
************
************
************
************
*************
*************
*************
*************
**************
**************
**************
**************
***************
***************
***************
***************
****************
****************
****************
****************
*****************
*****************
*****************
*****************
******************
******************
******************
******************
*******************
*******************
*******************
*******************
********************
********************
********************
********************
*********************
*********************
*********************
*********************
**********************
**********************
**********************
**********************
***********************
***********************
***********************
***********************
************************
************************
************************
************************
*************************
*************************
*************************
*************************
**************************
**************************
**************************
**************************
***************************
***************************
***************************
***************************
****************************
****************************
****************************
****************************
****************************
*****************************
*****************************
*****************************
******************************
******************************
******************************
******************************
*******************************
*******************************
*******************************
*******************************
********************************
********************************
********************************
********************************
*********************************
*********************************
*********************************
*********************************
**********************************
**********************************
**********************************
**********************************
***********************************
***********************************
***********************************
***********************************
************************************
************************************
************************************
************************************
*************************************
*************************************
*************************************
*************************************
**************************************
**************************************
**************************************
**************************************
***************************************
***************************************
***************************************
***************************************
****************************************
****************************************
****************************************
****************************************
*****************************************
*****************************************
*****************************************
*****************************************
******************************************
******************************************
******************************************
******************************************
*******************************************
*******************************************
*******************************************
*******************************************
********************************************
********************************************
********************************************
********************************************
*********************************************
*********************************************
*********************************************
*********************************************
**********************************************
**********************************************
**********************************************
**********************************************
***********************************************
***********************************************
***********************************************
***********************************************
************************************************
************************************************
************************************************
************************************************
*************************************************
*************************************************
*************************************************
*************************************************
**************************************************
Docking performed in 7007.62 seconds, i.e. 1 hours 56 minutes 47.615884 seconds 
finish calculating neighbors for 41570 poses with 60.2 seconds
mode |  affinity  | ref. | clust. | rmsd | energy | best |
     | (kcal/mol) | fnc  |  size  | stdv |  stdv  | run  |
-----+------------+------+--------+------+--------+------+
   1        -21.7    0.972     248      NA      NA    12581 
   2        -21.6    0.972     158      NA      NA    15588 
   3        -20.9    0.139      43      NA      NA    15392 
   4        -20.8    1.000      86      NA      NA    33764 
   5        -20.8    0.111      46      NA      NA    31737 
   6        -20.4    0.917      42      NA      NA    39512 
   7        -20.4    0.722      81      NA      NA    37385 
   8        -20.3    0.889      32      NA      NA    34020 
   9        -20.0    0.083      77      NA      NA    1849 
  10        -19.8    0.944       6      NA      NA    39258 
  11        -19.7    0.056      50      NA      NA    4342 
  12        -19.6    0.556      58      NA      NA    40663 
  13        -19.6    0.972      35      NA      NA    26276 
  14        -19.6    0.889      30      NA      NA    37867 
  15        -19.5    0.917      41      NA      NA    23703 
  16        -19.5    0.194      68      NA      NA    1187 
  17        -19.5    0.333      51      NA      NA    20658 
  18        -19.5    0.944       3      NA      NA    16870 
  19        -19.5    0.861      38      NA      NA    24347 
  20        -19.3    0.833      35      NA      NA    21294 
  21        -19.3    0.694      31      NA      NA    36217 
  22        -19.3    0.694      19      NA      NA    29781 
  23        -19.3    0.139       6      NA      NA    18146 
  24        -19.3    0.139      18      NA      NA    14761 
  25        -19.3    0.056      23      NA      NA    30741 
  26        -19.2    0.806      29      NA      NA    34624 
  27        -19.2    0.694      38      NA      NA    4533 
  28        -19.2    0.111      16      NA      NA    14766 
  29        -19.2    0.667      22      NA      NA    24110 
  30        -19.2    0.056       6      NA      NA    4092 
  31        -19.2    0.083      56      NA      NA    25882 
  32        -19.1    0.222      67      NA      NA    26520 
  33        -19.1    0.111      31      NA      NA    20878 
  34        -19.1    0.111      11      NA      NA    4080 
  35        -19.0    0.778      50      NA      NA    13682 
  36        -19.0    0.861      71      NA      NA    3550 
  37        -19.0    0.083      30      NA      NA    11672 
  38        -18.9    0.139     472      NA      NA    9400 
  39        -18.9    0.750      18      NA      NA    410 
  40        -18.9    0.944       2      NA      NA    32791 
  41        -18.9    1.000       5      NA      NA    35556 
  42        -18.9    0.750      38      NA      NA    36946 
  43        -18.9    0.861      29      NA      NA    33722 
  44        -18.9    0.083      44      NA      NA    20419 
  45        -18.8    0.444      59      NA      NA    29072 
  46        -18.7    0.194       9      NA      NA    4082 
  47        -18.7    0.028      31      NA      NA    3869 
  48        -18.7    0.139      86      NA      NA    32600 
  49        -18.7    0.250      36      NA      NA    6317 
  50        -18.7    0.028      25      NA      NA    23315 
  51        -18.7    0.167      18      NA      NA    11282 
  52        -18.7    0.139      11      NA      NA    20873 
  53        -18.7    0.639      27      NA      NA    29786 
  54        -18.6    0.694      43      NA      NA    10000 
  55        -18.6    0.917       9      NA      NA    28511 
  56        -18.6    0.028      17      NA      NA    24800 
  57        -18.6    0.972      12      NA      NA    12544 
  58        -18.6    0.694      24      NA      NA    36700 
  59        -18.6    0.056      10      NA      NA    18116 
  60        -18.6    0.667      29      NA      NA    41111 
  61        -18.6    0.361      47      NA      NA    566 
  62        -18.6    0.278      27      NA      NA    12202 
  63        -18.5    0.722      18      NA      NA    5955 
  64        -18.5    0.194      30      NA      NA    10420 
  65        -18.5    0.111       1      NA      NA    4333 
  66        -18.5    0.472      14      NA      NA    9593 
  67        -18.5    0.944       6      NA      NA    39242 
  68        -18.5    0.833       1      NA      NA    36947 
  69        -18.5    0.500      46      NA      NA    32787 
  70        -18.5    0.139       1      NA      NA    30737 
  71        -18.5    0.222      28      NA      NA    33378 
  72        -18.5    0.639      24      NA      NA    17683 
  73        -18.5    0.306      17      NA      NA    14980 
  74        -18.4    0.806      32      NA      NA    14763 
  75        -18.4    0.222      36      NA      NA    29324 
  76        -18.4    0.917       3      NA      NA    28507 
  77        -18.4    0.833      11      NA      NA    33566 
  78        -18.3    0.806       1      NA      NA    13675 
  79        -18.3    0.139       2      NA      NA    4084 
  80        -18.3    0.889       1      NA      NA    39280 
  81        -18.3    0.639      12      NA      NA    34207 
  82        -18.3    0.667      23      NA      NA    22658 
  83        -18.2    0.667      24      NA      NA    34625 
  84        -18.2    0.500       9      NA      NA    18518 
  85        -18.2    0.139       2      NA      NA    23320 
  86        -18.2    0.694      43      NA      NA    26883 
  87        -18.2    0.333      19      NA      NA    27528 
  88        -18.2    0.194      33      NA      NA    31133 
  89        -18.2    0.750      48      NA      NA    5741 
  90        -18.2    0.444      73      NA      NA    21543 
  91        -18.2    0.278      16      NA      NA    14581 
  92        -18.2    0.722      28      NA      NA    8940 
  93        -18.2    0.167      14      NA      NA    4334 
  94        -18.2    0.778      19      NA      NA    28874 
  95        -18.1    0.667       1      NA      NA    28546 
  96        -18.1    0.806      23      NA      NA    34782 
  97        -18.1    0.083      30      NA      NA    28368 
  98        -18.1    0.778       6      NA      NA    24345 
  99        -18.1    0.139      26      NA      NA    15342 
 100        -18.1    0.778       1      NA      NA    36950 
clean up unzipped map files
Detected 24 cores, using 24 cores
copying the ramaprob.data file from /opt/ADFRsuite-1.0/CCSBpckgs/ADCP/ramaprob.data to /home/larsmeuser/Projects/ADCP/4DS1/random/random_fnc/nrpkctatgi
Performing search (200 ADCP runs with 20000000 steps each) ...
0%   10   20   30   40   50   60   70   80   90   100%
|----|----|----|----|----|----|----|----|----|----|


*
*
*
*
**
**
**
**
***
***
***
***
****
****
****
****
*****
*****
*****
*****
******
******
******
******
*******
*******
*******
*******
********
********
********
********
*********
*********
*********
*********
**********
**********
**********
**********
***********
***********
***********
***********
************
************
************
************
*************
*************
*************
*************
**************
**************
**************
**************
***************
***************
***************
***************
****************
****************
****************
****************
*****************
*****************
*****************
*****************
******************
******************
******************
******************
*******************
*******************
*******************
*******************
********************
********************
********************
********************
*********************
*********************
*********************
*********************
**********************
**********************
**********************
**********************
***********************
***********************
***********************
***********************
************************
************************
************************
************************
*************************
*************************
*************************
*************************
**************************
**************************
**************************
**************************
***************************
***************************
***************************
***************************
****************************
****************************
****************************
****************************
****************************
*****************************
*****************************
*****************************
******************************
******************************
******************************
******************************
*******************************
*******************************
*******************************
*******************************
********************************
********************************
********************************
********************************
*********************************
*********************************
*********************************
*********************************
**********************************
**********************************
**********************************
**********************************
***********************************
***********************************
***********************************
***********************************
************************************
************************************
************************************
************************************
*************************************
*************************************
*************************************
*************************************
**************************************
**************************************
**************************************
**************************************
***************************************
***************************************
***************************************
***************************************
****************************************
****************************************
****************************************
****************************************
*****************************************
*****************************************
*****************************************
*****************************************
******************************************
******************************************
******************************************
******************************************
*******************************************
*******************************************
*******************************************
*******************************************
********************************************
********************************************
********************************************
********************************************
*********************************************
*********************************************
*********************************************
*********************************************
**********************************************
**********************************************
**********************************************
**********************************************
***********************************************
***********************************************
***********************************************
***********************************************
************************************************
************************************************
************************************************
************************************************
*************************************************
*************************************************
*************************************************
*************************************************
**************************************************
Docking performed in 7994.67 seconds, i.e. 2 hours 13 minutes 14.667366 seconds 
finish calculating neighbors for 37125 poses with 12.9 seconds
mode |  affinity  | ref. | clust. | rmsd | energy | best |
     | (kcal/mol) | fnc  |  size  | stdv |  stdv  | run  |
-----+------------+------+--------+------+--------+------+
   1        -20.4    0.083     114      NA      NA    5695 
   2        -20.0    0.056      19      NA      NA    694 
   3        -19.5    0.056      16      NA      NA    4909 
   4        -19.2    0.333      53      NA      NA    8998 
   5        -19.1    0.806      47      NA      NA    8479 
   6        -19.0    0.917      11      NA      NA    8250 
   7        -19.0    0.417      90      NA      NA    7913 
   8        -18.6    0.083      35      NA      NA    4936 
   9        -18.6    1.000      24      NA      NA    8048 
  10        -18.4    0.139      59      NA      NA    3139 
  11        -18.3    0.528      56      NA      NA    446 
  12        -18.1    0.972      58      NA      NA    8244 
  13        -18.1    0.083      11      NA      NA    688 
  14        -18.0    0.389      26      NA      NA    1850 
  15        -18.0    0.417      72      NA      NA    7195 
  16        -17.9    0.083      27      NA      NA    1410 
  17        -17.8    0.083      75      NA      NA    5690 
  18        -17.4    0.278      49      NA      NA    2044 
  19        -17.2    0.083       5      NA      NA    6117 
  20        -17.1    0.944       4      NA      NA    7722 
  21        -17.1    0.417      40      NA      NA    7715 
  22        -17.0    0.278      22      NA      NA    6641 
  23        -16.9    0.111      12      NA      NA    4875 
  24        -16.9    0.139      37      NA      NA    3918 
  25        -16.6    0.472      21      NA      NA    6815 
  26        -16.5    0.250       1      NA      NA    2043 
  27        -16.5    0.056      30      NA      NA    2764 
  28        -16.3    0.167      31      NA      NA    8836 
  29        -16.2    0.306       9      NA      NA    1822 
  30        -16.2    0.361      25      NA      NA    4276 
  31        -16.2    0.444       2      NA      NA    452 
  32        -16.2    0.111      27      NA      NA    7360 
  33        -16.1    0.083       6      NA      NA    5693 
  34        -16.1    0.056      23      NA      NA    5630 
  35        -16.1    0.417      10      NA      NA    7191 
  36        -16.0    0.083       2      NA      NA    6081 
  37        -16.0    0.139       4      NA      NA    4882 
  38        -15.9    0.361       5      NA      NA    6819 
  39        -15.9    0.167      52      NA      NA    5454 
  40        -15.9    0.472      10      NA      NA    7848 
  41        -15.9    0.111      42      NA      NA    5910 
  42        -15.9    0.139      40      NA      NA    4543 
  43        -15.9    0.528       2      NA      NA    392 
  44        -15.8    0.111       2      NA      NA    613 
  45        -15.8    0.250      24      NA      NA    7716 
  46        -15.8    0.944       1      NA      NA    8248 
  47        -15.8    0.500       9      NA      NA    390 
  48        -15.7    0.167       2      NA      NA    4539 
  49        -15.7    0.750      15      NA      NA    8043 
  50        -15.6    0.194      32      NA      NA    3502 
  51        -15.6    0.528       5      NA      NA    6796 
  52        -15.6    0.083       2      NA      NA    1370 
  53        -15.6    0.167       1      NA      NA    4280 
  54        -15.6    0.361      11      NA      NA    1605 
  55        -15.5    0.111       5      NA      NA    1418 
  56        -15.5    0.306      22      NA      NA    5256 
  57        -15.5    0.361       3      NA      NA    1813 
  58        -15.5    0.083       9      NA      NA    7364 
  59        -15.5    0.500      17      NA      NA    3317 
  60        -15.5    0.472       2      NA      NA    203 
  61        -15.3    0.694       2      NA      NA    8424 
  62        -15.2    0.111       6      NA      NA    689 
  63        -15.2    0.389      15      NA      NA    2245 
  64        -15.2    0.111       2      NA      NA    606 
  65        -15.2    0.583       7      NA      NA    8423 
  66        -15.1    0.194       1      NA      NA    8830 
  67        -15.1    0.056       2      NA      NA    691 
  68        -15.1    0.222      40      NA      NA    2042 
  69        -15.1    0.500       1      NA      NA    8939 
  70        -15.1    0.417      13      NA      NA    8938 
  71        -15.1    0.111      33      NA      NA    2762 
  72        -15.1    0.750       1      NA      NA    8047 
  73        -15.1    0.306       3      NA      NA    6621 
  74        -15.1    0.139      15      NA      NA    6313 
  75        -15.1    0.639      16      NA      NA    1845 
  76        -15.0    0.111      11      NA      NA    3917 
  77        -15.0    0.167      28      NA      NA    8827 
  78        -15.0    0.361       6      NA      NA    1842 
  79        -14.9    0.194      15      NA      NA    6121 
  80        -14.9    0.083      31      NA      NA    850 
  81        -14.9    0.056       5      NA      NA    1361 
  82        -14.9    0.056      26      NA      NA    5070 
  83        -14.9    0.167      30      NA      NA    5258 
  84        -14.9    0.083      33      NA      NA    4278 
  85        -14.9    0.083       3      NA      NA    4851 
  86        -14.9    0.528       4      NA      NA    6785 
  87        -14.9    0.056       1      NA      NA    692 
  88        -14.9    0.194      17      NA      NA    217 
  89        -14.8    0.444       4      NA      NA    6818 
  90        -14.8    0.528       1      NA      NA    381 
  91        -14.8    0.250       6      NA      NA    6649 
  92        -14.7    0.167       5      NA      NA    3505 
  93        -14.7    0.528       1      NA      NA    1846 
  94        -14.7    0.083       1      NA      NA    602 
  95        -14.7    0.056       3      NA      NA    5608 
  96        -14.6    0.139       8      NA      NA    3873 
  97        -14.6    0.083       2      NA      NA    600 
  98        -14.6    0.083       3      NA      NA    5652 
  99        -14.6    0.306      12      NA      NA    6642 
 100        -14.6    0.111       6      NA      NA    1354 
clean up unzipped map files
Detected 24 cores, using 24 cores
copying the ramaprob.data file from /opt/ADFRsuite-1.0/CCSBpckgs/ADCP/ramaprob.data to /home/larsmeuser/Projects/ADCP/4DS1/random/random_fnc/mvhrgtghvm
Performing search (200 ADCP runs with 20000000 steps each) ...
0%   10   20   30   40   50   60   70   80   90   100%
|----|----|----|----|----|----|----|----|----|----|


*
*
*
*
**
**
**
**
***
***
***
***
****
****
****
****
*****
*****
*****
*****
******
******
******
******
*******
*******
*******
*******
********
********
********
********
*********
*********
*********
*********
**********
**********
**********
**********
***********
***********
***********
***********
************
************
************
************
*************
*************
*************
*************
**************
**************
**************
**************
***************
***************
***************
***************
****************
****************
****************
****************
*****************
*****************
*****************
*****************
******************
******************
******************
******************
*******************
*******************
*******************
*******************
********************
********************
********************
********************
*********************
*********************
*********************
*********************
**********************
**********************
**********************
**********************
***********************
***********************
***********************
***********************
************************
************************
************************
************************
*************************
*************************
*************************
*************************
**************************
**************************
**************************
**************************
***************************
***************************
***************************
***************************
****************************
****************************
****************************
****************************
****************************
*****************************
*****************************
*****************************
******************************
******************************
******************************
******************************
*******************************
*******************************
*******************************
*******************************
********************************
********************************
********************************
********************************
*********************************
*********************************
*********************************
*********************************
**********************************
**********************************
**********************************
**********************************
***********************************
***********************************
***********************************
***********************************
************************************
************************************
************************************
************************************
*************************************
*************************************
*************************************
*************************************
**************************************
**************************************
**************************************
**************************************
***************************************
***************************************
***************************************
***************************************
****************************************
****************************************
****************************************
****************************************
*****************************************
*****************************************
*****************************************
*****************************************
******************************************
******************************************
******************************************
******************************************
*******************************************
*******************************************
*******************************************
*******************************************
********************************************
********************************************
********************************************
********************************************
*********************************************
*********************************************
*********************************************
*********************************************
**********************************************
**********************************************
**********************************************
**********************************************
***********************************************
***********************************************
***********************************************
***********************************************
************************************************
************************************************
************************************************
************************************************
*************************************************
*************************************************
*************************************************
*************************************************
**************************************************
Docking performed in 8097.71 seconds, i.e. 2 hours 14 minutes 57.712941 seconds 
finish calculating neighbors for 38103 poses with 59.2 seconds
mode |  affinity  | ref. | clust. | rmsd | energy | best |
     | (kcal/mol) | fnc  |  size  | stdv |  stdv  | run  |
-----+------------+------+--------+------+--------+------+
   1        -20.7    0.667     143      NA      NA    28169 
   2        -19.9    0.583      83      NA      NA    31017 
   3        -19.9    0.778      29      NA      NA    21798 
   4        -19.8    0.944      77      NA      NA    10083 
   5        -19.7    0.694       1      NA      NA    31009 
   6        -19.5    0.722      26      NA      NA    2387 
   7        -19.5    0.111      56      NA      NA    37491 
   8        -19.4    0.556      35      NA      NA    37090 
   9        -19.4    0.694      52      NA      NA    10423 
  10        -19.4    0.861      45      NA      NA    7825 
  11        -19.2    0.917      54      NA      NA    38102 
  12        -19.0    0.417      39      NA      NA    10841 
  13        -18.9    0.028      41      NA      NA    23515 
  14        -18.9    0.500      53      NA      NA    30531 
  15        -18.9    0.194      19      NA      NA    20849 
  16        -18.8    0.417     103      NA      NA    26567 
  17        -18.8    0.694      27      NA      NA    24926 
  18        -18.8    0.611      12      NA      NA    16873 
  19        -18.7    0.722      22      NA      NA    29216 
  20        -18.7    0.556      68      NA      NA    22716 
  21        -18.6    0.639     113      NA      NA    22200 
  22        -18.6    0.528      61      NA      NA    31180 
  23        -18.6    0.667      26      NA      NA    1331 
  24        -18.5    0.667      38      NA      NA    26141 
  25        -18.5    0.667      22      NA      NA    37096 
  26        -18.5    0.972      43      NA      NA    35842 
  27        -18.5    0.500      13      NA      NA    17462 
  28        -18.5    0.806      77      NA      NA    30228 
  29        -18.4    0.167      35      NA      NA    29542 
  30        -18.4    0.000      48      NA      NA    34983 
  31        -18.4    0.583      39      NA      NA    25117 
  32        -18.4    0.500      40      NA      NA    9839 
  33        -18.4    0.944      10      NA      NA    36703 
  34        -18.3    0.139      37      NA      NA    11870 
  35        -18.3    0.833      22      NA      NA    35624 
  36        -18.3    0.583       2      NA      NA    21045 
  37        -18.3    0.944       7      NA      NA    10035 
  38        -18.2    0.583       1      NA      NA    10431 
  39        -18.2    0.472      20      NA      NA    38093 
  40        -18.2    0.333      80      NA      NA    12218 
  41        -18.1    0.639       1      NA      NA    2378 
  42        -18.1    0.694      45      NA      NA    29211 
  43        -18.1    0.194      93      NA      NA    16531 
  44        -18.1    0.389      92      NA      NA    2963 
  45        -18.0    0.139      17      NA      NA    19738 
  46        -18.0    0.722      34      NA      NA    1119 
  47        -18.0    0.056      45      NA      NA    34041 
  48        -18.0    0.444      37      NA      NA    34226 
  49        -18.0    0.083      39      NA      NA    15759 
  50        -17.9    0.278      51      NA      NA    18383 
  51        -17.9    0.500      46      NA      NA    17441 
  52        -17.9    0.833       4      NA      NA    25680 
  53        -17.9    0.389      19      NA      NA    22357 
  54        -17.9    0.056      43      NA      NA    4413 
  55        -17.8    0.361      57      NA      NA    21238 
  56        -17.8    0.111      47      NA      NA    6610 
  57        -17.8    0.111      18      NA      NA    14415 
  58        -17.8    0.444      27      NA      NA    11547 
  59        -17.8    0.111      26      NA      NA    9290 
  60        -17.8    0.528      46      NA      NA    2751 
  61        -17.8    0.167      29      NA      NA    20833 
  62        -17.8    0.694      29      NA      NA    13677 
  63        -17.8    0.194      44      NA      NA    23909 
  64        -17.8    0.222      18      NA      NA    27946 
  65        -17.7    0.361      54      NA      NA    28367 
  66        -17.7    0.583      27      NA      NA    12595 
  67        -17.7    0.333       5      NA      NA    12594 
  68        -17.7    0.333      36      NA      NA    18388 
  69        -17.7    0.139      37      NA      NA    34757 
  70        -17.7    0.111      21      NA      NA    8188 
  71        -17.6    0.556      27      NA      NA    33856 
  72        -17.6    0.222      40      NA      NA    5278 
  73        -17.6    0.917      33      NA      NA    27402 
  74        -17.6    0.250      48      NA      NA    24710 
  75        -17.6    0.222      47      NA      NA    19201 
  76        -17.6    0.833      23      NA      NA    10230 
  77        -17.6    0.111      31      NA      NA    3181 
  78        -17.5    0.639      19      NA      NA    2377 
  79        -17.5    0.222      61      NA      NA    7438 
  80        -17.5    0.083      47      NA      NA    28619 
  81        -17.5    0.028      40      NA      NA    15408 
  82        -17.5    0.861      12      NA      NA    10027 
  83        -17.5    0.139      48      NA      NA    33422 
  84        -17.5    0.194      20      NA      NA    4612 
  85        -17.5    0.806       5      NA      NA    24078 
  86        -17.5    0.139      55      NA      NA    29022 
  87        -17.5    0.889       5      NA      NA    25704 
  88        -17.5    0.167      42      NA      NA    16375 
  89        -17.5    0.639      43      NA      NA    25909 
  90        -17.4    0.167      30      NA      NA    17089 
  91        -17.4    0.222      45      NA      NA    17995 
  92        -17.4    0.972       9      NA      NA    34384 
  93        -17.4    0.444      36      NA      NA    37270 
  94        -17.4    0.889       2      NA      NA    30232 
  95        -17.3    0.083      22      NA      NA    16192 
  96        -17.3    0.306       6      NA      NA    11696 
  97        -17.3    0.278      53      NA      NA    23321 
  98        -17.3    0.194       2      NA      NA    4606 
  99        -17.3    0.139      14      NA      NA    21568 
 100        -17.3    0.139      17      NA      NA    11837 
clean up unzipped map files
