# Supplementary material for: De Novo Design of Protein-Binding Peptides by Quantum Computing
Source: J Chem Theory Comput. 2025 Sep 29;21(19):9993–10005. doi: 10.1021/acs.jctc.5c00768 (PMC12529961; doi:10.1021/acs.jctc.5c00768)
Supplement: Supplementary file 1 [file ct5c00768_si_001.zip › Datafile/Structure_based_validation/4DS1/educated_guess/results.txt]

Detected 24 cores, using 24 cores
copying the ramaprob.data file from /opt/ADFRsuite-1.0/CCSBpckgs/ADCP/ramaprob.data to /home/larsmeuser/Projects/ADCP/4DS1/educated_guess/FDHELFLFDE
Performing search (200 ADCP runs with 20000000 steps each) ...
0%   10   20   30   40   50   60   70   80   90   100%
|----|----|----|----|----|----|----|----|----|----|


*
*
*
*
**
**
**
**
***
***
***
***
****
****
****
****
*****
*****
*****
*****
******
******
******
******
*******
*******
*******
*******
********
********
********
********
*********
*********
*********
*********
**********
**********
**********
**********
***********
***********
***********
***********
************
************
************
************
*************
*************
*************
*************
**************
**************
**************
**************
***************
***************
***************
***************
****************
****************
****************
****************
*****************
*****************
*****************
*****************
******************
******************
******************
******************
*******************
*******************
*******************
*******************
********************
********************
********************
********************
*********************
*********************
*********************
*********************
**********************
**********************
**********************
**********************
***********************
***********************
***********************
***********************
************************
************************
************************
************************
*************************
*************************
*************************
*************************
**************************
**************************
**************************
**************************
***************************
***************************
***************************
***************************
****************************
****************************
****************************
****************************
****************************
*****************************
*****************************
*****************************
******************************
******************************
******************************
******************************
*******************************
*******************************
*******************************
*******************************
********************************
********************************
********************************
********************************
*********************************
*********************************
*********************************
*********************************
**********************************
**********************************
**********************************
**********************************
***********************************
***********************************
***********************************
***********************************
************************************
************************************
************************************
************************************
*************************************
*************************************
*************************************
*************************************
**************************************
**************************************
**************************************
**************************************
***************************************
***************************************
***************************************
***************************************
****************************************
****************************************
****************************************
****************************************
*****************************************
*****************************************
*****************************************
*****************************************
******************************************
******************************************
******************************************
******************************************
*******************************************
*******************************************
*******************************************
*******************************************
********************************************
********************************************
********************************************
********************************************
*********************************************
*********************************************
*********************************************
*********************************************
**********************************************
**********************************************
**********************************************
**********************************************
***********************************************
***********************************************
***********************************************
***********************************************
************************************************
************************************************
************************************************
************************************************
*************************************************
*************************************************
*************************************************
*************************************************
**************************************************
Docking performed in 8687.30 seconds, i.e. 2 hours 24 minutes 47.304549 seconds 
finish calculating neighbors for 41135 poses with 49.7 seconds
mode |  affinity  | ref. | clust. | rmsd | energy | best |
     | (kcal/mol) | fnc  |  size  | stdv |  stdv  | run  |
-----+------------+------+--------+------+--------+------+
   1        -25.9    0.833     206      NA      NA    6387 
   2        -25.2    0.778     246      NA      NA    24949 
   3        -25.1    0.694     144      NA      NA    2431 
   4        -24.8    0.778      71      NA      NA    31982 
   5        -24.7    0.722      53      NA      NA    1123 
   6        -24.5    0.694      39      NA      NA    28369 
   7        -24.2    0.639      75      NA      NA    29202 
   8        -24.1    0.722      50      NA      NA    15573 
   9        -24.0    0.750      33      NA      NA    12877 
  10        -23.8    0.722      59      NA      NA    23507 
  11        -23.5    0.778      48      NA      NA    17024 
  12        -23.5    0.194      45      NA      NA    19670 
  13        -23.4    0.694      25      NA      NA    36551 
  14        -23.4    0.139      86      NA      NA    7535 
  15        -23.4    0.722      90      NA      NA    20943 
  16        -23.3    0.611      49      NA      NA    18140 
  17        -23.3    0.667      43      NA      NA    17701 
  18        -23.3    0.167      85      NA      NA    6867 
  19        -23.3    0.694      84      NA      NA    34621 
  20        -23.3    0.722      17      NA      NA    19228 
  21        -23.2    0.806      58      NA      NA    30626 
  22        -23.2    0.667      34      NA      NA    26715 
  23        -23.1    0.694       4      NA      NA    6389 
  24        -23.1    0.722      46      NA      NA    8810 
  25        -23.0    0.722      29      NA      NA    12687 
  26        -23.0    0.722      21      NA      NA    27206 
  27        -22.9    0.639      19      NA      NA    33567 
  28        -22.9    0.611      34      NA      NA    9694 
  29        -22.8    0.694      46      NA      NA    35692 
  30        -22.8    0.722      29      NA      NA    25375 
  31        -22.8    0.722      16      NA      NA    38772 
  32        -22.8    0.139      48      NA      NA    16042 
  33        -22.7    0.778      25      NA      NA    31244 
  34        -22.6    0.583      35      NA      NA    40388 
  35        -22.6    0.722      24      NA      NA    38351 
  36        -22.5    0.722       1      NA      NA    36561 
  37        -22.5    0.639      42      NA      NA    38987 
  38        -22.5    0.583      20      NA      NA    37487 
  39        -22.5    0.667      17      NA      NA    23277 
  40        -22.5    0.694      43      NA      NA    21788 
  41        -22.5    0.056      71      NA      NA    5392 
  42        -22.4    0.639      10      NA      NA    29157 
  43        -22.4    0.167      29      NA      NA    12486 
  44        -22.4    0.806      41      NA      NA    1993 
  45        -22.4    0.694       7      NA      NA    13861 
  46        -22.4    0.750      74      NA      NA    23716 
  47        -22.4    0.694      49      NA      NA    28139 
  48        -22.4    0.167      20      NA      NA    10129 
  49        -22.4    0.056      62      NA      NA    650 
  50        -22.3    0.583       1      NA      NA    23513 
  51        -22.3    0.139       9      NA      NA    29986 
  52        -22.3    0.222      41      NA      NA    29832 
  53        -22.3    0.167      30      NA      NA    35254 
  54        -22.3    0.778       4      NA      NA    6329 
  55        -22.3    0.056      32      NA      NA    26995 
  56        -22.3    0.750      17      NA      NA    32400 
  57        -22.2    0.528      66      NA      NA    241 
  58        -22.2    0.167      53      NA      NA    32192 
  59        -22.2    0.167      16      NA      NA    39766 
  60        -22.2    0.694       5      NA      NA    19209 
  61        -22.2    0.639      18      NA      NA    17051 
  62        -22.1    0.750       2      NA      NA    15547 
  63        -22.1    0.583      16      NA      NA    38570 
  64        -22.1    0.667       1      NA      NA    40394 
  65        -22.1    0.139      46      NA      NA    20709 
  66        -22.1    0.611      45      NA      NA    28601 
  67        -22.1    0.722      48      NA      NA    26335 
  68        -22.1    0.750       1      NA      NA    36205 
  69        -22.0    0.139      18      NA      NA    16631 
  70        -22.0    0.778      10      NA      NA    8797 
  71        -22.0    0.583      14      NA      NA    3763 
  72        -22.0    0.611      16      NA      NA    27461 
  73        -22.0    0.667      17      NA      NA    36526 
  74        -22.0    0.667      35      NA      NA    6386 
  75        -22.0    0.139      13      NA      NA    8487 
  76        -22.0    0.583      16      NA      NA    1128 
  77        -22.0    0.167      23      NA      NA    22320 
  78        -22.0    0.583       8      NA      NA    11056 
  79        -22.0    0.250      45      NA      NA    7721 
  80        -21.9    0.167      74      NA      NA    31457 
  81        -21.9    0.667      17      NA      NA    28345 
  82        -21.9    0.167      49      NA      NA    14537 
  83        -21.9    0.806       3      NA      NA    247 
  84        -21.9    0.389      14      NA      NA    34201 
  85        -21.9    0.111      29      NA      NA    14317 
  86        -21.9    0.694       1      NA      NA    17053 
  87        -21.9    0.167      32      NA      NA    4216 
  88        -21.9    0.750       7      NA      NA    12845 
  89        -21.9    0.139      22      NA      NA    36760 
  90        -21.9    0.556      22      NA      NA    37712 
  91        -21.8    0.167      22      NA      NA    34003 
  92        -21.8    0.667       1      NA      NA    23309 
  93        -21.8    0.139      54      NA      NA    12104 
  94        -21.8    0.111      33      NA      NA    16415 
  95        -21.8    0.194       6      NA      NA    9837 
  96        -21.8    0.889      12      NA      NA    13852 
  97        -21.7    0.778       1      NA      NA    16228 
  98        -21.7    0.750      24      NA      NA    34813 
  99        -21.7    0.750       1      NA      NA    31993 
 100        -21.7    0.194      41      NA      NA    14100 
clean up unzipped map files
