# Supplementary material for: De Novo Design of Protein-Binding Peptides by Quantum Computing
Source: J Chem Theory Comput. 2025 Sep 29;21(19):9993–10005. doi: 10.1021/acs.jctc.5c00768 (PMC12529961; doi:10.1021/acs.jctc.5c00768)
Supplement: Supplementary file 1 [file ct5c00768_si_001.zip › Datafile/Structure_based_validation/3BFW/bad_guess/Results/3bfw_ranked_68.pdb]

REMARK Selection 'not deleted and not hydrogen'
ATOM      1  N   PHE A   1       1.565  26.701  22.815  0.00  0.00           N
ATOM      2  CA  PHE A   1       2.914  26.920  22.304  0.00  0.00           C
ATOM      3  C   PHE A   1       3.665  25.599  22.169  0.00  0.00           C
ATOM      4  O   PHE A   1       3.754  25.052  21.072  0.00  0.00           O
ATOM      5  N   PHE A   2       4.204  25.086  23.277  0.00  0.00           N
ATOM      6  CA  PHE A   2       4.942  23.828  23.260  0.00  0.00           C
ATOM      7  C   PHE A   2       4.107  22.681  23.818  0.00  0.00           C
ATOM      8  O   PHE A   2       3.355  22.873  24.771  0.00  0.00           O
ATOM      9  N   PHE A   3       4.234  21.490  23.228  0.00  0.00           N
ATOM     10  CA  PHE A   3       3.482  20.325  23.681  0.00  0.00           C
ATOM     11  C   PHE A   3       4.217  18.999  23.517  0.00  0.00           C
ATOM     12  O   PHE A   3       4.811  18.749  22.470  0.00  0.00           O
ATOM     13  N   PHE A   4       4.180  18.148  24.546  0.00  0.00           N
ATOM     14  CA  PHE A   4       4.848  16.853  24.495  0.00  0.00           C
ATOM     15  C   PHE A   4       3.815  15.763  24.230  0.00  0.00           C
ATOM     16  O   PHE A   4       2.779  15.723  24.891  0.00  0.00           O
ATOM     17  N   LEU A   5       4.091  14.880  23.267  0.00  0.00           N
ATOM     18  CA  LEU A   5       3.172  13.798  22.932  0.00  0.00           C
ATOM     19  C   LEU A   5       3.803  12.427  23.147  0.00  0.00           C
ATOM     20  O   LEU A   5       5.025  12.300  23.117  0.00  0.00           O
ATOM     21  N   LEU A   6       2.976  11.401  23.363  0.00  0.00           N
ATOM     22  CA  LEU A   6       3.474  10.047  23.580  0.00  0.00           C
ATOM     23  C   LEU A   6       2.772   9.123  22.590  0.00  0.00           C
ATOM     24  O   LEU A   6       2.719   7.914  22.807  0.00  0.00           O
ATOM     25  N   PHE A   7       2.234   9.685  21.505  0.00  0.00           N
ATOM     26  CA  PHE A   7       1.541   8.894  20.495  0.00  0.00           C
ATOM     27  C   PHE A   7       2.492   7.971  19.741  0.00  0.00           C
ATOM     28  O   PHE A   7       2.107   6.868  19.359  0.00  0.00           O
ATOM     29  N   PHE A   8       3.732   8.417  19.525  0.00  0.00           N
ATOM     30  CA  PHE A   8       4.723   7.616  18.814  0.00  0.00           C
ATOM     31  C   PHE A   8       4.945   6.417  19.732  0.00  0.00           C
ATOM     32  O   PHE A   8       5.154   5.305  19.252  0.00  0.00           O
ATOM     33  N   LEU A   9       4.900   6.639  21.048  0.00  0.00           N
ATOM     34  CA  LEU A   9       5.098   5.564  22.014  0.00  0.00           C
ATOM     35  C   LEU A   9       3.888   4.636  21.989  0.00  0.00           C
ATOM     36  O   LEU A   9       4.047   3.418  21.943  0.00  0.00           O
ATOM     37  N   PHE A  10       2.681   5.206  22.018  0.00  0.00           N
ATOM     38  CA  PHE A  10       1.457   4.412  21.998  0.00  0.00           C
ATOM     39  C   PHE A  10       1.228   3.679  20.681  0.00  0.00           C
ATOM     40  O   PHE A  10       0.668   2.585  20.674  0.00  0.00           O
ATOM     41  N   PHE A  11       1.660   4.275  19.567  0.00  0.00           N
ATOM     42  CA  PHE A  11       1.492   3.662  18.254  0.00  0.00           C
ATOM     43  C   PHE A  11       2.510   4.095  17.204  0.00  0.00           C
ATOM     44  O   PHE A  11       2.781   3.349  16.265  0.00  0.00           O
ATOM     45  CB  PHE A   1       3.686  27.876  23.214  1.00 44.00           C
ATOM     46  CD1 PHE A   1       2.291  29.701  24.223  1.00 44.00           C
ATOM     47  CD2 PHE A   1       3.492  30.172  22.224  1.00 44.00           C
ATOM     48  CE1 PHE A   1       1.794  30.990  24.228  1.00 44.00           C
ATOM     49  CE2 PHE A   1       2.996  31.462  22.225  1.00 44.00           C
ATOM     50  CG  PHE A   1       3.145  29.276  23.219  1.00 44.00           C
ATOM     51  CZ  PHE A   1       2.146  31.871  23.229  1.00 44.00           C
ATOM     52  CB  PHE A   2       6.244  23.963  24.054  1.00 44.00           C
ATOM     53  CD1 PHE A   2       7.003  21.850  22.933  1.00 44.00           C
ATOM     54  CD2 PHE A   2       8.099  22.522  24.935  1.00 44.00           C
ATOM     55  CE1 PHE A   2       7.820  20.738  22.858  1.00 44.00           C
ATOM     56  CE2 PHE A   2       8.917  21.411  24.864  1.00 44.00           C
ATOM     57  CG  PHE A   2       7.132  22.754  23.974  1.00 44.00           C
ATOM     58  CZ  PHE A   2       8.778  20.518  23.824  1.00 44.00           C
ATOM     59  CB  PHE A   3       2.139  20.254  22.928  1.00 44.00           C
ATOM     60  CD1 PHE A   3       0.535  19.154  24.513  1.00 44.00           C
ATOM     61  CD2 PHE A   3       1.179  17.967  22.554  1.00 44.00           C
ATOM     62  CE1 PHE A   3      -0.267  18.094  24.892  1.00 44.00           C
ATOM     63  CE2 PHE A   3       0.379  16.906  22.930  1.00 44.00           C
ATOM     64  CG  PHE A   3       1.269  19.103  23.340  1.00 44.00           C
ATOM     65  CZ  PHE A   3      -0.345  16.970  24.100  1.00 44.00           C
ATOM     66  CB  PHE A   4       5.604  16.575  25.788  1.00 44.00           C
ATOM     67  CD1 PHE A   4       7.308  18.216  24.951  1.00 44.00           C
ATOM     68  CD2 PHE A   4       7.390  17.573  27.240  1.00 44.00           C
ATOM     69  CE1 PHE A   4       8.399  19.041  25.143  1.00 44.00           C
ATOM     70  CE2 PHE A   4       8.482  18.396  27.436  1.00 44.00           C
ATOM     71  CG  PHE A   4       6.791  17.471  25.997  1.00 44.00           C
ATOM     72  CZ  PHE A   4       8.987  19.131  26.386  1.00 44.00           C
ATOM     73  CB  LEU A   5       2.700  13.933  21.480  1.00 59.00           C
ATOM     74  CD1 LEU A   5       4.231  12.496  20.103  1.00 59.00           C
ATOM     75  CD2 LEU A   5       3.291  14.551  19.121  1.00 59.00           C
ATOM     76  CG  LEU A   5       3.794  13.921  20.410  1.00 59.00           C
ATOM     77  CB  LEU A   6       3.244   9.592  25.011  1.00 59.00           C
ATOM     78  CD1 LEU A   6       5.677   9.688  25.618  1.00 59.00           C
ATOM     79  CD2 LEU A   6       4.212  11.584  26.189  1.00 59.00           C
ATOM     80  CG  LEU A   6       4.267  10.072  26.042  1.00 59.00           C
ATOM     81  CB  PHE A   7       0.815   9.814  19.507  1.00 44.00           C
ATOM     82  CD1 PHE A   7       2.251  10.290  17.505  1.00 44.00           C
ATOM     83  CD2 PHE A   7       2.084  11.955  19.197  1.00 44.00           C
ATOM     84  CE1 PHE A   7       3.097  11.109  16.783  1.00 44.00           C
ATOM     85  CE2 PHE A   7       2.931  12.776  18.477  1.00 44.00           C
ATOM     86  CG  PHE A   7       1.735  10.703  18.722  1.00 44.00           C
ATOM     87  CZ  PHE A   7       3.438  12.353  17.268  1.00 44.00           C
ATOM     88  CB  PHE A   8       5.995   8.371  18.540  1.00 44.00           C
ATOM     89  CD1 PHE A   8       4.694   9.544  16.743  1.00 44.00           C
ATOM     90  CD2 PHE A   8       6.783  10.468  17.410  1.00 44.00           C
ATOM     91  CE1 PHE A   8       4.534  10.567  15.828  1.00 44.00           C
ATOM     92  CE2 PHE A   8       6.626  11.491  16.495  1.00 44.00           C
ATOM     93  CG  PHE A   8       5.821   9.482  17.544  1.00 44.00           C
ATOM     94  CZ  PHE A   8       5.500  11.541  15.703  1.00 44.00           C
ATOM     95  CB  LEU A   9       5.322   6.120  23.415  1.00 59.00           C
ATOM     96  CD1 LEU A   9       4.636   4.196  24.874  1.00 59.00           C
ATOM     97  CD2 LEU A   9       6.915   4.254  23.940  1.00 59.00           C
ATOM     98  CG  LEU A   9       5.781   5.115  24.473  1.00 59.00           C
ATOM     99  CB  PHE A  10       0.247   5.313  22.298  1.00 44.00           C
ATOM    100  CD1 PHE A  10       1.003   5.274  24.690  1.00 44.00           C
ATOM    101  CD2 PHE A  10      -0.615   6.895  24.044  1.00 44.00           C
ATOM    102  CE1 PHE A  10       0.970   5.756  25.984  1.00 44.00           C
ATOM    103  CE2 PHE A  10      -0.651   7.379  25.338  1.00 44.00           C
ATOM    104  CG  PHE A  10       0.210   5.837  23.704  1.00 44.00           C
ATOM    105  CZ  PHE A  10       0.143   6.808  26.309  1.00 44.00           C
ATOM    106  CB  PHE A  11       0.072   3.963  17.728  1.00 44.00           C
ATOM    107  CD1 PHE A  11      -1.711   4.005  19.492  1.00 44.00           C
ATOM    108  CD2 PHE A  11      -1.375   1.988  18.275  1.00 44.00           C
ATOM    109  CE1 PHE A  11      -2.722   3.400  20.215  1.00 44.00           C
ATOM    110  CE2 PHE A  11      -2.384   1.380  18.997  1.00 44.00           C
ATOM    111  CG  PHE A  11      -1.025   3.305  18.514  1.00 44.00           C
ATOM    112  CZ  PHE A  11      -3.058   2.087  19.968  1.00 44.00           C
