# Supplementary material for: De Novo Design of Protein-Binding Peptides by Quantum Computing
Source: J Chem Theory Comput. 2025 Sep 29;21(19):9993–10005. doi: 10.1021/acs.jctc.5c00768 (PMC12529961; doi:10.1021/acs.jctc.5c00768)
Supplement: Supplementary file 1 [file ct5c00768_si_001.zip › Datafile/Structure_based_validation/3BFW/bad_guess/Results/3bfw_ranked_40.pdb]

REMARK Selection 'not deleted and not hydrogen'
ATOM      1  N   PHE A   1      10.625   4.972  17.432  0.00  0.00           N
ATOM      2  CA  PHE A   1       9.805   4.048  18.207  0.00  0.00           C
ATOM      3  C   PHE A   1       8.330   4.152  17.833  0.00  0.00           C
ATOM      4  O   PHE A   1       7.867   3.434  16.949  0.00  0.00           O
ATOM      5  N   PHE A   2       7.592   5.042  18.501  0.00  0.00           N
ATOM      6  CA  PHE A   2       6.172   5.223  18.223  0.00  0.00           C
ATOM      7  C   PHE A   2       5.772   6.692  18.129  0.00  0.00           C
ATOM      8  O   PHE A   2       6.576   7.570  18.437  0.00  0.00           O
ATOM      9  N   PHE A   3       4.535   6.963  17.707  0.00  0.00           N
ATOM     10  CA  PHE A   3       4.050   8.333  17.581  0.00  0.00           C
ATOM     11  C   PHE A   3       3.447   8.816  18.896  0.00  0.00           C
ATOM     12  O   PHE A   3       2.239   8.707  19.096  0.00  0.00           O
ATOM     13  N   PHE A   4       4.282   9.350  19.791  0.00  0.00           N
ATOM     14  CA  PHE A   4       3.811   9.843  21.080  0.00  0.00           C
ATOM     15  C   PHE A   4       4.410  11.213  21.386  0.00  0.00           C
ATOM     16  O   PHE A   4       5.522  11.297  21.903  0.00  0.00           O
ATOM     17  N   LEU A   5       3.677  12.284  21.071  0.00  0.00           N
ATOM     18  CA  LEU A   5       4.154  13.639  21.320  0.00  0.00           C
ATOM     19  C   LEU A   5       3.650  14.101  22.684  0.00  0.00           C
ATOM     20  O   LEU A   5       2.446  14.258  22.875  0.00  0.00           O
ATOM     21  N   LEU A   6       4.565  14.317  23.632  0.00  0.00           N
ATOM     22  CA  LEU A   6       4.193  14.760  24.971  0.00  0.00           C
ATOM     23  C   LEU A   6       4.396  16.249  25.231  0.00  0.00           C
ATOM     24  O   LEU A   6       3.767  16.809  26.127  0.00  0.00           O
ATOM     25  N   PHE A   7       5.269  16.892  24.452  0.00  0.00           N
ATOM     26  CA  PHE A   7       5.539  18.316  24.614  0.00  0.00           C
ATOM     27  C   PHE A   7       4.622  19.185  23.759  0.00  0.00           C
ATOM     28  O   PHE A   7       4.669  19.108  22.533  0.00  0.00           O
ATOM     29  N   PHE A   8       3.790  20.010  24.399  0.00  0.00           N
ATOM     30  CA  PHE A   8       2.871  20.884  23.678  0.00  0.00           C
ATOM     31  C   PHE A   8       3.223  22.359  23.849  0.00  0.00           C
ATOM     32  O   PHE A   8       2.654  23.031  24.707  0.00  0.00           O
ATOM     33  N   LEU A   9       4.156  22.862  23.039  0.00  0.00           N
ATOM     34  CA  LEU A   9       4.567  24.259  23.117  0.00  0.00           C
ATOM     35  C   LEU A   9       3.481  25.187  22.581  0.00  0.00           C
ATOM     36  O   LEU A   9       2.843  24.872  21.579  0.00  0.00           O
ATOM     37  N   PHE A  10       3.270  26.327  23.243  0.00  0.00           N
ATOM     38  CA  PHE A  10       2.256  27.285  22.817  0.00  0.00           C
ATOM     39  C   PHE A  10       2.707  28.711  23.112  0.00  0.00           C
ATOM     40  O   PHE A  10       3.432  28.940  24.078  0.00  0.00           O
ATOM     41  N   PHE A  11       2.282  29.670  22.285  0.00  0.00           N
ATOM     42  CA  PHE A  11       2.654  31.067  22.475  0.00  0.00           C
ATOM     43  C   PHE A  11       2.516  31.578  23.906  0.00  0.00           C
ATOM     44  O   PHE A  11       1.813  30.971  24.711  0.00  0.00           O
ATOM     45  CB  PHE A   1       9.983   4.307  19.706  1.00 44.00           C
ATOM     46  CD1 PHE A   1       8.931   2.062  20.094  1.00 44.00           C
ATOM     47  CD2 PHE A   1       8.971   3.617  21.896  1.00 44.00           C
ATOM     48  CE1 PHE A   1       8.286   1.145  20.901  1.00 44.00           C
ATOM     49  CE2 PHE A   1       8.325   2.702  22.704  1.00 44.00           C
ATOM     50  CG  PHE A   1       9.281   3.310  20.582  1.00 44.00           C
ATOM     51  CZ  PHE A   1       7.982   1.464  22.206  1.00 44.00           C
ATOM     52  CB  PHE A   2       5.332   4.528  19.304  1.00 44.00           C
ATOM     53  CD1 PHE A   2       4.726   6.133  21.134  1.00 44.00           C
ATOM     54  CD2 PHE A   2       6.508   4.604  21.519  1.00 44.00           C
ATOM     55  CE1 PHE A   2       4.904   6.660  22.399  1.00 44.00           C
ATOM     56  CE2 PHE A   2       6.690   5.129  22.784  1.00 44.00           C
ATOM     57  CG  PHE A   2       5.527   5.100  20.678  1.00 44.00           C
ATOM     58  CZ  PHE A   2       5.887   6.158  23.225  1.00 44.00           C
ATOM     59  CB  PHE A   3       3.020   8.439  16.456  1.00 44.00           C
ATOM     60  CD1 PHE A   3       3.355  10.924  16.552  1.00 44.00           C
ATOM     61  CD2 PHE A   3       1.378  10.090  15.524  1.00 44.00           C
ATOM     62  CE1 PHE A   3       2.946  12.217  16.291  1.00 44.00           C
ATOM     63  CE2 PHE A   3       0.965  11.382  15.263  1.00 44.00           C
ATOM     64  CG  PHE A   3       2.575   9.844  16.173  1.00 44.00           C
ATOM     65  CZ  PHE A   3       1.751  12.447  15.646  1.00 44.00           C
ATOM     66  CB  PHE A   4       4.155   8.854  22.194  1.00 44.00           C
ATOM     67  CD1 PHE A   4       2.347   9.130  23.912  1.00 44.00           C
ATOM     68  CD2 PHE A   4       4.552   9.829  24.471  1.00 44.00           C
ATOM     69  CE1 PHE A   4       1.906   9.521  25.161  1.00 44.00           C
ATOM     70  CE2 PHE A   4       4.114  10.222  25.721  1.00 44.00           C
ATOM     71  CG  PHE A   4       3.676   9.280  23.551  1.00 44.00           C
ATOM     72  CZ  PHE A   4       2.789  10.068  26.066  1.00 44.00           C
ATOM     73  CB  LEU A   5       3.698  14.593  20.224  1.00 59.00           C
ATOM     74  CD1 LEU A   5       1.574  15.656  21.037  1.00 59.00           C
ATOM     75  CD2 LEU A   5       1.885  15.263  18.624  1.00 59.00           C
ATOM     76  CG  LEU A   5       2.188  14.715  20.010  1.00 59.00           C
ATOM     77  CB  LEU A   6       4.991  13.954  26.017  1.00 59.00           C
ATOM     78  CD1 LEU A   6       4.129  11.730  25.237  1.00 59.00           C
ATOM     79  CD2 LEU A   6       5.348  11.874  27.373  1.00 59.00           C
ATOM     80  CG  LEU A   6       4.395  12.612  26.447  1.00 59.00           C
ATOM     81  CB  PHE A   7       7.004  18.617  24.272  1.00 44.00           C
ATOM     82  CD1 PHE A   7       7.571  17.596  26.492  1.00 44.00           C
ATOM     83  CD2 PHE A   7       9.331  17.947  24.929  1.00 44.00           C
ATOM     84  CE1 PHE A   7       8.476  17.067  27.392  1.00 44.00           C
ATOM     85  CE2 PHE A   7      10.238  17.420  25.827  1.00 44.00           C
ATOM     86  CG  PHE A   7       7.988  18.043  25.250  1.00 44.00           C
ATOM     87  CZ  PHE A   7       9.810  16.979  27.060  1.00 44.00           C
ATOM     88  CB  PHE A   8       1.431  20.637  24.143  1.00 44.00           C
ATOM     89  CD1 PHE A   8       1.519  18.530  22.784  1.00 44.00           C
ATOM     90  CD2 PHE A   8      -0.254  18.789  24.350  1.00 44.00           C
ATOM     91  CE1 PHE A   8       1.019  17.293  22.423  1.00 44.00           C
ATOM     92  CE2 PHE A   8      -0.756  17.553  23.991  1.00 44.00           C
ATOM     93  CG  PHE A   8       0.887  19.293  23.751  1.00 44.00           C
ATOM     94  CZ  PHE A   8      -0.119  16.804  23.027  1.00 44.00           C
ATOM     95  CB  LEU A   9       5.871  24.477  22.347  1.00 59.00           C
ATOM     96  CD1 LEU A   9       5.785  26.927  21.811  1.00 59.00           C
ATOM     97  CD2 LEU A   9       6.618  26.199  24.012  1.00 59.00           C
ATOM     98  CG  LEU A   9       6.553  25.834  22.538  1.00 59.00           C
ATOM     99  CB  PHE A  10       0.921  26.999  23.503  1.00 44.00           C
ATOM    100  CD1 PHE A  10       0.438  24.562  23.855  1.00 44.00           C
ATOM    101  CD2 PHE A  10      -0.453  25.622  21.920  1.00 44.00           C
ATOM    102  CE1 PHE A  10      -0.143  23.369  23.469  1.00 44.00           C
ATOM    103  CE2 PHE A  10      -1.035  24.430  21.531  1.00 44.00           C
ATOM    104  CG  PHE A  10       0.291  25.703  23.084  1.00 44.00           C
ATOM    105  CZ  PHE A  10      -0.879  23.302  22.307  1.00 44.00           C
ATOM    106  CB  PHE A  11       1.805  31.954  21.541  1.00 44.00           C
ATOM    107  CD1 PHE A  11       3.457  33.793  21.972  1.00 44.00           C
ATOM    108  CD2 PHE A  11       1.308  34.379  21.135  1.00 44.00           C
ATOM    109  CE1 PHE A  11       3.817  35.127  21.979  1.00 44.00           C
ATOM    110  CE2 PHE A  11       1.665  35.714  21.142  1.00 44.00           C
ATOM    111  CG  PHE A  11       2.196  33.404  21.550  1.00 44.00           C
ATOM    112  CZ  PHE A  11       2.922  36.088  21.565  1.00 44.00           C
