# Supplementary material for: De Novo Design of Protein-Binding Peptides by Quantum Computing
Source: J Chem Theory Comput. 2025 Sep 29;21(19):9993–10005. doi: 10.1021/acs.jctc.5c00768 (PMC12529961; doi:10.1021/acs.jctc.5c00768)
Supplement: Supplementary file 1 [file ct5c00768_si_001.zip › Datafile/Structure_based_validation/3BFW/bad_guess/Results/3bfw_ranked_54.pdb]

REMARK Selection 'not deleted and not hydrogen'
ATOM      1  N   PHE A   1       1.622  26.676  21.925  0.00  0.00           N
ATOM      2  CA  PHE A   1       3.061  26.792  22.133  0.00  0.00           C
ATOM      3  C   PHE A   1       3.744  25.429  22.075  0.00  0.00           C
ATOM      4  O   PHE A   1       4.083  24.956  20.992  0.00  0.00           O
ATOM      5  N   PHE A   2       3.945  24.797  23.233  0.00  0.00           N
ATOM      6  CA  PHE A   2       4.589  23.489  23.292  0.00  0.00           C
ATOM      7  C   PHE A   2       3.619  22.468  23.878  0.00  0.00           C
ATOM      8  O   PHE A   2       3.130  22.652  24.991  0.00  0.00           O
ATOM      9  N   PHE A   3       3.340  21.395  23.135  0.00  0.00           N
ATOM     10  CA  PHE A   3       2.426  20.357  23.600  0.00  0.00           C
ATOM     11  C   PHE A   3       2.966  18.966  23.285  0.00  0.00           C
ATOM     12  O   PHE A   3       3.672  18.789  22.295  0.00  0.00           O
ATOM     13  N   PHE A   4       2.637  17.979  24.123  0.00  0.00           N
ATOM     14  CA  PHE A   4       3.099  16.611  23.917  0.00  0.00           C
ATOM     15  C   PHE A   4       1.961  15.827  23.272  0.00  0.00           C
ATOM     16  O   PHE A   4       1.950  14.600  23.329  0.00  0.00           O
ATOM     17  N   LEU A   5       1.005  16.530  22.660  0.00  0.00           N
ATOM     18  CA  LEU A   5      -0.129  15.881  22.011  0.00  0.00           C
ATOM     19  C   LEU A   5       0.269  14.764  21.051  0.00  0.00           C
ATOM     20  O   LEU A   5      -0.460  13.785  20.911  0.00  0.00           O
ATOM     21  N   LEU A   6       1.422  14.907  20.392  0.00  0.00           N
ATOM     22  CA  LEU A   6       1.897  13.899  19.451  0.00  0.00           C
ATOM     23  C   LEU A   6       2.511  12.683  20.136  0.00  0.00           C
ATOM     24  O   LEU A   6       2.940  11.748  19.463  0.00  0.00           O
ATOM     25  N   PHE A   7       2.557  12.692  21.471  0.00  0.00           N
ATOM     26  CA  PHE A   7       3.123  11.580  22.227  0.00  0.00           C
ATOM     27  C   PHE A   7       2.489  10.263  21.792  0.00  0.00           C
ATOM     28  O   PHE A   7       3.191   9.266  21.631  0.00  0.00           O
ATOM     29  N   PHE A   8       1.168  10.253  21.604  0.00  0.00           N
ATOM     30  CA  PHE A   8       0.461   9.047  21.188  0.00  0.00           C
ATOM     31  C   PHE A   8       0.809   8.697  19.745  0.00  0.00           C
ATOM     32  O   PHE A   8       0.929   7.521  19.409  0.00  0.00           O
ATOM     33  N   LEU A   9       0.970   9.712  18.892  0.00  0.00           N
ATOM     34  CA  LEU A   9       1.304   9.490  17.490  0.00  0.00           C
ATOM     35  C   LEU A   9       2.700   8.888  17.366  0.00  0.00           C
ATOM     36  O   LEU A   9       2.927   8.028  16.518  0.00  0.00           O
ATOM     37  N   PHE A  10       3.635   9.335  18.208  0.00  0.00           N
ATOM     38  CA  PHE A  10       5.002   8.828  18.177  0.00  0.00           C
ATOM     39  C   PHE A  10       5.250   7.618  19.072  0.00  0.00           C
ATOM     40  O   PHE A  10       5.955   6.693  18.676  0.00  0.00           O
ATOM     41  N   PHE A  11       4.675   7.622  20.277  0.00  0.00           N
ATOM     42  CA  PHE A  11       4.847   6.516  21.213  0.00  0.00           C
ATOM     43  C   PHE A  11       3.479   5.989  21.635  0.00  0.00           C
ATOM     44  O   PHE A  11       3.264   4.779  21.651  0.00  0.00           O
ATOM     45  CB  PHE A   1       3.354  27.469  23.474  1.00 44.00           C
ATOM     46  CD1 PHE A   1       1.726  29.270  24.106  1.00 44.00           C
ATOM     47  CD2 PHE A   1       3.743  29.905  23.015  1.00 44.00           C
ATOM     48  CE1 PHE A   1       1.338  30.595  24.160  1.00 44.00           C
ATOM     49  CE2 PHE A   1       3.358  31.230  23.066  1.00 44.00           C
ATOM     50  CG  PHE A   1       2.933  28.909  23.532  1.00 44.00           C
ATOM     51  CZ  PHE A   1       2.154  31.576  23.640  1.00 44.00           C
ATOM     52  CB  PHE A   2       5.870  23.547  24.117  1.00 44.00           C
ATOM     53  CD1 PHE A   2       6.479  21.339  23.093  1.00 44.00           C
ATOM     54  CD2 PHE A   2       7.574  21.992  25.102  1.00 44.00           C
ATOM     55  CE1 PHE A   2       7.202  20.162  23.081  1.00 44.00           C
ATOM     56  CE2 PHE A   2       8.298  20.815  25.093  1.00 44.00           C
ATOM     57  CG  PHE A   2       6.655  22.268  24.104  1.00 44.00           C
ATOM     58  CZ  PHE A   2       8.112  19.899  24.081  1.00 44.00           C
ATOM     59  CB  PHE A   3       1.043  20.539  22.971  1.00 44.00           C
ATOM     60  CD1 PHE A   3       0.173  18.980  24.733  1.00 44.00           C
ATOM     61  CD2 PHE A   3      -1.140  19.319  22.778  1.00 44.00           C
ATOM     62  CE1 PHE A   3      -0.782  18.110  25.223  1.00 44.00           C
ATOM     63  CE2 PHE A   3      -2.096  18.449  23.265  1.00 44.00           C
ATOM     64  CG  PHE A   3       0.006  19.594  23.504  1.00 44.00           C
ATOM     65  CZ  PHE A   3      -1.917  17.844  24.489  1.00 44.00           C
ATOM     66  CB  PHE A   4       3.537  15.968  25.221  1.00 44.00           C
ATOM     67  CD1 PHE A   4       4.676  14.223  23.823  1.00 44.00           C
ATOM     68  CD2 PHE A   4       4.206  13.715  26.100  1.00 44.00           C
ATOM     69  CE1 PHE A   4       5.241  12.972  23.661  1.00 44.00           C
ATOM     70  CE2 PHE A   4       4.769  12.464  25.941  1.00 44.00           C
ATOM     71  CG  PHE A   4       4.150  14.609  25.045  1.00 44.00           C
ATOM     72  CZ  PHE A   4       5.287  12.092  24.720  1.00 44.00           C
ATOM     73  CB  LEU A   5      -0.963  16.929  21.254  1.00 59.00           C
ATOM     74  CD1 LEU A   5       0.710  18.749  20.821  1.00 59.00           C
ATOM     75  CD2 LEU A   5       0.612  16.810  19.305  1.00 59.00           C
ATOM     76  CG  LEU A   5      -0.222  17.731  20.182  1.00 59.00           C
ATOM     77  CB  LEU A   6       2.924  14.521  18.492  1.00 59.00           C
ATOM     78  CD1 LEU A   6       1.398  14.443  16.501  1.00 59.00           C
ATOM     79  CD2 LEU A   6       1.610  16.537  17.781  1.00 59.00           C
ATOM     80  CG  LEU A   6       2.361  15.304  17.304  1.00 59.00           C
ATOM     81  CB  PHE A   7       2.930  11.792  23.727  1.00 44.00           C
ATOM     82  CD1 PHE A   7       4.876  10.644  24.818  1.00 44.00           C
ATOM     83  CD2 PHE A   7       2.704   9.724  25.129  1.00 44.00           C
ATOM     84  CE1 PHE A   7       5.414   9.637  25.597  1.00 44.00           C
ATOM     85  CE2 PHE A   7       3.239   8.716  25.908  1.00 44.00           C
ATOM     86  CG  PHE A   7       3.514  10.698  24.573  1.00 44.00           C
ATOM     87  CZ  PHE A   7       4.595   8.673  26.142  1.00 44.00           C
ATOM     88  CB  PHE A   8      -1.048   9.224  21.342  1.00 44.00           C
ATOM     89  CD1 PHE A   8      -1.236   6.731  21.134  1.00 44.00           C
ATOM     90  CD2 PHE A   8      -3.178   8.046  20.734  1.00 44.00           C
ATOM     91  CE1 PHE A   8      -1.961   5.583  20.879  1.00 44.00           C
ATOM     92  CE2 PHE A   8      -3.906   6.901  20.477  1.00 44.00           C
ATOM     93  CG  PHE A   8      -1.836   7.977  21.064  1.00 44.00           C
ATOM     94  CZ  PHE A   8      -3.296   5.667  20.550  1.00 44.00           C
ATOM     95  CB  LEU A   9       1.215  10.793  16.699  1.00 59.00           C
ATOM     96  CD1 LEU A   9       0.514   9.804  14.502  1.00 59.00           C
ATOM     97  CD2 LEU A   9       1.469  12.075  14.557  1.00 59.00           C
ATOM     98  CG  LEU A   9       1.524  10.700  15.204  1.00 59.00           C
ATOM     99  CB  PHE A  10       5.977   9.955  18.573  1.00 44.00           C
ATOM    100  CD1 PHE A  10       7.818   8.541  17.620  1.00 44.00           C
ATOM    101  CD2 PHE A  10       8.400  10.278  19.138  1.00 44.00           C
ATOM    102  CE1 PHE A  10       9.151   8.200  17.499  1.00 44.00           C
ATOM    103  CE2 PHE A  10       9.734   9.939  19.020  1.00 44.00           C
ATOM    104  CG  PHE A  10       7.426   9.584  18.442  1.00 44.00           C
ATOM    105  CZ  PHE A  10      10.110   8.898  18.199  1.00 44.00           C
ATOM    106  CB  PHE A  11       5.654   6.950  22.431  1.00 44.00           C
ATOM    107  CD1 PHE A  11       6.865   4.890  23.194  1.00 44.00           C
ATOM    108  CD2 PHE A  11       5.147   5.770  24.585  1.00 44.00           C
ATOM    109  CE1 PHE A  11       7.084   3.876  24.107  1.00 44.00           C
ATOM    110  CE2 PHE A  11       5.363   4.757  25.499  1.00 44.00           C
ATOM    111  CG  PHE A  11       5.892   5.848  23.422  1.00 44.00           C
ATOM    112  CZ  PHE A  11       6.333   3.809  25.260  1.00 44.00           C
