# Supplementary material for: De Novo Design of Protein-Binding Peptides by Quantum Computing
Source: J Chem Theory Comput. 2025 Sep 29;21(19):9993–10005. doi: 10.1021/acs.jctc.5c00768 (PMC12529961; doi:10.1021/acs.jctc.5c00768)
Supplement: Supplementary file 1 [file ct5c00768_si_001.zip › Datafile/Structure_based_validation/3BFW/bad_guess/Results/3bfw_ranked_83.pdb]

REMARK Selection 'not deleted and not hydrogen'
ATOM      1  N   PHE A   1       4.375   6.301  22.823  0.00  0.00           N
ATOM      2  CA  PHE A   1       4.563   6.529  24.251  0.00  0.00           C
ATOM      3  C   PHE A   1       3.976   7.881  24.643  0.00  0.00           C
ATOM      4  O   PHE A   1       2.875   7.941  25.186  0.00  0.00           O
ATOM      5  N   PHE A   2       4.706   8.966  24.371  0.00  0.00           N
ATOM      6  CA  PHE A   2       4.240  10.307  24.703  0.00  0.00           C
ATOM      7  C   PHE A   2       3.674  11.099  23.529  0.00  0.00           C
ATOM      8  O   PHE A   2       3.991  10.805  22.378  0.00  0.00           O
ATOM      9  N   PHE A   3       2.838  12.101  23.814  0.00  0.00           N
ATOM     10  CA  PHE A   3       2.240  12.922  22.767  0.00  0.00           C
ATOM     11  C   PHE A   3       3.116  14.139  22.489  0.00  0.00           C
ATOM     12  O   PHE A   3       3.962  14.097  21.598  0.00  0.00           O
ATOM     13  N   PHE A   4       2.919  15.220  23.247  0.00  0.00           N
ATOM     14  CA  PHE A   4       3.701  16.437  23.065  0.00  0.00           C
ATOM     15  C   PHE A   4       4.286  16.918  24.389  0.00  0.00           C
ATOM     16  O   PHE A   4       3.559  17.048  25.372  0.00  0.00           O
ATOM     17  N   LEU A   5       5.594  17.182  24.420  0.00  0.00           N
ATOM     18  CA  LEU A   5       6.255  17.647  25.634  0.00  0.00           C
ATOM     19  C   LEU A   5       6.023  19.154  25.677  0.00  0.00           C
ATOM     20  O   LEU A   5       6.479  19.821  26.603  0.00  0.00           O
ATOM     21  N   LEU A   6       5.315  19.692  24.681  0.00  0.00           N
ATOM     22  CA  LEU A   6       5.034  21.122  24.624  0.00  0.00           C
ATOM     23  C   LEU A   6       3.587  21.402  24.232  0.00  0.00           C
ATOM     24  O   LEU A   6       2.846  20.476  23.909  0.00  0.00           O
ATOM     25  N   PHE A   7       3.182  22.675  24.260  0.00  0.00           N
ATOM     26  CA  PHE A   7       1.819  23.054  23.905  0.00  0.00           C
ATOM     27  C   PHE A   7       1.403  22.799  22.460  0.00  0.00           C
ATOM     28  O   PHE A   7       2.198  23.004  21.545  0.00  0.00           O
ATOM     29  N   PHE A   8       0.161  22.355  22.251  0.00  0.00           N
ATOM     30  CA  PHE A   8      -0.339  22.079  20.909  0.00  0.00           C
ATOM     31  C   PHE A   8      -1.228  23.252  20.510  0.00  0.00           C
ATOM     32  O   PHE A   8      -1.974  23.156  19.537  0.00  0.00           O
ATOM     33  N   LEU A   9      -1.152  24.358  21.255  0.00  0.00           N
ATOM     34  CA  LEU A   9      -1.958  25.538  20.961  0.00  0.00           C
ATOM     35  C   LEU A   9      -1.078  26.743  20.646  0.00  0.00           C
ATOM     36  O   LEU A   9      -0.093  26.984  21.341  0.00  0.00           O
ATOM     37  N   PHE A  10      -1.429  27.499  19.603  0.00  0.00           N
ATOM     38  CA  PHE A  10      -0.658  28.675  19.215  0.00  0.00           C
ATOM     39  C   PHE A  10      -0.678  29.720  20.326  0.00  0.00           C
ATOM     40  O   PHE A  10      -1.720  29.949  20.936  0.00  0.00           O
ATOM     41  N   PHE A  11       0.467  30.354  20.589  0.00  0.00           N
ATOM     42  CA  PHE A  11       0.559  31.370  21.631  0.00  0.00           C
ATOM     43  C   PHE A  11       0.981  32.705  21.024  0.00  0.00           C
ATOM     44  O   PHE A  11       1.464  32.741  19.894  0.00  0.00           O
ATOM     45  CB  PHE A   1       6.041   6.460  24.623  1.00 44.00           C
ATOM     46  CD1 PHE A   1       7.355   4.757  23.331  1.00 44.00           C
ATOM     47  CD2 PHE A   1       6.491   4.138  25.460  1.00 44.00           C
ATOM     48  CE1 PHE A   1       7.906   3.498  23.189  1.00 44.00           C
ATOM     49  CE2 PHE A   1       7.040   2.878  25.321  1.00 44.00           C
ATOM     50  CG  PHE A   1       6.639   5.092  24.468  1.00 44.00           C
ATOM     51  CZ  PHE A   1       7.749   2.558  24.183  1.00 44.00           C
ATOM     52  CB  PHE A   2       5.397  11.108  25.337  1.00 44.00           C
ATOM     53  CD1 PHE A   2       4.310  12.730  26.913  1.00 44.00           C
ATOM     54  CD2 PHE A   2       5.381  13.590  24.970  1.00 44.00           C
ATOM     55  CE1 PHE A   2       3.965  14.013  27.291  1.00 44.00           C
ATOM     56  CE2 PHE A   2       5.037  14.874  25.344  1.00 44.00           C
ATOM     57  CG  PHE A   2       5.021  12.503  25.747  1.00 44.00           C
ATOM     58  CZ  PHE A   2       4.328  15.086  26.507  1.00 44.00           C
ATOM     59  CB  PHE A   3       0.830  13.358  23.158  1.00 44.00           C
ATOM     60  CD1 PHE A   3      -0.419  13.590  20.994  1.00 44.00           C
ATOM     61  CD2 PHE A   3       0.048  15.560  22.244  1.00 44.00           C
ATOM     62  CE1 PHE A   3      -1.054  14.351  20.032  1.00 44.00           C
ATOM     63  CE2 PHE A   3      -0.586  16.324  21.283  1.00 44.00           C
ATOM     64  CG  PHE A   3       0.141  14.185  22.112  1.00 44.00           C
ATOM     65  CZ  PHE A   3      -1.138  15.718  20.176  1.00 44.00           C
ATOM     66  CB  PHE A   4       2.843  17.537  22.438  1.00 44.00           C
ATOM     67  CD1 PHE A   4       1.361  17.260  24.444  1.00 44.00           C
ATOM     68  CD2 PHE A   4       0.879  19.023  22.919  1.00 44.00           C
ATOM     69  CE1 PHE A   4       0.283  17.638  25.221  1.00 44.00           C
ATOM     70  CE2 PHE A   4      -0.200  19.402  23.694  1.00 44.00           C
ATOM     71  CG  PHE A   4       1.671  17.948  23.283  1.00 44.00           C
ATOM     72  CZ  PHE A   4      -0.498  18.709  24.847  1.00 44.00           C
ATOM     73  CB  LEU A   5       7.727  17.305  25.650  1.00 59.00           C
ATOM     74  CD1 LEU A   5       7.965  17.030  28.133  1.00 59.00           C
ATOM     75  CD2 LEU A   5       9.976  17.401  26.758  1.00 59.00           C
ATOM     76  CG  LEU A   5       8.499  17.738  26.897  1.00 59.00           C
ATOM     77  CB  LEU A   6       5.984  21.811  23.639  1.00 59.00           C
ATOM     78  CD1 LEU A   6       8.058  21.079  24.848  1.00 59.00           C
ATOM     79  CD2 LEU A   6       8.226  22.794  23.087  1.00 59.00           C
ATOM     80  CG  LEU A   6       7.339  22.251  24.197  1.00 59.00           C
ATOM     81  CB  PHE A   7       1.618  24.557  24.217  1.00 44.00           C
ATOM     82  CD1 PHE A   7       3.517  24.921  22.618  1.00 44.00           C
ATOM     83  CD2 PHE A   7       2.383  26.829  23.477  1.00 44.00           C
ATOM     84  CE1 PHE A   7       4.350  25.746  21.887  1.00 44.00           C
ATOM     85  CE2 PHE A   7       3.215  27.656  22.748  1.00 44.00           C
ATOM     86  CG  PHE A   7       2.524  25.453  23.423  1.00 44.00           C
ATOM     87  CZ  PHE A   7       4.200  27.114  21.952  1.00 44.00           C
ATOM     88  CB  PHE A   8      -1.097  20.767  20.851  1.00 44.00           C
ATOM     89  CD1 PHE A   8      -0.755  19.913  18.516  1.00 44.00           C
ATOM     90  CD2 PHE A   8      -2.936  20.622  19.151  1.00 44.00           C
ATOM     91  CE1 PHE A   8      -1.224  19.601  17.255  1.00 44.00           C
ATOM     92  CE2 PHE A   8      -3.408  20.311  17.890  1.00 44.00           C
ATOM     93  CG  PHE A   8      -1.606  20.428  19.479  1.00 44.00           C
ATOM     94  CZ  PHE A   8      -2.550  19.800  16.941  1.00 44.00           C
ATOM     95  CB  LEU A   9      -2.887  25.858  22.134  1.00 59.00           C
ATOM     96  CD1 LEU A   9      -1.704  24.809  24.083  1.00 59.00           C
ATOM     97  CD2 LEU A   9      -1.031  27.054  23.324  1.00 59.00           C
ATOM     98  CG  LEU A   9      -2.213  26.111  23.483  1.00 59.00           C
ATOM     99  CB  PHE A  10      -1.199  29.271  17.917  1.00 44.00           C
ATOM    100  CD1 PHE A  10      -2.031  27.575  16.265  1.00 44.00           C
ATOM    101  CD2 PHE A  10       0.201  28.371  16.040  1.00 44.00           C
ATOM    102  CE1 PHE A  10      -1.852  26.763  15.161  1.00 44.00           C
ATOM    103  CE2 PHE A  10       0.382  27.559  14.937  1.00 44.00           C
ATOM    104  CG  PHE A  10      -1.005  28.388  16.718  1.00 44.00           C
ATOM    105  CZ  PHE A  10      -0.646  26.755  14.497  1.00 44.00           C
ATOM    106  CB  PHE A  11       1.540  30.945  22.719  1.00 44.00           C
ATOM    107  CD1 PHE A  11      -0.257  29.377  23.501  1.00 44.00           C
ATOM    108  CD2 PHE A  11       1.950  29.070  24.335  1.00 44.00           C
ATOM    109  CE1 PHE A  11      -0.690  28.301  24.250  1.00 44.00           C
ATOM    110  CE2 PHE A  11       1.520  27.993  25.087  1.00 44.00           C
ATOM    111  CG  PHE A  11       1.069  29.775  23.535  1.00 44.00           C
ATOM    112  CZ  PHE A  11       0.198  27.609  25.044  1.00 44.00           C
