# Supplementary material for: De Novo Design of Protein-Binding Peptides by Quantum Computing
Source: J Chem Theory Comput. 2025 Sep 29;21(19):9993–10005. doi: 10.1021/acs.jctc.5c00768 (PMC12529961; doi:10.1021/acs.jctc.5c00768)
Supplement: Supplementary file 1 [file ct5c00768_si_001.zip › Datafile/Structure_based_validation/3BFW/bad_guess/Results/3bfw_ranked_97.pdb]

REMARK Selection 'not deleted and not hydrogen'
ATOM      1  N   PHE A   1       1.726  26.994  21.554  0.00  0.00           N
ATOM      2  CA  PHE A   1       3.060  27.042  22.141  0.00  0.00           C
ATOM      3  C   PHE A   1       3.634  25.629  22.177  0.00  0.00           C
ATOM      4  O   PHE A   1       3.372  24.835  21.276  0.00  0.00           O
ATOM      5  N   PHE A   2       4.413  25.313  23.214  0.00  0.00           N
ATOM      6  CA  PHE A   2       5.013  23.990  23.348  0.00  0.00           C
ATOM      7  C   PHE A   2       4.194  22.808  23.858  0.00  0.00           C
ATOM      8  O   PHE A   2       3.377  22.970  24.762  0.00  0.00           O
ATOM      9  N   PHE A   3       4.409  21.623  23.283  0.00  0.00           N
ATOM     10  CA  PHE A   3       3.681  20.428  23.694  0.00  0.00           C
ATOM     11  C   PHE A   3       4.389  19.092  23.487  0.00  0.00           C
ATOM     12  O   PHE A   3       5.146  18.938  22.531  0.00  0.00           O
ATOM     13  N   PHE A   4       4.147  18.128  24.379  0.00  0.00           N
ATOM     14  CA  PHE A   4       4.772  16.814  24.276  0.00  0.00           C
ATOM     15  C   PHE A   4       3.837  15.699  23.817  0.00  0.00           C
ATOM     16  O   PHE A   4       2.807  15.462  24.445  0.00  0.00           O
ATOM     17  N   LEU A   5       4.191  15.015  22.726  0.00  0.00           N
ATOM     18  CA  LEU A   5       3.371  13.930  22.201  0.00  0.00           C
ATOM     19  C   LEU A   5       3.895  12.657  22.858  0.00  0.00           C
ATOM     20  O   LEU A   5       4.902  12.107  22.418  0.00  0.00           O
ATOM     21  N   LEU A   6       3.217  12.187  23.908  0.00  0.00           N
ATOM     22  CA  LEU A   6       3.631  10.978  24.611  0.00  0.00           C
ATOM     23  C   LEU A   6       2.822   9.770  24.149  0.00  0.00           C
ATOM     24  O   LEU A   6       3.004   8.671  24.670  0.00  0.00           O
ATOM     25  N   PHE A   7       1.930   9.967  23.175  0.00  0.00           N
ATOM     26  CA  PHE A   7       1.104   8.881  22.659  0.00  0.00           C
ATOM     27  C   PHE A   7       1.886   7.925  21.765  0.00  0.00           C
ATOM     28  O   PHE A   7       1.524   6.756  21.648  0.00  0.00           O
ATOM     29  N   PHE A   8       2.957   8.415  21.134  0.00  0.00           N
ATOM     30  CA  PHE A   8       3.775   7.587  20.255  0.00  0.00           C
ATOM     31  C   PHE A   8       4.458   6.481  21.053  0.00  0.00           C
ATOM     32  O   PHE A   8       4.991   5.540  20.468  0.00  0.00           O
ATOM     33  N   LEU A   9       4.445   6.590  22.384  0.00  0.00           N
ATOM     34  CA  LEU A   9       5.069   5.588  23.241  0.00  0.00           C
ATOM     35  C   LEU A   9       4.023   4.802  24.026  0.00  0.00           C
ATOM     36  O   LEU A   9       3.244   5.390  24.773  0.00  0.00           O
ATOM     37  N   PHE A  10       4.003   3.478  23.859  0.00  0.00           N
ATOM     38  CA  PHE A  10       3.044   2.631  24.560  0.00  0.00           C
ATOM     39  C   PHE A  10       3.484   2.480  26.013  0.00  0.00           C
ATOM     40  O   PHE A  10       4.664   2.634  26.318  0.00  0.00           O
ATOM     41  N   PHE A  11       2.540   2.179  26.909  0.00  0.00           N
ATOM     42  CA  PHE A  11       2.851   2.012  28.324  0.00  0.00           C
ATOM     43  C   PHE A  11       3.846   0.861  28.428  0.00  0.00           C
ATOM     44  O   PHE A  11       4.320   0.554  29.519  0.00  0.00           O
ATOM     45  CB  PHE A   1       3.026  27.648  23.537  1.00 44.00           C
ATOM     46  CD1 PHE A   1       1.356  29.499  23.818  1.00 44.00           C
ATOM     47  CD2 PHE A   1       3.606  30.078  23.305  1.00 44.00           C
ATOM     48  CE1 PHE A   1       1.015  30.838  23.834  1.00 44.00           C
ATOM     49  CE2 PHE A   1       3.268  31.418  23.319  1.00 44.00           C
ATOM     50  CG  PHE A   1       2.656  29.103  23.553  1.00 44.00           C
ATOM     51  CZ  PHE A   1       1.970  31.798  23.584  1.00 44.00           C
ATOM     52  CB  PHE A   2       6.254  24.130  24.290  1.00 44.00           C
ATOM     53  CD1 PHE A   2       7.880  22.368  23.550  1.00 44.00           C
ATOM     54  CD2 PHE A   2       6.854  22.132  25.684  1.00 44.00           C
ATOM     55  CE1 PHE A   2       8.576  21.192  23.755  1.00 44.00           C
ATOM     56  CE2 PHE A   2       7.547  20.956  25.891  1.00 44.00           C
ATOM     57  CG  PHE A   2       7.010  22.852  24.512  1.00 44.00           C
ATOM     58  CZ  PHE A   2       8.410  20.485  24.925  1.00 44.00           C
ATOM     59  CB  PHE A   3       2.326  20.386  22.944  1.00 44.00           C
ATOM     60  CD1 PHE A   3       0.735  19.200  24.480  1.00 44.00           C
ATOM     61  CD2 PHE A   3       1.372  18.117  22.459  1.00 44.00           C
ATOM     62  CE1 PHE A   3      -0.061  18.119  24.808  1.00 44.00           C
ATOM     63  CE2 PHE A   3       0.578  17.034  22.785  1.00 44.00           C
ATOM     64  CG  PHE A   3       1.462  19.211  23.301  1.00 44.00           C
ATOM     65  CZ  PHE A   3      -0.140  17.036  23.961  1.00 44.00           C
ATOM     66  CB  PHE A   4       5.384  16.429  25.638  1.00 44.00           C
ATOM     67  CD1 PHE A   4       7.219  18.057  25.111  1.00 44.00           C
ATOM     68  CD2 PHE A   4       7.021  17.263  27.346  1.00 44.00           C
ATOM     69  CE1 PHE A   4       8.305  18.827  25.481  1.00 44.00           C
ATOM     70  CE2 PHE A   4       8.107  18.031  27.718  1.00 44.00           C
ATOM     71  CG  PHE A   4       6.564  17.265  26.040  1.00 44.00           C
ATOM     72  CZ  PHE A   4       8.750  18.814  26.785  1.00 44.00           C
ATOM     73  CB  LEU A   5       3.432  13.848  20.693  1.00 59.00           C
ATOM     74  CD1 LEU A   5       2.383  13.180  18.512  1.00 59.00           C
ATOM     75  CD2 LEU A   5       2.564  11.522  20.326  1.00 59.00           C
ATOM     76  CG  LEU A   5       2.351  12.997  20.022  1.00 59.00           C
ATOM     77  CB  LEU A   6       3.488  11.161  26.123  1.00 59.00           C
ATOM     78  CD1 LEU A   6       5.963  11.237  26.534  1.00 59.00           C
ATOM     79  CD2 LEU A   6       4.701  13.345  26.353  1.00 59.00           C
ATOM     80  CG  LEU A   6       4.626  11.902  26.827  1.00 59.00           C
ATOM     81  CB  PHE A   7      -0.092   9.451  21.885  1.00 44.00           C
ATOM     82  CD1 PHE A   7      -1.933   7.769  22.162  1.00 44.00           C
ATOM     83  CD2 PHE A   7      -0.978   8.052  20.000  1.00 44.00           C
ATOM     84  CE1 PHE A   7      -2.785   6.805  21.659  1.00 44.00           C
ATOM     85  CE2 PHE A   7      -1.829   7.087  19.495  1.00 44.00           C
ATOM     86  CG  PHE A   7      -1.018   8.403  21.338  1.00 44.00           C
ATOM     87  CZ  PHE A   7      -2.734   6.463  20.325  1.00 44.00           C
ATOM     88  CB  PHE A   8       4.814   8.435  19.525  1.00 44.00           C
ATOM     89  CD1 PHE A   8       5.114   6.495  17.962  1.00 44.00           C
ATOM     90  CD2 PHE A   8       6.833   8.136  18.066  1.00 44.00           C
ATOM     91  CE1 PHE A   8       5.839   5.795  17.017  1.00 44.00           C
ATOM     92  CE2 PHE A   8       7.561   7.438  17.122  1.00 44.00           C
ATOM     93  CG  PHE A   8       5.603   7.674  18.499  1.00 44.00           C
ATOM     94  CZ  PHE A   8       7.063   6.266  16.597  1.00 44.00           C
ATOM     95  CB  LEU A   9       6.061   6.248  24.202  1.00 59.00           C
ATOM     96  CD1 LEU A   9       6.180   4.592  26.084  1.00 59.00           C
ATOM     97  CD2 LEU A   9       7.573   4.249  24.081  1.00 59.00           C
ATOM     98  CG  LEU A   9       6.967   5.304  24.994  1.00 59.00           C
ATOM     99  CB  PHE A  10       2.919   1.270  23.889  1.00 44.00           C
ATOM    100  CD1 PHE A  10       3.097   1.330  21.387  1.00 44.00           C
ATOM    101  CD2 PHE A  10       0.928   1.371  22.365  1.00 44.00           C
ATOM    102  CE1 PHE A  10       2.530   1.380  20.128  1.00 44.00           C
ATOM    103  CE2 PHE A  10       0.359   1.422  21.108  1.00 44.00           C
ATOM    104  CG  PHE A  10       2.303   1.326  22.521  1.00 44.00           C
ATOM    105  CZ  PHE A  10       1.161   1.427  19.988  1.00 44.00           C
ATOM    106  CB  PHE A  11       1.607   1.744  29.146  1.00 44.00           C
ATOM    107  CD1 PHE A  11       1.108   4.188  28.875  1.00 44.00           C
ATOM    108  CD2 PHE A  11      -0.628   2.762  29.659  1.00 44.00           C
ATOM    109  CE1 PHE A  11       0.253   5.270  28.952  1.00 44.00           C
ATOM    110  CE2 PHE A  11      -1.485   3.842  29.737  1.00 44.00           C
ATOM    111  CG  PHE A  11       0.678   2.920  29.230  1.00 44.00           C
ATOM    112  CZ  PHE A  11      -1.044   5.098  29.383  1.00 44.00           C
