# Supplementary material for: De Novo Design of Protein-Binding Peptides by Quantum Computing
Source: J Chem Theory Comput. 2025 Sep 29;21(19):9993–10005. doi: 10.1021/acs.jctc.5c00768 (PMC12529961; doi:10.1021/acs.jctc.5c00768)
Supplement: Supplementary file 1 [file ct5c00768_si_001.zip › Datafile/Structure_based_validation/3BFW/bad_guess/Results/3bfw_ranked_96.pdb]

REMARK Selection 'not deleted and not hydrogen'
ATOM      1  N   PHE A   1       2.349  14.579  24.113  0.00  0.00           N
ATOM      2  CA  PHE A   1       3.574  14.857  24.856  0.00  0.00           C
ATOM      3  C   PHE A   1       3.814  16.361  24.920  0.00  0.00           C
ATOM      4  O   PHE A   1       2.875  17.127  25.129  0.00  0.00           O
ATOM      5  N   PHE A   2       5.067  16.788  24.742  0.00  0.00           N
ATOM      6  CA  PHE A   2       5.408  18.206  24.784  0.00  0.00           C
ATOM      7  C   PHE A   2       4.615  19.103  23.839  0.00  0.00           C
ATOM      8  O   PHE A   2       4.624  18.883  22.629  0.00  0.00           O
ATOM      9  N   PHE A   3       3.930  20.111  24.384  0.00  0.00           N
ATOM     10  CA  PHE A   3       3.139  21.028  23.572  0.00  0.00           C
ATOM     11  C   PHE A   3       3.681  22.440  23.774  0.00  0.00           C
ATOM     12  O   PHE A   3       3.900  22.859  24.909  0.00  0.00           O
ATOM     13  N   PHE A   4       3.898  23.173  22.679  0.00  0.00           N
ATOM     14  CA  PHE A   4       4.415  24.535  22.759  0.00  0.00           C
ATOM     15  C   PHE A   4       3.427  25.527  22.154  0.00  0.00           C
ATOM     16  O   PHE A   4       3.059  25.398  20.989  0.00  0.00           O
ATOM     17  N   LEU A   5       2.997  26.517  22.941  0.00  0.00           N
ATOM     18  CA  LEU A   5       2.052  27.520  22.464  0.00  0.00           C
ATOM     19  C   LEU A   5       2.216  28.961  22.938  0.00  0.00           C
ATOM     20  O   LEU A   5       2.543  29.193  24.100  0.00  0.00           O
ATOM     21  N   LEU A   6       1.993  29.927  22.044  0.00  0.00           N
ATOM     22  CA  LEU A   6       2.122  31.338  22.391  0.00  0.00           C
ATOM     23  C   LEU A   6       0.816  31.868  22.973  0.00  0.00           C
ATOM     24  O   LEU A   6       0.831  32.811  23.762  0.00  0.00           O
ATOM     25  N   PHE A   7      -0.313  31.268  22.588  0.00  0.00           N
ATOM     26  CA  PHE A   7      -1.617  31.695  23.084  0.00  0.00           C
ATOM     27  C   PHE A   7      -1.548  31.484  24.593  0.00  0.00           C
ATOM     28  O   PHE A   7      -0.954  30.511  25.052  0.00  0.00           O
ATOM     29  N   PHE A   8      -2.153  32.390  25.365  0.00  0.00           N
ATOM     30  CA  PHE A   8      -2.149  32.284  26.819  0.00  0.00           C
ATOM     31  C   PHE A   8      -3.506  31.730  27.239  0.00  0.00           C
ATOM     32  O   PHE A   8      -3.868  31.811  28.411  0.00  0.00           O
ATOM     33  N   LEU A   9      -4.257  31.168  26.289  0.00  0.00           N
ATOM     34  CA  LEU A   9      -5.571  30.607  26.581  0.00  0.00           C
ATOM     35  C   LEU A   9      -5.421  29.392  27.491  0.00  0.00           C
ATOM     36  O   LEU A   9      -6.403  28.930  28.068  0.00  0.00           O
ATOM     37  N   PHE A  10      -4.197  28.874  27.621  0.00  0.00           N
ATOM     38  CA  PHE A  10      -3.942  27.713  28.466  0.00  0.00           C
ATOM     39  C   PHE A  10      -3.778  28.089  29.936  0.00  0.00           C
ATOM     40  O   PHE A  10      -4.230  27.355  30.812  0.00  0.00           O
ATOM     41  N   PHE A  11      -3.135  29.227  30.207  0.00  0.00           N
ATOM     42  CA  PHE A  11      -2.923  29.680  31.577  0.00  0.00           C
ATOM     43  C   PHE A  11      -3.995  30.676  32.008  0.00  0.00           C
ATOM     44  O   PHE A  11      -4.100  30.995  33.190  0.00  0.00           O
ATOM     45  CB  PHE A   1       4.768  14.152  24.219  1.00 44.00           C
ATOM     46  CD1 PHE A   1       4.243  11.897  23.252  1.00 44.00           C
ATOM     47  CD2 PHE A   1       5.114  12.001  25.464  1.00 44.00           C
ATOM     48  CE1 PHE A   1       4.187  10.520  23.339  1.00 44.00           C
ATOM     49  CE2 PHE A   1       5.058  10.624  25.554  1.00 44.00           C
ATOM     50  CG  PHE A   1       4.706  12.655  24.314  1.00 44.00           C
ATOM     51  CZ  PHE A   1       4.594   9.882  24.490  1.00 44.00           C
ATOM     52  CB  PHE A   2       6.914  18.374  24.481  1.00 44.00           C
ATOM     53  CD1 PHE A   2       7.328  17.543  26.812  1.00 44.00           C
ATOM     54  CD2 PHE A   2       9.163  17.622  25.299  1.00 44.00           C
ATOM     55  CE1 PHE A   2       8.162  17.048  27.797  1.00 44.00           C
ATOM     56  CE2 PHE A   2       9.999  17.128  26.282  1.00 44.00           C
ATOM     57  CG  PHE A   2       7.820  17.837  25.551  1.00 44.00           C
ATOM     58  CZ  PHE A   2       9.497  16.841  27.532  1.00 44.00           C
ATOM     59  CB  PHE A   3       1.664  20.955  23.932  1.00 44.00           C
ATOM     60  CD1 PHE A   3       1.634  18.785  22.673  1.00 44.00           C
ATOM     61  CD2 PHE A   3      -0.213  19.297  24.083  1.00 44.00           C
ATOM     62  CE1 PHE A   3       1.037  17.588  22.326  1.00 44.00           C
ATOM     63  CE2 PHE A   3      -0.813  18.101  23.737  1.00 44.00           C
ATOM     64  CG  PHE A   3       1.015  19.654  23.555  1.00 44.00           C
ATOM     65  CZ  PHE A   3      -0.186  17.245  22.858  1.00 44.00           C
ATOM     66  CB  PHE A   4       5.767  24.640  22.054  1.00 44.00           C
ATOM     67  CD1 PHE A   4       6.722  23.467  24.056  1.00 44.00           C
ATOM     68  CD2 PHE A   4       8.061  23.623  22.095  1.00 44.00           C
ATOM     69  CE1 PHE A   4       7.738  22.782  24.695  1.00 44.00           C
ATOM     70  CE2 PHE A   4       9.079  22.940  22.732  1.00 44.00           C
ATOM     71  CG  PHE A   4       6.872  23.896  22.748  1.00 44.00           C
ATOM     72  CZ  PHE A   4       8.917  22.519  24.033  1.00 44.00           C
ATOM     73  CB  LEU A   5       0.616  27.055  22.844  1.00 59.00           C
ATOM     74  CD1 LEU A   5      -1.236  27.029  24.538  1.00 59.00           C
ATOM     75  CD2 LEU A   5       0.935  26.010  25.103  1.00 59.00           C
ATOM     76  CG  LEU A   5       0.268  27.138  24.331  1.00 59.00           C
ATOM     77  CB  LEU A   6       2.530  32.159  21.169  1.00 59.00           C
ATOM     78  CD1 LEU A   6       1.717  34.458  21.764  1.00 59.00           C
ATOM     79  CD2 LEU A   6       3.902  33.692  22.606  1.00 59.00           C
ATOM     80  CG  LEU A   6       2.936  33.611  21.434  1.00 59.00           C
ATOM     81  CB  PHE A   7      -2.752  30.927  22.456  1.00 44.00           C
ATOM     82  CD1 PHE A   7      -2.381  30.340  20.044  1.00 44.00           C
ATOM     83  CD2 PHE A   7      -3.611  32.313  20.549  1.00 44.00           C
ATOM     84  CE1 PHE A   7      -2.534  30.590  18.694  1.00 44.00           C
ATOM     85  CE2 PHE A   7      -3.765  32.567  19.200  1.00 44.00           C
ATOM     86  CG  PHE A   7      -2.917  31.199  20.988  1.00 44.00           C
ATOM     87  CZ  PHE A   7      -3.225  31.704  18.271  1.00 44.00           C
ATOM     88  CB  PHE A   8      -1.873  33.622  27.478  1.00 44.00           C
ATOM     89  CD1 PHE A   8      -0.713  33.068  29.633  1.00 44.00           C
ATOM     90  CD2 PHE A   8      -2.907  33.984  29.735  1.00 44.00           C
ATOM     91  CE1 PHE A   8      -0.674  33.008  31.012  1.00 44.00           C
ATOM     92  CE2 PHE A   8      -2.871  33.924  31.114  1.00 44.00           C
ATOM     93  CG  PHE A   8      -1.831  33.556  28.977  1.00 44.00           C
ATOM     94  CZ  PHE A   8      -1.753  33.435  31.754  1.00 44.00           C
ATOM     95  CB  LEU A   9      -6.300  30.228  25.296  1.00 59.00           C
ATOM     96  CD1 LEU A   9      -4.422  29.873  23.670  1.00 59.00           C
ATOM     97  CD2 LEU A   9      -5.065  28.046  25.192  1.00 59.00           C
ATOM     98  CG  LEU A   9      -5.595  29.221  24.385  1.00 59.00           C
ATOM     99  CB  PHE A  10      -2.692  26.970  27.979  1.00 44.00           C
ATOM    100  CD1 PHE A  10      -3.069  24.562  28.576  1.00 44.00           C
ATOM    101  CD2 PHE A  10      -1.359  25.755  29.723  1.00 44.00           C
ATOM    102  CE1 PHE A  10      -2.770  23.429  29.309  1.00 44.00           C
ATOM    103  CE2 PHE A  10      -1.058  24.624  30.457  1.00 44.00           C
ATOM    104  CG  PHE A  10      -2.367  25.739  28.775  1.00 44.00           C
ATOM    105  CZ  PHE A  10      -1.764  23.460  30.250  1.00 44.00           C
ATOM    106  CB  PHE A  11      -1.535  30.308  31.723  1.00 44.00           C
ATOM    107  CD1 PHE A  11      -0.642  27.964  31.672  1.00 44.00           C
ATOM    108  CD2 PHE A  11       0.890  29.761  31.379  1.00 44.00           C
ATOM    109  CE1 PHE A  11       0.396  27.060  31.549  1.00 44.00           C
ATOM    110  CE2 PHE A  11       1.929  28.860  31.257  1.00 44.00           C
ATOM    111  CG  PHE A  11      -0.407  29.326  31.590  1.00 44.00           C
ATOM    112  CZ  PHE A  11       1.682  27.508  31.341  1.00 44.00           C
