# Supplementary material for: De Novo Design of Protein-Binding Peptides by Quantum Computing
Source: J Chem Theory Comput. 2025 Sep 29;21(19):9993–10005. doi: 10.1021/acs.jctc.5c00768 (PMC12529961; doi:10.1021/acs.jctc.5c00768)
Supplement: Supplementary file 1 [file ct5c00768_si_001.zip › Datafile/Structure_based_validation/3BFW/bad_guess/Results/3bfw_ranked_82.pdb]

REMARK Selection 'not deleted and not hydrogen'
ATOM      1  N   PHE A   1       5.555   7.156  22.317  0.00  0.00           N
ATOM      2  CA  PHE A   1       5.608   8.180  21.280  0.00  0.00           C
ATOM      3  C   PHE A   1       4.421   9.134  21.373  0.00  0.00           C
ATOM      4  O   PHE A   1       3.505   9.058  20.557  0.00  0.00           O
ATOM      5  N   PHE A   2       4.434  10.030  22.363  0.00  0.00           N
ATOM      6  CA  PHE A   2       3.349  10.988  22.544  0.00  0.00           C
ATOM      7  C   PHE A   2       3.796  12.392  22.149  0.00  0.00           C
ATOM      8  O   PHE A   2       4.991  12.680  22.150  0.00  0.00           O
ATOM      9  N   PHE A   3       2.843  13.264  21.812  0.00  0.00           N
ATOM     10  CA  PHE A   3       3.160  14.632  21.418  0.00  0.00           C
ATOM     11  C   PHE A   3       3.287  15.632  22.562  0.00  0.00           C
ATOM     12  O   PHE A   3       2.552  15.541  23.544  0.00  0.00           O
ATOM     13  N   PHE A   4       4.214  16.585  22.441  0.00  0.00           N
ATOM     14  CA  PHE A   4       4.419  17.592  23.477  0.00  0.00           C
ATOM     15  C   PHE A   4       4.221  18.986  22.890  0.00  0.00           C
ATOM     16  O   PHE A   4       5.156  19.559  22.336  0.00  0.00           O
ATOM     17  N   LEU A   5       3.008  19.532  23.008  0.00  0.00           N
ATOM     18  CA  LEU A   5       2.709  20.859  22.483  0.00  0.00           C
ATOM     19  C   LEU A   5       2.993  22.054  23.387  0.00  0.00           C
ATOM     20  O   LEU A   5       2.790  21.973  24.597  0.00  0.00           O
ATOM     21  N   LEU A   6       3.461  23.162  22.807  0.00  0.00           N
ATOM     22  CA  LEU A   6       3.765  24.362  23.578  0.00  0.00           C
ATOM     23  C   LEU A   6       2.810  25.445  23.087  0.00  0.00           C
ATOM     24  O   LEU A   6       2.810  25.776  21.904  0.00  0.00           O
ATOM     25  N   PHE A   7       1.997  25.998  23.991  0.00  0.00           N
ATOM     26  CA  PHE A   7       1.045  27.042  23.629  0.00  0.00           C
ATOM     27  C   PHE A   7       1.573  28.462  23.803  0.00  0.00           C
ATOM     28  O   PHE A   7       2.187  28.770  24.822  0.00  0.00           O
ATOM     29  N   PHE A   8       1.337  29.327  22.813  0.00  0.00           N
ATOM     30  CA  PHE A   8       1.797  30.709  22.876  0.00  0.00           C
ATOM     31  C   PHE A   8       0.720  31.702  22.450  0.00  0.00           C
ATOM     32  O   PHE A   8      -0.153  31.359  21.655  0.00  0.00           O
ATOM     33  N   LEU A   9       0.778  32.929  22.973  0.00  0.00           N
ATOM     34  CA  LEU A   9      -0.202  33.954  22.633  0.00  0.00           C
ATOM     35  C   LEU A   9       0.341  34.865  21.536  0.00  0.00           C
ATOM     36  O   LEU A   9       1.497  35.278  21.596  0.00  0.00           O
ATOM     37  N   PHE A  10      -0.487  35.178  20.537  0.00  0.00           N
ATOM     38  CA  PHE A  10      -0.071  36.041  19.437  0.00  0.00           C
ATOM     39  C   PHE A  10       0.548  37.346  19.928  0.00  0.00           C
ATOM     40  O   PHE A  10      -0.068  38.061  20.715  0.00  0.00           O
ATOM     41  N   PHE A  11       1.762  37.658  19.467  0.00  0.00           N
ATOM     42  CA  PHE A  11       2.445  38.881  19.872  0.00  0.00           C
ATOM     43  C   PHE A  11       2.986  39.676  18.687  0.00  0.00           C
ATOM     44  O   PHE A  11       4.196  39.854  18.568  0.00  0.00           O
ATOM     45  CB  PHE A   1       5.652   7.533  19.893  1.00 44.00           C
ATOM     46  CD1 PHE A   1       6.938   9.133  18.450  1.00 44.00           C
ATOM     47  CD2 PHE A   1       4.617   8.836  18.016  1.00 44.00           C
ATOM     48  CE1 PHE A   1       7.016  10.041  17.412  1.00 44.00           C
ATOM     49  CE2 PHE A   1       4.692   9.745  16.978  1.00 44.00           C
ATOM     50  CG  PHE A   1       5.737   8.520  18.765  1.00 44.00           C
ATOM     51  CZ  PHE A   1       5.893  10.348  16.675  1.00 44.00           C
ATOM     52  CB  PHE A   2       2.856  10.977  23.991  1.00 44.00           C
ATOM     53  CD1 PHE A   2       4.023  12.732  25.353  1.00 44.00           C
ATOM     54  CD2 PHE A   2       4.742  10.473  25.567  1.00 44.00           C
ATOM     55  CE1 PHE A   2       4.978  13.122  26.272  1.00 44.00           C
ATOM     56  CE2 PHE A   2       5.698  10.861  26.486  1.00 44.00           C
ATOM     57  CG  PHE A   2       3.895  11.402  24.989  1.00 44.00           C
ATOM     58  CZ  PHE A   2       5.816  12.187  26.839  1.00 44.00           C
ATOM     59  CB  PHE A   3       2.083  15.138  20.432  1.00 44.00           C
ATOM     60  CD1 PHE A   3       3.192  13.698  18.702  1.00 44.00           C
ATOM     61  CD2 PHE A   3       1.024  14.560  18.233  1.00 44.00           C
ATOM     62  CE1 PHE A   3       3.207  13.067  17.473  1.00 44.00           C
ATOM     63  CE2 PHE A   3       1.036  13.931  17.003  1.00 44.00           C
ATOM     64  CG  PHE A   3       2.100  14.453  19.097  1.00 44.00           C
ATOM     65  CZ  PHE A   3       2.129  13.183  16.623  1.00 44.00           C
ATOM     66  CB  PHE A   4       5.808  17.464  24.094  1.00 44.00           C
ATOM     67  CD1 PHE A   4       5.560  18.261  26.460  1.00 44.00           C
ATOM     68  CD2 PHE A   4       6.847  19.579  24.955  1.00 44.00           C
ATOM     69  CE1 PHE A   4       5.807  19.172  27.469  1.00 44.00           C
ATOM     70  CE2 PHE A   4       7.095  20.492  25.961  1.00 44.00           C
ATOM     71  CG  PHE A   4       6.076  18.454  25.190  1.00 44.00           C
ATOM     72  CZ  PHE A   4       6.575  20.288  27.220  1.00 44.00           C
ATOM     73  CB  LEU A   5       1.211  20.904  22.079  1.00 59.00           C
ATOM     74  CD1 LEU A   5      -1.166  21.341  22.756  1.00 59.00           C
ATOM     75  CD2 LEU A   5       0.097  19.539  23.866  1.00 59.00           C
ATOM     76  CG  LEU A   5       0.214  20.920  23.239  1.00 59.00           C
ATOM     77  CB  LEU A   6       5.211  24.783  23.423  1.00 59.00           C
ATOM     78  CD1 LEU A   6       5.277  26.489  21.584  1.00 59.00           C
ATOM     79  CD2 LEU A   6       7.208  24.996  21.919  1.00 59.00           C
ATOM     80  CG  LEU A   6       5.692  25.087  22.003  1.00 59.00           C
ATOM     81  CB  PHE A   7      -0.242  26.876  24.460  1.00 44.00           C
ATOM     82  CD1 PHE A   7      -0.792  24.950  22.950  1.00 44.00           C
ATOM     83  CD2 PHE A   7      -2.027  25.189  24.970  1.00 44.00           C
ATOM     84  CE1 PHE A   7      -1.523  23.820  22.636  1.00 44.00           C
ATOM     85  CE2 PHE A   7      -2.760  24.060  24.659  1.00 44.00           C
ATOM     86  CG  PHE A   7      -1.036  25.649  24.120  1.00 44.00           C
ATOM     87  CZ  PHE A   7      -2.507  23.374  23.491  1.00 44.00           C
ATOM     88  CB  PHE A   8       3.044  30.890  22.000  1.00 44.00           C
ATOM     89  CD1 PHE A   8       4.372  32.716  23.095  1.00 44.00           C
ATOM     90  CD2 PHE A   8       3.377  33.158  20.980  1.00 44.00           C
ATOM     91  CE1 PHE A   8       4.891  33.996  23.119  1.00 44.00           C
ATOM     92  CE2 PHE A   8       3.894  34.439  21.000  1.00 44.00           C
ATOM     93  CG  PHE A   8       3.607  32.282  22.026  1.00 44.00           C
ATOM     94  CZ  PHE A   8       4.652  34.858  22.071  1.00 44.00           C
ATOM     95  CB  LEU A   9      -0.579  34.773  23.866  1.00 59.00           C
ATOM     96  CD1 LEU A   9      -2.889  33.807  24.027  1.00 59.00           C
ATOM     97  CD2 LEU A   9      -1.090  32.879  25.430  1.00 59.00           C
ATOM     98  CG  LEU A   9      -1.624  34.153  24.796  1.00 59.00           C
ATOM     99  CB  PHE A  10      -1.264  36.345  18.523  1.00 44.00           C
ATOM    100  CD1 PHE A  10      -0.288  36.670  16.234  1.00 44.00           C
ATOM    101  CD2 PHE A  10      -1.234  38.555  17.337  1.00 44.00           C
ATOM    102  CE1 PHE A  10       0.026  37.464  15.148  1.00 44.00           C
ATOM    103  CE2 PHE A  10      -0.920  39.351  16.252  1.00 44.00           C
ATOM    104  CG  PHE A  10      -0.922  37.207  17.342  1.00 44.00           C
ATOM    105  CZ  PHE A  10      -0.289  38.805  15.156  1.00 44.00           C
ATOM    106  CB  PHE A  11       3.593  38.547  20.836  1.00 44.00           C
ATOM    107  CD1 PHE A  11       5.755  38.277  19.591  1.00 44.00           C
ATOM    108  CD2 PHE A  11       4.593  36.316  20.275  1.00 44.00           C
ATOM    109  CE1 PHE A  11       6.743  37.495  19.027  1.00 44.00           C
ATOM    110  CE2 PHE A  11       5.580  35.531  19.710  1.00 44.00           C
ATOM    111  CG  PHE A  11       4.667  37.697  20.222  1.00 44.00           C
ATOM    112  CZ  PHE A  11       6.656  36.121  19.086  1.00 44.00           C
