# Supplementary material for: De Novo Design of Protein-Binding Peptides by Quantum Computing
Source: J Chem Theory Comput. 2025 Sep 29;21(19):9993–10005. doi: 10.1021/acs.jctc.5c00768 (PMC12529961; doi:10.1021/acs.jctc.5c00768)
Supplement: Supplementary file 1 [file ct5c00768_si_001.zip › Datafile/Structure_based_validation/3BFW/bad_guess/Results/3bfw_ranked_55.pdb]

REMARK Selection 'not deleted and not hydrogen'
ATOM      1  N   PHE A   1       1.419   0.295  25.621  0.00  0.00           N
ATOM      2  CA  PHE A   1       1.256   1.696  25.995  0.00  0.00           C
ATOM      3  C   PHE A   1       1.798   2.646  24.931  0.00  0.00           C
ATOM      4  O   PHE A   1       2.914   3.144  25.062  0.00  0.00           O
ATOM      5  N   PHE A   2       1.013   2.898  23.880  0.00  0.00           N
ATOM      6  CA  PHE A   2       1.433   3.791  22.806  0.00  0.00           C
ATOM      7  C   PHE A   2       1.176   5.244  23.193  0.00  0.00           C
ATOM      8  O   PHE A   2       1.403   6.144  22.388  0.00  0.00           O
ATOM      9  N   PHE A   3       0.704   5.475  24.420  0.00  0.00           N
ATOM     10  CA  PHE A   3       0.423   6.826  24.892  0.00  0.00           C
ATOM     11  C   PHE A   3       1.720   7.470  25.374  0.00  0.00           C
ATOM     12  O   PHE A   3       1.957   7.550  26.577  0.00  0.00           O
ATOM     13  N   PHE A   4       2.558   7.928  24.440  0.00  0.00           N
ATOM     14  CA  PHE A   4       3.824   8.560  24.791  0.00  0.00           C
ATOM     15  C   PHE A   4       3.653  10.073  24.888  0.00  0.00           C
ATOM     16  O   PHE A   4       3.006  10.675  24.034  0.00  0.00           O
ATOM     17  N   LEU A   5       4.228  10.687  25.924  0.00  0.00           N
ATOM     18  CA  LEU A   5       4.127  12.130  26.113  0.00  0.00           C
ATOM     19  C   LEU A   5       4.479  13.032  24.934  0.00  0.00           C
ATOM     20  O   LEU A   5       5.501  12.824  24.284  0.00  0.00           O
ATOM     21  N   LEU A   6       3.638  14.031  24.657  0.00  0.00           N
ATOM     22  CA  LEU A   6       3.879  14.953  23.553  0.00  0.00           C
ATOM     23  C   LEU A   6       3.931  16.387  24.069  0.00  0.00           C
ATOM     24  O   LEU A   6       2.937  16.891  24.587  0.00  0.00           O
ATOM     25  N   PHE A   7       5.084  17.045  23.929  0.00  0.00           N
ATOM     26  CA  PHE A   7       5.243  18.421  24.388  0.00  0.00           C
ATOM     27  C   PHE A   7       4.475  19.391  23.496  0.00  0.00           C
ATOM     28  O   PHE A   7       4.593  19.329  22.274  0.00  0.00           O
ATOM     29  N   PHE A   8       3.689  20.286  24.100  0.00  0.00           N
ATOM     30  CA  PHE A   8       2.912  21.260  23.343  0.00  0.00           C
ATOM     31  C   PHE A   8       3.161  22.722  23.699  0.00  0.00           C
ATOM     32  O   PHE A   8       2.626  23.213  24.691  0.00  0.00           O
ATOM     33  N   LEU A   9       3.970  23.417  22.896  0.00  0.00           N
ATOM     34  CA  LEU A   9       4.276  24.821  23.145  0.00  0.00           C
ATOM     35  C   LEU A   9       3.148  25.648  22.535  0.00  0.00           C
ATOM     36  O   LEU A   9       2.741  25.395  21.404  0.00  0.00           O
ATOM     37  N   PHE A  10       2.643  26.635  23.280  0.00  0.00           N
ATOM     38  CA  PHE A  10       1.563  27.487  22.795  0.00  0.00           C
ATOM     39  C   PHE A  10       1.831  28.965  23.056  0.00  0.00           C
ATOM     40  O   PHE A  10       1.158  29.576  23.883  0.00  0.00           O
ATOM     41  N   PHE A  11       2.810  29.542  22.354  0.00  0.00           N
ATOM     42  CA  PHE A  11       3.150  30.950  22.525  0.00  0.00           C
ATOM     43  C   PHE A  11       3.213  31.296  24.009  0.00  0.00           C
ATOM     44  O   PHE A  11       2.504  30.693  24.813  0.00  0.00           O
ATOM     45  CB  PHE A   1       1.949   1.969  27.336  1.00 44.00           C
ATOM     46  CD1 PHE A   1       4.040   1.185  26.192  1.00 44.00           C
ATOM     47  CD2 PHE A   1       4.221   2.066  28.395  1.00 44.00           C
ATOM     48  CE1 PHE A   1       5.404   0.970  26.166  1.00 44.00           C
ATOM     49  CE2 PHE A   1       5.586   1.851  28.372  1.00 44.00           C
ATOM     50  CG  PHE A   1       3.431   1.735  27.308  1.00 44.00           C
ATOM     51  CZ  PHE A   1       6.178   1.303  27.256  1.00 44.00           C
ATOM     52  CB  PHE A   2       0.709   3.451  21.505  1.00 44.00           C
ATOM     53  CD1 PHE A   2       2.442   4.832  20.327  1.00 44.00           C
ATOM     54  CD2 PHE A   2       0.395   4.386  19.198  1.00 44.00           C
ATOM     55  CE1 PHE A   2       2.885   5.556  19.237  1.00 44.00           C
ATOM     56  CE2 PHE A   2       0.835   5.110  18.107  1.00 44.00           C
ATOM     57  CG  PHE A   2       1.190   4.239  20.321  1.00 44.00           C
ATOM     58  CZ  PHE A   2       2.082   5.696  18.127  1.00 44.00           C
ATOM     59  CB  PHE A   3      -0.618   6.813  26.004  1.00 44.00           C
ATOM     60  CD1 PHE A   3       0.991   5.342  27.246  1.00 44.00           C
ATOM     61  CD2 PHE A   3      -0.970   6.076  28.376  1.00 44.00           C
ATOM     62  CE1 PHE A   3       1.384   4.652  28.376  1.00 44.00           C
ATOM     63  CE2 PHE A   3      -0.580   5.386  29.508  1.00 44.00           C
ATOM     64  CG  PHE A   3      -0.191   6.062  27.232  1.00 44.00           C
ATOM     65  CZ  PHE A   3       0.599   4.673  29.508  1.00 44.00           C
ATOM     66  CB  PHE A   4       4.904   8.212  23.770  1.00 44.00           C
ATOM     67  CD1 PHE A   4       4.750   5.881  22.852  1.00 44.00           C
ATOM     68  CD2 PHE A   4       6.207   6.276  24.691  1.00 44.00           C
ATOM     69  CE1 PHE A   4       5.109   4.547  22.854  1.00 44.00           C
ATOM     70  CE2 PHE A   4       6.567   4.942  24.696  1.00 44.00           C
ATOM     71  CG  PHE A   4       5.294   6.762  23.772  1.00 44.00           C
ATOM     72  CZ  PHE A   4       6.018   4.077  23.776  1.00 44.00           C
ATOM     73  CB  LEU A   5       5.031  12.532  27.312  1.00 59.00           C
ATOM     74  CD1 LEU A   5       5.513  14.954  26.862  1.00 59.00           C
ATOM     75  CD2 LEU A   5       3.420  14.328  28.001  1.00 59.00           C
ATOM     76  CG  LEU A   5       4.886  13.963  27.832  1.00 59.00           C
ATOM     77  CB  LEU A   6       2.801  14.811  22.482  1.00 59.00           C
ATOM     78  CD1 LEU A   6       3.271  12.377  22.086  1.00 59.00           C
ATOM     79  CD2 LEU A   6       1.832  13.604  20.507  1.00 59.00           C
ATOM     80  CG  LEU A   6       3.036  13.728  21.427  1.00 59.00           C
ATOM     81  CB  PHE A   7       6.723  18.804  24.430  1.00 44.00           C
ATOM     82  CD1 PHE A   7       6.862  17.409  26.511  1.00 44.00           C
ATOM     83  CD2 PHE A   7       8.891  18.066  25.456  1.00 44.00           C
ATOM     84  CE1 PHE A   7       7.583  16.742  27.483  1.00 44.00           C
ATOM     85  CE2 PHE A   7       9.615  17.401  26.426  1.00 44.00           C
ATOM     86  CG  PHE A   7       7.507  18.080  25.486  1.00 44.00           C
ATOM     87  CZ  PHE A   7       8.960  16.738  27.441  1.00 44.00           C
ATOM     88  CB  PHE A   8       1.407  20.955  23.520  1.00 44.00           C
ATOM     89  CD1 PHE A   8       0.843  18.515  23.666  1.00 44.00           C
ATOM     90  CD2 PHE A   8       0.672  19.589  21.549  1.00 44.00           C
ATOM     91  CE1 PHE A   8       0.436  17.324  23.094  1.00 44.00           C
ATOM     92  CE2 PHE A   8       0.267  18.399  20.975  1.00 44.00           C
ATOM     93  CG  PHE A   8       0.966  19.661  22.899  1.00 44.00           C
ATOM     94  CZ  PHE A   8       0.148  17.266  21.748  1.00 44.00           C
ATOM     95  CB  LEU A   9       5.622  25.213  22.565  1.00 59.00           C
ATOM     96  CD1 LEU A   9       6.885  23.503  23.899  1.00 59.00           C
ATOM     97  CD2 LEU A   9       8.126  25.267  22.709  1.00 59.00           C
ATOM     98  CG  LEU A   9       6.839  24.958  23.456  1.00 59.00           C
ATOM     99  CB  PHE A  10       0.235  27.078  23.444  1.00 44.00           C
ATOM    100  CD1 PHE A  10      -0.019  24.611  23.827  1.00 44.00           C
ATOM    101  CD2 PHE A  10      -0.943  25.547  21.844  1.00 44.00           C
ATOM    102  CE1 PHE A  10      -0.467  23.361  23.446  1.00 44.00           C
ATOM    103  CE2 PHE A  10      -1.391  24.298  21.459  1.00 44.00           C
ATOM    104  CG  PHE A  10      -0.251  25.719  23.030  1.00 44.00           C
ATOM    105  CZ  PHE A  10      -1.153  23.203  22.262  1.00 44.00           C
ATOM    106  CB  PHE A  11       2.140  31.844  21.811  1.00 44.00           C
ATOM    107  CD1 PHE A  11       3.811  33.701  22.041  1.00 44.00           C
ATOM    108  CD2 PHE A  11       1.538  34.272  21.630  1.00 44.00           C
ATOM    109  CE1 PHE A  11       4.145  35.041  22.056  1.00 44.00           C
ATOM    110  CE2 PHE A  11       1.869  35.614  21.645  1.00 44.00           C
ATOM    111  CG  PHE A  11       2.503  33.300  21.828  1.00 44.00           C
ATOM    112  CZ  PHE A  11       3.174  35.998  21.858  1.00 44.00           C
