# Supplementary material for: De Novo Design of Protein-Binding Peptides by Quantum Computing
Source: J Chem Theory Comput. 2025 Sep 29;21(19):9993–10005. doi: 10.1021/acs.jctc.5c00768 (PMC12529961; doi:10.1021/acs.jctc.5c00768)
Supplement: Supplementary file 1 [file ct5c00768_si_001.zip › Datafile/Structure_based_validation/3BFW/bad_guess/Results/3bfw_ranked_41.pdb]

REMARK Selection 'not deleted and not hydrogen'
ATOM      1  N   PHE A   1       4.288  39.695  20.747  0.00  0.00           N
ATOM      2  CA  PHE A   1       3.952  39.124  19.448  0.00  0.00           C
ATOM      3  C   PHE A   1       2.459  39.223  19.153  0.00  0.00           C
ATOM      4  O   PHE A   1       1.676  39.545  20.044  0.00  0.00           O
ATOM      5  N   PHE A   2       2.062  38.948  17.908  0.00  0.00           N
ATOM      6  CA  PHE A   2       0.658  39.012  17.519  0.00  0.00           C
ATOM      7  C   PHE A   2      -0.193  37.879  18.085  0.00  0.00           C
ATOM      8  O   PHE A   2      -1.419  37.959  18.059  0.00  0.00           O
ATOM      9  N   PHE A   3       0.451  36.827  18.595  0.00  0.00           N
ATOM     10  CA  PHE A   3      -0.265  35.690  19.162  0.00  0.00           C
ATOM     11  C   PHE A   3      -1.013  36.132  20.416  0.00  0.00           C
ATOM     12  O   PHE A   3      -0.476  36.896  21.215  0.00  0.00           O
ATOM     13  N   PHE A   4      -2.248  35.656  20.590  0.00  0.00           N
ATOM     14  CA  PHE A   4      -3.051  36.015  21.754  0.00  0.00           C
ATOM     15  C   PHE A   4      -2.600  35.230  22.981  0.00  0.00           C
ATOM     16  O   PHE A   4      -2.821  35.669  24.108  0.00  0.00           O
ATOM     17  N   LEU A   5      -1.970  34.072  22.768  0.00  0.00           N
ATOM     18  CA  LEU A   5      -1.497  33.242  23.871  0.00  0.00           C
ATOM     19  C   LEU A   5      -0.563  32.203  23.260  0.00  0.00           C
ATOM     20  O   LEU A   5      -0.542  32.033  22.043  0.00  0.00           O
ATOM     21  N   LEU A   6       0.208  31.507  24.099  0.00  0.00           N
ATOM     22  CA  LEU A   6       1.137  30.488  23.621  0.00  0.00           C
ATOM     23  C   LEU A   6       0.456  29.126  23.531  0.00  0.00           C
ATOM     24  O   LEU A   6      -0.302  28.756  24.425  0.00  0.00           O
ATOM     25  N   PHE A   7       0.723  28.380  22.456  0.00  0.00           N
ATOM     26  CA  PHE A   7       0.126  27.062  22.270  0.00  0.00           C
ATOM     27  C   PHE A   7       1.170  25.951  22.225  0.00  0.00           C
ATOM     28  O   PHE A   7       0.856  24.826  21.842  0.00  0.00           O
ATOM     29  N   PHE A   8       2.409  26.261  22.616  0.00  0.00           N
ATOM     30  CA  PHE A   8       3.483  25.274  22.613  0.00  0.00           C
ATOM     31  C   PHE A   8       3.068  24.066  23.446  0.00  0.00           C
ATOM     32  O   PHE A   8       2.560  24.228  24.554  0.00  0.00           O
ATOM     33  N   LEU A   9       3.283  22.858  22.920  0.00  0.00           N
ATOM     34  CA  LEU A   9       2.924  21.637  23.631  0.00  0.00           C
ATOM     35  C   LEU A   9       4.100  20.668  23.705  0.00  0.00           C
ATOM     36  O   LEU A   9       4.551  20.168  22.677  0.00  0.00           O
ATOM     37  N   PHE A  10       4.597  20.403  24.916  0.00  0.00           N
ATOM     38  CA  PHE A  10       5.721  19.492  25.101  0.00  0.00           C
ATOM     39  C   PHE A  10       5.399  18.054  24.707  0.00  0.00           C
ATOM     40  O   PHE A  10       6.289  17.316  24.288  0.00  0.00           O
ATOM     41  N   PHE A  11       4.132  17.653  24.839  0.00  0.00           N
ATOM     42  CA  PHE A  11       3.715  16.299  24.492  0.00  0.00           C
ATOM     43  C   PHE A  11       2.303  15.977  24.970  0.00  0.00           C
ATOM     44  O   PHE A  11       1.351  16.642  24.569  0.00  0.00           O
ATOM     45  CB  PHE A   1       4.402  37.661  19.378  1.00 44.00           C
ATOM     46  CD1 PHE A   1       6.731  38.553  19.109  1.00 44.00           C
ATOM     47  CD2 PHE A   1       6.459  36.247  19.630  1.00 44.00           C
ATOM     48  CE1 PHE A   1       8.103  38.389  19.103  1.00 44.00           C
ATOM     49  CE2 PHE A   1       7.830  36.080  19.623  1.00 44.00           C
ATOM     50  CG  PHE A   1       5.892  37.483  19.371  1.00 44.00           C
ATOM     51  CZ  PHE A   1       8.653  37.153  19.360  1.00 44.00           C
ATOM     52  CB  PHE A   2       0.546  39.013  15.984  1.00 44.00           C
ATOM     53  CD1 PHE A   2      -1.533  40.318  15.462  1.00 44.00           C
ATOM     54  CD2 PHE A   2      -1.523  37.983  15.007  1.00 44.00           C
ATOM     55  CE1 PHE A   2      -2.830  40.404  14.994  1.00 44.00           C
ATOM     56  CE2 PHE A   2      -2.820  38.065  14.539  1.00 44.00           C
ATOM     57  CG  PHE A   2      -0.864  39.106  15.476  1.00 44.00           C
ATOM     58  CZ  PHE A   2      -3.475  39.277  14.533  1.00 44.00           C
ATOM     59  CB  PHE A   3       0.691  34.547  19.482  1.00 44.00           C
ATOM     60  CD1 PHE A   3       1.861  36.186  20.978  1.00 44.00           C
ATOM     61  CD2 PHE A   3       2.586  33.920  21.002  1.00 44.00           C
ATOM     62  CE1 PHE A   3       2.820  36.503  21.921  1.00 44.00           C
ATOM     63  CE2 PHE A   3       3.547  34.234  21.944  1.00 44.00           C
ATOM     64  CG  PHE A   3       1.733  34.891  20.506  1.00 44.00           C
ATOM     65  CZ  PHE A   3       3.664  35.527  22.404  1.00 44.00           C
ATOM     66  CB  PHE A   4      -4.534  35.768  21.483  1.00 44.00           C
ATOM     67  CD1 PHE A   4      -3.870  33.382  21.079  1.00 44.00           C
ATOM     68  CD2 PHE A   4      -6.187  33.924  21.079  1.00 44.00           C
ATOM     69  CE1 PHE A   4      -4.180  32.060  20.826  1.00 44.00           C
ATOM     70  CE2 PHE A   4      -6.500  32.603  20.825  1.00 44.00           C
ATOM     71  CG  PHE A   4      -4.871  34.331  21.207  1.00 44.00           C
ATOM     72  CZ  PHE A   4      -5.495  31.669  20.698  1.00 44.00           C
ATOM     73  CB  LEU A   5      -2.640  32.591  24.620  1.00 59.00           C
ATOM     74  CD1 LEU A   5      -1.527  30.600  25.668  1.00 59.00           C
ATOM     75  CD2 LEU A   5      -1.381  32.793  26.781  1.00 59.00           C
ATOM     76  CG  LEU A   5      -2.273  31.899  25.934  1.00 59.00           C
ATOM     77  CB  LEU A   6       2.361  30.406  24.534  1.00 59.00           C
ATOM     78  CD1 LEU A   6       3.195  28.075  24.120  1.00 59.00           C
ATOM     79  CD2 LEU A   6       3.840  29.884  22.576  1.00 59.00           C
ATOM     80  CG  LEU A   6       3.528  29.557  24.028  1.00 59.00           C
ATOM     81  CB  PHE A   7      -0.711  27.038  20.984  1.00 44.00           C
ATOM     82  CD1 PHE A   7      -1.915  29.183  20.488  1.00 44.00           C
ATOM     83  CD2 PHE A   7      -3.097  27.464  21.633  1.00 44.00           C
ATOM     84  CE1 PHE A   7      -3.038  29.987  20.536  1.00 44.00           C
ATOM     85  CE2 PHE A   7      -4.221  28.266  21.684  1.00 44.00           C
ATOM     86  CG  PHE A   7      -1.931  27.912  21.037  1.00 44.00           C
ATOM     87  CZ  PHE A   7      -4.191  29.528  21.134  1.00 44.00           C
ATOM     88  CB  PHE A   8       4.779  25.874  23.146  1.00 44.00           C
ATOM     89  CD1 PHE A   8       6.618  24.636  21.972  1.00 44.00           C
ATOM     90  CD2 PHE A   8       6.343  24.297  24.312  1.00 44.00           C
ATOM     91  CE1 PHE A   8       7.682  23.755  21.970  1.00 44.00           C
ATOM     92  CE2 PHE A   8       7.406  23.415  24.312  1.00 44.00           C
ATOM     93  CG  PHE A   8       5.935  24.916  23.143  1.00 44.00           C
ATOM     94  CZ  PHE A   8       8.077  23.144  23.140  1.00 44.00           C
ATOM     95  CB  LEU A   9       1.728  20.959  22.958  1.00 59.00           C
ATOM     96  CD1 LEU A   9       0.222  22.949  23.228  1.00 59.00           C
ATOM     97  CD2 LEU A   9      -0.743  20.784  22.554  1.00 59.00           C
ATOM     98  CG  LEU A   9       0.342  21.441  23.393  1.00 59.00           C
ATOM     99  CB  PHE A  10       6.190  19.530  26.564  1.00 44.00           C
ATOM    100  CD1 PHE A  10       8.648  19.031  26.495  1.00 44.00           C
ATOM    101  CD2 PHE A  10       7.196  17.421  27.476  1.00 44.00           C
ATOM    102  CE1 PHE A  10       9.731  18.215  26.759  1.00 44.00           C
ATOM    103  CE2 PHE A  10       8.277  16.602  27.740  1.00 44.00           C
ATOM    104  CG  PHE A  10       7.367  18.643  26.850  1.00 44.00           C
ATOM    105  CZ  PHE A  10       9.546  17.000  27.381  1.00 44.00           C
ATOM    106  CB  PHE A  11       4.703  15.279  25.076  1.00 44.00           C
ATOM    107  CD1 PHE A  11       3.695  13.590  23.517  1.00 44.00           C
ATOM    108  CD2 PHE A  11       4.922  12.800  25.397  1.00 44.00           C
ATOM    109  CE1 PHE A  11       3.448  12.287  23.131  1.00 44.00           C
ATOM    110  CE2 PHE A  11       4.676  11.496  25.013  1.00 44.00           C
ATOM    111  CG  PHE A  11       4.434  13.862  24.656  1.00 44.00           C
ATOM    112  CZ  PHE A  11       3.939  11.239  23.879  1.00 44.00           C
