# Supplementary material for: De Novo Design of Protein-Binding Peptides by Quantum Computing
Source: J Chem Theory Comput. 2025 Sep 29;21(19):9993–10005. doi: 10.1021/acs.jctc.5c00768 (PMC12529961; doi:10.1021/acs.jctc.5c00768)
Supplement: Supplementary file 1 [file ct5c00768_si_001.zip › Datafile/Structure_based_validation/3BFW/bad_guess/Results/3bfw_ranked_69.pdb]

REMARK Selection 'not deleted and not hydrogen'
ATOM      1  N   PHE A   1      -5.969   4.346  26.853  0.00  0.00           N
ATOM      2  CA  PHE A   1      -5.942   5.388  27.873  0.00  0.00           C
ATOM      3  C   PHE A   1      -4.650   6.194  27.777  0.00  0.00           C
ATOM      4  O   PHE A   1      -4.541   7.085  26.937  0.00  0.00           O
ATOM      5  N   PHE A   2      -3.672   5.885  28.632  0.00  0.00           N
ATOM      6  CA  PHE A   2      -2.397   6.592  28.627  0.00  0.00           C
ATOM      7  C   PHE A   2      -1.652   6.277  27.333  0.00  0.00           C
ATOM      8  O   PHE A   2      -1.667   5.136  26.877  0.00  0.00           O
ATOM      9  N   PHE A   3      -1.003   7.282  26.742  0.00  0.00           N
ATOM     10  CA  PHE A   3      -0.259   7.091  25.502  0.00  0.00           C
ATOM     11  C   PHE A   3       1.218   6.899  25.829  0.00  0.00           C
ATOM     12  O   PHE A   3       1.787   7.681  26.588  0.00  0.00           O
ATOM     13  N   PHE A   4       1.840   5.864  25.260  0.00  0.00           N
ATOM     14  CA  PHE A   4       3.252   5.589  25.504  0.00  0.00           C
ATOM     15  C   PHE A   4       4.173   6.726  25.075  0.00  0.00           C
ATOM     16  O   PHE A   4       5.263   6.875  25.623  0.00  0.00           O
ATOM     17  N   LEU A   5       3.741   7.526  24.097  0.00  0.00           N
ATOM     18  CA  LEU A   5       4.542   8.644  23.610  0.00  0.00           C
ATOM     19  C   LEU A   5       4.142   9.937  24.313  0.00  0.00           C
ATOM     20  O   LEU A   5       3.078  10.003  24.923  0.00  0.00           O
ATOM     21  N   LEU A   6       4.991  10.965  24.229  0.00  0.00           N
ATOM     22  CA  LEU A   6       4.707  12.247  24.864  0.00  0.00           C
ATOM     23  C   LEU A   6       4.720  13.450  23.925  0.00  0.00           C
ATOM     24  O   LEU A   6       5.642  13.597  23.126  0.00  0.00           O
ATOM     25  N   PHE A   7       3.702  14.309  24.019  0.00  0.00           N
ATOM     26  CA  PHE A   7       3.615  15.491  23.169  0.00  0.00           C
ATOM     27  C   PHE A   7       3.843  16.798  23.922  0.00  0.00           C
ATOM     28  O   PHE A   7       3.056  17.149  24.799  0.00  0.00           O
ATOM     29  N   PHE A   8       4.916  17.519  23.585  0.00  0.00           N
ATOM     30  CA  PHE A   8       5.228  18.783  24.241  0.00  0.00           C
ATOM     31  C   PHE A   8       4.561  19.925  23.480  0.00  0.00           C
ATOM     32  O   PHE A   8       5.080  20.370  22.458  0.00  0.00           O
ATOM     33  N   LEU A   9       3.415  20.401  23.974  0.00  0.00           N
ATOM     34  CA  LEU A   9       2.695  21.491  23.325  0.00  0.00           C
ATOM     35  C   LEU A   9       3.319  22.815  23.756  0.00  0.00           C
ATOM     36  O   LEU A   9       3.381  23.107  24.948  0.00  0.00           O
ATOM     37  N   PHE A  10       3.779  23.616  22.792  0.00  0.00           N
ATOM     38  CA  PHE A  10       4.394  24.904  23.092  0.00  0.00           C
ATOM     39  C   PHE A  10       3.550  26.107  22.685  0.00  0.00           C
ATOM     40  O   PHE A  10       3.264  26.287  21.503  0.00  0.00           O
ATOM     41  N   PHE A  11       3.151  26.931  23.657  0.00  0.00           N
ATOM     42  CA  PHE A  11       2.340  28.111  23.379  0.00  0.00           C
ATOM     43  C   PHE A  11       1.570  28.019  22.065  0.00  0.00           C
ATOM     44  O   PHE A  11       0.792  27.087  21.872  0.00  0.00           O
ATOM     45  CB  PHE A   1      -6.088   4.783  29.268  1.00 44.00           C
ATOM     46  CD1 PHE A   1      -3.844   4.349  30.303  1.00 44.00           C
ATOM     47  CD2 PHE A   1      -5.031   2.511  29.368  1.00 44.00           C
ATOM     48  CE1 PHE A   1      -2.812   3.502  30.658  1.00 44.00           C
ATOM     49  CE2 PHE A   1      -4.000   1.662  29.721  1.00 44.00           C
ATOM     50  CG  PHE A   1      -4.966   3.863  29.653  1.00 44.00           C
ATOM     51  CZ  PHE A   1      -2.889   2.158  30.367  1.00 44.00           C
ATOM     52  CB  PHE A   2      -1.555   6.214  29.839  1.00 44.00           C
ATOM     53  CD1 PHE A   2       0.015   4.332  29.301  1.00 44.00           C
ATOM     54  CD2 PHE A   2      -1.973   3.832  30.510  1.00 44.00           C
ATOM     55  CE1 PHE A   2       0.375   2.999  29.342  1.00 44.00           C
ATOM     56  CE2 PHE A   2      -1.616   2.499  30.552  1.00 44.00           C
ATOM     57  CG  PHE A   2      -1.164   4.765  29.883  1.00 44.00           C
ATOM     58  CZ  PHE A   2      -0.440   2.081  29.967  1.00 44.00           C
ATOM     59  CB  PHE A   3      -0.453   8.270  24.558  1.00 44.00           C
ATOM     60  CD1 PHE A   3      -0.247   7.312  22.248  1.00 44.00           C
ATOM     61  CD2 PHE A   3       1.454   8.790  23.014  1.00 44.00           C
ATOM     62  CE1 PHE A   3       0.415   7.175  21.043  1.00 44.00           C
ATOM     63  CE2 PHE A   3       2.119   8.654  21.810  1.00 44.00           C
ATOM     64  CG  PHE A   3       0.266   8.121  23.249  1.00 44.00           C
ATOM     65  CZ  PHE A   3       1.598   7.846  20.823  1.00 44.00           C
ATOM     66  CB  PHE A   4       3.664   4.296  24.780  1.00 44.00           C
ATOM     67  CD1 PHE A   4       5.717   4.282  26.224  1.00 44.00           C
ATOM     68  CD2 PHE A   4       5.735   2.996  24.222  1.00 44.00           C
ATOM     69  CE1 PHE A   4       7.007   3.871  26.500  1.00 44.00           C
ATOM     70  CE2 PHE A   4       7.026   2.584  24.495  1.00 44.00           C
ATOM     71  CG  PHE A   4       5.066   3.850  25.080  1.00 44.00           C
ATOM     72  CZ  PHE A   4       7.662   3.022  25.635  1.00 44.00           C
ATOM     73  CB  LEU A   5       4.394   8.796  22.097  1.00 59.00           C
ATOM     74  CD1 LEU A   5       5.308   9.561  19.888  1.00 59.00           C
ATOM     75  CD2 LEU A   5       5.236  11.138  21.780  1.00 59.00           C
ATOM     76  CG  LEU A   5       5.431   9.678  21.400  1.00 59.00           C
ATOM     77  CB  LEU A   6       5.722  12.489  26.001  1.00 59.00           C
ATOM     78  CD1 LEU A   6       5.707  14.988  26.233  1.00 59.00           C
ATOM     79  CD2 LEU A   6       3.980  13.657  27.378  1.00 59.00           C
ATOM     80  CG  LEU A   6       5.434  13.667  26.935  1.00 59.00           C
ATOM     81  CB  PHE A   7       2.243  15.534  22.475  1.00 44.00           C
ATOM     82  CD1 PHE A   7       3.117  13.723  20.974  1.00 44.00           C
ATOM     83  CD2 PHE A   7       0.776  14.153  20.980  1.00 44.00           C
ATOM     84  CE1 PHE A   7       2.931  12.725  20.036  1.00 44.00           C
ATOM     85  CE2 PHE A   7       0.587  13.156  20.042  1.00 44.00           C
ATOM     86  CG  PHE A   7       2.041  14.450  21.456  1.00 44.00           C
ATOM     87  CZ  PHE A   7       1.666  12.441  19.570  1.00 44.00           C
ATOM     88  CB  PHE A   8       6.734  19.000  24.325  1.00 44.00           C
ATOM     89  CD1 PHE A   8       6.708  17.301  26.172  1.00 44.00           C
ATOM     90  CD2 PHE A   8       8.803  17.892  25.211  1.00 44.00           C
ATOM     91  CE1 PHE A   8       7.348  16.423  27.026  1.00 44.00           C
ATOM     92  CE2 PHE A   8       9.446  17.016  26.064  1.00 44.00           C
ATOM     93  CG  PHE A   8       7.429  18.047  25.254  1.00 44.00           C
ATOM     94  CZ  PHE A   8       8.717  16.280  26.973  1.00 44.00           C
ATOM     95  CB  LEU A   9       1.213  21.454  23.666  1.00 59.00           C
ATOM     96  CD1 LEU A   9       0.512  23.835  23.296  1.00 59.00           C
ATOM     97  CD2 LEU A   9       0.625  22.295  21.377  1.00 59.00           C
ATOM     98  CG  LEU A   9       0.311  22.392  22.861  1.00 59.00           C
ATOM     99  CB  PHE A  10       5.769  24.993  22.403  1.00 44.00           C
ATOM    100  CD1 PHE A  10       6.601  23.448  24.196  1.00 44.00           C
ATOM    101  CD2 PHE A  10       7.964  23.786  22.276  1.00 44.00           C
ATOM    102  CE1 PHE A  10       7.548  22.588  24.717  1.00 44.00           C
ATOM    103  CE2 PHE A  10       8.913  22.926  22.794  1.00 44.00           C
ATOM    104  CG  PHE A  10       6.798  24.059  22.969  1.00 44.00           C
ATOM    105  CZ  PHE A  10       8.705  22.326  24.017  1.00 44.00           C
ATOM    106  CB  PHE A  11       3.230  29.364  23.364  1.00 44.00           C
ATOM    107  CD1 PHE A  11       1.125  30.717  23.549  1.00 44.00           C
ATOM    108  CD2 PHE A  11       3.096  31.797  22.765  1.00 44.00           C
ATOM    109  CE1 PHE A  11       0.425  31.901  23.419  1.00 44.00           C
ATOM    110  CE2 PHE A  11       2.398  32.982  22.633  1.00 44.00           C
ATOM    111  CG  PHE A  11       2.469  30.651  23.222  1.00 44.00           C
ATOM    112  CZ  PHE A  11       1.061  33.034  22.961  1.00 44.00           C
