# Supplementary material for: De Novo Design of Protein-Binding Peptides by Quantum Computing
Source: J Chem Theory Comput. 2025 Sep 29;21(19):9993–10005. doi: 10.1021/acs.jctc.5c00768 (PMC12529961; doi:10.1021/acs.jctc.5c00768)
Supplement: Supplementary file 1 [file ct5c00768_si_001.zip › Datafile/Structure_based_validation/3BFW/bad_guess/Results/3bfw_ranked_57.pdb]

REMARK Selection 'not deleted and not hydrogen'
ATOM      1  N   PHE A   1       1.535  36.391  22.319  0.00  0.00           N
ATOM      2  CA  PHE A   1       2.554  36.024  21.342  0.00  0.00           C
ATOM      3  C   PHE A   1       2.853  34.537  21.502  0.00  0.00           C
ATOM      4  O   PHE A   1       4.000  34.162  21.736  0.00  0.00           O
ATOM      5  N   PHE A   2       1.828  33.691  21.377  0.00  0.00           N
ATOM      6  CA  PHE A   2       2.003  32.249  21.512  0.00  0.00           C
ATOM      7  C   PHE A   2       0.873  31.640  20.688  0.00  0.00           C
ATOM      8  O   PHE A   2       0.020  32.367  20.181  0.00  0.00           O
ATOM      9  N   PHE A   3       0.863  30.312  20.551  0.00  0.00           N
ATOM     10  CA  PHE A   3      -0.171  29.627  19.784  0.00  0.00           C
ATOM     11  C   PHE A   3      -0.545  28.311  20.459  0.00  0.00           C
ATOM     12  O   PHE A   3       0.308  27.664  21.061  0.00  0.00           O
ATOM     13  N   PHE A   4      -1.817  27.915  20.360  0.00  0.00           N
ATOM     14  CA  PHE A   4      -2.282  26.673  20.968  0.00  0.00           C
ATOM     15  C   PHE A   4      -2.877  25.679  19.976  0.00  0.00           C
ATOM     16  O   PHE A   4      -3.751  26.041  19.191  0.00  0.00           O
ATOM     17  N   LEU A   5      -2.409  24.429  20.008  0.00  0.00           N
ATOM     18  CA  LEU A   5      -2.909  23.399  19.104  0.00  0.00           C
ATOM     19  C   LEU A   5      -3.669  22.343  19.901  0.00  0.00           C
ATOM     20  O   LEU A   5      -3.551  22.290  21.123  0.00  0.00           O
ATOM     21  N   LEU A   6      -4.448  21.503  19.214  0.00  0.00           N
ATOM     22  CA  LEU A   6      -5.218  20.456  19.876  0.00  0.00           C
ATOM     23  C   LEU A   6      -4.361  19.536  20.739  0.00  0.00           C
ATOM     24  O   LEU A   6      -4.757  19.188  21.849  0.00  0.00           O
ATOM     25  N   PHE A   7      -3.190  19.141  20.233  0.00  0.00           N
ATOM     26  CA  PHE A   7      -2.293  18.261  20.974  0.00  0.00           C
ATOM     27  C   PHE A   7      -1.536  19.091  22.006  0.00  0.00           C
ATOM     28  O   PHE A   7      -1.472  20.313  21.887  0.00  0.00           O
ATOM     29  N   PHE A   8      -0.962  18.433  23.017  0.00  0.00           N
ATOM     30  CA  PHE A   8      -0.215  19.129  24.059  0.00  0.00           C
ATOM     31  C   PHE A   8       0.844  20.034  23.437  0.00  0.00           C
ATOM     32  O   PHE A   8       1.603  19.593  22.577  0.00  0.00           O
ATOM     33  N   LEU A   9       0.896  21.297  23.867  0.00  0.00           N
ATOM     34  CA  LEU A   9       1.870  22.247  23.340  0.00  0.00           C
ATOM     35  C   LEU A   9       3.214  22.180  24.058  0.00  0.00           C
ATOM     36  O   LEU A   9       3.604  23.137  24.724  0.00  0.00           O
ATOM     37  N   PHE A  10       3.922  21.056  23.924  0.00  0.00           N
ATOM     38  CA  PHE A  10       5.220  20.887  24.568  0.00  0.00           C
ATOM     39  C   PHE A  10       6.330  21.750  23.976  0.00  0.00           C
ATOM     40  O   PHE A  10       7.360  21.952  24.615  0.00  0.00           O
ATOM     41  N   PHE A  11       6.125  22.257  22.758  0.00  0.00           N
ATOM     42  CA  PHE A  11       7.120  23.095  22.098  0.00  0.00           C
ATOM     43  C   PHE A  11       8.434  22.348  21.896  0.00  0.00           C
ATOM     44  O   PHE A  11       9.423  22.944  21.476  0.00  0.00           O
ATOM     45  CB  PHE A   1       3.814  36.856  21.515  1.00 44.00           C
ATOM     46  CD1 PHE A   1       4.815  37.025  19.220  1.00 44.00           C
ATOM     47  CD2 PHE A   1       5.973  35.754  20.866  1.00 44.00           C
ATOM     48  CE1 PHE A   1       5.803  36.733  18.299  1.00 44.00           C
ATOM     49  CE2 PHE A   1       6.962  35.460  19.947  1.00 44.00           C
ATOM     50  CG  PHE A   1       4.887  36.538  20.514  1.00 44.00           C
ATOM     51  CZ  PHE A   1       6.877  35.950  18.662  1.00 44.00           C
ATOM     52  CB  PHE A   2       1.963  31.796  22.950  1.00 44.00           C
ATOM     53  CD1 PHE A   2       3.438  29.768  23.038  1.00 44.00           C
ATOM     54  CD2 PHE A   2       1.098  29.477  23.357  1.00 44.00           C
ATOM     55  CE1 PHE A   2       3.628  28.408  23.193  1.00 44.00           C
ATOM     56  CE2 PHE A   2       1.285  28.117  23.512  1.00 44.00           C
ATOM     57  CG  PHE A   2       2.170  30.318  23.118  1.00 44.00           C
ATOM     58  CZ  PHE A   2       2.551  27.582  23.430  1.00 44.00           C
ATOM     59  CB  PHE A   3       0.293  29.377  18.351  1.00 44.00           C
ATOM     60  CD1 PHE A   3      -2.111  28.934  17.784  1.00 44.00           C
ATOM     61  CD2 PHE A   3      -0.433  28.122  16.304  1.00 44.00           C
ATOM     62  CE1 PHE A   3      -3.089  28.402  16.966  1.00 44.00           C
ATOM     63  CE2 PHE A   3      -1.410  27.588  15.485  1.00 44.00           C
ATOM     64  CG  PHE A   3      -0.770  28.799  17.463  1.00 44.00           C
ATOM     65  CZ  PHE A   3      -2.739  27.729  15.817  1.00 44.00           C
ATOM     66  CB  PHE A   4      -3.325  26.989  22.056  1.00 44.00           C
ATOM     67  CD1 PHE A   4      -1.397  27.723  23.484  1.00 44.00           C
ATOM     68  CD2 PHE A   4      -3.597  28.318  24.166  1.00 44.00           C
ATOM     69  CE1 PHE A   4      -0.879  28.368  24.591  1.00 44.00           C
ATOM     70  CE2 PHE A   4      -3.082  28.963  25.274  1.00 44.00           C
ATOM     71  CG  PHE A   4      -2.763  27.689  23.259  1.00 44.00           C
ATOM     72  CZ  PHE A   4      -1.721  28.988  25.487  1.00 44.00           C
ATOM     73  CB  LEU A   5      -1.768  22.761  18.319  1.00 59.00           C
ATOM     74  CD1 LEU A   5      -0.944  21.549  16.281  1.00 59.00           C
ATOM     75  CD2 LEU A   5      -2.877  20.656  17.520  1.00 59.00           C
ATOM     76  CG  LEU A   5      -2.170  21.934  17.096  1.00 59.00           C
ATOM     77  CB  LEU A   6      -5.973  19.621  18.830  1.00 59.00           C
ATOM     78  CD1 LEU A   6      -5.989  17.666  17.256  1.00 59.00           C
ATOM     79  CD2 LEU A   6      -4.359  19.482  16.913  1.00 59.00           C
ATOM     80  CG  LEU A   6      -5.118  18.691  17.967  1.00 59.00           C
ATOM     81  CB  PHE A   7      -1.328  17.544  20.041  1.00 44.00           C
ATOM     82  CD1 PHE A   7      -0.857  15.978  21.944  1.00 44.00           C
ATOM     83  CD2 PHE A   7       0.718  16.098  20.165  1.00 44.00           C
ATOM     84  CE1 PHE A   7      -0.070  15.036  22.578  1.00 44.00           C
ATOM     85  CE2 PHE A   7       1.508  15.157  20.797  1.00 44.00           C
ATOM     86  CG  PHE A   7      -0.472  16.521  20.730  1.00 44.00           C
ATOM     87  CZ  PHE A   7       1.114  14.625  22.005  1.00 44.00           C
ATOM     88  CB  PHE A   8       0.433  18.133  25.018  1.00 44.00           C
ATOM     89  CD1 PHE A   8       2.786  17.608  24.320  1.00 44.00           C
ATOM     90  CD2 PHE A   8       1.079  16.029  23.813  1.00 44.00           C
ATOM     91  CE1 PHE A   8       3.723  16.786  23.725  1.00 44.00           C
ATOM     92  CE2 PHE A   8       2.014  15.206  23.217  1.00 44.00           C
ATOM     93  CG  PHE A   8       1.452  17.240  24.370  1.00 44.00           C
ATOM     94  CZ  PHE A   8       3.338  15.585  23.173  1.00 44.00           C
ATOM     95  CB  LEU A   9       1.310  23.675  23.428  1.00 59.00           C
ATOM     96  CD1 LEU A   9       2.459  24.615  21.404  1.00 59.00           C
ATOM     97  CD2 LEU A   9       1.563  26.151  23.109  1.00 59.00           C
ATOM     98  CG  LEU A   9       2.210  24.792  22.894  1.00 59.00           C
ATOM     99  CB  PHE A  10       5.640  19.406  24.501  1.00 44.00           C
ATOM    100  CD1 PHE A  10       7.344  19.931  26.266  1.00 44.00           C
ATOM    101  CD2 PHE A  10       7.641  17.964  24.960  1.00 44.00           C
ATOM    102  CE1 PHE A  10       8.503  19.643  26.961  1.00 44.00           C
ATOM    103  CE2 PHE A  10       8.801  17.675  25.652  1.00 44.00           C
ATOM    104  CG  PHE A  10       6.900  19.095  25.256  1.00 44.00           C
ATOM    105  CZ  PHE A  10       9.232  18.515  26.655  1.00 44.00           C
ATOM    106  CB  PHE A  11       7.362  24.373  22.906  1.00 44.00           C
ATOM    107  CD1 PHE A  11       5.155  25.166  22.014  1.00 44.00           C
ATOM    108  CD2 PHE A  11       6.121  26.341  23.844  1.00 44.00           C
ATOM    109  CE1 PHE A  11       4.077  26.030  22.029  1.00 44.00           C
ATOM    110  CE2 PHE A  11       5.045  27.207  23.861  1.00 44.00           C
ATOM    111  CG  PHE A  11       6.191  25.312  22.921  1.00 44.00           C
ATOM    112  CZ  PHE A  11       4.022  27.051  22.952  1.00 44.00           C
