# Supplementary material for: De Novo Design of Protein-Binding Peptides by Quantum Computing
Source: J Chem Theory Comput. 2025 Sep 29;21(19):9993–10005. doi: 10.1021/acs.jctc.5c00768 (PMC12529961; doi:10.1021/acs.jctc.5c00768)
Supplement: Supplementary file 1 [file ct5c00768_si_001.zip › Datafile/Structure_based_validation/3BFW/bad_guess/Results/3bfw_ranked_43.pdb]

REMARK Selection 'not deleted and not hydrogen'
ATOM      1  N   PHE A   1       3.510  39.207  21.076  0.00  0.00           N
ATOM      2  CA  PHE A   1       3.230  38.620  19.771  0.00  0.00           C
ATOM      3  C   PHE A   1       1.770  38.202  19.629  0.00  0.00           C
ATOM      4  O   PHE A   1       0.946  38.547  20.473  0.00  0.00           O
ATOM      5  N   PHE A   2       1.447  37.460  18.566  0.00  0.00           N
ATOM      6  CA  PHE A   2       0.081  37.006  18.334  0.00  0.00           C
ATOM      7  C   PHE A   2      -0.142  35.681  19.057  0.00  0.00           C
ATOM      8  O   PHE A   2      -0.145  34.628  18.423  0.00  0.00           O
ATOM      9  N   PHE A   3      -0.328  35.729  20.378  0.00  0.00           N
ATOM     10  CA  PHE A   3      -0.549  34.522  21.166  0.00  0.00           C
ATOM     11  C   PHE A   3      -2.042  34.288  21.376  0.00  0.00           C
ATOM     12  O   PHE A   3      -2.634  34.868  22.284  0.00  0.00           O
ATOM     13  N   PHE A   4      -2.651  33.442  20.542  0.00  0.00           N
ATOM     14  CA  PHE A   4      -4.074  33.146  20.654  0.00  0.00           C
ATOM     15  C   PHE A   4      -4.270  31.734  21.197  0.00  0.00           C
ATOM     16  O   PHE A   4      -5.397  31.246  21.252  0.00  0.00           O
ATOM     17  N   LEU A   5      -3.179  31.077  21.597  0.00  0.00           N
ATOM     18  CA  LEU A   5      -3.252  29.722  22.132  0.00  0.00           C
ATOM     19  C   LEU A   5      -2.335  29.578  23.342  0.00  0.00           C
ATOM     20  O   LEU A   5      -1.365  30.321  23.472  0.00  0.00           O
ATOM     21  N   LEU A   6      -2.638  28.626  24.228  0.00  0.00           N
ATOM     22  CA  LEU A   6      -1.829  28.402  25.421  0.00  0.00           C
ATOM     23  C   LEU A   6      -0.864  27.238  25.216  0.00  0.00           C
ATOM     24  O   LEU A   6      -0.057  26.946  26.095  0.00  0.00           O
ATOM     25  N   PHE A   7      -0.945  26.574  24.060  0.00  0.00           N
ATOM     26  CA  PHE A   7      -0.070  25.446  23.762  0.00  0.00           C
ATOM     27  C   PHE A   7       1.098  25.917  22.901  0.00  0.00           C
ATOM     28  O   PHE A   7       0.978  25.975  21.680  0.00  0.00           O
ATOM     29  N   PHE A   8       2.225  26.252  23.533  0.00  0.00           N
ATOM     30  CA  PHE A   8       3.403  26.715  22.807  0.00  0.00           C
ATOM     31  C   PHE A   8       4.249  25.467  22.578  0.00  0.00           C
ATOM     32  O   PHE A   8       4.707  25.231  21.462  0.00  0.00           O
ATOM     33  N   LEU A   9       4.457  24.668  23.627  0.00  0.00           N
ATOM     34  CA  LEU A   9       5.250  23.449  23.518  0.00  0.00           C
ATOM     35  C   LEU A   9       4.477  22.237  24.028  0.00  0.00           C
ATOM     36  O   LEU A   9       3.891  22.290  25.107  0.00  0.00           O
ATOM     37  N   PHE A  10       4.473  21.147  23.258  0.00  0.00           N
ATOM     38  CA  PHE A  10       3.766  19.933  23.650  0.00  0.00           C
ATOM     39  C   PHE A  10       4.693  18.736  23.834  0.00  0.00           C
ATOM     40  O   PHE A  10       5.680  18.605  23.114  0.00  0.00           O
ATOM     41  N   PHE A  11       4.380  17.863  24.795  0.00  0.00           N
ATOM     42  CA  PHE A  11       5.197  16.684  25.057  0.00  0.00           C
ATOM     43  C   PHE A  11       4.349  15.420  25.146  0.00  0.00           C
ATOM     44  O   PHE A  11       4.599  14.569  25.997  0.00  0.00           O
ATOM     45  CB  PHE A   1       4.142  37.412  19.527  1.00 44.00           C
ATOM     46  CD1 PHE A   1       5.973  39.076  19.107  1.00 44.00           C
ATOM     47  CD2 PHE A   1       6.574  36.799  19.446  1.00 44.00           C
ATOM     48  CE1 PHE A   1       7.306  39.405  18.951  1.00 44.00           C
ATOM     49  CE2 PHE A   1       7.907  37.124  19.289  1.00 44.00           C
ATOM     50  CG  PHE A   1       5.591  37.769  19.356  1.00 44.00           C
ATOM     51  CZ  PHE A   1       8.273  38.429  19.041  1.00 44.00           C
ATOM     52  CB  PHE A   2      -0.202  36.860  16.844  1.00 44.00           C
ATOM     53  CD1 PHE A   2      -0.334  39.365  16.791  1.00 44.00           C
ATOM     54  CD2 PHE A   2      -0.159  38.200  14.724  1.00 44.00           C
ATOM     55  CE1 PHE A   2      -0.362  40.568  16.112  1.00 44.00           C
ATOM     56  CE2 PHE A   2      -0.188  39.401  14.041  1.00 44.00           C
ATOM     57  CG  PHE A   2      -0.233  38.167  16.105  1.00 44.00           C
ATOM     58  CZ  PHE A   2      -0.290  40.586  14.736  1.00 44.00           C
ATOM     59  CB  PHE A   3       0.168  34.616  22.511  1.00 44.00           C
ATOM     60  CD1 PHE A   3       2.374  35.809  22.429  1.00 44.00           C
ATOM     61  CD2 PHE A   3       2.368  33.434  22.270  1.00 44.00           C
ATOM     62  CE1 PHE A   3       3.752  35.812  22.327  1.00 44.00           C
ATOM     63  CE2 PHE A   3       3.746  33.435  22.167  1.00 44.00           C
ATOM     64  CG  PHE A   3       1.665  34.620  22.400  1.00 44.00           C
ATOM     65  CZ  PHE A   3       4.438  34.625  22.196  1.00 44.00           C
ATOM     66  CB  PHE A   4      -4.770  33.301  19.305  1.00 44.00           C
ATOM     67  CD1 PHE A   4      -3.167  31.554  18.485  1.00 44.00           C
ATOM     68  CD2 PHE A   4      -4.886  32.288  17.013  1.00 44.00           C
ATOM     69  CE1 PHE A   4      -2.702  30.690  17.512  1.00 44.00           C
ATOM     70  CE2 PHE A   4      -4.423  31.426  16.037  1.00 44.00           C
ATOM     71  CG  PHE A   4      -4.264  32.364  18.247  1.00 44.00           C
ATOM     72  CZ  PHE A   4      -3.330  30.626  16.287  1.00 44.00           C
ATOM     73  CB  LEU A   5      -2.884  28.697  21.061  1.00 59.00           C
ATOM     74  CD1 LEU A   5      -0.436  28.219  21.344  1.00 59.00           C
ATOM     75  CD2 LEU A   5      -1.434  28.127  19.094  1.00 59.00           C
ATOM     76  CG  LEU A   5      -1.493  28.834  20.439  1.00 59.00           C
ATOM     77  CB  LEU A   6      -2.722  28.139  26.634  1.00 59.00           C
ATOM     78  CD1 LEU A   6      -2.940  25.647  26.830  1.00 59.00           C
ATOM     79  CD2 LEU A   6      -4.818  27.083  27.522  1.00 59.00           C
ATOM     80  CG  LEU A   6      -3.673  26.945  26.531  1.00 59.00           C
ATOM     81  CB  PHE A   7      -0.837  24.330  23.061  1.00 44.00           C
ATOM     82  CD1 PHE A   7       1.093  22.827  23.618  1.00 44.00           C
ATOM     83  CD2 PHE A   7      -0.391  22.161  21.881  1.00 44.00           C
ATOM     84  CE1 PHE A   7       1.836  21.678  23.423  1.00 44.00           C
ATOM     85  CE2 PHE A   7       0.350  21.013  21.683  1.00 44.00           C
ATOM     86  CG  PHE A   7      -0.029  23.083  22.849  1.00 44.00           C
ATOM     87  CZ  PHE A   7       1.465  20.771  22.455  1.00 44.00           C
ATOM     88  CB  PHE A   8       4.161  27.779  23.563  1.00 44.00           C
ATOM     89  CD1 PHE A   8       2.699  29.353  24.861  1.00 44.00           C
ATOM     90  CD2 PHE A   8       3.393  29.998  22.678  1.00 44.00           C
ATOM     91  CE1 PHE A   8       2.002  30.538  24.989  1.00 44.00           C
ATOM     92  CE2 PHE A   8       2.696  31.184  22.803  1.00 44.00           C
ATOM     93  CG  PHE A   8       3.403  29.068  23.703  1.00 44.00           C
ATOM     94  CZ  PHE A   8       2.000  31.454  23.961  1.00 44.00           C
ATOM     95  CB  LEU A   9       6.565  23.595  24.288  1.00 59.00           C
ATOM     96  CD1 LEU A   9       7.184  21.211  24.766  1.00 59.00           C
ATOM     97  CD2 LEU A   9       7.767  22.198  22.586  1.00 59.00           C
ATOM     98  CG  LEU A   9       7.605  22.495  24.068  1.00 59.00           C
ATOM     99  CB  PHE A  10       2.690  19.594  22.608  1.00 44.00           C
ATOM    100  CD1 PHE A  10       0.869  18.425  23.878  1.00 44.00           C
ATOM    101  CD2 PHE A  10       2.140  17.164  22.311  1.00 44.00           C
ATOM    102  CE1 PHE A  10       0.128  17.299  24.183  1.00 44.00           C
ATOM    103  CE2 PHE A  10       1.402  16.036  22.614  1.00 44.00           C
ATOM    104  CG  PHE A  10       1.885  18.370  22.939  1.00 44.00           C
ATOM    105  CZ  PHE A  10       0.395  16.104  23.551  1.00 44.00           C
ATOM    106  CB  PHE A  11       5.999  16.868  26.349  1.00 44.00           C
ATOM    107  CD1 PHE A  11       6.798  19.212  26.751  1.00 44.00           C
ATOM    108  CD2 PHE A  11       8.285  17.676  25.704  1.00 44.00           C
ATOM    109  CE1 PHE A  11       7.764  20.198  26.675  1.00 44.00           C
ATOM    110  CE2 PHE A  11       9.251  18.660  25.626  1.00 44.00           C
ATOM    111  CG  PHE A  11       7.047  17.939  26.265  1.00 44.00           C
ATOM    112  CZ  PHE A  11       8.990  19.922  26.112  1.00 44.00           C
