# Supplementary material for: De Novo Design of Protein-Binding Peptides by Quantum Computing
Source: J Chem Theory Comput. 2025 Sep 29;21(19):9993–10005. doi: 10.1021/acs.jctc.5c00768 (PMC12529961; doi:10.1021/acs.jctc.5c00768)
Supplement: Supplementary file 1 [file ct5c00768_si_001.zip › Datafile/Structure_based_validation/3BFW/bad_guess/Results/3bfw_ranked_94.pdb]

REMARK Selection 'not deleted and not hydrogen'
ATOM      1  N   PHE A   1       2.256  34.853  20.287  0.00  0.00           N
ATOM      2  CA  PHE A   1       3.074  34.955  21.491  0.00  0.00           C
ATOM      3  C   PHE A   1       2.886  33.676  22.301  0.00  0.00           C
ATOM      4  O   PHE A   1       3.855  33.136  22.831  0.00  0.00           O
ATOM      5  N   PHE A   2       1.646  33.192  22.400  0.00  0.00           N
ATOM      6  CA  PHE A   2       1.355  31.976  23.150  0.00  0.00           C
ATOM      7  C   PHE A   2       1.982  30.756  22.483  0.00  0.00           C
ATOM      8  O   PHE A   2       2.086  30.709  21.259  0.00  0.00           O
ATOM      9  N   PHE A   3       2.400  29.771  23.281  0.00  0.00           N
ATOM     10  CA  PHE A   3       3.015  28.560  22.748  0.00  0.00           C
ATOM     11  C   PHE A   3       2.080  27.355  22.765  0.00  0.00           C
ATOM     12  O   PHE A   3       1.735  26.829  21.709  0.00  0.00           O
ATOM     13  N   PHE A   4       1.669  26.917  23.957  0.00  0.00           N
ATOM     14  CA  PHE A   4       0.774  25.773  24.088  0.00  0.00           C
ATOM     15  C   PHE A   4       1.393  24.568  23.387  0.00  0.00           C
ATOM     16  O   PHE A   4       0.723  23.903  22.600  0.00  0.00           O
ATOM     17  N   LEU A   5       2.667  24.285  23.668  0.00  0.00           N
ATOM     18  CA  LEU A   5       3.356  23.155  23.054  0.00  0.00           C
ATOM     19  C   LEU A   5       2.943  21.851  23.728  0.00  0.00           C
ATOM     20  O   LEU A   5       3.223  21.653  24.909  0.00  0.00           O
ATOM     21  N   LEU A   6       2.278  20.963  22.985  0.00  0.00           N
ATOM     22  CA  LEU A   6       1.837  19.684  23.531  0.00  0.00           C
ATOM     23  C   LEU A   6       2.847  18.571  23.269  0.00  0.00           C
ATOM     24  O   LEU A   6       3.148  18.271  22.116  0.00  0.00           O
ATOM     25  N   PHE A   7       3.369  17.958  24.334  0.00  0.00           N
ATOM     26  CA  PHE A   7       4.344  16.881  24.198  0.00  0.00           C
ATOM     27  C   PHE A   7       3.685  15.541  23.886  0.00  0.00           C
ATOM     28  O   PHE A   7       2.831  15.084  24.643  0.00  0.00           O
ATOM     29  N   PHE A   8       4.077  14.911  22.776  0.00  0.00           N
ATOM     30  CA  PHE A   8       3.512  13.625  22.384  0.00  0.00           C
ATOM     31  C   PHE A   8       4.313  12.447  22.929  0.00  0.00           C
ATOM     32  O   PHE A   8       5.452  12.622  23.357  0.00  0.00           O
ATOM     33  N   LEU A   9       3.724  11.249  22.914  0.00  0.00           N
ATOM     34  CA  LEU A   9       4.400  10.056  23.411  0.00  0.00           C
ATOM     35  C   LEU A   9       4.304   8.973  22.341  0.00  0.00           C
ATOM     36  O   LEU A   9       4.162   7.796  22.666  0.00  0.00           O
ATOM     37  N   PHE A  10       4.380   9.365  21.067  0.00  0.00           N
ATOM     38  CA  PHE A  10       4.300   8.413  19.965  0.00  0.00           C
ATOM     39  C   PHE A  10       5.254   8.920  18.889  0.00  0.00           C
ATOM     40  O   PHE A  10       5.287  10.116  18.609  0.00  0.00           O
ATOM     41  N   PHE A  11       6.030   8.016  18.285  0.00  0.00           N
ATOM     42  CA  PHE A  11       6.978   8.393  17.243  0.00  0.00           C
ATOM     43  C   PHE A  11       7.741   9.669  17.586  0.00  0.00           C
ATOM     44  O   PHE A  11       8.767   9.956  16.974  0.00  0.00           O
ATOM     45  CB  PHE A   1       2.706  36.180  22.311  1.00 44.00           C
ATOM     46  CD1 PHE A   1       3.940  37.506  20.574  1.00 44.00           C
ATOM     47  CD2 PHE A   1       2.527  38.673  22.092  1.00 44.00           C
ATOM     48  CE1 PHE A   1       4.270  38.700  19.963  1.00 44.00           C
ATOM     49  CE2 PHE A   1       2.856  39.869  21.484  1.00 44.00           C
ATOM     50  CG  PHE A   1       3.065  37.478  21.647  1.00 44.00           C
ATOM     51  CZ  PHE A   1       3.728  39.882  20.418  1.00 44.00           C
ATOM     52  CB  PHE A   2      -0.156  31.781  23.291  1.00 44.00           C
ATOM     53  CD1 PHE A   2      -1.454  33.909  23.572  1.00 44.00           C
ATOM     54  CD2 PHE A   2      -0.825  32.705  25.525  1.00 44.00           C
ATOM     55  CE1 PHE A   2      -2.070  34.864  24.359  1.00 44.00           C
ATOM     56  CE2 PHE A   2      -1.439  33.658  26.315  1.00 44.00           C
ATOM     57  CG  PHE A   2      -0.824  32.819  24.146  1.00 44.00           C
ATOM     58  CZ  PHE A   2      -2.062  34.739  25.731  1.00 44.00           C
ATOM     59  CB  PHE A   3       4.291  28.230  23.538  1.00 44.00           C
ATOM     60  CD1 PHE A   3       4.914  26.688  21.659  1.00 44.00           C
ATOM     61  CD2 PHE A   3       5.972  26.382  23.769  1.00 44.00           C
ATOM     62  CE1 PHE A   3       5.634  25.627  21.144  1.00 44.00           C
ATOM     63  CE2 PHE A   3       6.692  25.320  23.257  1.00 44.00           C
ATOM     64  CG  PHE A   3       5.073  27.077  22.979  1.00 44.00           C
ATOM     65  CZ  PHE A   3       6.523  24.943  21.943  1.00 44.00           C
ATOM     66  CB  PHE A   4      -0.601  26.084  23.512  1.00 44.00           C
ATOM     67  CD1 PHE A   4      -1.361  28.448  23.868  1.00 44.00           C
ATOM     68  CD2 PHE A   4      -2.066  26.790  25.422  1.00 44.00           C
ATOM     69  CE1 PHE A   4      -2.056  29.409  24.577  1.00 44.00           C
ATOM     70  CE2 PHE A   4      -2.762  27.748  26.134  1.00 44.00           C
ATOM     71  CG  PHE A   4      -1.356  27.127  24.283  1.00 44.00           C
ATOM     72  CZ  PHE A   4      -2.757  29.059  25.711  1.00 44.00           C
ATOM     73  CB  LEU A   5       4.870  23.337  23.132  1.00 59.00           C
ATOM     74  CD1 LEU A   5       5.627  22.128  25.197  1.00 59.00           C
ATOM     75  CD2 LEU A   5       6.832  24.149  24.469  1.00 59.00           C
ATOM     76  CG  LEU A   5       5.465  23.487  24.534  1.00 59.00           C
ATOM     77  CB  LEU A   6       0.474  19.299  22.945  1.00 59.00           C
ATOM     78  CD1 LEU A   6       0.449  16.803  23.213  1.00 59.00           C
ATOM     79  CD2 LEU A   6      -0.207  18.231  25.111  1.00 59.00           C
ATOM     80  CG  LEU A   6      -0.233  18.108  23.596  1.00 59.00           C
ATOM     81  CB  PHE A   7       5.182  16.762  25.477  1.00 44.00           C
ATOM     82  CD1 PHE A   7       5.690  18.950  26.595  1.00 44.00           C
ATOM     83  CD2 PHE A   7       7.308  18.042  25.104  1.00 44.00           C
ATOM     84  CE1 PHE A   7       6.514  20.034  26.828  1.00 44.00           C
ATOM     85  CE2 PHE A   7       8.133  19.126  25.334  1.00 44.00           C
ATOM     86  CG  PHE A   7       6.077  17.941  25.729  1.00 44.00           C
ATOM     87  CZ  PHE A   7       7.736  20.123  26.198  1.00 44.00           C
ATOM     88  CB  PHE A   8       3.427  13.530  20.855  1.00 44.00           C
ATOM     89  CD1 PHE A   8       1.457  15.076  21.024  1.00 44.00           C
ATOM     90  CD2 PHE A   8       2.443  14.733  18.885  1.00 44.00           C
ATOM     91  CE1 PHE A   8       0.534  15.935  20.461  1.00 44.00           C
ATOM     92  CE2 PHE A   8       1.520  15.591  18.319  1.00 44.00           C
ATOM     93  CG  PHE A   8       2.423  14.463  20.243  1.00 44.00           C
ATOM     94  CZ  PHE A   8       0.565  16.193  19.108  1.00 44.00           C
ATOM     95  CB  LEU A   9       3.796   9.582  24.723  1.00 59.00           C
ATOM     96  CD1 LEU A   9       5.789  10.263  26.088  1.00 59.00           C
ATOM     97  CD2 LEU A   9       3.842  11.766  25.957  1.00 59.00           C
ATOM     98  CG  LEU A   9       4.273  10.308  25.982  1.00 59.00           C
ATOM     99  CB  PHE A  10       2.888   8.274  19.437  1.00 44.00           C
ATOM    100  CD1 PHE A  10       3.667   6.177  18.301  1.00 44.00           C
ATOM    101  CD2 PHE A  10       1.677   7.217  17.512  1.00 44.00           C
ATOM    102  CE1 PHE A  10       3.531   5.191  17.343  1.00 44.00           C
ATOM    103  CE2 PHE A  10       1.539   6.232  16.552  1.00 44.00           C
ATOM    104  CG  PHE A  10       2.742   7.203  18.396  1.00 44.00           C
ATOM    105  CZ  PHE A  10       2.468   5.218  16.468  1.00 44.00           C
ATOM    106  CB  PHE A  11       6.249   8.569  15.904  1.00 44.00           C
ATOM    107  CD1 PHE A  11       5.591  10.964  15.552  1.00 44.00           C
ATOM    108  CD2 PHE A  11       3.922   9.429  16.273  1.00 44.00           C
ATOM    109  CE1 PHE A  11       4.657  11.982  15.558  1.00 44.00           C
ATOM    110  CE2 PHE A  11       2.986  10.445  16.281  1.00 44.00           C
ATOM    111  CG  PHE A  11       5.235   9.675  15.911  1.00 44.00           C
ATOM    112  CZ  PHE A  11       3.354  11.723  15.922  1.00 44.00           C
