# Supplementary material for: De Novo Design of Protein-Binding Peptides by Quantum Computing
Source: J Chem Theory Comput. 2025 Sep 29;21(19):9993–10005. doi: 10.1021/acs.jctc.5c00768 (PMC12529961; doi:10.1021/acs.jctc.5c00768)
Supplement: Supplementary file 1 [file ct5c00768_si_001.zip › Datafile/Structure_based_validation/3BFW/bad_guess/Results/3bfw_ranked_80.pdb]

REMARK Selection 'not deleted and not hydrogen'
ATOM      1  N   PHE A   1       6.456   7.770  17.349  0.00  0.00           N
ATOM      2  CA  PHE A   1       6.917   8.796  18.277  0.00  0.00           C
ATOM      3  C   PHE A   1       5.724   9.588  18.803  0.00  0.00           C
ATOM      4  O   PHE A   1       5.319  10.572  18.188  0.00  0.00           O
ATOM      5  N   PHE A   2       5.162   9.164  19.938  0.00  0.00           N
ATOM      6  CA  PHE A   2       4.016   9.848  20.528  0.00  0.00           C
ATOM      7  C   PHE A   2       4.471  11.115  21.245  0.00  0.00           C
ATOM      8  O   PHE A   2       5.268  11.042  22.178  0.00  0.00           O
ATOM      9  N   PHE A   3       3.969  12.274  20.814  0.00  0.00           N
ATOM     10  CA  PHE A   3       4.336  13.545  21.428  0.00  0.00           C
ATOM     11  C   PHE A   3       3.788  13.681  22.845  0.00  0.00           C
ATOM     12  O   PHE A   3       2.642  13.315  23.100  0.00  0.00           O
ATOM     13  N   PHE A   4       4.599  14.205  23.767  0.00  0.00           N
ATOM     14  CA  PHE A   4       4.176  14.380  25.151  0.00  0.00           C
ATOM     15  C   PHE A   4       4.291  15.865  25.480  0.00  0.00           C
ATOM     16  O   PHE A   4       3.280  16.562  25.543  0.00  0.00           O
ATOM     17  N   LEU A   5       5.516  16.352  25.690  0.00  0.00           N
ATOM     18  CA  LEU A   5       5.739  17.757  26.011  0.00  0.00           C
ATOM     19  C   LEU A   5       5.750  18.632  24.762  0.00  0.00           C
ATOM     20  O   LEU A   5       6.581  18.433  23.878  0.00  0.00           O
ATOM     21  N   LEU A   6       4.832  19.599  24.685  0.00  0.00           N
ATOM     22  CA  LEU A   6       4.753  20.492  23.535  0.00  0.00           C
ATOM     23  C   LEU A   6       4.138  21.810  23.994  0.00  0.00           C
ATOM     24  O   LEU A   6       3.574  21.879  25.084  0.00  0.00           O
ATOM     25  N   PHE A   7       4.243  22.854  23.169  0.00  0.00           N
ATOM     26  CA  PHE A   7       3.690  24.160  23.509  0.00  0.00           C
ATOM     27  C   PHE A   7       2.185  24.067  23.738  0.00  0.00           C
ATOM     28  O   PHE A   7       1.671  24.648  24.692  0.00  0.00           O
ATOM     29  N   PHE A   8       1.479  23.340  22.869  0.00  0.00           N
ATOM     30  CA  PHE A   8       0.034  23.185  22.995  0.00  0.00           C
ATOM     31  C   PHE A   8      -0.389  21.881  22.324  0.00  0.00           C
ATOM     32  O   PHE A   8      -0.015  21.628  21.181  0.00  0.00           O
ATOM     33  N   LEU A   9      -1.165  21.055  23.030  0.00  0.00           N
ATOM     34  CA  LEU A   9      -1.626  19.784  22.485  0.00  0.00           C
ATOM     35  C   LEU A   9      -2.824  19.948  21.554  0.00  0.00           C
ATOM     36  O   LEU A   9      -3.935  19.559  21.906  0.00  0.00           O
ATOM     37  N   PHE A  10      -2.602  20.521  20.369  0.00  0.00           N
ATOM     38  CA  PHE A  10      -3.675  20.727  19.403  0.00  0.00           C
ATOM     39  C   PHE A  10      -3.973  19.483  18.572  0.00  0.00           C
ATOM     40  O   PHE A  10      -3.054  18.865  18.038  0.00  0.00           O
ATOM     41  N   PHE A  11      -5.251  19.114  18.460  0.00  0.00           N
ATOM     42  CA  PHE A  11      -5.646  17.941  17.689  0.00  0.00           C
ATOM     43  C   PHE A  11      -6.887  18.212  16.844  0.00  0.00           C
ATOM     44  O   PHE A  11      -7.328  17.338  16.101  0.00  0.00           O
ATOM     45  CB  PHE A   1       7.923   9.725  17.607  1.00 44.00           C
ATOM     46  CD1 PHE A   1       6.092  10.224  15.966  1.00 44.00           C
ATOM     47  CD2 PHE A   1       8.114  11.469  15.813  1.00 44.00           C
ATOM     48  CE1 PHE A   1       5.579  10.926  14.892  1.00 44.00           C
ATOM     49  CE2 PHE A   1       7.605  12.171  14.738  1.00 44.00           C
ATOM     50  CG  PHE A   1       7.367  10.487  16.439  1.00 44.00           C
ATOM     51  CZ  PHE A   1       6.336  11.900  14.277  1.00 44.00           C
ATOM     52  CB  PHE A   2       3.273   8.928  21.493  1.00 44.00           C
ATOM     53  CD1 PHE A   2       4.088   9.238  23.846  1.00 44.00           C
ATOM     54  CD2 PHE A   2       4.863   7.350  22.622  1.00 44.00           C
ATOM     55  CE1 PHE A   2       4.840   8.842  24.934  1.00 44.00           C
ATOM     56  CE2 PHE A   2       5.617   6.952  23.709  1.00 44.00           C
ATOM     57  CG  PHE A   2       4.091   8.497  22.676  1.00 44.00           C
ATOM     58  CZ  PHE A   2       5.606   7.698  24.867  1.00 44.00           C
ATOM     59  CB  PHE A   3       3.840  14.712  20.565  1.00 44.00           C
ATOM     60  CD1 PHE A   3       1.586  15.500  21.335  1.00 44.00           C
ATOM     61  CD2 PHE A   3       1.697  14.107  19.409  1.00 44.00           C
ATOM     62  CE1 PHE A   3       0.211  15.557  21.215  1.00 44.00           C
ATOM     63  CE2 PHE A   3       0.322  14.162  19.287  1.00 44.00           C
ATOM     64  CG  PHE A   3       2.346  14.773  20.435  1.00 44.00           C
ATOM     65  CZ  PHE A   3      -0.422  14.888  20.190  1.00 44.00           C
ATOM     66  CB  PHE A   4       5.008  13.540  26.101  1.00 44.00           C
ATOM     67  CD1 PHE A   4       3.683  11.582  25.260  1.00 44.00           C
ATOM     68  CD2 PHE A   4       5.669  11.152  26.499  1.00 44.00           C
ATOM     69  CE1 PHE A   4       3.475  10.223  25.122  1.00 44.00           C
ATOM     70  CE2 PHE A   4       5.463   9.793  26.364  1.00 44.00           C
ATOM     71  CG  PHE A   4       4.782  12.063  25.952  1.00 44.00           C
ATOM     72  CZ  PHE A   4       4.365   9.328  25.674  1.00 44.00           C
ATOM     73  CB  LEU A   5       7.056  17.924  26.776  1.00 59.00           C
ATOM     74  CD1 LEU A   5       8.805  18.472  25.061  1.00 59.00           C
ATOM     75  CD2 LEU A   5       9.436  17.181  27.063  1.00 59.00           C
ATOM     76  CG  LEU A   5       8.319  17.436  26.063  1.00 59.00           C
ATOM     77  CB  LEU A   6       3.941  19.875  22.408  1.00 59.00           C
ATOM     78  CD1 LEU A   6       2.465  18.235  23.606  1.00 59.00           C
ATOM     79  CD2 LEU A   6       1.797  20.604  23.490  1.00 59.00           C
ATOM     80  CG  LEU A   6       2.499  19.484  22.738  1.00 59.00           C
ATOM     81  CB  PHE A   7       3.996  25.177  22.410  1.00 44.00           C
ATOM     82  CD1 PHE A   7       4.154  27.393  23.577  1.00 44.00           C
ATOM     83  CD2 PHE A   7       2.326  27.024  22.099  1.00 44.00           C
ATOM     84  CE1 PHE A   7       3.682  28.663  23.845  1.00 44.00           C
ATOM     85  CE2 PHE A   7       1.851  28.293  22.366  1.00 44.00           C
ATOM     86  CG  PHE A   7       3.482  26.557  22.702  1.00 44.00           C
ATOM     87  CZ  PHE A   7       2.529  29.114  23.240  1.00 44.00           C
ATOM     88  CB  PHE A   8      -0.701  24.370  22.383  1.00 44.00           C
ATOM     89  CD1 PHE A   8       0.457  26.575  22.687  1.00 44.00           C
ATOM     90  CD2 PHE A   8      -1.232  25.962  24.248  1.00 44.00           C
ATOM     91  CE1 PHE A   8       0.653  27.762  23.366  1.00 44.00           C
ATOM     92  CE2 PHE A   8      -1.037  27.148  24.929  1.00 44.00           C
ATOM     93  CG  PHE A   8      -0.487  25.660  23.121  1.00 44.00           C
ATOM     94  CZ  PHE A   8      -0.093  28.049  24.488  1.00 44.00           C
ATOM     95  CB  LEU A   9      -1.984  18.821  23.624  1.00 59.00           C
ATOM     96  CD1 LEU A   9      -0.016  17.315  23.224  1.00 59.00           C
ATOM     97  CD2 LEU A   9       0.116  19.038  24.980  1.00 59.00           C
ATOM     98  CG  LEU A   9      -0.819  18.070  24.272  1.00 59.00           C
ATOM     99  CB  PHE A  10      -3.324  21.897  18.471  1.00 44.00           C
ATOM    100  CD1 PHE A  10      -1.297  20.547  17.867  1.00 44.00           C
ATOM    101  CD2 PHE A  10      -1.712  22.560  16.667  1.00 44.00           C
ATOM    102  CE1 PHE A  10      -0.159  20.333  17.113  1.00 44.00           C
ATOM    103  CE2 PHE A  10      -0.574  22.349  15.913  1.00 44.00           C
ATOM    104  CG  PHE A  10      -2.087  21.664  17.653  1.00 44.00           C
ATOM    105  CZ  PHE A  10       0.203  21.234  16.137  1.00 44.00           C
ATOM    106  CB  PHE A  11      -5.898  16.752  18.621  1.00 44.00           C
ATOM    107  CD1 PHE A  11      -5.325  14.714  17.274  1.00 44.00           C
ATOM    108  CD2 PHE A  11      -7.603  15.075  17.861  1.00 44.00           C
ATOM    109  CE1 PHE A  11      -5.680  13.552  16.615  1.00 44.00           C
ATOM    110  CE2 PHE A  11      -7.960  13.914  17.202  1.00 44.00           C
ATOM    111  CG  PHE A  11      -6.283  15.490  17.904  1.00 44.00           C
ATOM    112  CZ  PHE A  11      -6.997  13.152  16.578  1.00 44.00           C
