# Supplementary material for: De Novo Design of Protein-Binding Peptides by Quantum Computing
Source: J Chem Theory Comput. 2025 Sep 29;21(19):9993–10005. doi: 10.1021/acs.jctc.5c00768 (PMC12529961; doi:10.1021/acs.jctc.5c00768)
Supplement: Supplementary file 1 [file ct5c00768_si_001.zip › Datafile/Structure_based_validation/3BFW/bad_guess/Results/3bfw_ranked_81.pdb]

REMARK Selection 'not deleted and not hydrogen'
ATOM      1  N   PHE A   1       0.773  27.552  24.474  0.00  0.00           N
ATOM      2  CA  PHE A   1       1.389  27.614  23.153  0.00  0.00           C
ATOM      3  C   PHE A   1       2.261  26.414  22.798  0.00  0.00           C
ATOM      4  O   PHE A   1       1.943  25.675  21.868  0.00  0.00           O
ATOM      5  N   PHE A   2       3.358  26.218  23.533  0.00  0.00           N
ATOM      6  CA  PHE A   2       4.262  25.102  23.279  0.00  0.00           C
ATOM      7  C   PHE A   2       3.750  23.744  23.748  0.00  0.00           C
ATOM      8  O   PHE A   2       3.268  23.622  24.872  0.00  0.00           O
ATOM      9  N   PHE A   3       3.852  22.723  22.892  0.00  0.00           N
ATOM     10  CA  PHE A   3       3.394  21.383  23.239  0.00  0.00           C
ATOM     11  C   PHE A   3       4.562  20.414  23.391  0.00  0.00           C
ATOM     12  O   PHE A   3       5.234  20.101  22.410  0.00  0.00           O
ATOM     13  N   PHE A   4       4.807  19.940  24.615  0.00  0.00           N
ATOM     14  CA  PHE A   4       5.900  19.009  24.872  0.00  0.00           C
ATOM     15  C   PHE A   4       5.417  17.578  24.659  0.00  0.00           C
ATOM     16  O   PHE A   4       6.228  16.681  24.439  0.00  0.00           O
ATOM     17  N   LEU A   5       4.101  17.361  24.724  0.00  0.00           N
ATOM     18  CA  LEU A   5       3.533  16.031  24.535  0.00  0.00           C
ATOM     19  C   LEU A   5       2.216  16.055  23.765  0.00  0.00           C
ATOM     20  O   LEU A   5       1.353  16.884  24.046  0.00  0.00           O
ATOM     21  N   LEU A   6       2.059  15.151  22.795  0.00  0.00           N
ATOM     22  CA  LEU A   6       0.840  15.086  21.997  0.00  0.00           C
ATOM     23  C   LEU A   6       0.178  13.712  21.997  0.00  0.00           C
ATOM     24  O   LEU A   6       0.827  12.716  21.683  0.00  0.00           O
ATOM     25  N   PHE A   7      -1.109  13.654  22.348  0.00  0.00           N
ATOM     26  CA  PHE A   7      -1.839  12.391  22.383  0.00  0.00           C
ATOM     27  C   PHE A   7      -1.659  11.576  21.106  0.00  0.00           C
ATOM     28  O   PHE A   7      -1.598  10.350  21.162  0.00  0.00           O
ATOM     29  N   PHE A   8      -1.573  12.251  19.957  0.00  0.00           N
ATOM     30  CA  PHE A   8      -1.401  11.571  18.679  0.00  0.00           C
ATOM     31  C   PHE A   8       0.076  11.437  18.321  0.00  0.00           C
ATOM     32  O   PHE A   8       0.511  10.370  17.891  0.00  0.00           O
ATOM     33  N   LEU A   9       0.847  12.512  18.497  0.00  0.00           N
ATOM     34  CA  LEU A   9       2.272  12.494  18.187  0.00  0.00           C
ATOM     35  C   LEU A   9       3.145  11.693  19.148  0.00  0.00           C
ATOM     36  O   LEU A   9       4.146  11.113  18.733  0.00  0.00           O
ATOM     37  N   PHE A  10       2.770  11.658  20.429  0.00  0.00           N
ATOM     38  CA  PHE A  10       3.532  10.923  21.432  0.00  0.00           C
ATOM     39  C   PHE A  10       3.510   9.460  21.000  0.00  0.00           C
ATOM     40  O   PHE A  10       2.440   8.902  20.768  0.00  0.00           O
ATOM     41  N   PHE A  11       4.687   8.838  20.892  0.00  0.00           N
ATOM     42  CA  PHE A  11       4.780   7.440  20.487  0.00  0.00           C
ATOM     43  C   PHE A  11       4.212   7.168  19.098  0.00  0.00           C
ATOM     44  O   PHE A  11       3.812   8.100  18.403  0.00  0.00           O
ATOM     45  CB  PHE A   1       2.234  28.899  23.042  1.00 44.00           C
ATOM     46  CD1 PHE A   1       1.275  30.889  24.232  1.00 44.00           C
ATOM     47  CD2 PHE A   1       0.825  30.638  21.909  1.00 44.00           C
ATOM     48  CE1 PHE A   1       0.533  32.055  24.249  1.00 44.00           C
ATOM     49  CE2 PHE A   1       0.082  31.803  21.923  1.00 44.00           C
ATOM     50  CG  PHE A   1       1.428  30.166  23.061  1.00 44.00           C
ATOM     51  CZ  PHE A   1      -0.063  32.512  23.095  1.00 44.00           C
ATOM     52  CB  PHE A   2       5.623  25.383  23.948  1.00 44.00           C
ATOM     53  CD1 PHE A   2       7.329  24.216  22.525  1.00 44.00           C
ATOM     54  CD2 PHE A   2       6.932  23.387  24.720  1.00 44.00           C
ATOM     55  CE1 PHE A   2       8.271  23.226  22.322  1.00 44.00           C
ATOM     56  CE2 PHE A   2       7.873  22.396  24.519  1.00 44.00           C
ATOM     57  CG  PHE A   2       6.647  24.308  23.727  1.00 44.00           C
ATOM     58  CZ  PHE A   2       8.544  22.316  23.319  1.00 44.00           C
ATOM     59  CB  PHE A   3       2.416  20.863  22.182  1.00 44.00           C
ATOM     60  CD1 PHE A   3       0.728  22.409  23.210  1.00 44.00           C
ATOM     61  CD2 PHE A   3       0.248  21.471  21.077  1.00 44.00           C
ATOM     62  CE1 PHE A   3      -0.478  23.083  23.186  1.00 44.00           C
ATOM     63  CE2 PHE A   3      -0.960  22.143  21.050  1.00 44.00           C
ATOM     64  CG  PHE A   3       1.105  21.594  22.156  1.00 44.00           C
ATOM     65  CZ  PHE A   3      -1.322  22.950  22.106  1.00 44.00           C
ATOM     66  CB  PHE A   4       6.446  19.186  26.285  1.00 44.00           C
ATOM     67  CD1 PHE A   4       8.871  18.554  26.143  1.00 44.00           C
ATOM     68  CD2 PHE A   4       7.406  17.139  27.374  1.00 44.00           C
ATOM     69  CE1 PHE A   4       9.928  17.716  26.440  1.00 44.00           C
ATOM     70  CE2 PHE A   4       8.461  16.299  27.672  1.00 44.00           C
ATOM     71  CG  PHE A   4       7.596  18.275  26.606  1.00 44.00           C
ATOM     72  CZ  PHE A   4       9.724  16.588  27.204  1.00 44.00           C
ATOM     73  CB  LEU A   5       3.322  15.351  25.896  1.00 59.00           C
ATOM     74  CD1 LEU A   5       5.171  13.687  25.565  1.00 59.00           C
ATOM     75  CD2 LEU A   5       5.604  15.732  26.869  1.00 59.00           C
ATOM     76  CG  LEU A   5       4.551  14.690  26.525  1.00 59.00           C
ATOM     77  CB  LEU A   6       1.146  15.504  20.548  1.00 59.00           C
ATOM     78  CD1 LEU A   6      -0.699  14.396  19.255  1.00 59.00           C
ATOM     79  CD2 LEU A   6      -1.113  16.575  20.328  1.00 59.00           C
ATOM     80  CG  LEU A   6      -0.061  15.725  19.633  1.00 59.00           C
ATOM     81  CB  PHE A   7      -3.332  12.652  22.624  1.00 44.00           C
ATOM     82  CD1 PHE A   7      -4.576  12.800  20.450  1.00 44.00           C
ATOM     83  CD2 PHE A   7      -4.029  14.823  21.577  1.00 44.00           C
ATOM     84  CE1 PHE A   7      -5.183  13.526  19.443  1.00 44.00           C
ATOM     85  CE2 PHE A   7      -4.633  15.551  20.571  1.00 44.00           C
ATOM     86  CG  PHE A   7      -3.991  13.440  21.529  1.00 44.00           C
ATOM     87  CZ  PHE A   7      -5.211  14.902  19.503  1.00 44.00           C
ATOM     88  CB  PHE A   8      -2.146  12.317  17.570  1.00 44.00           C
ATOM     89  CD1 PHE A   8      -4.244  11.344  18.543  1.00 44.00           C
ATOM     90  CD2 PHE A   8      -4.446  13.130  16.985  1.00 44.00           C
ATOM     91  CE1 PHE A   8      -5.619  11.294  18.664  1.00 44.00           C
ATOM     92  CE2 PHE A   8      -5.821  13.082  17.103  1.00 44.00           C
ATOM     93  CG  PHE A   8      -3.640  12.262  17.701  1.00 44.00           C
ATOM     94  CZ  PHE A   8      -6.409  12.163  17.944  1.00 44.00           C
ATOM     95  CB  LEU A   9       2.797  13.946  18.132  1.00 59.00           C
ATOM     96  CD1 LEU A   9       1.210  14.651  16.320  1.00 59.00           C
ATOM     97  CD2 LEU A   9       3.087  16.128  16.926  1.00 59.00           C
ATOM     98  CG  LEU A   9       2.655  14.676  16.795  1.00 59.00           C
ATOM     99  CB  PHE A  10       2.961  11.102  22.822  1.00 44.00           C
ATOM    100  CD1 PHE A  10       4.926  10.903  24.370  1.00 44.00           C
ATOM    101  CD2 PHE A  10       3.280   9.185  24.408  1.00 44.00           C
ATOM    102  CE1 PHE A  10       5.640  10.241  25.349  1.00 44.00           C
ATOM    103  CE2 PHE A  10       3.992   8.520  25.387  1.00 44.00           C
ATOM    104  CG  PHE A  10       3.737  10.382  23.886  1.00 44.00           C
ATOM    105  CZ  PHE A  10       5.174   9.049  25.859  1.00 44.00           C
ATOM    106  CB  PHE A  11       4.060   6.551  21.516  1.00 44.00           C
ATOM    107  CD1 PHE A  11       4.269   7.326  23.893  1.00 44.00           C
ATOM    108  CD2 PHE A  11       5.793   5.677  23.105  1.00 44.00           C
ATOM    109  CE1 PHE A  11       4.877   7.294  25.134  1.00 44.00           C
ATOM    110  CE2 PHE A  11       6.403   5.644  24.344  1.00 44.00           C
ATOM    111  CG  PHE A  11       4.721   6.518  22.863  1.00 44.00           C
ATOM    112  CZ  PHE A  11       5.944   6.453  25.359  1.00 44.00           C
