# Supplementary material for: De Novo Design of Protein-Binding Peptides by Quantum Computing
Source: J Chem Theory Comput. 2025 Sep 29;21(19):9993–10005. doi: 10.1021/acs.jctc.5c00768 (PMC12529961; doi:10.1021/acs.jctc.5c00768)
Supplement: Supplementary file 1 [file ct5c00768_si_001.zip › Datafile/Structure_based_validation/3BFW/bad_guess/Results/3bfw_ranked_95.pdb]

REMARK Selection 'not deleted and not hydrogen'
ATOM      1  N   PHE A   1       4.508  11.500  21.077  0.00  0.00           N
ATOM      2  CA  PHE A   1       3.679  12.444  21.820  0.00  0.00           C
ATOM      3  C   PHE A   1       3.248  13.601  20.925  0.00  0.00           C
ATOM      4  O   PHE A   1       3.990  14.569  20.770  0.00  0.00           O
ATOM      5  N   PHE A   2       2.054  13.506  20.335  0.00  0.00           N
ATOM      6  CA  PHE A   2       1.545  14.556  19.460  0.00  0.00           C
ATOM      7  C   PHE A   2       0.977  15.751  20.219  0.00  0.00           C
ATOM      8  O   PHE A   2       0.416  16.658  19.607  0.00  0.00           O
ATOM      9  N   PHE A   3       1.120  15.756  21.546  0.00  0.00           N
ATOM     10  CA  PHE A   3       0.614  16.850  22.368  0.00  0.00           C
ATOM     11  C   PHE A   3       1.386  18.135  22.085  0.00  0.00           C
ATOM     12  O   PHE A   3       2.615  18.129  22.094  0.00  0.00           O
ATOM     13  N   PHE A   4       0.671  19.234  21.836  0.00  0.00           N
ATOM     14  CA  PHE A   4       1.309  20.516  21.553  0.00  0.00           C
ATOM     15  C   PHE A   4       2.195  20.850  22.749  0.00  0.00           C
ATOM     16  O   PHE A   4       1.701  20.963  23.869  0.00  0.00           O
ATOM     17  N   LEU A   5       3.500  21.008  22.517  0.00  0.00           N
ATOM     18  CA  LEU A   5       4.437  21.328  23.588  0.00  0.00           C
ATOM     19  C   LEU A   5       4.383  22.835  23.818  0.00  0.00           C
ATOM     20  O   LEU A   5       4.316  23.281  24.962  0.00  0.00           O
ATOM     21  N   LEU A   6       4.412  23.620  22.738  0.00  0.00           N
ATOM     22  CA  LEU A   6       4.366  25.073  22.845  0.00  0.00           C
ATOM     23  C   LEU A   6       3.000  25.621  22.441  0.00  0.00           C
ATOM     24  O   LEU A   6       2.579  25.445  21.300  0.00  0.00           O
ATOM     25  N   PHE A   7       2.309  26.284  23.371  0.00  0.00           N
ATOM     26  CA  PHE A   7       0.994  26.849  23.091  0.00  0.00           C
ATOM     27  C   PHE A   7       1.127  28.102  22.231  0.00  0.00           C
ATOM     28  O   PHE A   7       2.107  28.833  22.356  0.00  0.00           O
ATOM     29  N   PHE A   8       0.147  28.351  21.359  0.00  0.00           N
ATOM     30  CA  PHE A   8       0.175  29.521  20.488  0.00  0.00           C
ATOM     31  C   PHE A   8       0.190  30.841  21.252  0.00  0.00           C
ATOM     32  O   PHE A   8      -0.483  30.969  22.273  0.00  0.00           O
ATOM     33  N   LEU A   9       0.953  31.821  20.763  0.00  0.00           N
ATOM     34  CA  LEU A   9       1.041  33.123  21.414  0.00  0.00           C
ATOM     35  C   LEU A   9       1.489  34.158  20.388  0.00  0.00           C
ATOM     36  O   LEU A   9       2.567  34.027  19.812  0.00  0.00           O
ATOM     37  N   PHE A  10       0.668  35.185  20.157  0.00  0.00           N
ATOM     38  CA  PHE A  10       1.000  36.231  19.196  0.00  0.00           C
ATOM     39  C   PHE A  10       1.896  37.369  19.674  0.00  0.00           C
ATOM     40  O   PHE A  10       2.348  38.178  18.865  0.00  0.00           O
ATOM     41  N   PHE A  11       2.155  37.435  20.982  0.00  0.00           N
ATOM     42  CA  PHE A  11       3.000  38.482  21.545  0.00  0.00           C
ATOM     43  C   PHE A  11       2.195  39.658  22.087  0.00  0.00           C
ATOM     44  O   PHE A  11       2.594  40.274  23.073  0.00  0.00           O
ATOM     45  CB  PHE A   1       4.426  12.971  23.044  1.00 44.00           C
ATOM     46  CD1 PHE A   1       3.960  10.739  24.090  1.00 44.00           C
ATOM     47  CD2 PHE A   1       5.580  12.149  25.115  1.00 44.00           C
ATOM     48  CE1 PHE A   1       4.175   9.783  25.065  1.00 44.00           C
ATOM     49  CE2 PHE A   1       5.796  11.197  26.092  1.00 44.00           C
ATOM     50  CG  PHE A   1       4.659  11.934  24.104  1.00 44.00           C
ATOM     51  CZ  PHE A   1       5.093  10.012  26.067  1.00 44.00           C
ATOM     52  CB  PHE A   2       0.466  13.981  18.528  1.00 44.00           C
ATOM     53  CD1 PHE A   2       2.349  12.930  17.246  1.00 44.00           C
ATOM     54  CD2 PHE A   2       0.133  12.175  16.819  1.00 44.00           C
ATOM     55  CE1 PHE A   2       2.833  12.036  16.310  1.00 44.00           C
ATOM     56  CE2 PHE A   2       0.614  11.282  15.882  1.00 44.00           C
ATOM     57  CG  PHE A   2       0.992  13.011  17.511  1.00 44.00           C
ATOM     58  CZ  PHE A   2       1.966  11.212  15.627  1.00 44.00           C
ATOM     59  CB  PHE A   3       0.701  16.495  23.852  1.00 44.00           C
ATOM     60  CD1 PHE A   3       2.841  17.336  24.856  1.00 44.00           C
ATOM     61  CD2 PHE A   3       2.685  15.028  24.301  1.00 44.00           C
ATOM     62  CE1 PHE A   3       4.131  17.140  25.310  1.00 44.00           C
ATOM     63  CE2 PHE A   3       3.975  14.828  24.753  1.00 44.00           C
ATOM     64  CG  PHE A   3       2.103  16.282  24.345  1.00 44.00           C
ATOM     65  CZ  PHE A   3       4.699  15.886  25.259  1.00 44.00           C
ATOM     66  CB  PHE A   4       0.288  21.608  21.300  1.00 44.00           C
ATOM     67  CD1 PHE A   4      -0.046  20.540  19.054  1.00 44.00           C
ATOM     68  CD2 PHE A   4      -1.651  22.132  19.797  1.00 44.00           C
ATOM     69  CE1 PHE A   4      -0.757  20.371  17.881  1.00 44.00           C
ATOM     70  CE2 PHE A   4      -2.364  21.966  18.625  1.00 44.00           C
ATOM     71  CG  PHE A   4      -0.484  21.424  20.025  1.00 44.00           C
ATOM     72  CZ  PHE A   4      -1.916  21.084  17.666  1.00 44.00           C
ATOM     73  CB  LEU A   5       5.846  20.875  23.251  1.00 59.00           C
ATOM     74  CD1 LEU A   5       7.253  22.378  24.687  1.00 59.00           C
ATOM     75  CD2 LEU A   5       6.286  20.331  25.660  1.00 59.00           C
ATOM     76  CG  LEU A   5       6.864  20.937  24.391  1.00 59.00           C
ATOM     77  CB  LEU A   6       5.461  25.707  21.982  1.00 59.00           C
ATOM     78  CD1 LEU A   6       6.838  26.447  23.946  1.00 59.00           C
ATOM     79  CD2 LEU A   6       7.409  24.348  22.789  1.00 59.00           C
ATOM     80  CG  LEU A   6       6.863  25.753  22.592  1.00 59.00           C
ATOM     81  CB  PHE A   7       0.256  27.171  24.388  1.00 44.00           C
ATOM     82  CD1 PHE A   7      -2.181  26.902  23.852  1.00 44.00           C
ATOM     83  CD2 PHE A   7      -1.360  29.088  24.309  1.00 44.00           C
ATOM     84  CE1 PHE A   7      -3.448  27.417  23.660  1.00 44.00           C
ATOM     85  CE2 PHE A   7      -2.626  29.607  24.116  1.00 44.00           C
ATOM     86  CG  PHE A   7      -1.121  27.731  24.178  1.00 44.00           C
ATOM     87  CZ  PHE A   7      -3.671  28.770  23.791  1.00 44.00           C
ATOM     88  CB  PHE A   8      -1.033  29.493  19.537  1.00 44.00           C
ATOM     89  CD1 PHE A   8      -1.696  27.201  18.761  1.00 44.00           C
ATOM     90  CD2 PHE A   8      -0.263  28.494  17.369  1.00 44.00           C
ATOM     91  CE1 PHE A   8      -1.662  26.172  17.840  1.00 44.00           C
ATOM     92  CE2 PHE A   8      -0.226  27.466  16.446  1.00 44.00           C
ATOM     93  CG  PHE A   8      -0.995  28.374  18.537  1.00 44.00           C
ATOM     94  CZ  PHE A   8      -0.927  26.304  16.682  1.00 44.00           C
ATOM     95  CB  LEU A   9       1.998  33.084  22.597  1.00 59.00           C
ATOM     96  CD1 LEU A   9       4.230  33.847  21.739  1.00 59.00           C
ATOM     97  CD2 LEU A   9       4.135  32.188  23.559  1.00 59.00           C
ATOM     98  CG  LEU A   9       3.440  32.672  22.296  1.00 59.00           C
ATOM     99  CB  PHE A  10      -0.321  36.848  18.662  1.00 44.00           C
ATOM    100  CD1 PHE A  10       0.178  37.607  16.323  1.00 44.00           C
ATOM    101  CD2 PHE A  10      -0.249  39.261  17.980  1.00 44.00           C
ATOM    102  CE1 PHE A  10       0.356  38.599  15.379  1.00 44.00           C
ATOM    103  CE2 PHE A  10      -0.070  40.255  17.038  1.00 44.00           C
ATOM    104  CG  PHE A  10      -0.126  37.926  17.636  1.00 44.00           C
ATOM    105  CZ  PHE A  10       0.233  39.924  15.735  1.00 44.00           C
ATOM    106  CB  PHE A  11       3.995  38.981  20.488  1.00 44.00           C
ATOM    107  CD1 PHE A  11       5.254  36.848  20.891  1.00 44.00           C
ATOM    108  CD2 PHE A  11       5.798  38.133  18.963  1.00 44.00           C
ATOM    109  CE1 PHE A  11       6.213  35.917  20.540  1.00 44.00           C
ATOM    110  CE2 PHE A  11       6.757  37.204  18.610  1.00 44.00           C
ATOM    111  CG  PHE A  11       5.037  37.969  20.107  1.00 44.00           C
ATOM    112  CZ  PHE A  11       6.965  36.094  19.399  1.00 44.00           C
