# Supplementary material for: De Novo Design of Protein-Binding Peptides by Quantum Computing
Source: J Chem Theory Comput. 2025 Sep 29;21(19):9993–10005. doi: 10.1021/acs.jctc.5c00768 (PMC12529961; doi:10.1021/acs.jctc.5c00768)
Supplement: Supplementary file 1 [file ct5c00768_si_001.zip › Datafile/Structure_based_validation/3BFW/bad_guess/Results/3bfw_ranked_42.pdb]

REMARK Selection 'not deleted and not hydrogen'
ATOM      1  N   PHE A   1       2.573   7.152  13.458  0.00  0.00           N
ATOM      2  CA  PHE A   1       2.771   8.179  14.475  0.00  0.00           C
ATOM      3  C   PHE A   1       1.656   8.164  15.515  0.00  0.00           C
ATOM      4  O   PHE A   1       0.620   8.795  15.316  0.00  0.00           O
ATOM      5  N   PHE A   2       1.863   7.447  16.622  0.00  0.00           N
ATOM      6  CA  PHE A   2       0.863   7.364  17.681  0.00  0.00           C
ATOM      7  C   PHE A   2       0.904   8.606  18.566  0.00  0.00           C
ATOM      8  O   PHE A   2       1.980   9.025  18.988  0.00  0.00           O
ATOM      9  N   PHE A   3      -0.260   9.194  18.848  0.00  0.00           N
ATOM     10  CA  PHE A   3      -0.334  10.387  19.685  0.00  0.00           C
ATOM     11  C   PHE A   3      -0.428  10.052  21.170  0.00  0.00           C
ATOM     12  O   PHE A   3      -0.531  10.954  21.999  0.00  0.00           O
ATOM     13  N   PHE A   4      -0.393   8.761  21.509  0.00  0.00           N
ATOM     14  CA  PHE A   4      -0.476   8.330  22.900  0.00  0.00           C
ATOM     15  C   PHE A   4       0.800   8.748  23.624  0.00  0.00           C
ATOM     16  O   PHE A   4       0.759   9.070  24.809  0.00  0.00           O
ATOM     17  N   LEU A   5       1.933   8.743  22.916  0.00  0.00           N
ATOM     18  CA  LEU A   5       3.209   9.124  23.510  0.00  0.00           C
ATOM     19  C   LEU A   5       3.123  10.569  23.992  0.00  0.00           C
ATOM     20  O   LEU A   5       2.284  11.329  23.511  0.00  0.00           O
ATOM     21  N   LEU A   6       3.984  10.950  24.938  0.00  0.00           N
ATOM     22  CA  LEU A   6       3.988  12.308  25.470  0.00  0.00           C
ATOM     23  C   LEU A   6       4.272  13.320  24.365  0.00  0.00           C
ATOM     24  O   LEU A   6       5.190  13.123  23.571  0.00  0.00           O
ATOM     25  N   PHE A   7       3.490  14.401  24.310  0.00  0.00           N
ATOM     26  CA  PHE A   7       3.675  15.431  23.294  0.00  0.00           C
ATOM     27  C   PHE A   7       3.851  16.792  23.959  0.00  0.00           C
ATOM     28  O   PHE A   7       2.986  17.223  24.718  0.00  0.00           O
ATOM     29  N   PHE A   8       4.967  17.469  23.677  0.00  0.00           N
ATOM     30  CA  PHE A   8       5.236  18.780  24.258  0.00  0.00           C
ATOM     31  C   PHE A   8       4.591  19.886  23.429  0.00  0.00           C
ATOM     32  O   PHE A   8       5.008  20.132  22.299  0.00  0.00           O
ATOM     33  N   LEU A   9       3.576  20.553  23.984  0.00  0.00           N
ATOM     34  CA  LEU A   9       2.888  21.629  23.280  0.00  0.00           C
ATOM     35  C   LEU A   9       3.499  22.970  23.674  0.00  0.00           C
ATOM     36  O   LEU A   9       3.591  23.280  24.860  0.00  0.00           O
ATOM     37  N   PHE A  10       3.917  23.765  22.686  0.00  0.00           N
ATOM     38  CA  PHE A  10       4.516  25.068  22.951  0.00  0.00           C
ATOM     39  C   PHE A  10       3.677  26.247  22.470  0.00  0.00           C
ATOM     40  O   PHE A  10       3.340  26.323  21.291  0.00  0.00           O
ATOM     41  N   PHE A  11       3.339  27.166  23.378  0.00  0.00           N
ATOM     42  CA  PHE A  11       2.539  28.334  23.026  0.00  0.00           C
ATOM     43  C   PHE A  11       3.473  29.512  22.771  0.00  0.00           C
ATOM     44  O   PHE A  11       3.227  30.611  23.263  0.00  0.00           O
ATOM     45  CB  PHE A   1       2.861   9.563  13.824  1.00 44.00           C
ATOM     46  CD1 PHE A   1       4.355  10.910  15.323  1.00 44.00           C
ATOM     47  CD2 PHE A   1       2.053  11.501  15.198  1.00 44.00           C
ATOM     48  CE1 PHE A   1       4.570  11.938  16.222  1.00 44.00           C
ATOM     49  CE2 PHE A   1       2.264  12.528  16.097  1.00 44.00           C
ATOM     50  CG  PHE A   1       3.094  10.679  14.801  1.00 44.00           C
ATOM     51  CZ  PHE A   1       3.524  12.747  16.609  1.00 44.00           C
ATOM     52  CB  PHE A   2       1.076   6.107  18.525  1.00 44.00           C
ATOM     53  CD1 PHE A   2       1.867   4.109  17.228  1.00 44.00           C
ATOM     54  CD2 PHE A   2      -0.466   4.339  17.636  1.00 44.00           C
ATOM     55  CE1 PHE A   2       1.631   2.932  16.545  1.00 44.00           C
ATOM     56  CE2 PHE A   2      -0.705   3.163  16.952  1.00 44.00           C
ATOM     57  CG  PHE A   2       0.820   4.828  17.781  1.00 44.00           C
ATOM     58  CZ  PHE A   2       0.345   2.458  16.406  1.00 44.00           C
ATOM     59  CB  PHE A   3      -1.535  11.248  19.272  1.00 44.00           C
ATOM     60  CD1 PHE A   3      -0.875  13.613  19.790  1.00 44.00           C
ATOM     61  CD2 PHE A   3      -2.609  12.617  21.079  1.00 44.00           C
ATOM     62  CE1 PHE A   3      -1.004  14.780  20.517  1.00 44.00           C
ATOM     63  CE2 PHE A   3      -2.740  13.782  21.809  1.00 44.00           C
ATOM     64  CG  PHE A   3      -1.675  12.516  20.063  1.00 44.00           C
ATOM     65  CZ  PHE A   3      -1.937  14.865  21.527  1.00 44.00           C
ATOM     66  CB  PHE A   4      -0.686   6.826  22.999  1.00 44.00           C
ATOM     67  CD1 PHE A   4      -1.990   6.476  25.114  1.00 44.00           C
ATOM     68  CD2 PHE A   4       0.257   5.700  25.033  1.00 44.00           C
ATOM     69  CE1 PHE A   4      -2.103   6.015  26.411  1.00 44.00           C
ATOM     70  CE2 PHE A   4       0.148   5.239  26.330  1.00 44.00           C
ATOM     71  CG  PHE A   4      -0.808   6.325  24.409  1.00 44.00           C
ATOM     72  CZ  PHE A   4      -1.033   5.396  27.020  1.00 44.00           C
ATOM     73  CB  LEU A   5       4.350   8.953  22.517  1.00 59.00           C
ATOM     74  CD1 LEU A   5       4.687  11.186  21.421  1.00 59.00           C
ATOM     75  CD2 LEU A   5       5.126   9.130  20.137  1.00 59.00           C
ATOM     76  CG  LEU A   5       4.244   9.746  21.212  1.00 59.00           C
ATOM     77  CB  LEU A   6       5.019  12.445  26.590  1.00 59.00           C
ATOM     78  CD1 LEU A   6       5.501  14.908  26.587  1.00 59.00           C
ATOM     79  CD2 LEU A   6       3.538  14.061  27.812  1.00 59.00           C
ATOM     80  CG  LEU A   6       4.967  13.740  27.403  1.00 59.00           C
ATOM     81  CB  PHE A   7       2.496  15.458  22.326  1.00 44.00           C
ATOM     82  CD1 PHE A   7       3.480  13.378  21.325  1.00 44.00           C
ATOM     83  CD2 PHE A   7       1.244  13.956  20.755  1.00 44.00           C
ATOM     84  CE1 PHE A   7       3.396  12.258  20.521  1.00 44.00           C
ATOM     85  CE2 PHE A   7       1.157  12.837  19.949  1.00 44.00           C
ATOM     86  CG  PHE A   7       2.405  14.241  21.451  1.00 44.00           C
ATOM     87  CZ  PHE A   7       2.234  11.987  19.832  1.00 44.00           C
ATOM     88  CB  PHE A   8       6.742  19.018  24.375  1.00 44.00           C
ATOM     89  CD1 PHE A   8       6.677  17.445  26.329  1.00 44.00           C
ATOM     90  CD2 PHE A   8       8.794  17.995  25.392  1.00 44.00           C
ATOM     91  CE1 PHE A   8       7.299  16.634  27.258  1.00 44.00           C
ATOM     92  CE2 PHE A   8       9.419  17.185  26.321  1.00 44.00           C
ATOM     93  CG  PHE A   8       7.418  18.137  25.385  1.00 44.00           C
ATOM     94  CZ  PHE A   8       8.670  16.504  27.255  1.00 44.00           C
ATOM     95  CB  LEU A   9       1.394  21.611  23.581  1.00 59.00           C
ATOM     96  CD1 LEU A   9       0.720  23.985  23.120  1.00 59.00           C
ATOM     97  CD2 LEU A   9       0.876  22.387  21.251  1.00 59.00           C
ATOM     98  CG  LEU A   9       0.521  22.530  22.723  1.00 59.00           C
ATOM     99  CB  PHE A  10       5.910  25.138  22.300  1.00 44.00           C
ATOM    100  CD1 PHE A  10       6.697  23.673  24.178  1.00 44.00           C
ATOM    101  CD2 PHE A  10       8.115  23.941  22.287  1.00 44.00           C
ATOM    102  CE1 PHE A  10       7.632  22.841  24.762  1.00 44.00           C
ATOM    103  CE2 PHE A  10       9.053  23.110  22.868  1.00 44.00           C
ATOM    104  CG  PHE A  10       6.927  24.235  22.934  1.00 44.00           C
ATOM    105  CZ  PHE A  10       8.811  22.559  24.107  1.00 44.00           C
ATOM    106  CB  PHE A  11       1.536  28.666  24.122  1.00 44.00           C
ATOM    107  CD1 PHE A  11       0.220  26.702  23.282  1.00 44.00           C
ATOM    108  CD2 PHE A  11      -0.349  27.618  25.403  1.00 44.00           C
ATOM    109  CE1 PHE A  11      -0.782  25.760  23.420  1.00 44.00           C
ATOM    110  CE2 PHE A  11      -1.352  26.678  25.543  1.00 44.00           C
ATOM    111  CG  PHE A  11       0.447  27.643  24.271  1.00 44.00           C
ATOM    112  CZ  PHE A  11      -1.568  25.748  24.550  1.00 44.00           C
