# Supplementary material for: De Novo Design of Protein-Binding Peptides by Quantum Computing
Source: J Chem Theory Comput. 2025 Sep 29;21(19):9993–10005. doi: 10.1021/acs.jctc.5c00768 (PMC12529961; doi:10.1021/acs.jctc.5c00768)
Supplement: Supplementary file 1 [file ct5c00768_si_001.zip › Datafile/Structure_based_validation/3BFW/bad_guess/Results/3bfw_ranked_56.pdb]

REMARK Selection 'not deleted and not hydrogen'
ATOM      1  N   PHE A   1       1.431  26.700  22.815  0.00  0.00           N
ATOM      2  CA  PHE A   1       2.839  27.007  22.587  0.00  0.00           C
ATOM      3  C   PHE A   1       3.620  25.703  22.471  0.00  0.00           C
ATOM      4  O   PHE A   1       3.889  25.242  21.364  0.00  0.00           O
ATOM      5  N   PHE A   2       3.985  25.106  23.609  0.00  0.00           N
ATOM      6  CA  PHE A   2       4.735  23.856  23.613  0.00  0.00           C
ATOM      7  C   PHE A   2       3.849  22.656  23.933  0.00  0.00           C
ATOM      8  O   PHE A   2       3.110  22.680  24.915  0.00  0.00           O
ATOM      9  N   PHE A   3       3.918  21.608  23.108  0.00  0.00           N
ATOM     10  CA  PHE A   3       3.114  20.410  23.320  0.00  0.00           C
ATOM     11  C   PHE A   3       3.923  19.117  23.346  0.00  0.00           C
ATOM     12  O   PHE A   3       4.617  18.805  22.380  0.00  0.00           O
ATOM     13  N   PHE A   4       3.836  18.364  24.445  0.00  0.00           N
ATOM     14  CA  PHE A   4       4.567  17.108  24.575  0.00  0.00           C
ATOM     15  C   PHE A   4       3.615  15.938  24.349  0.00  0.00           C
ATOM     16  O   PHE A   4       2.521  15.918  24.908  0.00  0.00           O
ATOM     17  N   LEU A   5       4.026  14.965  23.532  0.00  0.00           N
ATOM     18  CA  LEU A   5       3.195  13.801  23.246  0.00  0.00           C
ATOM     19  C   LEU A   5       4.167  12.639  23.427  0.00  0.00           C
ATOM     20  O   LEU A   5       5.370  12.857  23.558  0.00  0.00           O
ATOM     21  N   LEU A   6       3.652  11.407  23.433  0.00  0.00           N
ATOM     22  CA  LEU A   6       4.491  10.226  23.599  0.00  0.00           C
ATOM     23  C   LEU A   6       4.023   8.988  22.840  0.00  0.00           C
ATOM     24  O   LEU A   6       2.918   8.977  22.302  0.00  0.00           O
ATOM     25  N   PHE A   7       4.859   7.948  22.795  0.00  0.00           N
ATOM     26  CA  PHE A   7       4.512   6.715  22.096  0.00  0.00           C
ATOM     27  C   PHE A   7       3.337   5.982  22.736  0.00  0.00           C
ATOM     28  O   PHE A   7       2.633   5.238  22.058  0.00  0.00           O
ATOM     29  N   PHE A   8       3.124   6.189  24.038  0.00  0.00           N
ATOM     30  CA  PHE A   8       2.029   5.539  24.749  0.00  0.00           C
ATOM     31  C   PHE A   8       0.695   5.857  24.082  0.00  0.00           C
ATOM     32  O   PHE A   8      -0.127   4.964  23.893  0.00  0.00           O
ATOM     33  N   LEU A   9       0.478   7.125  23.725  0.00  0.00           N
ATOM     34  CA  LEU A   9      -0.763   7.539  23.080  0.00  0.00           C
ATOM     35  C   LEU A   9      -0.586   7.903  21.609  0.00  0.00           C
ATOM     36  O   LEU A   9      -1.452   8.552  21.027  0.00  0.00           O
ATOM     37  N   PHE A  10       0.531   7.488  21.007  0.00  0.00           N
ATOM     38  CA  PHE A  10       0.801   7.781  19.604  0.00  0.00           C
ATOM     39  C   PHE A  10       0.910   9.261  19.250  0.00  0.00           C
ATOM     40  O   PHE A  10       0.419   9.681  18.204  0.00  0.00           O
ATOM     41  N   PHE A  11       1.551  10.050  20.115  0.00  0.00           N
ATOM     42  CA  PHE A  11       1.713  11.480  19.874  0.00  0.00           C
ATOM     43  C   PHE A  11       0.638  12.294  20.585  0.00  0.00           C
ATOM     44  O   PHE A  11      -0.359  12.667  19.971  0.00  0.00           O
ATOM     45  CB  PHE A   1       3.400  27.875  23.705  1.00 44.00           C
ATOM     46  CD1 PHE A   1       1.778  29.555  24.622  1.00 44.00           C
ATOM     47  CD2 PHE A   1       3.290  30.257  22.923  1.00 44.00           C
ATOM     48  CE1 PHE A   1       1.236  30.825  24.664  1.00 44.00           C
ATOM     49  CE2 PHE A   1       2.749  31.527  22.962  1.00 44.00           C
ATOM     50  CG  PHE A   1       2.811  29.255  23.750  1.00 44.00           C
ATOM     51  CZ  PHE A   1       1.721  31.812  23.834  1.00 44.00           C
ATOM     52  CB  PHE A   2       5.889  23.934  24.620  1.00 44.00           C
ATOM     53  CD1 PHE A   2       6.859  21.920  23.479  1.00 44.00           C
ATOM     54  CD2 PHE A   2       7.601  22.437  25.679  1.00 44.00           C
ATOM     55  CE1 PHE A   2       7.697  20.822  23.454  1.00 44.00           C
ATOM     56  CE2 PHE A   2       8.440  21.340  25.658  1.00 44.00           C
ATOM     57  CG  PHE A   2       6.800  22.740  24.593  1.00 44.00           C
ATOM     58  CZ  PHE A   2       8.488  20.531  24.543  1.00 44.00           C
ATOM     59  CB  PHE A   3       2.034  20.311  22.227  1.00 44.00           C
ATOM     60  CD1 PHE A   3       0.826  22.127  23.468  1.00 44.00           C
ATOM     61  CD2 PHE A   3       0.129  21.619  21.250  1.00 44.00           C
ATOM     62  CE1 PHE A   3      -0.148  23.103  23.550  1.00 44.00           C
ATOM     63  CE2 PHE A   3      -0.846  22.594  21.330  1.00 44.00           C
ATOM     64  CG  PHE A   3       0.976  21.372  22.316  1.00 44.00           C
ATOM     65  CZ  PHE A   3      -0.984  23.337  22.481  1.00 44.00           C
ATOM     66  CB  PHE A   4       5.233  17.002  25.942  1.00 44.00           C
ATOM     67  CD1 PHE A   4       6.099  19.178  26.842  1.00 44.00           C
ATOM     68  CD2 PHE A   4       7.610  17.759  25.674  1.00 44.00           C
ATOM     69  CE1 PHE A   4       7.113  20.095  27.039  1.00 44.00           C
ATOM     70  CE2 PHE A   4       8.626  18.674  25.868  1.00 44.00           C
ATOM     71  CG  PHE A   4       6.335  17.999  26.156  1.00 44.00           C
ATOM     72  CZ  PHE A   4       8.377  19.844  26.552  1.00 44.00           C
ATOM     73  CB  LEU A   5       2.584  13.837  21.875  1.00 59.00           C
ATOM     74  CD1 LEU A   5       0.266  14.249  22.743  1.00 59.00           C
ATOM     75  CD2 LEU A   5       1.627  16.154  21.976  1.00 59.00           C
ATOM     76  CG  LEU A   5       1.318  14.684  21.735  1.00 59.00           C
ATOM     77  CB  LEU A   6       4.596   9.882  25.100  1.00 59.00           C
ATOM     78  CD1 LEU A   6       2.509  10.913  26.038  1.00 59.00           C
ATOM     79  CD2 LEU A   6       2.395   8.682  24.997  1.00 59.00           C
ATOM     80  CG  LEU A   6       3.271   9.615  25.818  1.00 59.00           C
ATOM     81  CB  PHE A   7       5.731   5.783  22.039  1.00 44.00           C
ATOM     82  CD1 PHE A   7       5.683   5.892  24.545  1.00 44.00           C
ATOM     83  CD2 PHE A   7       7.226   4.406  23.510  1.00 44.00           C
ATOM     84  CE1 PHE A   7       6.136   5.496  25.789  1.00 44.00           C
ATOM     85  CE2 PHE A   7       7.682   4.009  24.752  1.00 44.00           C
ATOM     86  CG  PHE A   7       6.224   5.353  23.390  1.00 44.00           C
ATOM     87  CZ  PHE A   7       7.136   4.554  25.893  1.00 44.00           C
ATOM     88  CB  PHE A   8       2.005   5.970  26.215  1.00 44.00           C
ATOM     89  CD1 PHE A   8       1.055   4.015  27.468  1.00 44.00           C
ATOM     90  CD2 PHE A   8      -0.240   6.006  27.333  1.00 44.00           C
ATOM     91  CE1 PHE A   8       0.056   3.415  28.210  1.00 44.00           C
ATOM     92  CE2 PHE A   8      -1.242   5.409  28.073  1.00 44.00           C
ATOM     93  CG  PHE A   8       0.919   5.318  27.020  1.00 44.00           C
ATOM     94  CZ  PHE A   8      -1.093   4.111  28.512  1.00 44.00           C
ATOM     95  CB  LEU A   9      -1.370   8.734  23.834  1.00 59.00           C
ATOM     96  CD1 LEU A   9      -3.787   8.227  23.386  1.00 59.00           C
ATOM     97  CD2 LEU A   9      -3.136  10.498  24.086  1.00 59.00           C
ATOM     98  CG  LEU A   9      -2.693   9.280  23.292  1.00 59.00           C
ATOM     99  CB  PHE A  10      -0.302   7.141  18.731  1.00 44.00           C
ATOM    100  CD1 PHE A  10      -1.151   4.933  19.566  1.00 44.00           C
ATOM    101  CD2 PHE A  10       0.560   4.932  17.913  1.00 44.00           C
ATOM    102  CE1 PHE A  10      -1.146   3.551  19.571  1.00 44.00           C
ATOM    103  CE2 PHE A  10       0.568   3.551  17.917  1.00 44.00           C
ATOM    104  CG  PHE A  10      -0.297   5.640  18.737  1.00 44.00           C
ATOM    105  CZ  PHE A  10      -0.286   2.859  18.747  1.00 44.00           C
ATOM    106  CB  PHE A  11       1.684  11.774  18.371  1.00 44.00           C
ATOM    107  CD1 PHE A  11       3.133  13.799  18.059  1.00 44.00           C
ATOM    108  CD2 PHE A  11       0.793  14.017  17.686  1.00 44.00           C
ATOM    109  CE1 PHE A  11       3.308  15.133  17.747  1.00 44.00           C
ATOM    110  CE2 PHE A  11       0.964  15.352  17.375  1.00 44.00           C
ATOM    111  CG  PHE A  11       1.874  13.225  18.033  1.00 44.00           C
ATOM    112  CZ  PHE A  11       2.223  15.911  17.405  1.00 44.00           C
