# Supplementary material for: De Novo Design of Protein-Binding Peptides by Quantum Computing
Source: J Chem Theory Comput. 2025 Sep 29;21(19):9993–10005. doi: 10.1021/acs.jctc.5c00768 (PMC12529961; doi:10.1021/acs.jctc.5c00768)
Supplement: Supplementary file 1 [file ct5c00768_si_001.zip › Datafile/Structure_based_validation/3BFW/bad_guess/Results/3bfw_ranked_52.pdb]

REMARK Selection 'not deleted and not hydrogen'
ATOM      1  N   PHE A   1       1.677  29.238  22.174  0.00  0.00           N
ATOM      2  CA  PHE A   1       2.499  28.617  23.206  0.00  0.00           C
ATOM      3  C   PHE A   1       3.186  27.360  22.683  0.00  0.00           C
ATOM      4  O   PHE A   1       3.018  27.006  21.518  0.00  0.00           O
ATOM      5  N   PHE A   2       3.959  26.685  23.538  0.00  0.00           N
ATOM      6  CA  PHE A   2       4.662  25.470  23.141  0.00  0.00           C
ATOM      7  C   PHE A   2       3.960  24.211  23.641  0.00  0.00           C
ATOM      8  O   PHE A   2       3.211  24.270  24.614  0.00  0.00           O
ATOM      9  N   PHE A   3       4.199  23.076  22.981  0.00  0.00           N
ATOM     10  CA  PHE A   3       3.580  21.815  23.374  0.00  0.00           C
ATOM     11  C   PHE A   3       4.620  20.705  23.480  0.00  0.00           C
ATOM     12  O   PHE A   3       5.233  20.338  22.480  0.00  0.00           O
ATOM     13  N   PHE A   4       4.822  20.170  24.687  0.00  0.00           N
ATOM     14  CA  PHE A   4       5.794  19.103  24.900  0.00  0.00           C
ATOM     15  C   PHE A   4       5.143  17.724  24.930  0.00  0.00           C
ATOM     16  O   PHE A   4       5.829  16.724  25.131  0.00  0.00           O
ATOM     17  N   LEU A   5       3.823  17.667  24.733  0.00  0.00           N
ATOM     18  CA  LEU A   5       3.101  16.400  24.741  0.00  0.00           C
ATOM     19  C   LEU A   5       3.636  15.538  23.602  0.00  0.00           C
ATOM     20  O   LEU A   5       3.914  16.051  22.520  0.00  0.00           O
ATOM     21  N   LEU A   6       3.782  14.232  23.840  0.00  0.00           N
ATOM     22  CA  LEU A   6       4.286  13.318  22.821  0.00  0.00           C
ATOM     23  C   LEU A   6       3.285  12.628  21.900  0.00  0.00           C
ATOM     24  O   LEU A   6       2.391  11.930  22.375  0.00  0.00           O
ATOM     25  N   PHE A   7       3.431  12.819  20.587  0.00  0.00           N
ATOM     26  CA  PHE A   7       2.529  12.205  19.618  0.00  0.00           C
ATOM     27  C   PHE A   7       2.788  10.709  19.475  0.00  0.00           C
ATOM     28  O   PHE A   7       1.863   9.947  19.201  0.00  0.00           O
ATOM     29  N   PHE A   8       4.041  10.286  19.660  0.00  0.00           N
ATOM     30  CA  PHE A   8       4.399   8.876  19.547  0.00  0.00           C
ATOM     31  C   PHE A   8       4.836   8.403  20.930  0.00  0.00           C
ATOM     32  O   PHE A   8       5.916   8.764  21.392  0.00  0.00           O
ATOM     33  N   LEU A   9       4.002   7.596  21.590  0.00  0.00           N
ATOM     34  CA  LEU A   9       4.321   7.085  22.919  0.00  0.00           C
ATOM     35  C   LEU A   9       4.938   5.692  22.839  0.00  0.00           C
ATOM     36  O   LEU A   9       4.370   4.802  22.210  0.00  0.00           O
ATOM     37  N   PHE A  10       6.098   5.501  23.472  0.00  0.00           N
ATOM     38  CA  PHE A  10       6.775   4.209  23.460  0.00  0.00           C
ATOM     39  C   PHE A  10       7.000   3.709  24.883  0.00  0.00           C
ATOM     40  O   PHE A  10       7.531   4.440  25.716  0.00  0.00           O
ATOM     41  N   PHE A  11       6.598   2.467  25.165  0.00  0.00           N
ATOM     42  CA  PHE A  11       6.765   1.889  26.494  0.00  0.00           C
ATOM     43  C   PHE A  11       6.387   0.413  26.426  0.00  0.00           C
ATOM     44  O   PHE A  11       6.426  -0.280  27.440  0.00  0.00           O
ATOM     45  CB  PHE A   1       1.652  28.280  24.435  1.00 44.00           C
ATOM     46  CD1 PHE A   1       0.286  26.872  22.871  1.00 44.00           C
ATOM     47  CD2 PHE A   1      -0.212  26.784  25.196  1.00 44.00           C
ATOM     48  CE1 PHE A   1      -0.724  25.963  22.620  1.00 44.00           C
ATOM     49  CE2 PHE A   1      -1.223  25.876  24.949  1.00 44.00           C
ATOM     50  CG  PHE A   1       0.554  27.294  24.162  1.00 44.00           C
ATOM     51  CZ  PHE A   1      -1.480  25.465  23.659  1.00 44.00           C
ATOM     52  CB  PHE A   2       6.105  25.500  23.657  1.00 44.00           C
ATOM     53  CD1 PHE A   2       7.438  24.178  21.993  1.00 44.00           C
ATOM     54  CD2 PHE A   2       7.155  23.282  24.179  1.00 44.00           C
ATOM     55  CE1 PHE A   2       8.183  23.070  21.635  1.00 44.00           C
ATOM     56  CE2 PHE A   2       7.899  22.173  23.824  1.00 44.00           C
ATOM     57  CG  PHE A   2       6.914  24.297  23.269  1.00 44.00           C
ATOM     58  CZ  PHE A   2       8.414  22.067  22.551  1.00 44.00           C
ATOM     59  CB  PHE A   3       2.487  21.420  22.380  1.00 44.00           C
ATOM     60  CD1 PHE A   3       1.083  23.195  23.463  1.00 44.00           C
ATOM     61  CD2 PHE A   3       0.366  22.306  21.376  1.00 44.00           C
ATOM     62  CE1 PHE A   3      -0.020  24.027  23.488  1.00 44.00           C
ATOM     63  CE2 PHE A   3      -0.739  23.136  21.398  1.00 44.00           C
ATOM     64  CG  PHE A   3       1.288  22.324  22.407  1.00 44.00           C
ATOM     65  CZ  PHE A   3      -0.932  23.998  22.455  1.00 44.00           C
ATOM     66  CB  PHE A   4       6.563  19.342  26.205  1.00 44.00           C
ATOM     67  CD1 PHE A   4       8.831  18.331  25.841  1.00 44.00           C
ATOM     68  CD2 PHE A   4       7.376  17.301  27.418  1.00 44.00           C
ATOM     69  CE1 PHE A   4       9.794  17.376  26.107  1.00 44.00           C
ATOM     70  CE2 PHE A   4       8.336  16.345  27.684  1.00 44.00           C
ATOM     71  CG  PHE A   4       7.609  18.304  26.493  1.00 44.00           C
ATOM     72  CZ  PHE A   4       9.547  16.382  27.028  1.00 44.00           C
ATOM     73  CB  LEU A   5       1.603  16.614  24.605  1.00 59.00           C
ATOM     74  CD1 LEU A   5       1.451  18.844  23.463  1.00 59.00           C
ATOM     75  CD2 LEU A   5       1.810  16.815  22.112  1.00 59.00           C
ATOM     76  CG  LEU A   5       1.128  17.362  23.357  1.00 59.00           C
ATOM     77  CB  LEU A   6       5.121  12.212  23.530  1.00 59.00           C
ATOM     78  CD1 LEU A   6       5.159   9.972  24.661  1.00 59.00           C
ATOM     79  CD2 LEU A   6       3.836  11.803  25.646  1.00 59.00           C
ATOM     80  CG  LEU A   6       4.312  11.194  24.337  1.00 59.00           C
ATOM     81  CB  PHE A   7       2.664  12.891  18.255  1.00 44.00           C
ATOM     82  CD1 PHE A   7       1.351  14.782  19.253  1.00 44.00           C
ATOM     83  CD2 PHE A   7       2.488  15.160  17.198  1.00 44.00           C
ATOM     84  CE1 PHE A   7       0.884  16.082  19.234  1.00 44.00           C
ATOM     85  CE2 PHE A   7       2.023  16.460  17.175  1.00 44.00           C
ATOM     86  CG  PHE A   7       2.157  14.304  18.234  1.00 44.00           C
ATOM     87  CZ  PHE A   7       1.220  16.922  18.195  1.00 44.00           C
ATOM     88  CB  PHE A   8       5.493   8.657  18.519  1.00 44.00           C
ATOM     89  CD1 PHE A   8       3.708   9.013  16.792  1.00 44.00           C
ATOM     90  CD2 PHE A   8       5.982   9.079  16.095  1.00 44.00           C
ATOM     91  CE1 PHE A   8       3.303   9.256  15.494  1.00 44.00           C
ATOM     92  CE2 PHE A   8       5.580   9.321  14.796  1.00 44.00           C
ATOM     93  CG  PHE A   8       5.053   8.920  17.108  1.00 44.00           C
ATOM     94  CZ  PHE A   8       4.238   9.410  14.495  1.00 44.00           C
ATOM     95  CB  LEU A   9       3.069   7.057  23.797  1.00 59.00           C
ATOM     96  CD1 LEU A   9       3.829   8.948  25.262  1.00 59.00           C
ATOM     97  CD2 LEU A   9       2.280   9.405  23.402  1.00 59.00           C
ATOM     98  CG  LEU A   9       2.672   8.380  24.454  1.00 59.00           C
ATOM     99  CB  PHE A  10       8.105   4.303  22.715  1.00 44.00           C
ATOM    100  CD1 PHE A  10       8.086   1.796  22.620  1.00 44.00           C
ATOM    101  CD2 PHE A  10      10.157   2.922  22.294  1.00 44.00           C
ATOM    102  CE1 PHE A  10       8.722   0.580  22.459  1.00 44.00           C
ATOM    103  CE2 PHE A  10      10.796   1.708  22.134  1.00 44.00           C
ATOM    104  CG  PHE A  10       8.797   2.982  22.541  1.00 44.00           C
ATOM    105  CZ  PHE A  10      10.077   0.535  22.216  1.00 44.00           C
ATOM    106  CB  PHE A  11       5.922   2.620  27.526  1.00 44.00           C
ATOM    107  CD1 PHE A  11       3.695   1.507  27.836  1.00 44.00           C
ATOM    108  CD2 PHE A  11       3.796   3.477  26.506  1.00 44.00           C
ATOM    109  CE1 PHE A  11       2.334   1.427  27.614  1.00 44.00           C
ATOM    110  CE2 PHE A  11       2.436   3.399  26.281  1.00 44.00           C
ATOM    111  CG  PHE A  11       4.443   2.533  27.284  1.00 44.00           C
ATOM    112  CZ  PHE A  11       1.703   2.373  26.836  1.00 44.00           C
