# Supplementary material for: De Novo Design of Protein-Binding Peptides by Quantum Computing
Source: J Chem Theory Comput. 2025 Sep 29;21(19):9993–10005. doi: 10.1021/acs.jctc.5c00768 (PMC12529961; doi:10.1021/acs.jctc.5c00768)
Supplement: Supplementary file 1 [file ct5c00768_si_001.zip › Datafile/Structure_based_validation/3BFW/bad_guess/Results/3bfw_ranked_46.pdb]

REMARK Selection 'not deleted and not hydrogen'
ATOM      1  N   PHE A   1       4.936  14.331  23.022  0.00  0.00           N
ATOM      2  CA  PHE A   1       4.188  14.705  24.217  0.00  0.00           C
ATOM      3  C   PHE A   1       4.205  16.192  24.554  0.00  0.00           C
ATOM      4  O   PHE A   1       3.235  16.711  25.103  0.00  0.00           O
ATOM      5  N   PHE A   2       5.303  16.879  24.228  0.00  0.00           N
ATOM      6  CA  PHE A   2       5.425  18.306  24.505  0.00  0.00           C
ATOM      7  C   PHE A   2       4.536  19.188  23.635  0.00  0.00           C
ATOM      8  O   PHE A   2       4.600  19.109  22.410  0.00  0.00           O
ATOM      9  N   PHE A   3       3.708  20.027  24.262  0.00  0.00           N
ATOM     10  CA  PHE A   3       2.814  20.916  23.526  0.00  0.00           C
ATOM     11  C   PHE A   3       3.360  22.315  23.794  0.00  0.00           C
ATOM     12  O   PHE A   3       3.343  22.774  24.934  0.00  0.00           O
ATOM     13  N   PHE A   4       3.842  22.993  22.750  0.00  0.00           N
ATOM     14  CA  PHE A   4       4.387  24.338  22.894  0.00  0.00           C
ATOM     15  C   PHE A   4       3.509  25.410  22.256  0.00  0.00           C
ATOM     16  O   PHE A   4       3.164  25.305  21.081  0.00  0.00           O
ATOM     17  N   LEU A   5       3.146  26.439  23.026  0.00  0.00           N
ATOM     18  CA  LEU A   5       2.308  27.519  22.517  0.00  0.00           C
ATOM     19  C   LEU A   5       2.300  28.791  23.359  0.00  0.00           C
ATOM     20  O   LEU A   5       2.744  28.773  24.505  0.00  0.00           O
ATOM     21  N   LEU A   6       1.796  29.893  22.797  0.00  0.00           N
ATOM     22  CA  LEU A   6       1.740  31.162  23.513  0.00  0.00           C
ATOM     23  C   LEU A   6       0.438  31.175  24.308  0.00  0.00           C
ATOM     24  O   LEU A   6      -0.330  30.217  24.248  0.00  0.00           O
ATOM     25  N   PHE A   7       0.186  32.256  25.050  0.00  0.00           N
ATOM     26  CA  PHE A   7      -1.030  32.373  25.848  0.00  0.00           C
ATOM     27  C   PHE A   7      -2.180  32.390  24.846  0.00  0.00           C
ATOM     28  O   PHE A   7      -3.264  31.893  25.145  0.00  0.00           O
ATOM     29  N   PHE A   8      -1.949  32.958  23.660  0.00  0.00           N
ATOM     30  CA  PHE A   8      -2.979  33.028  22.630  0.00  0.00           C
ATOM     31  C   PHE A   8      -2.938  31.843  21.670  0.00  0.00           C
ATOM     32  O   PHE A   8      -3.796  31.728  20.797  0.00  0.00           O
ATOM     33  N   LEU A   9      -1.946  30.964  21.827  0.00  0.00           N
ATOM     34  CA  LEU A   9      -1.813  29.795  20.965  0.00  0.00           C
ATOM     35  C   LEU A   9      -2.606  28.543  21.327  0.00  0.00           C
ATOM     36  O   LEU A   9      -2.837  28.280  22.505  0.00  0.00           O
ATOM     37  N   PHE A  10      -3.023  27.772  20.320  0.00  0.00           N
ATOM     38  CA  PHE A  10      -3.789  26.553  20.553  0.00  0.00           C
ATOM     39  C   PHE A  10      -2.856  25.483  21.112  0.00  0.00           C
ATOM     40  O   PHE A  10      -1.835  25.177  20.500  0.00  0.00           O
ATOM     41  N   PHE A  11      -3.201  24.916  22.270  0.00  0.00           N
ATOM     42  CA  PHE A  11      -2.381  23.883  22.893  0.00  0.00           C
ATOM     43  C   PHE A  11      -2.470  22.574  22.114  0.00  0.00           C
ATOM     44  O   PHE A  11      -1.626  22.307  21.261  0.00  0.00           O
ATOM     45  CB  PHE A   1       4.730  13.913  25.426  1.00 44.00           C
ATOM     46  CD1 PHE A   1       3.504  11.932  24.493  1.00 44.00           C
ATOM     47  CD2 PHE A   1       5.125  11.557  26.194  1.00 44.00           C
ATOM     48  CE1 PHE A   1       3.245  10.576  24.441  1.00 44.00           C
ATOM     49  CE2 PHE A   1       4.867  10.201  26.146  1.00 44.00           C
ATOM     50  CG  PHE A   1       4.447  12.439  25.371  1.00 44.00           C
ATOM     51  CZ  PHE A   1       3.926   9.710  25.268  1.00 44.00           C
ATOM     52  CB  PHE A   2       6.893  18.742  24.335  1.00 44.00           C
ATOM     53  CD1 PHE A   2       7.323  17.618  26.536  1.00 44.00           C
ATOM     54  CD2 PHE A   2       9.191  18.208  25.186  1.00 44.00           C
ATOM     55  CE1 PHE A   2       8.177  17.100  27.491  1.00 44.00           C
ATOM     56  CE2 PHE A   2      10.048  17.692  26.139  1.00 44.00           C
ATOM     57  CG  PHE A   2       7.820  18.179  25.373  1.00 44.00           C
ATOM     58  CZ  PHE A   2       9.540  17.137  27.293  1.00 44.00           C
ATOM     59  CB  PHE A   3       1.376  20.775  23.956  1.00 44.00           C
ATOM     60  CD1 PHE A   3       1.376  18.631  22.652  1.00 44.00           C
ATOM     61  CD2 PHE A   3      -0.417  19.033  24.164  1.00 44.00           C
ATOM     62  CE1 PHE A   3       0.814  17.416  22.309  1.00 44.00           C
ATOM     63  CE2 PHE A   3      -0.981  17.819  23.823  1.00 44.00           C
ATOM     64  CG  PHE A   3       0.766  19.455  23.583  1.00 44.00           C
ATOM     65  CZ  PHE A   3      -0.365  17.009  22.895  1.00 44.00           C
ATOM     66  CB  PHE A   4       5.797  24.400  22.286  1.00 44.00           C
ATOM     67  CD1 PHE A   4       6.567  23.169  24.332  1.00 44.00           C
ATOM     68  CD2 PHE A   4       8.044  23.300  22.471  1.00 44.00           C
ATOM     69  CE1 PHE A   4       7.511  22.440  25.030  1.00 44.00           C
ATOM     70  CE2 PHE A   4       8.990  22.572  23.166  1.00 44.00           C
ATOM     71  CG  PHE A   4       6.823  23.608  23.044  1.00 44.00           C
ATOM     72  CZ  PHE A   4       8.723  22.141  24.447  1.00 44.00           C
ATOM     73  CB  LEU A   5       0.857  27.010  22.369  1.00 59.00           C
ATOM     74  CD1 LEU A   5       0.779  25.117  24.015  1.00 59.00           C
ATOM     75  CD2 LEU A   5       0.445  27.425  24.809  1.00 59.00           C
ATOM     76  CG  LEU A   5       0.204  26.476  23.646  1.00 59.00           C
ATOM     77  CB  LEU A   6       1.821  32.344  22.567  1.00 59.00           C
ATOM     78  CD1 LEU A   6       3.035  33.632  20.787  1.00 59.00           C
ATOM     79  CD2 LEU A   6       4.282  32.799  22.742  1.00 59.00           C
ATOM     80  CG  LEU A   6       3.132  32.496  21.794  1.00 59.00           C
ATOM     81  CB  PHE A   7      -1.025  33.608  26.718  1.00 44.00           C
ATOM     82  CD1 PHE A   7      -2.906  32.549  27.997  1.00 44.00           C
ATOM     83  CD2 PHE A   7      -2.592  34.899  28.192  1.00 44.00           C
ATOM     84  CE1 PHE A   7      -3.985  32.621  28.857  1.00 44.00           C
ATOM     85  CE2 PHE A   7      -3.671  34.975  29.052  1.00 44.00           C
ATOM     86  CG  PHE A   7      -2.198  33.687  27.653  1.00 44.00           C
ATOM     87  CZ  PHE A   7      -4.368  33.835  29.385  1.00 44.00           C
ATOM     88  CB  PHE A   8      -2.842  34.337  21.839  1.00 44.00           C
ATOM     89  CD1 PHE A   8      -1.437  33.998  19.788  1.00 44.00           C
ATOM     90  CD2 PHE A   8      -0.435  35.026  21.685  1.00 44.00           C
ATOM     91  CE1 PHE A   8      -0.245  34.107  19.098  1.00 44.00           C
ATOM     92  CE2 PHE A   8       0.759  35.135  20.999  1.00 44.00           C
ATOM     93  CG  PHE A   8      -1.546  34.455  21.090  1.00 44.00           C
ATOM     94  CZ  PHE A   8       0.854  34.676  19.704  1.00 44.00           C
ATOM     95  CB  LEU A   9      -0.310  29.407  20.895  1.00 59.00           C
ATOM     96  CD1 LEU A   9      -0.018  30.138  18.512  1.00 59.00           C
ATOM     97  CD2 LEU A   9       0.655  31.654  20.333  1.00 59.00           C
ATOM     98  CG  LEU A   9       0.564  30.195  19.916  1.00 59.00           C
ATOM     99  CB  PHE A  10      -4.460  26.071  19.275  1.00 44.00           C
ATOM    100  CD1 PHE A  10      -3.034  24.390  18.078  1.00 44.00           C
ATOM    101  CD2 PHE A  10      -3.064  26.626  17.266  1.00 44.00           C
ATOM    102  CE1 PHE A  10      -2.151  24.038  17.075  1.00 44.00           C
ATOM    103  CE2 PHE A  10      -2.180  26.278  16.263  1.00 44.00           C
ATOM    104  CG  PHE A  10      -3.500  25.689  18.186  1.00 44.00           C
ATOM    105  CZ  PHE A  10      -1.723  24.981  16.167  1.00 44.00           C
ATOM    106  CB  PHE A  11      -2.805  23.663  24.345  1.00 44.00           C
ATOM    107  CD1 PHE A  11      -1.623  25.818  24.849  1.00 44.00           C
ATOM    108  CD2 PHE A  11      -3.090  24.924  26.496  1.00 44.00           C
ATOM    109  CE1 PHE A  11      -1.343  26.886  25.680  1.00 44.00           C
ATOM    110  CE2 PHE A  11      -2.811  25.990  27.328  1.00 44.00           C
ATOM    111  CG  PHE A  11      -2.500  24.823  25.248  1.00 44.00           C
ATOM    112  CZ  PHE A  11      -1.936  26.973  26.920  1.00 44.00           C
