# Supplementary material for: De Novo Design of Protein-Binding Peptides by Quantum Computing
Source: J Chem Theory Comput. 2025 Sep 29;21(19):9993–10005. doi: 10.1021/acs.jctc.5c00768 (PMC12529961; doi:10.1021/acs.jctc.5c00768)
Supplement: Supplementary file 1 [file ct5c00768_si_001.zip › Datafile/Structure_based_validation/3BFW/bad_guess/Results/3bfw_ranked_91.pdb]

REMARK Selection 'not deleted and not hydrogen'
ATOM      1  N   PHE A   1       5.011  36.589  21.106  0.00  0.00           N
ATOM      2  CA  PHE A   1       3.743  36.148  21.675  0.00  0.00           C
ATOM      3  C   PHE A   1       3.520  34.675  21.347  0.00  0.00           C
ATOM      4  O   PHE A   1       3.489  34.304  20.175  0.00  0.00           O
ATOM      5  N   PHE A   2       3.363  33.837  22.374  0.00  0.00           N
ATOM      6  CA  PHE A   2       3.143  32.409  22.172  0.00  0.00           C
ATOM      7  C   PHE A   2       1.769  32.162  21.558  0.00  0.00           C
ATOM      8  O   PHE A   2       0.895  33.022  21.641  0.00  0.00           O
ATOM      9  N   PHE A   3       1.576  30.993  20.942  0.00  0.00           N
ATOM     10  CA  PHE A   3       0.301  30.655  20.321  0.00  0.00           C
ATOM     11  C   PHE A   3      -0.549  29.984  21.395  0.00  0.00           C
ATOM     12  O   PHE A   3      -1.649  29.517  21.107  0.00  0.00           O
ATOM     13  N   PHE A   4      -0.044  29.934  22.630  0.00  0.00           N
ATOM     14  CA  PHE A   4      -0.773  29.316  23.732  0.00  0.00           C
ATOM     15  C   PHE A   4      -1.081  27.873  23.345  0.00  0.00           C
ATOM     16  O   PHE A   4      -2.199  27.406  23.550  0.00  0.00           O
ATOM     17  N   LEU A   5      -0.095  27.167  22.787  0.00  0.00           N
ATOM     18  CA  LEU A   5      -0.282  25.779  22.379  0.00  0.00           C
ATOM     19  C   LEU A   5      -0.827  24.844  23.454  0.00  0.00           C
ATOM     20  O   LEU A   5      -0.374  24.888  24.595  0.00  0.00           O
ATOM     21  N   LEU A   6      -1.796  23.999  23.094  0.00  0.00           N
ATOM     22  CA  LEU A   6      -2.388  23.062  24.042  0.00  0.00           C
ATOM     23  C   LEU A   6      -1.810  21.653  23.958  0.00  0.00           C
ATOM     24  O   LEU A   6      -2.437  20.702  24.420  0.00  0.00           O
ATOM     25  N   PHE A   7      -0.619  21.516  23.370  0.00  0.00           N
ATOM     26  CA  PHE A   7       0.025  20.213  23.237  0.00  0.00           C
ATOM     27  C   PHE A   7       1.529  20.232  22.983  0.00  0.00           C
ATOM     28  O   PHE A   7       1.995  19.657  22.002  0.00  0.00           O
ATOM     29  N   PHE A   8       2.288  20.890  23.863  0.00  0.00           N
ATOM     30  CA  PHE A   8       3.737  20.971  23.717  0.00  0.00           C
ATOM     31  C   PHE A   8       4.478  19.648  23.548  0.00  0.00           C
ATOM     32  O   PHE A   8       5.381  19.549  22.721  0.00  0.00           O
ATOM     33  N   LEU A   9       4.099  18.632  24.328  0.00  0.00           N
ATOM     34  CA  LEU A   9       4.740  17.324  24.249  0.00  0.00           C
ATOM     35  C   LEU A   9       3.728  16.191  24.119  0.00  0.00           C
ATOM     36  O   LEU A   9       2.831  16.068  24.951  0.00  0.00           O
ATOM     37  N   PHE A  10       3.867  15.363  23.081  0.00  0.00           N
ATOM     38  CA  PHE A  10       2.954  14.247  22.862  0.00  0.00           C
ATOM     39  C   PHE A  10       3.731  12.934  22.879  0.00  0.00           C
ATOM     40  O   PHE A  10       4.590  12.716  22.027  0.00  0.00           O
ATOM     41  N   PHE A  11       3.434  12.061  23.844  0.00  0.00           N
ATOM     42  CA  PHE A  11       4.116  10.776  23.953  0.00  0.00           C
ATOM     43  C   PHE A  11       4.516  10.252  22.577  0.00  0.00           C
ATOM     44  O   PHE A  11       5.393  10.823  21.933  0.00  0.00           O
ATOM     45  CB  PHE A   1       2.587  36.995  21.155  1.00 44.00           C
ATOM     46  CD1 PHE A   1       3.151  39.414  20.805  1.00 44.00           C
ATOM     47  CD2 PHE A   1       2.140  38.777  22.862  1.00 44.00           C
ATOM     48  CE1 PHE A   1       3.188  40.728  21.230  1.00 44.00           C
ATOM     49  CE2 PHE A   1       2.176  40.090  23.291  1.00 44.00           C
ATOM     50  CG  PHE A   1       2.628  38.422  21.617  1.00 44.00           C
ATOM     51  CZ  PHE A   1       2.701  41.067  22.473  1.00 44.00           C
ATOM     52  CB  PHE A   2       3.279  31.649  23.490  1.00 44.00           C
ATOM     53  CD1 PHE A   2       4.111  29.367  22.861  1.00 44.00           C
ATOM     54  CD2 PHE A   2       1.904  29.565  23.727  1.00 44.00           C
ATOM     55  CE1 PHE A   2       3.940  28.002  22.738  1.00 44.00           C
ATOM     56  CE2 PHE A   2       1.729  28.200  23.604  1.00 44.00           C
ATOM     57  CG  PHE A   2       3.094  30.166  23.356  1.00 44.00           C
ATOM     58  CZ  PHE A   2       2.749  27.417  23.109  1.00 44.00           C
ATOM     59  CB  PHE A   3       0.482  29.756  19.115  1.00 44.00           C
ATOM     60  CD1 PHE A   3      -1.872  30.353  18.486  1.00 44.00           C
ATOM     61  CD2 PHE A   3      -0.911  28.395  17.533  1.00 44.00           C
ATOM     62  CE1 PHE A   3      -3.045  30.113  17.795  1.00 44.00           C
ATOM     63  CE2 PHE A   3      -2.082  28.153  16.841  1.00 44.00           C
ATOM     64  CG  PHE A   3      -0.792  29.495  18.365  1.00 44.00           C
ATOM     65  CZ  PHE A   3      -3.150  29.013  16.972  1.00 44.00           C
ATOM     66  CB  PHE A   4      -2.047  30.079  24.053  1.00 44.00           C
ATOM     67  CD1 PHE A   4      -1.853  32.567  23.794  1.00 44.00           C
ATOM     68  CD2 PHE A   4      -1.524  31.629  25.956  1.00 44.00           C
ATOM     69  CE1 PHE A   4      -1.628  33.830  24.308  1.00 44.00           C
ATOM     70  CE2 PHE A   4      -1.298  32.890  26.473  1.00 44.00           C
ATOM     71  CG  PHE A   4      -1.802  31.451  24.612  1.00 44.00           C
ATOM     72  CZ  PHE A   4      -1.351  33.992  25.647  1.00 44.00           C
ATOM     73  CB  LEU A   5       1.063  25.216  21.867  1.00 59.00           C
ATOM     74  CD1 LEU A   5       2.131  24.076  23.831  1.00 59.00           C
ATOM     75  CD2 LEU A   5       3.557  25.162  22.141  1.00 59.00           C
ATOM     76  CG  LEU A   5       2.222  25.247  22.865  1.00 59.00           C
ATOM     77  CB  LEU A   6      -3.911  23.000  23.828  1.00 59.00           C
ATOM     78  CD1 LEU A   6      -4.509  20.751  24.768  1.00 59.00           C
ATOM     79  CD2 LEU A   6      -4.294  22.679  26.287  1.00 59.00           C
ATOM     80  CG  LEU A   6      -4.719  22.253  24.890  1.00 59.00           C
ATOM     81  CB  PHE A   7      -0.659  19.428  22.093  1.00 44.00           C
ATOM     82  CD1 PHE A   7      -3.132  19.802  21.892  1.00 44.00           C
ATOM     83  CD2 PHE A   7      -2.372  17.913  23.123  1.00 44.00           C
ATOM     84  CE1 PHE A   7      -4.441  19.445  22.152  1.00 44.00           C
ATOM     85  CE2 PHE A   7      -3.680  17.554  23.386  1.00 44.00           C
ATOM     86  CG  PHE A   7      -2.081  19.040  22.376  1.00 44.00           C
ATOM     87  CZ  PHE A   7      -4.716  18.321  22.899  1.00 44.00           C
ATOM     88  CB  PHE A   8       4.324  21.708  24.946  1.00 44.00           C
ATOM     89  CD1 PHE A   8       6.389  22.870  24.119  1.00 44.00           C
ATOM     90  CD2 PHE A   8       6.644  21.064  25.648  1.00 44.00           C
ATOM     91  CE1 PHE A   8       7.760  23.031  24.080  1.00 44.00           C
ATOM     92  CE2 PHE A   8       8.016  21.223  25.610  1.00 44.00           C
ATOM     93  CG  PHE A   8       5.814  21.883  24.903  1.00 44.00           C
ATOM     94  CZ  PHE A   8       8.575  22.208  24.826  1.00 44.00           C
ATOM     95  CB  LEU A   9       5.623  17.092  25.482  1.00 59.00           C
ATOM     96  CD1 LEU A   9       7.048  19.116  25.066  1.00 59.00           C
ATOM     97  CD2 LEU A   9       7.765  17.454  26.737  1.00 59.00           C
ATOM     98  CG  LEU A   9       7.052  17.634  25.406  1.00 59.00           C
ATOM     99  CB  PHE A  10       2.203  14.408  21.545  1.00 44.00           C
ATOM    100  CD1 PHE A  10       0.831  16.144  22.727  1.00 44.00           C
ATOM    101  CD2 PHE A  10       0.704  16.029  20.353  1.00 44.00           C
ATOM    102  CE1 PHE A  10      -0.068  17.194  22.724  1.00 44.00           C
ATOM    103  CE2 PHE A  10      -0.195  17.078  20.347  1.00 44.00           C
ATOM    104  CG  PHE A  10       1.226  15.548  21.541  1.00 44.00           C
ATOM    105  CZ  PHE A  10      -0.581  17.661  21.534  1.00 44.00           C
ATOM    106  CB  PHE A  11       3.230   9.756  24.669  1.00 44.00           C
ATOM    107  CD1 PHE A  11       5.294   8.363  24.975  1.00 44.00           C
ATOM    108  CD2 PHE A  11       3.174   7.299  25.173  1.00 44.00           C
ATOM    109  CE1 PHE A  11       5.922   7.158  25.228  1.00 44.00           C
ATOM    110  CE2 PHE A  11       3.799   6.093  25.426  1.00 44.00           C
ATOM    111  CG  PHE A  11       3.912   8.447  24.943  1.00 44.00           C
ATOM    112  CZ  PHE A  11       5.175   6.023  25.453  1.00 44.00           C
