# Supplementary material for: De Novo Design of Protein-Binding Peptides by Quantum Computing
Source: J Chem Theory Comput. 2025 Sep 29;21(19):9993–10005. doi: 10.1021/acs.jctc.5c00768 (PMC12529961; doi:10.1021/acs.jctc.5c00768)
Supplement: Supplementary file 1 [file ct5c00768_si_001.zip › Datafile/Structure_based_validation/3BFW/bad_guess/Results/3bfw_ranked_85.pdb]

REMARK Selection 'not deleted and not hydrogen'
ATOM      1  N   PHE A   1      -0.704  35.678  21.601  0.00  0.00           N
ATOM      2  CA  PHE A   1      -0.264  35.281  20.269  0.00  0.00           C
ATOM      3  C   PHE A   1       0.927  34.333  20.382  0.00  0.00           C
ATOM      4  O   PHE A   1       0.923  33.265  19.774  0.00  0.00           O
ATOM      5  N   PHE A   2       1.943  34.720  21.156  0.00  0.00           N
ATOM      6  CA  PHE A   2       3.130  33.890  21.335  0.00  0.00           C
ATOM      7  C   PHE A   2       2.874  32.658  22.196  0.00  0.00           C
ATOM      8  O   PHE A   2       3.788  31.870  22.431  0.00  0.00           O
ATOM      9  N   PHE A   3       1.636  32.488  22.667  0.00  0.00           N
ATOM     10  CA  PHE A   3       1.283  31.345  23.501  0.00  0.00           C
ATOM     11  C   PHE A   3       0.400  30.417  22.673  0.00  0.00           C
ATOM     12  O   PHE A   3      -0.178  29.474  23.211  0.00  0.00           O
ATOM     13  N   PHE A   4       0.292  30.679  21.368  0.00  0.00           N
ATOM     14  CA  PHE A   4      -0.526  29.855  20.485  0.00  0.00           C
ATOM     15  C   PHE A   4      -0.201  28.374  20.649  0.00  0.00           C
ATOM     16  O   PHE A   4      -0.993  27.522  20.251  0.00  0.00           O
ATOM     17  N   LEU A   5       0.960  28.064  21.231  0.00  0.00           N
ATOM     18  CA  LEU A   5       1.369  26.679  21.437  0.00  0.00           C
ATOM     19  C   LEU A   5       0.268  25.860  22.105  0.00  0.00           C
ATOM     20  O   LEU A   5       0.209  24.645  21.924  0.00  0.00           O
ATOM     21  N   LEU A   6      -0.602  26.518  22.873  0.00  0.00           N
ATOM     22  CA  LEU A   6      -1.693  25.833  23.558  0.00  0.00           C
ATOM     23  C   LEU A   6      -2.499  24.978  22.585  0.00  0.00           C
ATOM     24  O   LEU A   6      -3.200  24.061  23.007  0.00  0.00           O
ATOM     25  N   PHE A   7      -2.402  25.275  21.287  0.00  0.00           N
ATOM     26  CA  PHE A   7      -3.130  24.522  20.272  0.00  0.00           C
ATOM     27  C   PHE A   7      -2.947  23.014  20.412  0.00  0.00           C
ATOM     28  O   PHE A   7      -3.885  22.255  20.179  0.00  0.00           O
ATOM     29  N   PHE A   8      -1.743  22.577  20.791  0.00  0.00           N
ATOM     30  CA  PHE A   8      -1.459  21.156  20.956  0.00  0.00           C
ATOM     31  C   PHE A   8      -0.503  20.946  22.125  0.00  0.00           C
ATOM     32  O   PHE A   8       0.156  21.889  22.559  0.00  0.00           O
ATOM     33  N   LEU A   9      -0.423  19.715  22.636  0.00  0.00           N
ATOM     34  CA  LEU A   9       0.459  19.404  23.755  0.00  0.00           C
ATOM     35  C   LEU A   9       1.909  19.652  23.349  0.00  0.00           C
ATOM     36  O   LEU A   9       2.318  19.261  22.258  0.00  0.00           O
ATOM     37  N   PHE A  10       2.685  20.298  24.222  0.00  0.00           N
ATOM     38  CA  PHE A  10       4.086  20.587  23.935  0.00  0.00           C
ATOM     39  C   PHE A  10       4.870  19.286  23.797  0.00  0.00           C
ATOM     40  O   PHE A  10       5.835  19.227  23.038  0.00  0.00           O
ATOM     41  N   PHE A  11       4.460  18.245  24.526  0.00  0.00           N
ATOM     42  CA  PHE A  11       5.137  16.955  24.470  0.00  0.00           C
ATOM     43  C   PHE A  11       4.110  15.851  24.240  0.00  0.00           C
ATOM     44  O   PHE A  11       4.472  14.749  23.831  0.00  0.00           O
ATOM     45  CB  PHE A   1       0.099  36.500  19.428  1.00 44.00           C
ATOM     46  CD1 PHE A   1       1.777  37.009  21.224  1.00 44.00           C
ATOM     47  CD2 PHE A   1       1.774  38.362  19.266  1.00 44.00           C
ATOM     48  CE1 PHE A   1       2.825  37.750  21.734  1.00 44.00           C
ATOM     49  CE2 PHE A   1       2.821  39.106  19.774  1.00 44.00           C
ATOM     50  CG  PHE A   1       1.238  37.306  19.983  1.00 44.00           C
ATOM     51  CZ  PHE A   1       3.347  38.799  21.010  1.00 44.00           C
ATOM     52  CB  PHE A   2       4.263  34.723  21.955  1.00 44.00           C
ATOM     53  CD1 PHE A   2       4.344  37.109  21.183  1.00 44.00           C
ATOM     54  CD2 PHE A   2       5.727  35.519  20.079  1.00 44.00           C
ATOM     55  CE1 PHE A   2       4.827  38.104  20.355  1.00 44.00           C
ATOM     56  CE2 PHE A   2       6.211  36.511  19.249  1.00 44.00           C
ATOM     57  CG  PHE A   2       4.787  35.804  21.054  1.00 44.00           C
ATOM     58  CZ  PHE A   2       5.760  37.805  19.387  1.00 44.00           C
ATOM     59  CB  PHE A   3       0.578  31.780  24.774  1.00 44.00           C
ATOM     60  CD1 PHE A   3      -1.915  31.744  24.494  1.00 44.00           C
ATOM     61  CD2 PHE A   3      -0.797  33.842  24.381  1.00 44.00           C
ATOM     62  CE1 PHE A   3      -3.125  32.378  24.283  1.00 44.00           C
ATOM     63  CE2 PHE A   3      -2.005  34.478  24.169  1.00 44.00           C
ATOM     64  CG  PHE A   3      -0.736  32.469  24.544  1.00 44.00           C
ATOM     65  CZ  PHE A   3      -3.170  33.745  24.120  1.00 44.00           C
ATOM     66  CB  PHE A   4      -0.331  30.277  19.027  1.00 44.00           C
ATOM     67  CD1 PHE A   4      -2.509  29.771  17.888  1.00 44.00           C
ATOM     68  CD2 PHE A   4      -0.600  28.481  17.296  1.00 44.00           C
ATOM     69  CE1 PHE A   4      -3.274  29.051  16.991  1.00 44.00           C
ATOM     70  CE2 PHE A   4      -1.362  27.758  16.399  1.00 44.00           C
ATOM     71  CG  PHE A   4      -1.162  29.494  18.052  1.00 44.00           C
ATOM     72  CZ  PHE A   4      -2.701  28.044  16.246  1.00 44.00           C
ATOM     73  CB  LEU A   5       2.648  26.620  22.278  1.00 59.00           C
ATOM     74  CD1 LEU A   5       4.750  25.432  22.960  1.00 59.00           C
ATOM     75  CD2 LEU A   5       2.602  24.227  23.031  1.00 59.00           C
ATOM     76  CG  LEU A   5       3.396  25.286  22.282  1.00 59.00           C
ATOM     77  CB  LEU A   6      -2.607  26.842  24.255  1.00 59.00           C
ATOM     78  CD1 LEU A   6      -2.953  28.701  25.906  1.00 59.00           C
ATOM     79  CD2 LEU A   6      -1.613  26.738  26.557  1.00 59.00           C
ATOM     80  CG  LEU A   6      -1.981  27.648  25.395  1.00 59.00           C
ATOM     81  CB  PHE A   7      -2.689  24.967  18.870  1.00 44.00           C
ATOM     82  CD1 PHE A   7      -4.744  23.824  17.993  1.00 44.00           C
ATOM     83  CD2 PHE A   7      -2.971  24.283  16.473  1.00 44.00           C
ATOM     84  CE1 PHE A   7      -5.474  23.253  16.969  1.00 44.00           C
ATOM     85  CE2 PHE A   7      -3.699  23.711  15.447  1.00 44.00           C
ATOM     86  CG  PHE A   7      -3.483  24.345  17.758  1.00 44.00           C
ATOM     87  CZ  PHE A   7      -4.952  23.195  15.696  1.00 44.00           C
ATOM     88  CB  PHE A   8      -0.874  20.567  19.676  1.00 44.00           C
ATOM     89  CD1 PHE A   8      -1.825  21.530  17.563  1.00 44.00           C
ATOM     90  CD2 PHE A   8      -2.764  19.513  18.407  1.00 44.00           C
ATOM     91  CE1 PHE A   8      -2.714  21.502  16.506  1.00 44.00           C
ATOM     92  CE2 PHE A   8      -3.655  19.483  17.351  1.00 44.00           C
ATOM     93  CG  PHE A   8      -1.840  20.537  18.527  1.00 44.00           C
ATOM     94  CZ  PHE A   8      -3.630  20.479  16.400  1.00 44.00           C
ATOM     95  CB  LEU A   9       0.270  17.963  24.215  1.00 59.00           C
ATOM     96  CD1 LEU A   9       0.901  15.542  24.014  1.00 59.00           C
ATOM     97  CD2 LEU A   9      -0.104  16.695  22.083  1.00 59.00           C
ATOM     98  CG  LEU A   9       0.809  16.874  23.285  1.00 59.00           C
ATOM     99  CB  PHE A  10       4.695  21.464  25.026  1.00 44.00           C
ATOM    100  CD1 PHE A  10       6.466  22.820  23.877  1.00 44.00           C
ATOM    101  CD2 PHE A  10       7.150  21.173  25.452  1.00 44.00           C
ATOM    102  CE1 PHE A  10       7.787  23.154  23.652  1.00 44.00           C
ATOM    103  CE2 PHE A  10       8.472  21.503  25.228  1.00 44.00           C
ATOM    104  CG  PHE A  10       6.131  21.825  24.780  1.00 44.00           C
ATOM    105  CZ  PHE A  10       8.791  22.495  24.326  1.00 44.00           C
ATOM    106  CB  PHE A  11       5.927  16.696  25.747  1.00 44.00           C
ATOM    107  CD1 PHE A  11       6.983  18.743  26.742  1.00 44.00           C
ATOM    108  CD2 PHE A  11       8.301  17.378  25.306  1.00 44.00           C
ATOM    109  CE1 PHE A  11       8.056  19.596  26.915  1.00 44.00           C
ATOM    110  CE2 PHE A  11       9.375  18.230  25.476  1.00 44.00           C
ATOM    111  CG  PHE A  11       7.093  17.624  25.934  1.00 44.00           C
ATOM    112  CZ  PHE A  11       9.252  19.340  26.282  1.00 44.00           C
