# Supplementary material for: De Novo Design of Protein-Binding Peptides by Quantum Computing
Source: J Chem Theory Comput. 2025 Sep 29;21(19):9993–10005. doi: 10.1021/acs.jctc.5c00768 (PMC12529961; doi:10.1021/acs.jctc.5c00768)
Supplement: Supplementary file 1 [file ct5c00768_si_001.zip › Datafile/Structure_based_validation/3BFW/bad_guess/Results/3bfw_ranked_84.pdb]

REMARK Selection 'not deleted and not hydrogen'
ATOM      1  N   PHE A   1       7.489   6.897  15.184  0.00  0.00           N
ATOM      2  CA  PHE A   1       7.627   7.751  16.358  0.00  0.00           C
ATOM      3  C   PHE A   1       6.601   7.321  17.402  0.00  0.00           C
ATOM      4  O   PHE A   1       6.185   6.164  17.416  0.00  0.00           O
ATOM      5  N   PHE A   2       6.192   8.245  18.275  0.00  0.00           N
ATOM      6  CA  PHE A   2       5.215   7.941  19.313  0.00  0.00           C
ATOM      7  C   PHE A   2       3.812   8.443  18.985  0.00  0.00           C
ATOM      8  O   PHE A   2       3.660   9.544  18.460  0.00  0.00           O
ATOM      9  N   PHE A   3       2.789   7.642  19.292  0.00  0.00           N
ATOM     10  CA  PHE A   3       1.408   8.024  19.022  0.00  0.00           C
ATOM     11  C   PHE A   3       0.943   9.292  19.731  0.00  0.00           C
ATOM     12  O   PHE A   3       0.136  10.042  19.186  0.00  0.00           O
ATOM     13  N   PHE A   4       1.448   9.534  20.943  0.00  0.00           N
ATOM     14  CA  PHE A   4       1.071  10.717  21.709  0.00  0.00           C
ATOM     15  C   PHE A   4       2.224  11.715  21.755  0.00  0.00           C
ATOM     16  O   PHE A   4       3.368  11.323  21.977  0.00  0.00           O
ATOM     17  N   LEU A   5       1.929  13.000  21.546  0.00  0.00           N
ATOM     18  CA  LEU A   5       2.956  14.036  21.567  0.00  0.00           C
ATOM     19  C   LEU A   5       2.918  14.686  22.947  0.00  0.00           C
ATOM     20  O   LEU A   5       2.105  15.576  23.186  0.00  0.00           O
ATOM     21  N   LEU A   6       3.792  14.244  23.854  0.00  0.00           N
ATOM     22  CA  LEU A   6       3.842  14.796  25.204  0.00  0.00           C
ATOM     23  C   LEU A   6       4.202  16.270  25.360  0.00  0.00           C
ATOM     24  O   LEU A   6       3.621  16.960  26.195  0.00  0.00           O
ATOM     25  N   PHE A   7       5.157  16.753  24.562  0.00  0.00           N
ATOM     26  CA  PHE A   7       5.579  18.148  24.628  0.00  0.00           C
ATOM     27  C   PHE A   7       4.753  19.055  23.721  0.00  0.00           C
ATOM     28  O   PHE A   7       4.895  19.001  22.502  0.00  0.00           O
ATOM     29  N   PHE A   8       3.891  19.887  24.311  0.00  0.00           N
ATOM     30  CA  PHE A   8       3.053  20.797  23.539  0.00  0.00           C
ATOM     31  C   PHE A   8       3.446  22.249  23.793  0.00  0.00           C
ATOM     32  O   PHE A   8       3.112  22.803  24.838  0.00  0.00           O
ATOM     33  N   LEU A   9       4.155  22.865  22.844  0.00  0.00           N
ATOM     34  CA  LEU A   9       4.584  24.252  22.986  0.00  0.00           C
ATOM     35  C   LEU A   9       3.524  25.198  22.431  0.00  0.00           C
ATOM     36  O   LEU A   9       3.107  25.050  21.284  0.00  0.00           O
ATOM     37  N   PHE A  10       3.087  26.167  23.238  0.00  0.00           N
ATOM     38  CA  PHE A  10       2.075  27.126  22.808  0.00  0.00           C
ATOM     39  C   PHE A  10       2.563  28.532  23.142  0.00  0.00           C
ATOM     40  O   PHE A  10       3.250  28.724  24.142  0.00  0.00           O
ATOM     41  N   PHE A  11       2.211  29.514  22.308  0.00  0.00           N
ATOM     42  CA  PHE A  11       2.623  30.895  22.533  0.00  0.00           C
ATOM     43  C   PHE A  11       1.897  31.537  23.711  0.00  0.00           C
ATOM     44  O   PHE A  11       1.945  31.014  24.822  0.00  0.00           O
ATOM     45  CB  PHE A   1       7.449   9.218  15.996  1.00 44.00           C
ATOM     46  CD1 PHE A   1       5.175   8.554  15.170  1.00 44.00           C
ATOM     47  CD2 PHE A   1       5.735  10.867  15.197  1.00 44.00           C
ATOM     48  CE1 PHE A   1       3.928   8.862  14.661  1.00 44.00           C
ATOM     49  CE2 PHE A   1       4.490  11.178  14.687  1.00 44.00           C
ATOM     50  CG  PHE A   1       6.095   9.553  15.443  1.00 44.00           C
ATOM     51  CZ  PHE A   1       3.585  10.174  14.419  1.00 44.00           C
ATOM     52  CB  PHE A   2       5.673   8.539  20.653  1.00 44.00           C
ATOM     53  CD1 PHE A   2       3.989   7.045  21.761  1.00 44.00           C
ATOM     54  CD2 PHE A   2       4.797   8.927  22.971  1.00 44.00           C
ATOM     55  CE1 PHE A   2       3.188   6.699  22.832  1.00 44.00           C
ATOM     56  CE2 PHE A   2       3.996   8.585  24.044  1.00 44.00           C
ATOM     57  CG  PHE A   2       4.802   8.164  21.817  1.00 44.00           C
ATOM     58  CZ  PHE A   2       3.191   7.469  23.974  1.00 44.00           C
ATOM     59  CB  PHE A   3       0.471   6.861  19.408  1.00 44.00           C
ATOM     60  CD1 PHE A   3       1.403   4.575  18.963  1.00 44.00           C
ATOM     61  CD2 PHE A   3      -0.015   5.555  17.322  1.00 44.00           C
ATOM     62  CE1 PHE A   3       1.543   3.451  18.171  1.00 44.00           C
ATOM     63  CE2 PHE A   3       0.124   4.433  16.528  1.00 44.00           C
ATOM     64  CG  PHE A   3       0.623   5.641  18.547  1.00 44.00           C
ATOM     65  CZ  PHE A   3       0.904   3.380  16.953  1.00 44.00           C
ATOM     66  CB  PHE A   4       0.647  10.331  23.125  1.00 44.00           C
ATOM     67  CD1 PHE A   4       2.581  10.477  24.717  1.00 44.00           C
ATOM     68  CD2 PHE A   4       1.932   8.330  23.924  1.00 44.00           C
ATOM     69  CE1 PHE A   4       3.587   9.896  25.465  1.00 44.00           C
ATOM     70  CE2 PHE A   4       2.938   7.746  24.669  1.00 44.00           C
ATOM     71  CG  PHE A   4       1.741   9.700  23.937  1.00 44.00           C
ATOM     72  CZ  PHE A   4       3.767   8.531  25.441  1.00 44.00           C
ATOM     73  CB  LEU A   5       2.741  15.060  20.469  1.00 59.00           C
ATOM     74  CD1 LEU A   5       2.856  13.360  18.627  1.00 59.00           C
ATOM     75  CD2 LEU A   5       2.943  15.758  18.067  1.00 59.00           C
ATOM     76  CG  LEU A   5       3.343  14.720  19.104  1.00 59.00           C
ATOM     77  CB  LEU A   6       4.855  13.963  26.037  1.00 59.00           C
ATOM     78  CD1 LEU A   6       3.650  11.788  25.697  1.00 59.00           C
ATOM     79  CD2 LEU A   6       5.449  11.925  27.375  1.00 59.00           C
ATOM     80  CG  LEU A   6       4.320  12.700  26.714  1.00 59.00           C
ATOM     81  CB  PHE A   7       7.065  18.266  24.262  1.00 44.00           C
ATOM     82  CD1 PHE A   7       7.542  17.339  26.544  1.00 44.00           C
ATOM     83  CD2 PHE A   7       9.313  17.394  24.955  1.00 44.00           C
ATOM     84  CE1 PHE A   7       8.395  16.776  27.474  1.00 44.00           C
ATOM     85  CE2 PHE A   7      10.168  16.833  25.883  1.00 44.00           C
ATOM     86  CG  PHE A   7       7.992  17.656  25.273  1.00 44.00           C
ATOM     87  CZ  PHE A   7       9.708  16.523  27.145  1.00 44.00           C
ATOM     88  CB  PHE A   8       1.577  20.584  23.875  1.00 44.00           C
ATOM     89  CD1 PHE A   8       0.951  18.196  24.328  1.00 44.00           C
ATOM     90  CD2 PHE A   8       0.626  19.051  22.131  1.00 44.00           C
ATOM     91  CE1 PHE A   8       0.458  16.970  23.924  1.00 44.00           C
ATOM     92  CE2 PHE A   8       0.134  17.826  21.724  1.00 44.00           C
ATOM     93  CG  PHE A   8       1.042  19.251  23.436  1.00 44.00           C
ATOM     94  CZ  PHE A   8       0.049  16.784  22.622  1.00 44.00           C
ATOM     95  CB  LEU A   9       5.920  24.480  22.281  1.00 59.00           C
ATOM     96  CD1 LEU A   9       5.883  26.949  21.832  1.00 59.00           C
ATOM     97  CD2 LEU A   9       6.613  26.131  24.038  1.00 59.00           C
ATOM     98  CG  LEU A   9       6.607  25.820  22.550  1.00 59.00           C
ATOM     99  CB  PHE A  10       0.733  26.846  23.468  1.00 44.00           C
ATOM    100  CD1 PHE A  10       0.233  24.410  23.798  1.00 44.00           C
ATOM    101  CD2 PHE A  10      -0.619  25.483  21.853  1.00 44.00           C
ATOM    102  CE1 PHE A  10      -0.346  23.221  23.396  1.00 44.00           C
ATOM    103  CE2 PHE A  10      -1.198  24.296  21.448  1.00 44.00           C
ATOM    104  CG  PHE A  10       0.105  25.555  23.030  1.00 44.00           C
ATOM    105  CZ  PHE A  10      -1.061  23.164  22.220  1.00 44.00           C
ATOM    106  CB  PHE A  11       2.389  31.728  21.265  1.00 44.00           C
ATOM    107  CD1 PHE A  11       3.892  33.465  22.275  1.00 44.00           C
ATOM    108  CD2 PHE A  11       2.425  34.123  20.521  1.00 44.00           C
ATOM    109  CE1 PHE A  11       4.373  34.758  22.358  1.00 44.00           C
ATOM    110  CE2 PHE A  11       2.904  35.417  20.602  1.00 44.00           C
ATOM    111  CG  PHE A  11       2.912  33.133  21.356  1.00 44.00           C
ATOM    112  CZ  PHE A  11       3.879  35.734  21.522  1.00 44.00           C
