# Supplementary material for: De Novo Design of Protein-Binding Peptides by Quantum Computing
Source: J Chem Theory Comput. 2025 Sep 29;21(19):9993–10005. doi: 10.1021/acs.jctc.5c00768 (PMC12529961; doi:10.1021/acs.jctc.5c00768)
Supplement: Supplementary file 1 [file ct5c00768_si_001.zip › Datafile/Structure_based_validation/3BFW/bad_guess/Results/3bfw_ranked_90.pdb]

REMARK Selection 'not deleted and not hydrogen'
ATOM      1  N   PHE A   1       7.272  22.803  21.636  0.00  0.00           N
ATOM      2  CA  PHE A   1       7.439  22.968  23.076  0.00  0.00           C
ATOM      3  C   PHE A   1       6.356  22.193  23.820  0.00  0.00           C
ATOM      4  O   PHE A   1       6.372  22.137  25.047  0.00  0.00           O
ATOM      5  N   PHE A   2       5.416  21.596  23.082  0.00  0.00           N
ATOM      6  CA  PHE A   2       4.335  20.830  23.691  0.00  0.00           C
ATOM      7  C   PHE A   2       4.722  19.356  23.759  0.00  0.00           C
ATOM      8  O   PHE A   2       5.075  18.765  22.740  0.00  0.00           O
ATOM      9  N   PHE A   3       4.658  18.761  24.952  0.00  0.00           N
ATOM     10  CA  PHE A   3       5.006  17.356  25.129  0.00  0.00           C
ATOM     11  C   PHE A   3       3.727  16.528  25.056  0.00  0.00           C
ATOM     12  O   PHE A   3       3.760  15.322  25.294  0.00  0.00           O
ATOM     13  N   PHE A   4       2.602  17.169  24.729  0.00  0.00           N
ATOM     14  CA  PHE A   4       1.324  16.473  24.630  0.00  0.00           C
ATOM     15  C   PHE A   4       1.332  15.325  23.627  0.00  0.00           C
ATOM     16  O   PHE A   4       0.809  14.251  23.916  0.00  0.00           O
ATOM     17  N   LEU A   5       1.923  15.546  22.450  0.00  0.00           N
ATOM     18  CA  LEU A   5       1.988  14.517  21.418  0.00  0.00           C
ATOM     19  C   LEU A   5       3.256  13.711  21.678  0.00  0.00           C
ATOM     20  O   LEU A   5       4.358  14.244  21.564  0.00  0.00           O
ATOM     21  N   LEU A   6       3.106  12.430  22.025  0.00  0.00           N
ATOM     22  CA  LEU A   6       4.252  11.569  22.295  0.00  0.00           C
ATOM     23  C   LEU A   6       4.268  10.431  21.281  0.00  0.00           C
ATOM     24  O   LEU A   6       3.244   9.788  21.061  0.00  0.00           O
ATOM     25  N   PHE A   7       5.424  10.180  20.662  0.00  0.00           N
ATOM     26  CA  PHE A   7       5.550   9.114  19.674  0.00  0.00           C
ATOM     27  C   PHE A   7       5.248   7.807  20.400  0.00  0.00           C
ATOM     28  O   PHE A   7       4.662   6.899  19.815  0.00  0.00           O
ATOM     29  N   PHE A   8       5.646   7.708  21.671  0.00  0.00           N
ATOM     30  CA  PHE A   8       5.408   6.503  22.457  0.00  0.00           C
ATOM     31  C   PHE A   8       3.918   6.342  22.740  0.00  0.00           C
ATOM     32  O   PHE A   8       3.409   5.223  22.746  0.00  0.00           O
ATOM     33  N   LEU A   9       3.217   7.454  22.974  0.00  0.00           N
ATOM     34  CA  LEU A   9       1.786   7.414  23.255  0.00  0.00           C
ATOM     35  C   LEU A   9       0.908   7.066  22.058  0.00  0.00           C
ATOM     36  O   LEU A   9      -0.059   6.321  22.199  0.00  0.00           O
ATOM     37  N   PHE A  10       1.241   7.601  20.880  0.00  0.00           N
ATOM     38  CA  PHE A  10       0.470   7.334  19.671  0.00  0.00           C
ATOM     39  C   PHE A  10       1.215   6.482  18.648  0.00  0.00           C
ATOM     40  O   PHE A  10       1.078   6.703  17.447  0.00  0.00           O
ATOM     41  N   PHE A  11       2.001   5.511  19.118  0.00  0.00           N
ATOM     42  CA  PHE A  11       2.757   4.638  18.228  0.00  0.00           C
ATOM     43  C   PHE A  11       1.923   3.972  17.138  0.00  0.00           C
ATOM     44  O   PHE A  11       2.351   2.978  16.556  0.00  0.00           O
ATOM     45  CB  PHE A   1       7.400  24.444  23.462  1.00 44.00           C
ATOM     46  CD1 PHE A   1       5.110  24.460  22.436  1.00 44.00           C
ATOM     47  CD2 PHE A   1       5.858  26.421  23.558  1.00 44.00           C
ATOM     48  CE1 PHE A   1       3.912  25.084  22.145  1.00 44.00           C
ATOM     49  CE2 PHE A   1       4.662  27.048  23.268  1.00 44.00           C
ATOM     50  CG  PHE A   1       6.098  25.122  23.145  1.00 44.00           C
ATOM     51  CZ  PHE A   1       3.687  26.378  22.560  1.00 44.00           C
ATOM     52  CB  PHE A   2       3.036  21.007  22.913  1.00 44.00           C
ATOM     53  CD1 PHE A   2       2.706  23.304  21.958  1.00 44.00           C
ATOM     54  CD2 PHE A   2       1.716  22.804  24.063  1.00 44.00           C
ATOM     55  CE1 PHE A   2       2.190  24.584  22.020  1.00 44.00           C
ATOM     56  CE2 PHE A   2       1.200  24.083  24.129  1.00 44.00           C
ATOM     57  CG  PHE A   2       2.476  22.398  22.980  1.00 44.00           C
ATOM     58  CZ  PHE A   2       1.437  24.975  23.106  1.00 44.00           C
ATOM     59  CB  PHE A   3       5.728  17.127  26.448  1.00 44.00           C
ATOM     60  CD1 PHE A   3       7.261  18.994  27.123  1.00 44.00           C
ATOM     61  CD2 PHE A   3       8.188  17.137  25.959  1.00 44.00           C
ATOM     62  CE1 PHE A   3       8.511  19.581  27.181  1.00 44.00           C
ATOM     63  CE2 PHE A   3       9.439  17.722  26.014  1.00 44.00           C
ATOM     64  CG  PHE A   3       7.085  17.765  26.510  1.00 44.00           C
ATOM     65  CZ  PHE A   3       9.600  18.946  26.626  1.00 44.00           C
ATOM     66  CB  PHE A   4       0.216  17.471  24.254  1.00 44.00           C
ATOM     67  CD1 PHE A   4      -0.123  17.533  21.769  1.00 44.00           C
ATOM     68  CD2 PHE A   4       1.129  19.285  22.781  1.00 44.00           C
ATOM     69  CE1 PHE A   4       0.058  18.119  20.531  1.00 44.00           C
ATOM     70  CE2 PHE A   4       1.312  19.873  21.545  1.00 44.00           C
ATOM     71  CG  PHE A   4       0.412  18.108  22.909  1.00 44.00           C
ATOM     72  CZ  PHE A   4       0.776  19.290  20.418  1.00 44.00           C
ATOM     73  CB  LEU A   5       1.986  15.114  20.026  1.00 59.00           C
ATOM     74  CD1 LEU A   5       1.494  14.898  17.574  1.00 59.00           C
ATOM     75  CD2 LEU A   5       2.843  13.167  18.694  1.00 59.00           C
ATOM     76  CG  LEU A   5       1.692  14.143  18.880  1.00 59.00           C
ATOM     77  CB  LEU A   6       4.209  11.025  23.716  1.00 59.00           C
ATOM     78  CD1 LEU A   6       4.198  13.304  24.769  1.00 59.00           C
ATOM     79  CD2 LEU A   6       4.595  11.323  26.178  1.00 59.00           C
ATOM     80  CG  LEU A   6       4.823  11.918  24.797  1.00 59.00           C
ATOM     81  CB  PHE A   7       6.925   9.092  19.039  1.00 44.00           C
ATOM     82  CD1 PHE A   7       5.930   7.631  17.258  1.00 44.00           C
ATOM     83  CD2 PHE A   7       8.295   7.635  17.525  1.00 44.00           C
ATOM     84  CE1 PHE A   7       6.048   6.718  16.228  1.00 44.00           C
ATOM     85  CE2 PHE A   7       8.415   6.721  16.495  1.00 44.00           C
ATOM     86  CG  PHE A   7       7.053   8.099  17.920  1.00 44.00           C
ATOM     87  CZ  PHE A   7       7.290   6.263  15.846  1.00 44.00           C
ATOM     88  CB  PHE A   8       6.196   6.544  23.764  1.00 44.00           C
ATOM     89  CD1 PHE A   8       6.697   4.148  24.315  1.00 44.00           C
ATOM     90  CD2 PHE A   8       5.186   5.337  25.717  1.00 44.00           C
ATOM     91  CE1 PHE A   8       6.537   3.021  25.098  1.00 44.00           C
ATOM     92  CE2 PHE A   8       5.023   4.211  26.501  1.00 44.00           C
ATOM     93  CG  PHE A   8       6.022   5.319  24.614  1.00 44.00           C
ATOM     94  CZ  PHE A   8       5.699   3.052  26.191  1.00 44.00           C
ATOM     95  CB  LEU A   9       1.338   8.775  23.827  1.00 59.00           C
ATOM     96  CD1 LEU A   9       0.958   7.898  26.147  1.00 59.00           C
ATOM     97  CD2 LEU A   9       3.079   9.035  25.616  1.00 59.00           C
ATOM     98  CG  LEU A   9       1.588   9.008  25.318  1.00 59.00           C
ATOM     99  CB  PHE A  10       0.049   8.662  19.019  1.00 44.00           C
ATOM    100  CD1 PHE A  10       1.712   9.366  17.277  1.00 44.00           C
ATOM    101  CD2 PHE A  10       1.793  10.423  19.408  1.00 44.00           C
ATOM    102  CE1 PHE A  10       2.778  10.137  16.855  1.00 44.00           C
ATOM    103  CE2 PHE A  10       2.859  11.195  18.988  1.00 44.00           C
ATOM    104  CG  PHE A  10       1.207   9.499  18.560  1.00 44.00           C
ATOM    105  CZ  PHE A  10       3.352  11.051  17.710  1.00 44.00           C
ATOM    106  CB  PHE A  11       3.466   3.549  19.057  1.00 44.00           C
ATOM    107  CD1 PHE A  11       4.890   3.102  17.039  1.00 44.00           C
ATOM    108  CD2 PHE A  11       4.753   1.422  18.718  1.00 44.00           C
ATOM    109  CE1 PHE A  11       5.737   2.297  16.302  1.00 44.00           C
ATOM    110  CE2 PHE A  11       5.600   0.614  17.984  1.00 44.00           C
ATOM    111  CG  PHE A  11       4.387   2.674  18.256  1.00 44.00           C
ATOM    112  CZ  PHE A  11       6.092   1.053  16.774  1.00 44.00           C
