# Supplementary material for: De Novo Design of Protein-Binding Peptides by Quantum Computing
Source: J Chem Theory Comput. 2025 Sep 29;21(19):9993–10005. doi: 10.1021/acs.jctc.5c00768 (PMC12529961; doi:10.1021/acs.jctc.5c00768)
Supplement: Supplementary file 1 [file ct5c00768_si_001.zip › Datafile/Structure_based_validation/3BFW/bad_guess/Results/3bfw_ranked_47.pdb]

REMARK Selection 'not deleted and not hydrogen'
ATOM      1  N   PHE A   1       5.341  35.164  18.905  0.00  0.00           N
ATOM      2  CA  PHE A   1       5.922  35.470  20.207  0.00  0.00           C
ATOM      3  C   PHE A   1       4.772  35.615  21.198  0.00  0.00           C
ATOM      4  O   PHE A   1       4.997  35.963  22.356  0.00  0.00           O
ATOM      5  N   PHE A   2       3.543  35.350  20.750  0.00  0.00           N
ATOM      6  CA  PHE A   2       2.372  35.457  21.613  0.00  0.00           C
ATOM      7  C   PHE A   2       1.547  34.183  21.762  0.00  0.00           C
ATOM      8  O   PHE A   2       0.368  34.249  22.103  0.00  0.00           O
ATOM      9  N   PHE A   3       2.161  33.024  21.508  0.00  0.00           N
ATOM     10  CA  PHE A   3       1.465  31.747  21.619  0.00  0.00           C
ATOM     11  C   PHE A   3       2.307  30.736  22.391  0.00  0.00           C
ATOM     12  O   PHE A   3       3.530  30.853  22.428  0.00  0.00           O
ATOM     13  N   PHE A   4       1.658  29.744  23.006  0.00  0.00           N
ATOM     14  CA  PHE A   4       2.365  28.723  23.771  0.00  0.00           C
ATOM     15  C   PHE A   4       2.752  27.525  22.911  0.00  0.00           C
ATOM     16  O   PHE A   4       2.262  27.386  21.792  0.00  0.00           O
ATOM     17  N   LEU A   5       3.628  26.659  23.427  0.00  0.00           N
ATOM     18  CA  LEU A   5       4.067  25.480  22.689  0.00  0.00           C
ATOM     19  C   LEU A   5       3.465  24.269  23.395  0.00  0.00           C
ATOM     20  O   LEU A   5       3.922  23.895  24.474  0.00  0.00           O
ATOM     21  N   LEU A   6       2.444  23.655  22.792  0.00  0.00           N
ATOM     22  CA  LEU A   6       1.795  22.489  23.380  0.00  0.00           C
ATOM     23  C   LEU A   6       2.507  21.241  22.867  0.00  0.00           C
ATOM     24  O   LEU A   6       2.758  21.124  21.670  0.00  0.00           O
ATOM     25  N   PHE A   7       2.833  20.310  23.767  0.00  0.00           N
ATOM     26  CA  PHE A   7       3.515  19.079  23.385  0.00  0.00           C
ATOM     27  C   PHE A   7       2.537  17.913  23.280  0.00  0.00           C
ATOM     28  O   PHE A   7       2.956  16.775  23.081  0.00  0.00           O
ATOM     29  N   PHE A   8       1.238  18.192  23.412  0.00  0.00           N
ATOM     30  CA  PHE A   8       0.219  17.152  23.329  0.00  0.00           C
ATOM     31  C   PHE A   8      -0.334  17.049  21.911  0.00  0.00           C
ATOM     32  O   PHE A   8      -1.269  16.289  21.668  0.00  0.00           O
ATOM     33  N   LEU A   9       0.240  17.809  20.975  0.00  0.00           N
ATOM     34  CA  LEU A   9      -0.211  17.788  19.587  0.00  0.00           C
ATOM     35  C   LEU A   9       0.556  16.679  18.873  0.00  0.00           C
ATOM     36  O   LEU A   9       0.467  16.556  17.654  0.00  0.00           O
ATOM     37  N   PHE A  10       1.309  15.874  19.627  0.00  0.00           N
ATOM     38  CA  PHE A  10       2.083  14.782  19.047  0.00  0.00           C
ATOM     39  C   PHE A  10       1.348  13.446  18.986  0.00  0.00           C
ATOM     40  O   PHE A  10       1.841  12.501  18.375  0.00  0.00           O
ATOM     41  N   PHE A  11       0.174  13.366  19.617  0.00  0.00           N
ATOM     42  CA  PHE A  11      -0.611  12.136  19.622  0.00  0.00           C
ATOM     43  C   PHE A  11      -1.904  12.288  18.827  0.00  0.00           C
ATOM     44  O   PHE A  11      -2.256  13.397  18.430  0.00  0.00           O
ATOM     45  CB  PHE A   1       6.770  36.727  20.160  1.00 44.00           C
ATOM     46  CD1 PHE A   1       4.685  37.897  19.399  1.00 44.00           C
ATOM     47  CD2 PHE A   1       6.618  39.211  19.843  1.00 44.00           C
ATOM     48  CE1 PHE A   1       3.986  39.040  19.062  1.00 44.00           C
ATOM     49  CE2 PHE A   1       5.922  40.356  19.505  1.00 44.00           C
ATOM     50  CG  PHE A   1       6.010  37.969  19.793  1.00 44.00           C
ATOM     51  CZ  PHE A   1       4.604  40.270  19.114  1.00 44.00           C
ATOM     52  CB  PHE A   2       1.455  36.584  21.086  1.00 44.00           C
ATOM     53  CD1 PHE A   2       3.117  38.195  22.055  1.00 44.00           C
ATOM     54  CD2 PHE A   2       1.493  39.030  20.531  1.00 44.00           C
ATOM     55  CE1 PHE A   2       3.648  39.464  22.185  1.00 44.00           C
ATOM     56  CE2 PHE A   2       2.021  40.300  20.658  1.00 44.00           C
ATOM     57  CG  PHE A   2       2.032  37.963  21.227  1.00 44.00           C
ATOM     58  CZ  PHE A   2       3.100  40.517  21.486  1.00 44.00           C
ATOM     59  CB  PHE A   3       1.120  31.200  20.234  1.00 44.00           C
ATOM     60  CD1 PHE A   3      -0.471  29.638  21.385  1.00 44.00           C
ATOM     61  CD2 PHE A   3       0.239  29.101  19.178  1.00 44.00           C
ATOM     62  CE1 PHE A   3      -1.244  28.493  21.414  1.00 44.00           C
ATOM     63  CE2 PHE A   3      -0.531  27.955  19.205  1.00 44.00           C
ATOM     64  CG  PHE A   3       0.281  29.955  20.266  1.00 44.00           C
ATOM     65  CZ  PHE A   3      -1.274  27.651  20.324  1.00 44.00           C
ATOM     66  CB  PHE A   4       1.507  28.258  24.954  1.00 44.00           C
ATOM     67  CD1 PHE A   4       0.160  26.232  24.341  1.00 44.00           C
ATOM     68  CD2 PHE A   4      -0.930  28.347  24.365  1.00 44.00           C
ATOM     69  CE1 PHE A   4      -1.024  25.626  23.965  1.00 44.00           C
ATOM     70  CE2 PHE A   4      -2.115  27.744  23.988  1.00 44.00           C
ATOM     71  CG  PHE A   4       0.221  27.600  24.544  1.00 44.00           C
ATOM     72  CZ  PHE A   4      -2.162  26.382  23.788  1.00 44.00           C
ATOM     73  CB  LEU A   5       5.577  25.388  22.620  1.00 59.00           C
ATOM     74  CD1 LEU A   5       6.301  23.918  24.522  1.00 59.00           C
ATOM     75  CD2 LEU A   5       7.777  25.743  23.775  1.00 59.00           C
ATOM     76  CG  LEU A   5       6.325  25.329  23.954  1.00 59.00           C
ATOM     77  CB  LEU A   6       0.314  22.449  23.045  1.00 59.00           C
ATOM     78  CD1 LEU A   6       0.075  21.007  21.004  1.00 59.00           C
ATOM     79  CD2 LEU A   6      -1.485  22.882  21.349  1.00 59.00           C
ATOM     80  CG  LEU A   6      -0.052  22.418  21.559  1.00 59.00           C
ATOM     81  CB  PHE A   7       4.622  18.747  24.388  1.00 44.00           C
ATOM     82  CD1 PHE A   7       5.941  20.582  23.298  1.00 44.00           C
ATOM     83  CD2 PHE A   7       6.692  19.745  25.395  1.00 44.00           C
ATOM     84  CE1 PHE A   7       7.001  21.468  23.272  1.00 44.00           C
ATOM     85  CE2 PHE A   7       7.753  20.629  25.372  1.00 44.00           C
ATOM     86  CG  PHE A   7       5.774  19.709  24.360  1.00 44.00           C
ATOM     87  CZ  PHE A   7       7.908  21.492  24.309  1.00 44.00           C
ATOM     88  CB  PHE A   8      -0.912  17.426  24.319  1.00 44.00           C
ATOM     89  CD1 PHE A   8      -1.203  19.597  23.096  1.00 44.00           C
ATOM     90  CD2 PHE A   8      -2.781  19.034  24.786  1.00 44.00           C
ATOM     91  CE1 PHE A   8      -1.879  20.779  22.860  1.00 44.00           C
ATOM     92  CE2 PHE A   8      -3.458  20.216  24.553  1.00 44.00           C
ATOM     93  CG  PHE A   8      -1.646  18.711  24.063  1.00 44.00           C
ATOM     94  CZ  PHE A   8      -3.006  21.089  23.588  1.00 44.00           C
ATOM     95  CB  LEU A   9       0.002  19.128  18.909  1.00 59.00           C
ATOM     96  CD1 LEU A   9      -0.632  20.788  17.136  1.00 59.00           C
ATOM     97  CD2 LEU A   9      -0.169  18.454  16.498  1.00 59.00           C
ATOM     98  CG  LEU A   9      -0.745  19.341  17.591  1.00 59.00           C
ATOM     99  CB  PHE A  10       3.391  14.601  19.842  1.00 44.00           C
ATOM    100  CD1 PHE A  10       1.894  14.209  21.817  1.00 44.00           C
ATOM    101  CD2 PHE A  10       4.236  13.896  22.097  1.00 44.00           C
ATOM    102  CE1 PHE A  10       1.690  13.866  23.140  1.00 44.00           C
ATOM    103  CE2 PHE A  10       4.036  13.554  23.420  1.00 44.00           C
ATOM    104  CG  PHE A  10       3.170  14.229  21.280  1.00 44.00           C
ATOM    105  CZ  PHE A  10       2.761  13.539  23.942  1.00 44.00           C
ATOM    106  CB  PHE A  11      -0.928  11.713  21.060  1.00 44.00           C
ATOM    107  CD1 PHE A  11       0.903  12.183  22.709  1.00 44.00           C
ATOM    108  CD2 PHE A  11       0.788  10.013  21.738  1.00 44.00           C
ATOM    109  CE1 PHE A  11       2.013  11.798  23.437  1.00 44.00           C
ATOM    110  CE2 PHE A  11       1.899   9.626  22.463  1.00 44.00           C
ATOM    111  CG  PHE A  11       0.278  11.295  21.850  1.00 44.00           C
ATOM    112  CZ  PHE A  11       2.511  10.520  23.314  1.00 44.00           C
