# Supplementary material for: De Novo Design of Protein-Binding Peptides by Quantum Computing
Source: J Chem Theory Comput. 2025 Sep 29;21(19):9993–10005. doi: 10.1021/acs.jctc.5c00768 (PMC12529961; doi:10.1021/acs.jctc.5c00768)
Supplement: Supplementary file 1 [file ct5c00768_si_001.zip › Datafile/Structure_based_validation/3BFW/bad_guess/Results/3bfw_ranked_53.pdb]

REMARK Selection 'not deleted and not hydrogen'
ATOM      1  N   PHE A   1       8.570   2.154  23.705  0.00  0.00           N
ATOM      2  CA  PHE A   1       7.298   1.713  23.143  0.00  0.00           C
ATOM      3  C   PHE A   1       6.319   2.868  22.955  0.00  0.00           C
ATOM      4  O   PHE A   1       5.770   3.038  21.869  0.00  0.00           O
ATOM      5  N   PHE A   2       6.100   3.660  24.007  0.00  0.00           N
ATOM      6  CA  PHE A   2       5.184   4.793  23.937  0.00  0.00           C
ATOM      7  C   PHE A   2       5.639   5.878  22.966  0.00  0.00           C
ATOM      8  O   PHE A   2       6.829   6.179  22.892  0.00  0.00           O
ATOM      9  N   PHE A   3       4.699   6.465  22.221  0.00  0.00           N
ATOM     10  CA  PHE A   3       5.024   7.514  21.262  0.00  0.00           C
ATOM     11  C   PHE A   3       3.994   8.624  21.445  0.00  0.00           C
ATOM     12  O   PHE A   3       2.892   8.537  20.908  0.00  0.00           O
ATOM     13  N   PHE A   4       4.348   9.666  22.202  0.00  0.00           N
ATOM     14  CA  PHE A   4       3.440  10.782  22.443  0.00  0.00           C
ATOM     15  C   PHE A   4       4.056  12.155  22.189  0.00  0.00           C
ATOM     16  O   PHE A   4       5.242  12.354  22.439  0.00  0.00           O
ATOM     17  N   LEU A   5       3.254  13.101  21.693  0.00  0.00           N
ATOM     18  CA  LEU A   5       3.739  14.448  21.413  0.00  0.00           C
ATOM     19  C   LEU A   5       3.308  15.472  22.457  0.00  0.00           C
ATOM     20  O   LEU A   5       2.176  15.425  22.935  0.00  0.00           O
ATOM     21  N   LEU A   6       4.204  16.396  22.813  0.00  0.00           N
ATOM     22  CA  LEU A   6       3.896  17.422  23.803  0.00  0.00           C
ATOM     23  C   LEU A   6       3.443  18.731  23.163  0.00  0.00           C
ATOM     24  O   LEU A   6       3.730  18.976  21.994  0.00  0.00           O
ATOM     25  N   PHE A   7       2.738  19.571  23.925  0.00  0.00           N
ATOM     26  CA  PHE A   7       2.256  20.850  23.414  0.00  0.00           C
ATOM     27  C   PHE A   7       3.086  22.083  23.757  0.00  0.00           C
ATOM     28  O   PHE A   7       3.343  22.345  24.931  0.00  0.00           O
ATOM     29  N   PHE A   8       3.504  22.840  22.740  0.00  0.00           N
ATOM     30  CA  PHE A   8       4.303  24.041  22.957  0.00  0.00           C
ATOM     31  C   PHE A   8       3.568  25.224  22.335  0.00  0.00           C
ATOM     32  O   PHE A   8       3.594  25.394  21.118  0.00  0.00           O
ATOM     33  N   LEU A   9       2.912  26.040  23.164  0.00  0.00           N
ATOM     34  CA  LEU A   9       2.176  27.201  22.675  0.00  0.00           C
ATOM     35  C   LEU A   9       2.202  28.335  23.695  0.00  0.00           C
ATOM     36  O   LEU A   9       2.363  28.086  24.888  0.00  0.00           O
ATOM     37  N   PHE A  10       2.045  29.577  23.231  0.00  0.00           N
ATOM     38  CA  PHE A  10       2.053  30.734  24.119  0.00  0.00           C
ATOM     39  C   PHE A  10       0.730  31.491  24.088  0.00  0.00           C
ATOM     40  O   PHE A  10       0.122  31.625  23.028  0.00  0.00           O
ATOM     41  N   PHE A  11       0.282  31.986  25.244  0.00  0.00           N
ATOM     42  CA  PHE A  11      -0.972  32.727  25.328  0.00  0.00           C
ATOM     43  C   PHE A  11      -2.104  32.048  24.562  0.00  0.00           C
ATOM     44  O   PHE A  11      -2.079  30.834  24.375  0.00  0.00           O
ATOM     45  CB  PHE A   1       6.668   0.639  24.038  1.00 44.00           C
ATOM     46  CD1 PHE A   1       6.735   2.381  25.842  1.00 44.00           C
ATOM     47  CD2 PHE A   1       5.649   0.316  26.308  1.00 44.00           C
ATOM     48  CE1 PHE A   1       6.437   2.825  27.116  1.00 44.00           C
ATOM     49  CE2 PHE A   1       5.351   0.756  27.583  1.00 44.00           C
ATOM     50  CG  PHE A   1       6.345   1.120  25.423  1.00 44.00           C
ATOM     51  CZ  PHE A   1       5.745   2.012  27.987  1.00 44.00           C
ATOM     52  CB  PHE A   2       5.000   5.403  25.336  1.00 44.00           C
ATOM     53  CD1 PHE A   2       2.679   6.356  25.353  1.00 44.00           C
ATOM     54  CD2 PHE A   2       4.519   7.863  25.435  1.00 44.00           C
ATOM     55  CE1 PHE A   2       1.803   7.424  25.389  1.00 44.00           C
ATOM     56  CE2 PHE A   2       3.646   8.933  25.469  1.00 44.00           C
ATOM     57  CG  PHE A   2       4.048   6.563  25.374  1.00 44.00           C
ATOM     58  CZ  PHE A   2       2.286   8.713  25.447  1.00 44.00           C
ATOM     59  CB  PHE A   3       5.027   6.993  19.839  1.00 44.00           C
ATOM     60  CD1 PHE A   3       6.262   9.087  19.217  1.00 44.00           C
ATOM     61  CD2 PHE A   3       5.161   7.872  17.493  1.00 44.00           C
ATOM     62  CE1 PHE A   3       6.689  10.017  18.289  1.00 44.00           C
ATOM     63  CE2 PHE A   3       5.585   8.801  16.563  1.00 44.00           C
ATOM     64  CG  PHE A   3       5.491   8.004  18.830  1.00 44.00           C
ATOM     65  CZ  PHE A   3       6.351   9.875  16.961  1.00 44.00           C
ATOM     66  CB  PHE A   4       2.920  10.721  23.892  1.00 44.00           C
ATOM     67  CD1 PHE A   4       4.348  12.120  25.408  1.00 44.00           C
ATOM     68  CD2 PHE A   4       4.671   9.762  25.411  1.00 44.00           C
ATOM     69  CE1 PHE A   4       5.342  12.257  26.358  1.00 44.00           C
ATOM     70  CE2 PHE A   4       5.666   9.896  26.360  1.00 44.00           C
ATOM     71  CG  PHE A   4       4.001  10.870  24.923  1.00 44.00           C
ATOM     72  CZ  PHE A   4       6.002  11.145  26.834  1.00 44.00           C
ATOM     73  CB  LEU A   5       3.258  14.898  20.024  1.00 59.00           C
ATOM     74  CD1 LEU A   5       1.136  16.185  20.400  1.00 59.00           C
ATOM     75  CD2 LEU A   5       1.407  14.877  18.330  1.00 59.00           C
ATOM     76  CG  LEU A   5       1.743  14.920  19.812  1.00 59.00           C
ATOM     77  CB  LEU A   6       5.117  17.677  24.696  1.00 59.00           C
ATOM     78  CD1 LEU A   6       6.342  19.617  23.677  1.00 59.00           C
ATOM     79  CD2 LEU A   6       7.615  17.862  24.846  1.00 59.00           C
ATOM     80  CG  LEU A   6       6.393  18.128  23.981  1.00 59.00           C
ATOM     81  CB  PHE A   7       0.810  21.077  23.923  1.00 44.00           C
ATOM     82  CD1 PHE A   7      -0.585  18.998  24.075  1.00 44.00           C
ATOM     83  CD2 PHE A   7      -0.758  20.331  22.112  1.00 44.00           C
ATOM     84  CE1 PHE A   7      -1.512  18.114  23.556  1.00 44.00           C
ATOM     85  CE2 PHE A   7      -1.684  19.449  21.590  1.00 44.00           C
ATOM     86  CG  PHE A   7      -0.196  20.117  23.358  1.00 44.00           C
ATOM     87  CZ  PHE A   7      -2.061  18.339  22.313  1.00 44.00           C
ATOM     88  CB  PHE A   8       5.696  23.894  22.367  1.00 44.00           C
ATOM     89  CD1 PHE A   8       6.656  21.583  22.552  1.00 44.00           C
ATOM     90  CD2 PHE A   8       7.218  23.175  24.228  1.00 44.00           C
ATOM     91  CE1 PHE A   8       7.431  20.636  23.192  1.00 44.00           C
ATOM     92  CE2 PHE A   8       7.993  22.230  24.871  1.00 44.00           C
ATOM     93  CG  PHE A   8       6.539  22.864  23.063  1.00 44.00           C
ATOM     94  CZ  PHE A   8       8.100  20.958  24.352  1.00 44.00           C
ATOM     95  CB  LEU A   9       0.732  26.821  22.346  1.00 59.00           C
ATOM     96  CD1 LEU A   9       0.344  24.803  23.787  1.00 59.00           C
ATOM     97  CD2 LEU A   9       0.083  27.052  24.758  1.00 59.00           C
ATOM     98  CG  LEU A   9      -0.092  26.230  23.491  1.00 59.00           C
ATOM     99  CB  PHE A  10       3.202  31.679  23.747  1.00 44.00           C
ATOM    100  CD1 PHE A  10       2.109  31.805  21.492  1.00 44.00           C
ATOM    101  CD2 PHE A  10       3.975  33.217  21.922  1.00 44.00           C
ATOM    102  CE1 PHE A  10       2.009  32.325  20.216  1.00 44.00           C
ATOM    103  CE2 PHE A  10       3.878  33.738  20.646  1.00 44.00           C
ATOM    104  CG  PHE A  10       3.094  32.244  22.360  1.00 44.00           C
ATOM    105  CZ  PHE A  10       2.894  33.292  19.792  1.00 44.00           C
ATOM    106  CB  PHE A  11      -0.776  34.156  24.803  1.00 44.00           C
ATOM    107  CD1 PHE A  11      -1.367  34.303  22.369  1.00 44.00           C
ATOM    108  CD2 PHE A  11       0.934  34.195  22.968  1.00 44.00           C
ATOM    109  CE1 PHE A  11      -1.016  34.362  21.034  1.00 44.00           C
ATOM    110  CE2 PHE A  11       1.287  34.252  21.634  1.00 44.00           C
ATOM    111  CG  PHE A  11      -0.396  34.218  23.352  1.00 44.00           C
ATOM    112  CZ  PHE A  11       0.311  34.336  20.666  1.00 44.00           C
