# Supplementary material for: De Novo Design of Protein-Binding Peptides by Quantum Computing
Source: J Chem Theory Comput. 2025 Sep 29;21(19):9993–10005. doi: 10.1021/acs.jctc.5c00768 (PMC12529961; doi:10.1021/acs.jctc.5c00768)
Supplement: Supplementary file 1 [file ct5c00768_si_001.zip › Datafile/Structure_based_validation/3BFW/bad_guess/Results/3bfw_ranked_45.pdb]

REMARK Selection 'not deleted and not hydrogen'
ATOM      1  N   PHE A   1       1.645  29.543  24.606  0.00  0.00           N
ATOM      2  CA  PHE A   1       0.242  29.764  24.273  0.00  0.00           C
ATOM      3  C   PHE A   1      -0.551  28.541  24.721  0.00  0.00           C
ATOM      4  O   PHE A   1       0.004  27.448  24.816  0.00  0.00           O
ATOM      5  N   PHE A   2      -1.846  28.719  24.995  0.00  0.00           N
ATOM      6  CA  PHE A   2      -2.696  27.617  25.430  0.00  0.00           C
ATOM      7  C   PHE A   2      -2.657  26.454  24.444  0.00  0.00           C
ATOM      8  O   PHE A   2      -2.752  25.298  24.851  0.00  0.00           O
ATOM      9  N   PHE A   3      -2.518  26.754  23.150  0.00  0.00           N
ATOM     10  CA  PHE A   3      -2.469  25.720  22.124  0.00  0.00           C
ATOM     11  C   PHE A   3      -1.076  25.126  21.937  0.00  0.00           C
ATOM     12  O   PHE A   3      -0.903  24.197  21.152  0.00  0.00           O
ATOM     13  N   PHE A   4      -0.084  25.659  22.655  0.00  0.00           N
ATOM     14  CA  PHE A   4       1.286  25.168  22.553  0.00  0.00           C
ATOM     15  C   PHE A   4       1.650  23.952  23.398  0.00  0.00           C
ATOM     16  O   PHE A   4       2.203  24.101  24.486  0.00  0.00           O
ATOM     17  N   LEU A   5       1.341  22.750  22.904  0.00  0.00           N
ATOM     18  CA  LEU A   5       1.644  21.522  23.630  0.00  0.00           C
ATOM     19  C   LEU A   5       3.111  21.220  23.338  0.00  0.00           C
ATOM     20  O   LEU A   5       3.505  21.145  22.176  0.00  0.00           O
ATOM     21  N   LEU A   6       3.919  21.047  24.387  0.00  0.00           N
ATOM     22  CA  LEU A   6       5.338  20.754  24.221  0.00  0.00           C
ATOM     23  C   LEU A   6       5.672  19.270  24.102  0.00  0.00           C
ATOM     24  O   LEU A   6       6.419  18.878  23.209  0.00  0.00           O
ATOM     25  N   PHE A   7       5.121  18.447  24.997  0.00  0.00           N
ATOM     26  CA  PHE A   7       5.373  17.010  24.974  0.00  0.00           C
ATOM     27  C   PHE A   7       4.175  16.124  24.646  0.00  0.00           C
ATOM     28  O   PHE A   7       3.103  16.300  25.222  0.00  0.00           O
ATOM     29  N   PHE A   8       4.352  15.174  23.725  0.00  0.00           N
ATOM     30  CA  PHE A   8       3.274  14.272  23.337  0.00  0.00           C
ATOM     31  C   PHE A   8       3.937  12.899  23.377  0.00  0.00           C
ATOM     32  O   PHE A   8       4.957  12.689  22.725  0.00  0.00           O
ATOM     33  N   LEU A   9       3.362  11.965  24.138  0.00  0.00           N
ATOM     34  CA  LEU A   9       3.913  10.619  24.248  0.00  0.00           C
ATOM     35  C   LEU A   9       3.125   9.669  23.352  0.00  0.00           C
ATOM     36  O   LEU A   9       1.948   9.907  23.087  0.00  0.00           O
ATOM     37  N   PHE A  10       3.767   8.596  22.885  0.00  0.00           N
ATOM     38  CA  PHE A  10       3.108   7.624  22.020  0.00  0.00           C
ATOM     39  C   PHE A  10       2.046   6.832  22.776  0.00  0.00           C
ATOM     40  O   PHE A  10       1.221   6.163  22.158  0.00  0.00           O
ATOM     41  N   PHE A  11       2.063   6.906  24.109  0.00  0.00           N
ATOM     42  CA  PHE A  11       1.093   6.189  24.929  0.00  0.00           C
ATOM     43  C   PHE A  11      -0.248   6.916  24.978  0.00  0.00           C
ATOM     44  O   PHE A  11      -1.134   6.522  25.732  0.00  0.00           O
ATOM     45  CB  PHE A   1       0.058  30.020  22.787  1.00 44.00           C
ATOM     46  CD1 PHE A   1       1.917  31.328  21.725  1.00 44.00           C
ATOM     47  CD2 PHE A   1      -0.014  32.506  22.463  1.00 44.00           C
ATOM     48  CE1 PHE A   1       2.476  32.515  21.292  1.00 44.00           C
ATOM     49  CE2 PHE A   1       0.543  33.695  22.032  1.00 44.00           C
ATOM     50  CG  PHE A   1       0.665  31.310  22.317  1.00 44.00           C
ATOM     51  CZ  PHE A   1       1.789  33.699  21.446  1.00 44.00           C
ATOM     52  CB  PHE A   2      -4.138  28.097  25.616  1.00 44.00           C
ATOM     53  CD1 PHE A   2      -4.349  30.432  26.511  1.00 44.00           C
ATOM     54  CD2 PHE A   2      -4.447  28.620  28.050  1.00 44.00           C
ATOM     55  CE1 PHE A   2      -4.511  31.325  27.552  1.00 44.00           C
ATOM     56  CE2 PHE A   2      -4.608  29.511  29.093  1.00 44.00           C
ATOM     57  CG  PHE A   2      -4.314  29.068  26.747  1.00 44.00           C
ATOM     58  CZ  PHE A   2      -4.641  30.865  28.844  1.00 44.00           C
ATOM     59  CB  PHE A   3      -2.969  26.287  20.786  1.00 44.00           C
ATOM     60  CD1 PHE A   3      -1.104  27.949  21.022  1.00 44.00           C
ATOM     61  CD2 PHE A   3      -2.363  27.945  19.003  1.00 44.00           C
ATOM     62  CE1 PHE A   3      -0.331  28.987  20.538  1.00 44.00           C
ATOM     63  CE2 PHE A   3      -1.593  28.984  18.517  1.00 44.00           C
ATOM     64  CG  PHE A   3      -2.130  27.416  20.260  1.00 44.00           C
ATOM     65  CZ  PHE A   3      -0.576  29.505  19.286  1.00 44.00           C
ATOM     66  CB  PHE A   4       2.256  26.322  22.917  1.00 44.00           C
ATOM     67  CD1 PHE A   4       4.090  24.965  21.871  1.00 44.00           C
ATOM     68  CD2 PHE A   4       4.692  26.705  23.379  1.00 44.00           C
ATOM     69  CE1 PHE A   4       5.425  24.661  21.689  1.00 44.00           C
ATOM     70  CE2 PHE A   4       6.028  26.402  23.200  1.00 44.00           C
ATOM     71  CG  PHE A   4       3.707  25.990  22.720  1.00 44.00           C
ATOM     72  CZ  PHE A   4       6.395  25.379  22.353  1.00 44.00           C
ATOM     73  CB  LEU A   5       0.744  20.380  23.220  1.00 59.00           C
ATOM     74  CD1 LEU A   5      -0.372  18.197  23.758  1.00 59.00           C
ATOM     75  CD2 LEU A   5       2.058  18.428  24.092  1.00 59.00           C
ATOM     76  CG  LEU A   5       0.730  19.168  24.153  1.00 59.00           C
ATOM     77  CB  LEU A   6       6.127  21.354  25.402  1.00 59.00           C
ATOM     78  CD1 LEU A   6       8.206  19.948  25.449  1.00 59.00           C
ATOM     79  CD2 LEU A   6       8.076  21.866  23.908  1.00 59.00           C
ATOM     80  CG  LEU A   6       7.652  21.354  25.275  1.00 59.00           C
ATOM     81  CB  PHE A   7       5.946  16.577  26.345  1.00 44.00           C
ATOM     82  CD1 PHE A   7       8.106  17.621  25.611  1.00 44.00           C
ATOM     83  CD2 PHE A   7       7.841  17.074  27.912  1.00 44.00           C
ATOM     84  CE1 PHE A   7       9.375  18.103  25.872  1.00 44.00           C
ATOM     85  CE2 PHE A   7       9.109  17.554  28.175  1.00 44.00           C
ATOM     86  CG  PHE A   7       7.324  17.100  26.628  1.00 44.00           C
ATOM     87  CZ  PHE A   7       9.877  18.069  27.154  1.00 44.00           C
ATOM     88  CB  PHE A   8       2.697  14.595  21.987  1.00 44.00           C
ATOM     89  CD1 PHE A   8       1.561  16.513  23.137  1.00 44.00           C
ATOM     90  CD2 PHE A   8       1.626  16.501  20.758  1.00 44.00           C
ATOM     91  CE1 PHE A   8       0.870  17.710  23.112  1.00 44.00           C
ATOM     92  CE2 PHE A   8       0.935  17.697  20.730  1.00 44.00           C
ATOM     93  CG  PHE A   8       1.946  15.894  21.960  1.00 44.00           C
ATOM     94  CZ  PHE A   8       0.556  18.302  21.908  1.00 44.00           C
ATOM     95  CB  LEU A   9       3.890  10.136  25.694  1.00 59.00           C
ATOM     96  CD1 LEU A   9       6.381  10.273  25.968  1.00 59.00           C
ATOM     97  CD2 LEU A   9       4.972  12.129  26.767  1.00 59.00           C
ATOM     98  CG  LEU A   9       5.035  10.621  26.585  1.00 59.00           C
ATOM     99  CB  PHE A  10       4.137   6.669  21.408  1.00 44.00           C
ATOM    100  CD1 PHE A  10       4.717   6.084  23.778  1.00 44.00           C
ATOM    101  CD2 PHE A  10       5.747   4.847  22.026  1.00 44.00           C
ATOM    102  CE1 PHE A  10       5.402   5.331  24.712  1.00 44.00           C
ATOM    103  CE2 PHE A  10       6.434   4.093  22.957  1.00 44.00           C
ATOM    104  CG  PHE A  10       4.882   5.852  22.423  1.00 44.00           C
ATOM    105  CZ  PHE A  10       6.261   4.335  24.302  1.00 44.00           C
ATOM    106  CB  PHE A  11       1.635   5.994  26.348  1.00 44.00           C
ATOM    107  CD1 PHE A  11       0.605   3.859  27.169  1.00 44.00           C
ATOM    108  CD2 PHE A  11      -0.064   5.900  28.192  1.00 44.00           C
ATOM    109  CE1 PHE A  11      -0.249   3.162  28.003  1.00 44.00           C
ATOM    110  CE2 PHE A  11      -0.919   5.206  29.026  1.00 44.00           C
ATOM    111  CG  PHE A  11       0.707   5.237  27.253  1.00 44.00           C
ATOM    112  CZ  PHE A  11      -1.011   3.835  28.931  1.00 44.00           C
