# Supplementary material for: De Novo Design of Protein-Binding Peptides by Quantum Computing
Source: J Chem Theory Comput. 2025 Sep 29;21(19):9993–10005. doi: 10.1021/acs.jctc.5c00768 (PMC12529961; doi:10.1021/acs.jctc.5c00768)
Supplement: Supplementary file 1 [file ct5c00768_si_001.zip › Datafile/Structure_based_validation/3BFW/bad_guess/Results/3bfw_ranked_51.pdb]

REMARK Selection 'not deleted and not hydrogen'
ATOM      1  N   PHE A   1       4.668   5.485  19.652  0.00  0.00           N
ATOM      2  CA  PHE A   1       4.807   5.764  21.077  0.00  0.00           C
ATOM      3  C   PHE A   1       5.431   7.134  21.322  0.00  0.00           C
ATOM      4  O   PHE A   1       5.927   7.398  22.415  0.00  0.00           O
ATOM      5  N   PHE A   2       5.408   8.005  20.310  0.00  0.00           N
ATOM      6  CA  PHE A   2       5.977   9.342  20.436  0.00  0.00           C
ATOM      7  C   PHE A   2       4.950  10.306  21.023  0.00  0.00           C
ATOM      8  O   PHE A   2       4.198  10.931  20.279  0.00  0.00           O
ATOM      9  N   PHE A   3       4.917  10.428  22.352  0.00  0.00           N
ATOM     10  CA  PHE A   3       3.975  11.322  23.016  0.00  0.00           C
ATOM     11  C   PHE A   3       4.194  12.765  22.574  0.00  0.00           C
ATOM     12  O   PHE A   3       5.299  13.288  22.703  0.00  0.00           O
ATOM     13  N   PHE A   4       3.147  13.410  22.053  0.00  0.00           N
ATOM     14  CA  PHE A   4       3.246  14.792  21.598  0.00  0.00           C
ATOM     15  C   PHE A   4       3.243  15.840  22.706  0.00  0.00           C
ATOM     16  O   PHE A   4       2.640  15.625  23.756  0.00  0.00           O
ATOM     17  N   LEU A   5       3.913  16.973  22.478  0.00  0.00           N
ATOM     18  CA  LEU A   5       3.975  18.041  23.469  0.00  0.00           C
ATOM     19  C   LEU A   5       3.395  19.328  22.891  0.00  0.00           C
ATOM     20  O   LEU A   5       3.190  19.422  21.683  0.00  0.00           O
ATOM     21  N   LEU A   6       3.131  20.317  23.747  0.00  0.00           N
ATOM     22  CA  LEU A   6       2.575  21.590  23.301  0.00  0.00           C
ATOM     23  C   LEU A   6       3.345  22.832  23.739  0.00  0.00           C
ATOM     24  O   LEU A   6       3.583  23.020  24.930  0.00  0.00           O
ATOM     25  N   PHE A   7       3.734  23.679  22.783  0.00  0.00           N
ATOM     26  CA  PHE A   7       4.475  24.896  23.091  0.00  0.00           C
ATOM     27  C   PHE A   7       3.657  26.080  22.586  0.00  0.00           C
ATOM     28  O   PHE A   7       4.223  27.114  22.234  0.00  0.00           O
ATOM     29  N   PHE A   8       2.331  25.935  22.548  0.00  0.00           N
ATOM     30  CA  PHE A   8       1.455  27.004  22.082  0.00  0.00           C
ATOM     31  C   PHE A   8       1.205  28.149  23.058  0.00  0.00           C
ATOM     32  O   PHE A   8       0.898  27.909  24.223  0.00  0.00           O
ATOM     33  N   LEU A   9       1.336  29.392  22.587  0.00  0.00           N
ATOM     34  CA  LEU A   9       1.121  30.560  23.434  0.00  0.00           C
ATOM     35  C   LEU A   9       0.784  31.753  22.546  0.00  0.00           C
ATOM     36  O   LEU A   9       0.958  31.686  21.332  0.00  0.00           O
ATOM     37  N   PHE A  10       0.303  32.845  23.147  0.00  0.00           N
ATOM     38  CA  PHE A  10      -0.052  34.042  22.393  0.00  0.00           C
ATOM     39  C   PHE A  10       1.186  34.481  21.619  0.00  0.00           C
ATOM     40  O   PHE A  10       1.086  34.828  20.444  0.00  0.00           O
ATOM     41  N   PHE A  11       2.351  34.468  22.271  0.00  0.00           N
ATOM     42  CA  PHE A  11       3.596  34.868  21.625  0.00  0.00           C
ATOM     43  C   PHE A  11       4.771  34.780  22.594  0.00  0.00           C
ATOM     44  O   PHE A  11       4.927  33.773  23.282  0.00  0.00           O
ATOM     45  CB  PHE A   1       5.647   4.677  21.754  1.00 44.00           C
ATOM     46  CD1 PHE A   1       4.771   5.536  23.943  1.00 44.00           C
ATOM     47  CD2 PHE A   1       6.751   4.215  23.959  1.00 44.00           C
ATOM     48  CE1 PHE A   1       4.843   5.660  25.317  1.00 44.00           C
ATOM     49  CE2 PHE A   1       6.826   4.339  25.333  1.00 44.00           C
ATOM     50  CG  PHE A   1       5.725   4.813  23.247  1.00 44.00           C
ATOM     51  CZ  PHE A   1       5.870   5.061  26.013  1.00 44.00           C
ATOM     52  CB  PHE A   2       6.469   9.850  19.082  1.00 44.00           C
ATOM     53  CD1 PHE A   2       7.458   8.077  17.608  1.00 44.00           C
ATOM     54  CD2 PHE A   2       8.929   9.375  18.955  1.00 44.00           C
ATOM     55  CE1 PHE A   2       8.537   7.374  17.107  1.00 44.00           C
ATOM     56  CE2 PHE A   2      10.010   8.673  18.457  1.00 44.00           C
ATOM     57  CG  PHE A   2       7.641   9.086  18.539  1.00 44.00           C
ATOM     58  CZ  PHE A   2       9.813   7.672  17.532  1.00 44.00           C
ATOM     59  CB  PHE A   3       4.105  11.209  24.535  1.00 44.00           C
ATOM     60  CD1 PHE A   3       4.612   8.895  25.363  1.00 44.00           C
ATOM     61  CD2 PHE A   3       2.342   9.606  25.319  1.00 44.00           C
ATOM     62  CE1 PHE A   3       4.219   7.670  25.867  1.00 44.00           C
ATOM     63  CE2 PHE A   3       1.945   8.382  25.822  1.00 44.00           C
ATOM     64  CG  PHE A   3       3.678   9.878  25.082  1.00 44.00           C
ATOM     65  CZ  PHE A   3       2.886   7.413  26.097  1.00 44.00           C
ATOM     66  CB  PHE A   4       2.087  15.092  20.623  1.00 44.00           C
ATOM     67  CD1 PHE A   4       1.440  13.173  19.142  1.00 44.00           C
ATOM     68  CD2 PHE A   4       2.960  14.794  18.290  1.00 44.00           C
ATOM     69  CE1 PHE A   4       1.511  12.480  17.949  1.00 44.00           C
ATOM     70  CE2 PHE A   4       3.034  14.102  17.096  1.00 44.00           C
ATOM     71  CG  PHE A   4       2.165  14.338  19.327  1.00 44.00           C
ATOM     72  CZ  PHE A   4       2.308  12.944  16.926  1.00 44.00           C
ATOM     73  CB  LEU A   5       5.411  18.266  23.936  1.00 59.00           C
ATOM     74  CD1 LEU A   5       7.030  19.045  25.688  1.00 59.00           C
ATOM     75  CD2 LEU A   5       5.211  20.544  24.969  1.00 59.00           C
ATOM     76  CG  LEU A   5       5.586  19.090  25.213  1.00 59.00           C
ATOM     77  CB  LEU A   6       1.117  21.708  23.797  1.00 59.00           C
ATOM     78  CD1 LEU A   6       0.739  24.190  23.823  1.00 59.00           C
ATOM     79  CD2 LEU A   6       0.452  22.944  21.717  1.00 59.00           C
ATOM     80  CG  LEU A   6       0.291  22.864  23.227  1.00 59.00           C
ATOM     81  CB  PHE A   7       5.859  24.880  22.466  1.00 44.00           C
ATOM     82  CD1 PHE A   7       6.476  23.266  24.286  1.00 44.00           C
ATOM     83  CD2 PHE A   7       7.949  23.492  22.430  1.00 44.00           C
ATOM     84  CE1 PHE A   7       7.323  22.328  24.844  1.00 44.00           C
ATOM     85  CE2 PHE A   7       8.798  22.555  22.986  1.00 44.00           C
ATOM     86  CG  PHE A   7       6.780  23.861  23.073  1.00 44.00           C
ATOM     87  CZ  PHE A   7       8.485  21.972  24.194  1.00 44.00           C
ATOM     88  CB  PHE A   8       0.090  26.394  21.680  1.00 44.00           C
ATOM     89  CD1 PHE A   8      -0.391  28.542  20.476  1.00 44.00           C
ATOM     90  CD2 PHE A   8      -2.221  27.127  21.035  1.00 44.00           C
ATOM     91  CE1 PHE A   8      -1.264  29.443  19.897  1.00 44.00           C
ATOM     92  CE2 PHE A   8      -3.097  28.027  20.459  1.00 44.00           C
ATOM     93  CG  PHE A   8      -0.859  27.373  21.053  1.00 44.00           C
ATOM     94  CZ  PHE A   8      -2.618  29.186  19.889  1.00 44.00           C
ATOM     95  CB  LEU A   9       2.343  30.851  24.293  1.00 59.00           C
ATOM     96  CD1 LEU A   9       4.213  29.803  22.989  1.00 59.00           C
ATOM     97  CD2 LEU A   9       3.444  32.066  22.394  1.00 59.00           C
ATOM     98  CG  LEU A   9       3.657  31.102  23.550  1.00 59.00           C
ATOM     99  CB  PHE A  10      -0.552  35.148  23.303  1.00 44.00           C
ATOM    100  CD1 PHE A  10      -1.902  34.345  25.259  1.00 44.00           C
ATOM    101  CD2 PHE A  10      -3.059  35.038  23.299  1.00 44.00           C
ATOM    102  CE1 PHE A  10      -3.109  34.059  25.870  1.00 44.00           C
ATOM    103  CE2 PHE A  10      -4.266  34.752  23.906  1.00 44.00           C
ATOM    104  CG  PHE A  10      -1.863  34.837  23.966  1.00 44.00           C
ATOM    105  CZ  PHE A  10      -4.291  34.262  25.193  1.00 44.00           C
ATOM    106  CB  PHE A  11       3.479  36.288  21.067  1.00 44.00           C
ATOM    107  CD1 PHE A  11       5.532  35.791  19.712  1.00 44.00           C
ATOM    108  CD2 PHE A  11       4.933  38.068  20.061  1.00 44.00           C
ATOM    109  CE1 PHE A  11       6.628  36.193  18.974  1.00 44.00           C
ATOM    110  CE2 PHE A  11       6.029  38.473  19.325  1.00 44.00           C
ATOM    111  CG  PHE A  11       4.671  36.724  20.266  1.00 44.00           C
ATOM    112  CZ  PHE A  11       6.878  37.534  18.780  1.00 44.00           C
