# Supplementary material for: De Novo Design of Protein-Binding Peptides by Quantum Computing
Source: J Chem Theory Comput. 2025 Sep 29;21(19):9993–10005. doi: 10.1021/acs.jctc.5c00768 (PMC12529961; doi:10.1021/acs.jctc.5c00768)
Supplement: Supplementary file 1 [file ct5c00768_si_001.zip › Datafile/Structure_based_validation/3BFW/bad_guess/Results/3bfw_ranked_79.pdb]

REMARK Selection 'not deleted and not hydrogen'
ATOM      1  N   PHE A   1       3.893  40.432  21.596  0.00  0.00           N
ATOM      2  CA  PHE A   1       4.437  41.194  20.479  0.00  0.00           C
ATOM      3  C   PHE A   1       3.594  42.409  20.104  0.00  0.00           C
ATOM      4  O   PHE A   1       3.239  43.204  20.972  0.00  0.00           O
ATOM      5  N   PHE A   2       3.272  42.556  18.816  0.00  0.00           N
ATOM      6  CA  PHE A   2       2.470  43.681  18.350  0.00  0.00           C
ATOM      7  C   PHE A   2       0.985  43.370  18.501  0.00  0.00           C
ATOM      8  O   PHE A   2       0.145  44.227  18.235  0.00  0.00           O
ATOM      9  N   PHE A   3       0.657  42.147  18.928  0.00  0.00           N
ATOM     10  CA  PHE A   3      -0.733  41.744  19.107  0.00  0.00           C
ATOM     11  C   PHE A   3      -0.797  40.514  20.006  0.00  0.00           C
ATOM     12  O   PHE A   3       0.149  39.729  20.044  0.00  0.00           O
ATOM     13  N   PHE A   4      -1.907  40.342  20.728  0.00  0.00           N
ATOM     14  CA  PHE A   4      -2.072  39.199  21.620  0.00  0.00           C
ATOM     15  C   PHE A   4      -1.915  37.945  20.767  0.00  0.00           C
ATOM     16  O   PHE A   4      -2.587  37.806  19.747  0.00  0.00           O
ATOM     17  N   LEU A   5      -1.032  37.032  21.179  0.00  0.00           N
ATOM     18  CA  LEU A   5      -0.803  35.797  20.438  0.00  0.00           C
ATOM     19  C   LEU A   5      -0.577  34.561  21.302  0.00  0.00           C
ATOM     20  O   LEU A   5      -0.062  34.672  22.413  0.00  0.00           O
ATOM     21  N   LEU A   6      -0.959  33.384  20.798  0.00  0.00           N
ATOM     22  CA  LEU A   6      -0.789  32.140  21.540  0.00  0.00           C
ATOM     23  C   LEU A   6       0.634  31.596  21.464  0.00  0.00           C
ATOM     24  O   LEU A   6       1.133  31.329  20.373  0.00  0.00           O
ATOM     25  N   PHE A   7       1.288  31.431  22.616  0.00  0.00           N
ATOM     26  CA  PHE A   7       2.652  30.917  22.658  0.00  0.00           C
ATOM     27  C   PHE A   7       2.728  29.596  23.418  0.00  0.00           C
ATOM     28  O   PHE A   7       3.708  29.343  24.115  0.00  0.00           O
ATOM     29  N   PHE A   8       1.699  28.756  23.286  0.00  0.00           N
ATOM     30  CA  PHE A   8       1.669  27.467  23.969  0.00  0.00           C
ATOM     31  C   PHE A   8       2.305  26.407  23.076  0.00  0.00           C
ATOM     32  O   PHE A   8       1.832  26.172  21.966  0.00  0.00           O
ATOM     33  N   LEU A   9       3.374  25.767  23.555  0.00  0.00           N
ATOM     34  CA  LEU A   9       4.059  24.735  22.784  0.00  0.00           C
ATOM     35  C   LEU A   9       3.787  23.386  23.442  0.00  0.00           C
ATOM     36  O   LEU A   9       3.881  23.267  24.662  0.00  0.00           O
ATOM     37  N   PHE A  10       3.452  22.372  22.641  0.00  0.00           N
ATOM     38  CA  PHE A  10       3.171  21.040  23.166  0.00  0.00           C
ATOM     39  C   PHE A  10       4.440  20.220  23.376  0.00  0.00           C
ATOM     40  O   PHE A  10       5.397  20.361  22.617  0.00  0.00           O
ATOM     41  N   PHE A  11       4.452  19.364  24.401  0.00  0.00           N
ATOM     42  CA  PHE A  11       5.614  18.531  24.691  0.00  0.00           C
ATOM     43  C   PHE A  11       5.416  17.084  24.252  0.00  0.00           C
ATOM     44  O   PHE A  11       5.183  16.213  25.088  0.00  0.00           O
ATOM     45  CB  PHE A   1       4.591  40.281  19.251  1.00 44.00           C
ATOM     46  CD1 PHE A   1       5.265  37.923  19.783  1.00 44.00           C
ATOM     47  CD2 PHE A   1       6.968  39.479  19.200  1.00 44.00           C
ATOM     48  CE1 PHE A   1       6.219  36.935  19.934  1.00 44.00           C
ATOM     49  CE2 PHE A   1       7.924  38.494  19.351  1.00 44.00           C
ATOM     50  CG  PHE A   1       5.628  39.207  19.415  1.00 44.00           C
ATOM     51  CZ  PHE A   1       7.549  37.220  19.718  1.00 44.00           C
ATOM     52  CB  PHE A   2       2.798  44.015  16.897  1.00 44.00           C
ATOM     53  CD1 PHE A   2       5.213  43.715  16.285  1.00 44.00           C
ATOM     54  CD2 PHE A   2       4.472  45.885  16.921  1.00 44.00           C
ATOM     55  CE1 PHE A   2       6.492  44.205  16.102  1.00 44.00           C
ATOM     56  CE2 PHE A   2       5.749  46.378  16.739  1.00 44.00           C
ATOM     57  CG  PHE A   2       4.188  44.548  16.698  1.00 44.00           C
ATOM     58  CZ  PHE A   2       6.760  45.537  16.329  1.00 44.00           C
ATOM     59  CB  PHE A   3      -1.397  41.462  17.764  1.00 44.00           C
ATOM     60  CD1 PHE A   3       0.396  39.737  17.446  1.00 44.00           C
ATOM     61  CD2 PHE A   3      -1.341  39.871  15.825  1.00 44.00           C
ATOM     62  CE1 PHE A   3       0.975  38.699  16.740  1.00 44.00           C
ATOM     63  CE2 PHE A   3      -0.764  38.835  15.117  1.00 44.00           C
ATOM     64  CG  PHE A   3      -0.768  40.336  16.996  1.00 44.00           C
ATOM     65  CZ  PHE A   3       0.395  38.248  15.575  1.00 44.00           C
ATOM     66  CB  PHE A   4      -3.412  39.224  22.326  1.00 44.00           C
ATOM     67  CD1 PHE A   4      -2.429  41.032  23.762  1.00 44.00           C
ATOM     68  CD2 PHE A   4      -4.786  40.705  23.814  1.00 44.00           C
ATOM     69  CE1 PHE A   4      -2.551  42.060  24.677  1.00 44.00           C
ATOM     70  CE2 PHE A   4      -4.911  41.732  24.730  1.00 44.00           C
ATOM     71  CG  PHE A   4      -3.545  40.341  23.321  1.00 44.00           C
ATOM     72  CZ  PHE A   4      -3.792  42.410  25.162  1.00 44.00           C
ATOM     73  CB  LEU A   5       0.409  35.981  19.500  1.00 59.00           C
ATOM     74  CD1 LEU A   5       1.693  37.818  20.630  1.00 59.00           C
ATOM     75  CD2 LEU A   5       1.975  35.494  21.399  1.00 59.00           C
ATOM     76  CG  LEU A   5       1.725  36.366  20.178  1.00 59.00           C
ATOM     77  CB  LEU A   6      -1.774  31.081  21.023  1.00 59.00           C
ATOM     78  CD1 LEU A   6      -0.529  29.742  19.304  1.00 59.00           C
ATOM     79  CD2 LEU A   6      -2.953  30.092  19.041  1.00 59.00           C
ATOM     80  CG  LEU A   6      -1.664  30.727  19.539  1.00 59.00           C
ATOM     81  CB  PHE A   7       3.590  31.944  23.297  1.00 44.00           C
ATOM     82  CD1 PHE A   7       3.438  33.197  21.129  1.00 44.00           C
ATOM     83  CD2 PHE A   7       4.344  34.321  23.020  1.00 44.00           C
ATOM     84  CE1 PHE A   7       3.627  34.333  20.364  1.00 44.00           C
ATOM     85  CE2 PHE A   7       4.535  35.457  22.258  1.00 44.00           C
ATOM     86  CG  PHE A   7       3.796  33.178  22.466  1.00 44.00           C
ATOM     87  CZ  PHE A   7       4.176  35.463  20.928  1.00 44.00           C
ATOM     88  CB  PHE A   8       0.243  27.075  24.337  1.00 44.00           C
ATOM     89  CD1 PHE A   8      -0.789  25.635  22.561  1.00 44.00           C
ATOM     90  CD2 PHE A   8      -1.388  27.936  22.637  1.00 44.00           C
ATOM     91  CE1 PHE A   8      -1.622  25.454  21.474  1.00 44.00           C
ATOM     92  CE2 PHE A   8      -2.221  27.759  21.550  1.00 44.00           C
ATOM     93  CG  PHE A   8      -0.661  26.879  23.155  1.00 44.00           C
ATOM     94  CZ  PHE A   8      -2.338  26.516  20.967  1.00 44.00           C
ATOM     95  CB  LEU A   9       5.552  25.007  22.696  1.00 59.00           C
ATOM     96  CD1 LEU A   9       6.630  23.715  24.559  1.00 59.00           C
ATOM     97  CD2 LEU A   9       7.619  25.854  23.839  1.00 59.00           C
ATOM     98  CG  LEU A   9       6.310  25.102  24.022  1.00 59.00           C
ATOM     99  CB  PHE A  10       2.219  20.291  22.224  1.00 44.00           C
ATOM    100  CD1 PHE A  10       0.903  18.742  23.696  1.00 44.00           C
ATOM    101  CD2 PHE A  10       2.448  17.793  22.154  1.00 44.00           C
ATOM    102  CE1 PHE A  10       0.563  17.476  24.134  1.00 44.00           C
ATOM    103  CE2 PHE A  10       2.111  16.527  22.591  1.00 44.00           C
ATOM    104  CG  PHE A  10       1.851  18.916  22.701  1.00 44.00           C
ATOM    105  CZ  PHE A  10       1.167  16.368  23.582  1.00 44.00           C
ATOM    106  CB  PHE A  11       5.936  18.578  26.190  1.00 44.00           C
ATOM    107  CD1 PHE A  11       8.180  17.612  25.616  1.00 44.00           C
ATOM    108  CD2 PHE A  11       7.416  17.434  27.863  1.00 44.00           C
ATOM    109  CE1 PHE A  11       9.344  16.951  25.960  1.00 44.00           C
ATOM    110  CE2 PHE A  11       8.578  16.772  28.209  1.00 44.00           C
ATOM    111  CG  PHE A  11       7.201  17.860  26.563  1.00 44.00           C
ATOM    112  CZ  PHE A  11       9.543  16.531  27.256  1.00 44.00           C
