# Supplementary material for: De Novo Design of Protein-Binding Peptides by Quantum Computing
Source: J Chem Theory Comput. 2025 Sep 29;21(19):9993–10005. doi: 10.1021/acs.jctc.5c00768 (PMC12529961; doi:10.1021/acs.jctc.5c00768)
Supplement: Supplementary file 1 [file ct5c00768_si_001.zip › Datafile/Structure_based_validation/3BFW/bad_guess/Results/3bfw_ranked_86.pdb]

REMARK Selection 'not deleted and not hydrogen'
ATOM      1  N   PHE A   1       0.486  35.750  21.981  0.00  0.00           N
ATOM      2  CA  PHE A   1       1.684  35.565  21.169  0.00  0.00           C
ATOM      3  C   PHE A   1       2.068  34.094  21.038  0.00  0.00           C
ATOM      4  O   PHE A   1       2.757  33.720  20.092  0.00  0.00           O
ATOM      5  N   PHE A   2       1.626  33.261  21.983  0.00  0.00           N
ATOM      6  CA  PHE A   2       1.935  31.836  21.955  0.00  0.00           C
ATOM      7  C   PHE A   2       0.764  31.111  21.298  0.00  0.00           C
ATOM      8  O   PHE A   2      -0.385  31.331  21.675  0.00  0.00           O
ATOM      9  N   PHE A   3       1.051  30.248  20.320  0.00  0.00           N
ATOM     10  CA  PHE A   3       0.007  29.502  19.626  0.00  0.00           C
ATOM     11  C   PHE A   3      -0.167  28.138  20.285  0.00  0.00           C
ATOM     12  O   PHE A   3       0.778  27.609  20.866  0.00  0.00           O
ATOM     13  N   PHE A   4      -1.371  27.567  20.198  0.00  0.00           N
ATOM     14  CA  PHE A   4      -1.648  26.264  20.793  0.00  0.00           C
ATOM     15  C   PHE A   4      -2.611  25.448  19.937  0.00  0.00           C
ATOM     16  O   PHE A   4      -3.577  25.993  19.407  0.00  0.00           O
ATOM     17  N   LEU A   5      -2.354  24.145  19.801  0.00  0.00           N
ATOM     18  CA  LEU A   5      -3.210  23.272  19.006  0.00  0.00           C
ATOM     19  C   LEU A   5      -3.276  21.856  19.569  0.00  0.00           C
ATOM     20  O   LEU A   5      -2.531  21.524  20.488  0.00  0.00           O
ATOM     21  N   LEU A   6      -4.165  21.022  19.023  0.00  0.00           N
ATOM     22  CA  LEU A   6      -4.311  19.647  19.485  0.00  0.00           C
ATOM     23  C   LEU A   6      -3.053  18.903  19.046  0.00  0.00           C
ATOM     24  O   LEU A   6      -2.820  18.739  17.851  0.00  0.00           O
ATOM     25  N   PHE A   7      -2.243  18.453  20.008  0.00  0.00           N
ATOM     26  CA  PHE A   7      -1.015  17.729  19.700  0.00  0.00           C
ATOM     27  C   PHE A   7      -0.536  16.888  20.879  0.00  0.00           C
ATOM     28  O   PHE A   7      -0.947  17.126  22.012  0.00  0.00           O
ATOM     29  N   PHE A   8       0.331  15.906  20.617  0.00  0.00           N
ATOM     30  CA  PHE A   8       0.853  15.042  21.670  0.00  0.00           C
ATOM     31  C   PHE A   8       1.388  15.904  22.809  0.00  0.00           C
ATOM     32  O   PHE A   8       1.116  15.623  23.974  0.00  0.00           O
ATOM     33  N   LEU A   9       2.147  16.951  22.477  0.00  0.00           N
ATOM     34  CA  LEU A   9       2.710  17.841  23.487  0.00  0.00           C
ATOM     35  C   LEU A   9       2.858  19.295  23.050  0.00  0.00           C
ATOM     36  O   LEU A   9       3.231  19.560  21.910  0.00  0.00           O
ATOM     37  N   PHE A  10       2.569  20.236  23.952  0.00  0.00           N
ATOM     38  CA  PHE A  10       2.677  21.657  23.640  0.00  0.00           C
ATOM     39  C   PHE A  10       3.998  22.214  24.158  0.00  0.00           C
ATOM     40  O   PHE A  10       4.143  22.441  25.357  0.00  0.00           O
ATOM     41  N   PHE A  11       4.962  22.436  23.260  0.00  0.00           N
ATOM     42  CA  PHE A  11       6.264  22.967  23.648  0.00  0.00           C
ATOM     43  C   PHE A  11       6.432  24.319  22.961  0.00  0.00           C
ATOM     44  O   PHE A  11       7.324  25.085  23.321  0.00  0.00           O
ATOM     45  CB  PHE A   1       2.855  36.357  21.764  1.00 44.00           C
ATOM     46  CD1 PHE A   1       4.303  36.979  19.811  1.00 44.00           C
ATOM     47  CD2 PHE A   1       5.150  35.415  21.392  1.00 44.00           C
ATOM     48  CE1 PHE A   1       5.474  36.879  19.084  1.00 44.00           C
ATOM     49  CE2 PHE A   1       6.321  35.311  20.667  1.00 44.00           C
ATOM     50  CG  PHE A   1       4.126  36.247  20.973  1.00 44.00           C
ATOM     51  CZ  PHE A   1       6.483  36.045  19.512  1.00 44.00           C
ATOM     52  CB  PHE A   2       2.198  31.297  23.351  1.00 44.00           C
ATOM     53  CD1 PHE A   2       3.823  29.411  23.035  1.00 44.00           C
ATOM     54  CD2 PHE A   2       1.612  28.889  23.743  1.00 44.00           C
ATOM     55  CE1 PHE A   2       4.147  28.068  23.059  1.00 44.00           C
ATOM     56  CE2 PHE A   2       1.933  27.545  23.766  1.00 44.00           C
ATOM     57  CG  PHE A   2       2.550  29.837  23.376  1.00 44.00           C
ATOM     58  CZ  PHE A   2       3.202  27.135  23.424  1.00 44.00           C
ATOM     59  CB  PHE A   3       0.338  29.346  18.147  1.00 44.00           C
ATOM     60  CD1 PHE A   3      -2.066  28.712  17.808  1.00 44.00           C
ATOM     61  CD2 PHE A   3      -0.492  28.104  16.131  1.00 44.00           C
ATOM     62  CE1 PHE A   3      -3.077  28.125  17.072  1.00 44.00           C
ATOM     63  CE2 PHE A   3      -1.500  27.515  15.393  1.00 44.00           C
ATOM     64  CG  PHE A   3      -0.761  28.707  17.347  1.00 44.00           C
ATOM     65  CZ  PHE A   3      -2.795  27.526  15.864  1.00 44.00           C
ATOM     66  CB  PHE A   4      -2.218  26.433  22.205  1.00 44.00           C
ATOM     67  CD1 PHE A   4      -1.247  28.355  23.493  1.00 44.00           C
ATOM     68  CD2 PHE A   4      -0.311  26.191  23.817  1.00 44.00           C
ATOM     69  CE1 PHE A   4      -0.347  28.880  24.400  1.00 44.00           C
ATOM     70  CE2 PHE A   4       0.592  26.713  24.723  1.00 44.00           C
ATOM     71  CG  PHE A   4      -1.239  27.004  23.190  1.00 44.00           C
ATOM     72  CZ  PHE A   4       0.573  28.060  25.016  1.00 44.00           C
ATOM     73  CB  LEU A   5      -2.719  23.230  17.553  1.00 59.00           C
ATOM     74  CD1 LEU A   5      -2.154  24.391  15.401  1.00 59.00           C
ATOM     75  CD2 LEU A   5      -4.241  24.968  16.576  1.00 59.00           C
ATOM     76  CG  LEU A   5      -2.795  24.544  16.772  1.00 59.00           C
ATOM     77  CB  LEU A   6      -5.562  18.996  18.934  1.00 59.00           C
ATOM     78  CD1 LEU A   6      -6.686  17.676  17.119  1.00 59.00           C
ATOM     79  CD2 LEU A   6      -5.740  19.890  16.597  1.00 59.00           C
ATOM     80  CG  LEU A   6      -5.557  18.642  17.446  1.00 59.00           C
ATOM     81  CB  PHE A   7       0.086  18.708  19.277  1.00 44.00           C
ATOM     82  CD1 PHE A   7      -0.726  20.673  17.946  1.00 44.00           C
ATOM     83  CD2 PHE A   7       0.105  18.779  16.770  1.00 44.00           C
ATOM     84  CE1 PHE A   7      -0.974  21.310  16.745  1.00 44.00           C
ATOM     85  CE2 PHE A   7      -0.143  19.413  15.567  1.00 44.00           C
ATOM     86  CG  PHE A   7      -0.184  19.399  17.972  1.00 44.00           C
ATOM     87  CZ  PHE A   7      -0.683  20.680  15.555  1.00 44.00           C
ATOM     88  CB  PHE A   8       1.942  14.121  21.134  1.00 44.00           C
ATOM     89  CD1 PHE A   8       1.807  12.046  22.539  1.00 44.00           C
ATOM     90  CD2 PHE A   8       3.725  13.437  22.761  1.00 44.00           C
ATOM     91  CE1 PHE A   8       2.322  11.184  23.487  1.00 44.00           C
ATOM     92  CE2 PHE A   8       4.243  12.577  23.710  1.00 44.00           C
ATOM     93  CG  PHE A   8       2.502  13.184  22.165  1.00 44.00           C
ATOM     94  CZ  PHE A   8       3.541  11.449  24.073  1.00 44.00           C
ATOM     95  CB  LEU A   9       4.089  17.307  23.928  1.00 59.00           C
ATOM     96  CD1 LEU A   9       3.197  15.087  24.688  1.00 59.00           C
ATOM     97  CD2 LEU A   9       5.499  15.734  25.281  1.00 59.00           C
ATOM     98  CG  LEU A   9       4.093  16.263  25.046  1.00 59.00           C
ATOM     99  CB  PHE A  10       1.503  22.433  24.234  1.00 44.00           C
ATOM    100  CD1 PHE A  10       2.141  24.319  22.707  1.00 44.00           C
ATOM    101  CD2 PHE A  10       0.774  24.806  24.593  1.00 44.00           C
ATOM    102  CE1 PHE A  10       2.112  25.652  22.343  1.00 44.00           C
ATOM    103  CE2 PHE A  10       0.744  26.139  24.232  1.00 44.00           C
ATOM    104  CG  PHE A  10       1.473  23.880  23.838  1.00 44.00           C
ATOM    105  CZ  PHE A  10       1.414  26.562  23.105  1.00 44.00           C
ATOM    106  CB  PHE A  11       7.388  22.018  23.277  1.00 44.00           C
ATOM    107  CD1 PHE A  11       6.805  19.589  23.508  1.00 44.00           C
ATOM    108  CD2 PHE A  11       7.917  20.660  25.319  1.00 44.00           C
ATOM    109  CE1 PHE A  11       6.788  18.404  24.219  1.00 44.00           C
ATOM    110  CE2 PHE A  11       7.900  19.477  26.033  1.00 44.00           C
ATOM    111  CG  PHE A  11       7.369  20.731  24.050  1.00 44.00           C
ATOM    112  CZ  PHE A  11       7.335  18.348  25.482  1.00 44.00           C
