# Supplementary material for: De Novo Design of Protein-Binding Peptides by Quantum Computing
Source: J Chem Theory Comput. 2025 Sep 29;21(19):9993–10005. doi: 10.1021/acs.jctc.5c00768 (PMC12529961; doi:10.1021/acs.jctc.5c00768)
Supplement: Supplementary file 1 [file ct5c00768_si_001.zip › Datafile/Structure_based_validation/3BFW/bad_guess/Results/3bfw_ranked_92.pdb]

REMARK Selection 'not deleted and not hydrogen'
ATOM      1  N   PHE A   1       4.940  14.474  26.314  0.00  0.00           N
ATOM      2  CA  PHE A   1       4.750  15.051  24.988  0.00  0.00           C
ATOM      3  C   PHE A   1       4.667  16.565  25.161  0.00  0.00           C
ATOM      4  O   PHE A   1       3.884  17.049  25.975  0.00  0.00           O
ATOM      5  N   PHE A   2       5.471  17.311  24.400  0.00  0.00           N
ATOM      6  CA  PHE A   2       5.473  18.767  24.484  0.00  0.00           C
ATOM      7  C   PHE A   2       4.461  19.367  23.512  0.00  0.00           C
ATOM      8  O   PHE A   2       4.537  19.114  22.312  0.00  0.00           O
ATOM      9  N   PHE A   3       3.517  20.159  24.025  0.00  0.00           N
ATOM     10  CA  PHE A   3       2.500  20.783  23.186  0.00  0.00           C
ATOM     11  C   PHE A   3       2.468  22.262  23.558  0.00  0.00           C
ATOM     12  O   PHE A   3       2.253  22.601  24.720  0.00  0.00           O
ATOM     13  N   PHE A   4       2.680  23.143  22.577  0.00  0.00           N
ATOM     14  CA  PHE A   4       2.671  24.581  22.822  0.00  0.00           C
ATOM     15  C   PHE A   4       1.332  25.202  22.438  0.00  0.00           C
ATOM     16  O   PHE A   4       1.193  26.423  22.452  0.00  0.00           O
ATOM     17  N   LEU A   5       0.347  24.367  22.097  0.00  0.00           N
ATOM     18  CA  LEU A   5      -0.973  24.854  21.713  0.00  0.00           C
ATOM     19  C   LEU A   5      -1.654  25.854  22.641  0.00  0.00           C
ATOM     20  O   LEU A   5      -2.587  26.540  22.229  0.00  0.00           O
ATOM     21  N   LEU A   6      -1.193  25.939  23.891  0.00  0.00           N
ATOM     22  CA  LEU A   6      -1.771  26.862  24.861  0.00  0.00           C
ATOM     23  C   LEU A   6      -1.114  28.229  24.699  0.00  0.00           C
ATOM     24  O   LEU A   6      -1.514  29.186  25.359  0.00  0.00           O
ATOM     25  N   PHE A   7      -0.109  28.324  23.825  0.00  0.00           N
ATOM     26  CA  PHE A   7       0.589  29.583  23.592  0.00  0.00           C
ATOM     27  C   PHE A   7      -0.206  30.807  23.149  0.00  0.00           C
ATOM     28  O   PHE A   7      -1.242  30.667  22.503  0.00  0.00           O
ATOM     29  N   PHE A   8       0.274  32.004  23.494  0.00  0.00           N
ATOM     30  CA  PHE A   8      -0.407  33.240  23.123  0.00  0.00           C
ATOM     31  C   PHE A   8       0.360  34.020  22.059  0.00  0.00           C
ATOM     32  O   PHE A   8       1.513  34.384  22.276  0.00  0.00           O
ATOM     33  N   LEU A   9      -0.275  34.276  20.913  0.00  0.00           N
ATOM     34  CA  LEU A   9       0.365  35.014  19.830  0.00  0.00           C
ATOM     35  C   LEU A   9       0.595  36.484  20.166  0.00  0.00           C
ATOM     36  O   LEU A   9      -0.346  37.187  20.529  0.00  0.00           O
ATOM     37  N   PHE A  10       1.841  36.949  20.048  0.00  0.00           N
ATOM     38  CA  PHE A  10       2.172  38.339  20.344  0.00  0.00           C
ATOM     39  C   PHE A  10       2.132  39.137  19.045  0.00  0.00           C
ATOM     40  O   PHE A  10       3.019  38.993  18.206  0.00  0.00           O
ATOM     41  N   PHE A  11       1.107  39.976  18.875  0.00  0.00           N
ATOM     42  CA  PHE A  11       0.971  40.787  17.670  0.00  0.00           C
ATOM     43  C   PHE A  11       1.037  42.256  18.074  0.00  0.00           C
ATOM     44  O   PHE A  11       2.023  42.931  17.783  0.00  0.00           O
ATOM     45  CB  PHE A   1       3.508  14.504  24.311  1.00 44.00           C
ATOM     46  CD1 PHE A   1       4.845  12.417  23.924  1.00 44.00           C
ATOM     47  CD2 PHE A   1       2.488  12.321  23.615  1.00 44.00           C
ATOM     48  CE1 PHE A   1       4.944  11.081  23.586  1.00 44.00           C
ATOM     49  CE2 PHE A   1       2.583  10.985  23.275  1.00 44.00           C
ATOM     50  CG  PHE A   1       3.616  13.053  23.942  1.00 44.00           C
ATOM     51  CZ  PHE A   1       3.813  10.364  23.261  1.00 44.00           C
ATOM     52  CB  PHE A   2       6.870  19.321  24.202  1.00 44.00           C
ATOM     53  CD1 PHE A   2       8.745  17.897  25.070  1.00 44.00           C
ATOM     54  CD2 PHE A   2       7.983  19.706  26.417  1.00 44.00           C
ATOM     55  CE1 PHE A   2       9.679  17.573  26.035  1.00 44.00           C
ATOM     56  CE2 PHE A   2       8.916  19.383  27.384  1.00 44.00           C
ATOM     57  CG  PHE A   2       7.884  18.967  25.250  1.00 44.00           C
ATOM     58  CZ  PHE A   2       9.765  18.315  27.192  1.00 44.00           C
ATOM     59  CB  PHE A   3       1.143  20.136  23.370  1.00 44.00           C
ATOM     60  CD1 PHE A   3       1.226  17.657  23.750  1.00 44.00           C
ATOM     61  CD2 PHE A   3       0.872  18.448  21.534  1.00 44.00           C
ATOM     62  CE1 PHE A   3       1.168  16.354  23.294  1.00 44.00           C
ATOM     63  CE2 PHE A   3       0.814  17.146  21.075  1.00 44.00           C
ATOM     64  CG  PHE A   3       1.080  18.720  22.874  1.00 44.00           C
ATOM     65  CZ  PHE A   3       0.962  16.098  21.957  1.00 44.00           C
ATOM     66  CB  PHE A   4       3.805  25.262  22.052  1.00 44.00           C
ATOM     67  CD1 PHE A   4       5.913  23.909  21.896  1.00 44.00           C
ATOM     68  CD2 PHE A   4       5.734  25.523  23.635  1.00 44.00           C
ATOM     69  CE1 PHE A   4       7.175  23.567  22.343  1.00 44.00           C
ATOM     70  CE2 PHE A   4       6.995  25.184  24.085  1.00 44.00           C
ATOM     71  CG  PHE A   4       5.176  24.890  22.538  1.00 44.00           C
ATOM     72  CZ  PHE A   4       7.717  24.205  23.437  1.00 44.00           C
ATOM     73  CB  LEU A   5      -1.918  23.634  21.541  1.00 59.00           C
ATOM     74  CD1 LEU A   5      -0.823  21.907  22.997  1.00 59.00           C
ATOM     75  CD2 LEU A   5      -2.312  23.583  24.019  1.00 59.00           C
ATOM     76  CG  LEU A   5      -2.075  22.742  22.774  1.00 59.00           C
ATOM     77  CB  LEU A   6      -1.599  26.345  26.283  1.00 59.00           C
ATOM     78  CD1 LEU A   6      -3.694  27.334  27.249  1.00 59.00           C
ATOM     79  CD2 LEU A   6      -1.881  26.628  28.760  1.00 59.00           C
ATOM     80  CG  LEU A   6      -2.184  27.220  27.393  1.00 59.00           C
ATOM     81  CB  PHE A   7       1.695  29.329  22.524  1.00 44.00           C
ATOM     82  CD1 PHE A   7       3.537  30.951  23.046  1.00 44.00           C
ATOM     83  CD2 PHE A   7       2.300  31.256  21.036  1.00 44.00           C
ATOM     84  CE1 PHE A   7       4.301  32.062  22.743  1.00 44.00           C
ATOM     85  CE2 PHE A   7       3.062  32.367  20.731  1.00 44.00           C
ATOM     86  CG  PHE A   7       2.526  30.536  22.196  1.00 44.00           C
ATOM     87  CZ  PHE A   7       4.064  32.770  21.586  1.00 44.00           C
ATOM     88  CB  PHE A   8      -0.620  34.120  24.360  1.00 44.00           C
ATOM     89  CD1 PHE A   8      -1.120  32.850  26.466  1.00 44.00           C
ATOM     90  CD2 PHE A   8      -2.947  33.691  25.195  1.00 44.00           C
ATOM     91  CE1 PHE A   8      -2.004  32.318  27.385  1.00 44.00           C
ATOM     92  CE2 PHE A   8      -3.834  33.160  26.111  1.00 44.00           C
ATOM     93  CG  PHE A   8      -1.581  33.542  25.359  1.00 44.00           C
ATOM     94  CZ  PHE A   8      -3.361  32.473  27.208  1.00 44.00           C
ATOM     95  CB  LEU A   9      -0.479  34.905  18.551  1.00 59.00           C
ATOM     96  CD1 LEU A   9      -2.337  35.811  17.127  1.00 59.00           C
ATOM     97  CD2 LEU A   9      -2.840  34.990  19.395  1.00 59.00           C
ATOM     98  CG  LEU A   9      -1.793  35.689  18.542  1.00 59.00           C
ATOM     99  CB  PHE A  10       3.536  38.453  21.009  1.00 44.00           C
ATOM    100  CD1 PHE A  10       5.340  38.873  19.316  1.00 44.00           C
ATOM    101  CD2 PHE A  10       5.090  36.668  20.176  1.00 44.00           C
ATOM    102  CE1 PHE A  10       6.390  38.446  18.527  1.00 44.00           C
ATOM    103  CE2 PHE A  10       6.140  36.238  19.387  1.00 44.00           C
ATOM    104  CG  PHE A  10       4.676  37.989  20.150  1.00 44.00           C
ATOM    105  CZ  PHE A  10       6.790  37.129  18.562  1.00 44.00           C
ATOM    106  CB  PHE A  11      -0.325  40.480  16.938  1.00 44.00           C
ATOM    107  CD1 PHE A  11      -1.014  38.069  17.026  1.00 44.00           C
ATOM    108  CD2 PHE A  11       0.216  38.823  15.134  1.00 44.00           C
ATOM    109  CE1 PHE A  11      -1.060  36.797  16.490  1.00 44.00           C
ATOM    110  CE2 PHE A  11       0.173  37.552  14.595  1.00 44.00           C
ATOM    111  CG  PHE A  11      -0.374  39.098  16.355  1.00 44.00           C
ATOM    112  CZ  PHE A  11      -0.466  36.537  15.274  1.00 44.00           C
