# Supplementary material for: De Novo Design of Protein-Binding Peptides by Quantum Computing
Source: J Chem Theory Comput. 2025 Sep 29;21(19):9993–10005. doi: 10.1021/acs.jctc.5c00768 (PMC12529961; doi:10.1021/acs.jctc.5c00768)
Supplement: Supplementary file 1 [file ct5c00768_si_001.zip › Datafile/Structure_based_validation/3BFW/bad_guess/Results/3bfw_ranked_93.pdb]

REMARK Selection 'not deleted and not hydrogen'
ATOM      1  N   PHE A   1       2.978  14.436  25.057  0.00  0.00           N
ATOM      2  CA  PHE A   1       4.134  15.038  24.402  0.00  0.00           C
ATOM      3  C   PHE A   1       4.244  16.513  24.773  0.00  0.00           C
ATOM      4  O   PHE A   1       3.377  17.039  25.468  0.00  0.00           O
ATOM      5  N   PHE A   2       5.304  17.181  24.313  0.00  0.00           N
ATOM      6  CA  PHE A   2       5.507  18.595  24.609  0.00  0.00           C
ATOM      7  C   PHE A   2       4.691  19.523  23.714  0.00  0.00           C
ATOM      8  O   PHE A   2       4.848  19.499  22.496  0.00  0.00           O
ATOM      9  N   PHE A   3       3.820  20.339  24.314  0.00  0.00           N
ATOM     10  CA  PHE A   3       2.990  21.267  23.554  0.00  0.00           C
ATOM     11  C   PHE A   3       3.464  22.701  23.765  0.00  0.00           C
ATOM     12  O   PHE A   3       3.188  23.294  24.806  0.00  0.00           O
ATOM     13  N   PHE A   4       4.174  23.261  22.782  0.00  0.00           N
ATOM     14  CA  PHE A   4       4.676  24.627  22.880  0.00  0.00           C
ATOM     15  C   PHE A   4       3.709  25.631  22.262  0.00  0.00           C
ATOM     16  O   PHE A   4       3.344  25.497  21.096  0.00  0.00           O
ATOM     17  N   LEU A   5       3.293  26.636  23.037  0.00  0.00           N
ATOM     18  CA  LEU A   5       2.369  27.651  22.546  0.00  0.00           C
ATOM     19  C   LEU A   5       2.287  28.920  23.390  0.00  0.00           C
ATOM     20  O   LEU A   5       2.621  28.895  24.573  0.00  0.00           O
ATOM     21  N   LEU A   6       1.845  30.026  22.788  0.00  0.00           N
ATOM     22  CA  LEU A   6       1.728  31.293  23.501  0.00  0.00           C
ATOM     23  C   LEU A   6       0.530  31.238  24.444  0.00  0.00           C
ATOM     24  O   LEU A   6       0.426  32.056  25.355  0.00  0.00           O
ATOM     25  N   PHE A   7      -0.373  30.278  24.228  0.00  0.00           N
ATOM     26  CA  PHE A   7      -1.556  30.135  25.069  0.00  0.00           C
ATOM     27  C   PHE A   7      -1.934  28.667  25.232  0.00  0.00           C
ATOM     28  O   PHE A   7      -1.676  27.862  24.340  0.00  0.00           O
ATOM     29  N   PHE A   8      -2.544  28.315  26.367  0.00  0.00           N
ATOM     30  CA  PHE A   8      -2.949  26.938  26.625  0.00  0.00           C
ATOM     31  C   PHE A   8      -3.970  26.367  25.647  0.00  0.00           C
ATOM     32  O   PHE A   8      -4.105  25.150  25.538  0.00  0.00           O
ATOM     33  N   LEU A   9      -4.689  27.239  24.935  0.00  0.00           N
ATOM     34  CA  LEU A   9      -5.692  26.801  23.971  0.00  0.00           C
ATOM     35  C   LEU A   9      -5.135  26.706  22.554  0.00  0.00           C
ATOM     36  O   LEU A   9      -5.867  26.366  21.627  0.00  0.00           O
ATOM     37  N   PHE A  10      -3.845  27.006  22.384  0.00  0.00           N
ATOM     38  CA  PHE A  10      -3.212  26.948  21.071  0.00  0.00           C
ATOM     39  C   PHE A  10      -2.561  25.614  20.719  0.00  0.00           C
ATOM     40  O   PHE A  10      -1.341  25.484  20.800  0.00  0.00           O
ATOM     41  N   PHE A  11      -3.368  24.624  20.330  0.00  0.00           N
ATOM     42  CA  PHE A  11      -2.850  23.308  19.971  0.00  0.00           C
ATOM     43  C   PHE A  11      -3.753  22.633  18.944  0.00  0.00           C
ATOM     44  O   PHE A  11      -4.676  21.912  19.315  0.00  0.00           O
ATOM     45  CB  PHE A   1       4.043  14.876  22.886  1.00 44.00           C
ATOM     46  CD1 PHE A   1       4.689  12.481  23.266  1.00 44.00           C
ATOM     47  CD2 PHE A   1       3.818  13.092  21.137  1.00 44.00           C
ATOM     48  CE1 PHE A   1       4.820  11.174  22.837  1.00 44.00           C
ATOM     49  CE2 PHE A   1       3.950  11.787  20.705  1.00 44.00           C
ATOM     50  CG  PHE A   1       4.187  13.456  22.420  1.00 44.00           C
ATOM     51  CZ  PHE A   1       4.451  10.827  21.556  1.00 44.00           C
ATOM     52  CB  PHE A   2       6.999  18.945  24.485  1.00 44.00           C
ATOM     53  CD1 PHE A   2       8.562  17.132  25.236  1.00 44.00           C
ATOM     54  CD2 PHE A   2       7.992  18.845  26.786  1.00 44.00           C
ATOM     55  CE1 PHE A   2       9.361  16.533  26.191  1.00 44.00           C
ATOM     56  CE2 PHE A   2       8.789  18.248  27.744  1.00 44.00           C
ATOM     57  CG  PHE A   2       7.867  18.294  25.523  1.00 44.00           C
ATOM     58  CZ  PHE A   2       9.475  17.091  27.445  1.00 44.00           C
ATOM     59  CB  PHE A   3       1.522  21.129  23.951  1.00 44.00           C
ATOM     60  CD1 PHE A   3       0.809  18.784  24.488  1.00 44.00           C
ATOM     61  CD2 PHE A   3       0.437  19.601  22.284  1.00 44.00           C
ATOM     62  CE1 PHE A   3       0.247  17.572  24.133  1.00 44.00           C
ATOM     63  CE2 PHE A   3      -0.125  18.390  21.926  1.00 44.00           C
ATOM     64  CG  PHE A   3       0.912  19.813  23.566  1.00 44.00           C
ATOM     65  CZ  PHE A   3      -0.220  17.375  22.853  1.00 44.00           C
ATOM     66  CB  PHE A   4       6.047  24.740  22.206  1.00 44.00           C
ATOM     67  CD1 PHE A   4       6.962  23.568  24.227  1.00 44.00           C
ATOM     68  CD2 PHE A   4       8.344  23.735  22.298  1.00 44.00           C
ATOM     69  CE1 PHE A   4       7.967  22.888  24.888  1.00 44.00           C
ATOM     70  CE2 PHE A   4       9.351  23.056  22.956  1.00 44.00           C
ATOM     71  CG  PHE A   4       7.139  24.001  22.924  1.00 44.00           C
ATOM     72  CZ  PHE A   4       9.162  22.632  24.253  1.00 44.00           C
ATOM     73  CB  LEU A   5       0.956  27.039  22.428  1.00 59.00           C
ATOM     74  CD1 LEU A   5       1.049  25.147  24.074  1.00 59.00           C
ATOM     75  CD2 LEU A   5       0.565  27.425  24.876  1.00 59.00           C
ATOM     76  CG  LEU A   5       0.370  26.460  23.717  1.00 59.00           C
ATOM     77  CB  LEU A   6       1.592  32.458  22.527  1.00 59.00           C
ATOM     78  CD1 LEU A   6       2.481  33.820  20.615  1.00 59.00           C
ATOM     79  CD2 LEU A   6       3.997  33.171  22.446  1.00 59.00           C
ATOM     80  CG  LEU A   6       2.797  32.726  21.624  1.00 59.00           C
ATOM     81  CB  PHE A   7      -2.730  30.920  24.484  1.00 44.00           C
ATOM     82  CD1 PHE A   7      -2.086  33.081  23.381  1.00 44.00           C
ATOM     83  CD2 PHE A   7      -2.801  33.140  25.650  1.00 44.00           C
ATOM     84  CE1 PHE A   7      -1.907  34.451  23.402  1.00 44.00           C
ATOM     85  CE2 PHE A   7      -2.622  34.510  25.674  1.00 44.00           C
ATOM     86  CG  PHE A   7      -2.535  32.409  24.506  1.00 44.00           C
ATOM     87  CZ  PHE A   7      -2.174  35.166  24.548  1.00 44.00           C
ATOM     88  CB  PHE A   8      -3.517  26.834  28.057  1.00 44.00           C
ATOM     89  CD1 PHE A   8      -3.007  24.499  28.821  1.00 44.00           C
ATOM     90  CD2 PHE A   8      -5.281  25.093  28.447  1.00 44.00           C
ATOM     91  CE1 PHE A   8      -3.400  23.225  29.182  1.00 44.00           C
ATOM     92  CE2 PHE A   8      -5.676  23.819  28.807  1.00 44.00           C
ATOM     93  CG  PHE A   8      -3.944  25.449  28.448  1.00 44.00           C
ATOM     94  CZ  PHE A   8      -4.734  22.884  29.175  1.00 44.00           C
ATOM     95  CB  LEU A   9      -6.895  27.753  23.992  1.00 59.00           C
ATOM     96  CD1 LEU A   9      -5.898  29.882  24.870  1.00 59.00           C
ATOM     97  CD2 LEU A   9      -5.695  29.350  22.473  1.00 59.00           C
ATOM     98  CG  LEU A   9      -6.597  29.223  23.691  1.00 59.00           C
ATOM     99  CB  PHE A  10      -2.149  28.064  20.969  1.00 44.00           C
ATOM    100  CD1 PHE A  10      -2.165  27.697  18.487  1.00 44.00           C
ATOM    101  CD2 PHE A  10      -0.295  28.809  19.452  1.00 44.00           C
ATOM    102  CE1 PHE A  10      -1.590  27.816  17.236  1.00 44.00           C
ATOM    103  CE2 PHE A  10       0.283  28.928  18.203  1.00 44.00           C
ATOM    104  CG  PHE A  10      -1.524  28.192  19.610  1.00 44.00           C
ATOM    105  CZ  PHE A  10      -0.366  28.431  17.094  1.00 44.00           C
ATOM    106  CB  PHE A  11      -2.710  22.427  21.212  1.00 44.00           C
ATOM    107  CD1 PHE A  11      -2.005  23.657  23.282  1.00 44.00           C
ATOM    108  CD2 PHE A  11      -0.327  22.587  21.979  1.00 44.00           C
ATOM    109  CE1 PHE A  11      -1.039  24.092  24.169  1.00 44.00           C
ATOM    110  CE2 PHE A  11       0.642  23.022  22.863  1.00 44.00           C
ATOM    111  CG  PHE A  11      -1.660  22.900  22.175  1.00 44.00           C
ATOM    112  CZ  PHE A  11       0.285  23.775  23.960  1.00 44.00           C
