# Supplementary material for: De Novo Design of Protein-Binding Peptides by Quantum Computing
Source: J Chem Theory Comput. 2025 Sep 29;21(19):9993–10005. doi: 10.1021/acs.jctc.5c00768 (PMC12529961; doi:10.1021/acs.jctc.5c00768)
Supplement: Supplementary file 1 [file ct5c00768_si_001.zip › Datafile/Structure_based_validation/3BFW/bad_guess/Results/3bfw_ranked_87.pdb]

REMARK Selection 'not deleted and not hydrogen'
ATOM      1  N   PHE A   1      -4.006  11.579  21.348  0.00  0.00           N
ATOM      2  CA  PHE A   1      -3.306  11.068  20.175  0.00  0.00           C
ATOM      3  C   PHE A   1      -2.041  10.318  20.583  0.00  0.00           C
ATOM      4  O   PHE A   1      -1.999   9.093  20.502  0.00  0.00           O
ATOM      5  N   PHE A   2      -1.013  11.049  21.021  0.00  0.00           N
ATOM      6  CA  PHE A   2       0.243  10.434  21.437  0.00  0.00           C
ATOM      7  C   PHE A   2       0.823  11.006  22.726  0.00  0.00           C
ATOM      8  O   PHE A   2       0.406  12.074  23.169  0.00  0.00           O
ATOM      9  N   PHE A   3       1.783  10.300  23.330  0.00  0.00           N
ATOM     10  CA  PHE A   3       2.406  10.755  24.568  0.00  0.00           C
ATOM     11  C   PHE A   3       3.524  11.725  24.202  0.00  0.00           C
ATOM     12  O   PHE A   3       4.667  11.309  24.026  0.00  0.00           O
ATOM     13  N   PHE A   4       3.200  13.016  24.087  0.00  0.00           N
ATOM     14  CA  PHE A   4       4.191  14.028  23.741  0.00  0.00           C
ATOM     15  C   PHE A   4       3.951  15.378  24.410  0.00  0.00           C
ATOM     16  O   PHE A   4       2.847  15.646  24.877  0.00  0.00           O
ATOM     17  N   LEU A   5       4.980  16.228  24.457  0.00  0.00           N
ATOM     18  CA  LEU A   5       4.860  17.544  25.073  0.00  0.00           C
ATOM     19  C   LEU A   5       4.448  18.563  24.015  0.00  0.00           C
ATOM     20  O   LEU A   5       5.268  18.960  23.189  0.00  0.00           O
ATOM     21  N   LEU A   6       3.182  18.987  24.036  0.00  0.00           N
ATOM     22  CA  LEU A   6       2.682  19.959  23.070  0.00  0.00           C
ATOM     23  C   LEU A   6       3.012  21.349  23.607  0.00  0.00           C
ATOM     24  O   LEU A   6       2.607  21.693  24.715  0.00  0.00           O
ATOM     25  N   PHE A   7       3.745  22.147  22.826  0.00  0.00           N
ATOM     26  CA  PHE A   7       4.117  23.495  23.242  0.00  0.00           C
ATOM     27  C   PHE A   7       3.076  24.539  22.849  0.00  0.00           C
ATOM     28  O   PHE A   7       3.245  25.228  21.846  0.00  0.00           O
ATOM     29  N   PHE A   8       2.003  24.657  23.634  0.00  0.00           N
ATOM     30  CA  PHE A   8       0.948  25.623  23.351  0.00  0.00           C
ATOM     31  C   PHE A   8       1.095  26.895  24.180  0.00  0.00           C
ATOM     32  O   PHE A   8       1.077  26.834  25.408  0.00  0.00           O
ATOM     33  N   LEU A   9       1.241  28.044  23.516  0.00  0.00           N
ATOM     34  CA  LEU A   9       1.390  29.318  24.211  0.00  0.00           C
ATOM     35  C   LEU A   9       0.614  30.510  23.663  0.00  0.00           C
ATOM     36  O   LEU A   9       0.230  30.511  22.495  0.00  0.00           O
ATOM     37  N   PHE A  10       0.382  31.525  24.499  0.00  0.00           N
ATOM     38  CA  PHE A  10      -0.350  32.714  24.078  0.00  0.00           C
ATOM     39  C   PHE A  10       0.334  33.491  22.958  0.00  0.00           C
ATOM     40  O   PHE A  10      -0.339  34.139  22.158  0.00  0.00           O
ATOM     41  N   PHE A  11       1.666  33.430  22.898  0.00  0.00           N
ATOM     42  CA  PHE A  11       2.421  34.135  21.867  0.00  0.00           C
ATOM     43  C   PHE A  11       2.517  33.263  20.620  0.00  0.00           C
ATOM     44  O   PHE A  11       1.505  32.749  20.148  0.00  0.00           O
ATOM     45  CB  PHE A   1      -2.959  12.207  19.216  1.00 44.00           C
ATOM     46  CD1 PHE A   1      -2.970  11.178  16.928  1.00 44.00           C
ATOM     47  CD2 PHE A   1      -0.892  11.909  17.827  1.00 44.00           C
ATOM     48  CE1 PHE A   1      -2.327  10.763  15.778  1.00 44.00           C
ATOM     49  CE2 PHE A   1      -0.245  11.494  16.678  1.00 44.00           C
ATOM     50  CG  PHE A   1      -2.260  11.755  17.967  1.00 44.00           C
ATOM     51  CZ  PHE A   1      -0.964  10.920  15.652  1.00 44.00           C
ATOM     52  CB  PHE A   2       1.283  10.572  20.309  1.00 44.00           C
ATOM     53  CD1 PHE A   2       2.785   8.574  20.530  1.00 44.00           C
ATOM     54  CD2 PHE A   2       3.688  10.723  21.010  1.00 44.00           C
ATOM     55  CE1 PHE A   2       4.007   7.997  20.818  1.00 44.00           C
ATOM     56  CE2 PHE A   2       4.910  10.148  21.300  1.00 44.00           C
ATOM     57  CG  PHE A   2       2.611   9.945  20.623  1.00 44.00           C
ATOM     58  CZ  PHE A   2       5.070   8.783  21.203  1.00 44.00           C
ATOM     59  CB  PHE A   3       2.938   9.590  25.385  1.00 44.00           C
ATOM     60  CD1 PHE A   3       4.348   9.056  23.379  1.00 44.00           C
ATOM     61  CD2 PHE A   3       4.687   7.792  25.366  1.00 44.00           C
ATOM     62  CE1 PHE A   3       5.336   8.326  22.746  1.00 44.00           C
ATOM     63  CE2 PHE A   3       5.675   7.060  24.736  1.00 44.00           C
ATOM     64  CG  PHE A   3       4.011   8.797  24.697  1.00 44.00           C
ATOM     65  CZ  PHE A   3       5.999   7.328  23.424  1.00 44.00           C
ATOM     66  CB  PHE A   4       4.229  14.216  22.214  1.00 44.00           C
ATOM     67  CD1 PHE A   4       1.802  14.817  22.432  1.00 44.00           C
ATOM     68  CD2 PHE A   4       2.837  15.056  20.303  1.00 44.00           C
ATOM     69  CE1 PHE A   4       0.608  15.267  21.902  1.00 44.00           C
ATOM     70  CE2 PHE A   4       1.645  15.505  19.770  1.00 44.00           C
ATOM     71  CG  PHE A   4       2.931  14.705  21.638  1.00 44.00           C
ATOM     72  CZ  PHE A   4       0.529  15.611  20.571  1.00 44.00           C
ATOM     73  CB  LEU A   5       6.167  17.958  25.739  1.00 59.00           C
ATOM     74  CD1 LEU A   5       7.421  19.336  24.057  1.00 59.00           C
ATOM     75  CD2 LEU A   5       8.675  17.947  25.660  1.00 59.00           C
ATOM     76  CG  LEU A   5       7.400  18.029  24.835  1.00 59.00           C
ATOM     77  CB  LEU A   6       1.192  19.799  22.835  1.00 59.00           C
ATOM     78  CD1 LEU A   6      -1.165  20.381  23.475  1.00 59.00           C
ATOM     79  CD2 LEU A   6       0.277  19.216  25.098  1.00 59.00           C
ATOM     80  CG  LEU A   6       0.266  20.238  23.972  1.00 59.00           C
ATOM     81  CB  PHE A   7       5.479  23.873  22.644  1.00 44.00           C
ATOM     82  CD1 PHE A   7       6.486  22.362  24.376  1.00 44.00           C
ATOM     83  CD2 PHE A   7       7.857  23.077  22.567  1.00 44.00           C
ATOM     84  CE1 PHE A   7       7.545  21.641  24.893  1.00 44.00           C
ATOM     85  CE2 PHE A   7       8.918  22.357  23.082  1.00 44.00           C
ATOM     86  CG  PHE A   7       6.630  23.090  23.207  1.00 44.00           C
ATOM     87  CZ  PHE A   7       8.761  21.638  24.247  1.00 44.00           C
ATOM     88  CB  PHE A   8      -0.428  24.994  23.604  1.00 44.00           C
ATOM     89  CD1 PHE A   8      -0.586  22.563  23.002  1.00 44.00           C
ATOM     90  CD2 PHE A   8      -1.294  24.172  21.397  1.00 44.00           C
ATOM     91  CE1 PHE A   8      -0.906  21.546  22.123  1.00 44.00           C
ATOM     92  CE2 PHE A   8      -1.614  23.157  20.516  1.00 44.00           C
ATOM     93  CG  PHE A   8      -0.775  23.889  22.649  1.00 44.00           C
ATOM     94  CZ  PHE A   8      -1.420  21.842  20.880  1.00 44.00           C
ATOM     95  CB  LEU A   9       2.896  29.692  24.240  1.00 59.00           C
ATOM     96  CD1 LEU A   9       3.794  28.435  22.262  1.00 59.00           C
ATOM     97  CD2 LEU A   9       2.716  30.623  21.917  1.00 59.00           C
ATOM     98  CG  LEU A   9       3.574  29.810  22.873  1.00 59.00           C
ATOM     99  CB  PHE A  10      -0.567  33.644  25.284  1.00 44.00           C
ATOM    100  CD1 PHE A  10      -2.336  32.026  26.023  1.00 44.00           C
ATOM    101  CD2 PHE A  10      -1.565  33.645  27.586  1.00 44.00           C
ATOM    102  CE1 PHE A  10      -3.202  31.520  26.974  1.00 44.00           C
ATOM    103  CE2 PHE A  10      -2.430  33.143  28.539  1.00 44.00           C
ATOM    104  CG  PHE A  10      -1.508  33.095  26.317  1.00 44.00           C
ATOM    105  CZ  PHE A  10      -3.249  32.078  28.232  1.00 44.00           C
ATOM    106  CB  PHE A  11       3.811  34.511  22.368  1.00 44.00           C
ATOM    107  CD1 PHE A  11       3.944  36.090  20.422  1.00 44.00           C
ATOM    108  CD2 PHE A  11       5.970  35.430  21.481  1.00 44.00           C
ATOM    109  CE1 PHE A  11       4.661  36.871  19.537  1.00 44.00           C
ATOM    110  CE2 PHE A  11       6.690  36.209  20.596  1.00 44.00           C
ATOM    111  CG  PHE A  11       4.590  35.359  21.405  1.00 44.00           C
ATOM    112  CZ  PHE A  11       6.035  36.931  19.623  1.00 44.00           C
