# Supplementary material for: De Novo Design of Protein-Binding Peptides by Quantum Computing
Source: J Chem Theory Comput. 2025 Sep 29;21(19):9993–10005. doi: 10.1021/acs.jctc.5c00768 (PMC12529961; doi:10.1021/acs.jctc.5c00768)
Supplement: Supplementary file 1 [file ct5c00768_si_001.zip › Datafile/Structure_based_validation/3BFW/bad_guess/Results/3bfw_ranked_78.pdb]

REMARK Selection 'not deleted and not hydrogen'
ATOM      1  N   PHE A   1       8.667  22.761  22.838  0.00  0.00           N
ATOM      2  CA  PHE A   1       7.486  23.503  23.266  0.00  0.00           C
ATOM      3  C   PHE A   1       6.415  22.617  23.894  0.00  0.00           C
ATOM      4  O   PHE A   1       6.472  22.337  25.089  0.00  0.00           O
ATOM      5  N   PHE A   2       5.441  22.177  23.095  0.00  0.00           N
ATOM      6  CA  PHE A   2       4.367  21.324  23.592  0.00  0.00           C
ATOM      7  C   PHE A   2       4.767  19.853  23.535  0.00  0.00           C
ATOM      8  O   PHE A   2       5.217  19.377  22.495  0.00  0.00           O
ATOM      9  N   PHE A   3       4.605  19.132  24.647  0.00  0.00           N
ATOM     10  CA  PHE A   3       4.955  17.717  24.702  0.00  0.00           C
ATOM     11  C   PHE A   3       3.772  16.777  24.488  0.00  0.00           C
ATOM     12  O   PHE A   3       2.735  16.938  25.127  0.00  0.00           O
ATOM     13  N   PHE A   4       3.924  15.798  23.592  0.00  0.00           N
ATOM     14  CA  PHE A   4       2.858  14.844  23.310  0.00  0.00           C
ATOM     15  C   PHE A   4       3.457  13.442  23.303  0.00  0.00           C
ATOM     16  O   PHE A   4       4.284  13.130  22.449  0.00  0.00           O
ATOM     17  N   LEU A   5       3.044  12.596  24.250  0.00  0.00           N
ATOM     18  CA  LEU A   5       3.553  11.232  24.335  0.00  0.00           C
ATOM     19  C   LEU A   5       2.742  10.264  23.479  0.00  0.00           C
ATOM     20  O   LEU A   5       3.023   9.067  23.470  0.00  0.00           O
ATOM     21  N   LEU A   6       1.739  10.775  22.761  0.00  0.00           N
ATOM     22  CA  LEU A   6       0.901   9.939  21.909  0.00  0.00           C
ATOM     23  C   LEU A   6       1.780   9.140  20.953  0.00  0.00           C
ATOM     24  O   LEU A   6       1.417   8.032  20.563  0.00  0.00           O
ATOM     25  N   PHE A   7       2.934   9.695  20.574  0.00  0.00           N
ATOM     26  CA  PHE A   7       3.849   9.018  19.663  0.00  0.00           C
ATOM     27  C   PHE A   7       4.282   7.671  20.233  0.00  0.00           C
ATOM     28  O   PHE A   7       4.340   6.683  19.504  0.00  0.00           O
ATOM     29  N   PHE A   8       4.587   7.627  21.532  0.00  0.00           N
ATOM     30  CA  PHE A   8       5.013   6.391  22.179  0.00  0.00           C
ATOM     31  C   PHE A   8       3.770   5.625  22.621  0.00  0.00           C
ATOM     32  O   PHE A   8       3.766   4.396  22.604  0.00  0.00           O
ATOM     33  N   LEU A   9       2.717   6.345  23.017  0.00  0.00           N
ATOM     34  CA  LEU A   9       1.479   5.714  23.460  0.00  0.00           C
ATOM     35  C   LEU A   9       0.784   4.904  22.370  0.00  0.00           C
ATOM     36  O   LEU A   9       0.268   3.822  22.642  0.00  0.00           O
ATOM     37  N   PHE A  10       0.768   5.422  21.140  0.00  0.00           N
ATOM     38  CA  PHE A  10       0.131   4.731  20.024  0.00  0.00           C
ATOM     39  C   PHE A  10       1.087   4.040  19.056  0.00  0.00           C
ATOM     40  O   PHE A  10       0.670   3.608  17.984  0.00  0.00           O
ATOM     41  N   PHE A  11       2.364   3.935  19.430  0.00  0.00           N
ATOM     42  CA  PHE A  11       3.361   3.293  18.581  0.00  0.00           C
ATOM     43  C   PHE A  11       4.416   2.600  19.438  0.00  0.00           C
ATOM     44  O   PHE A  11       4.098   1.662  20.167  0.00  0.00           O
ATOM     45  CB  PHE A   1       6.887  24.265  22.073  1.00 44.00           C
ATOM     46  CD1 PHE A   1       5.812  26.309  23.054  1.00 44.00           C
ATOM     47  CD2 PHE A   1       4.406  24.637  22.111  1.00 44.00           C
ATOM     48  CE1 PHE A   1       4.700  27.065  23.373  1.00 44.00           C
ATOM     49  CE2 PHE A   1       3.292  25.390  22.429  1.00 44.00           C
ATOM     50  CG  PHE A   1       5.678  25.085  22.420  1.00 44.00           C
ATOM     51  CZ  PHE A   1       3.439  26.605  23.061  1.00 44.00           C
ATOM     52  CB  PHE A   2       3.085  21.553  22.791  1.00 44.00           C
ATOM     53  CD1 PHE A   2       2.724  23.929  22.068  1.00 44.00           C
ATOM     54  CD2 PHE A   2       1.683  23.190  24.076  1.00 44.00           C
ATOM     55  CE1 PHE A   2       2.173  25.183  22.243  1.00 44.00           C
ATOM     56  CE2 PHE A   2       1.131  24.444  24.255  1.00 44.00           C
ATOM     57  CG  PHE A   2       2.486  22.917  22.983  1.00 44.00           C
ATOM     58  CZ  PHE A   2       1.376  25.442  23.337  1.00 44.00           C
ATOM     59  CB  PHE A   3       5.617  17.400  26.056  1.00 44.00           C
ATOM     60  CD1 PHE A   3       7.075  19.231  26.960  1.00 44.00           C
ATOM     61  CD2 PHE A   3       8.102  17.479  25.719  1.00 44.00           C
ATOM     62  CE1 PHE A   3       8.308  19.828  27.137  1.00 44.00           C
ATOM     63  CE2 PHE A   3       9.336  18.075  25.894  1.00 44.00           C
ATOM     64  CG  PHE A   3       6.957  18.049  26.247  1.00 44.00           C
ATOM     65  CZ  PHE A   3       9.439  19.251  26.604  1.00 44.00           C
ATOM     66  CB  PHE A   4       2.176  15.151  21.987  1.00 44.00           C
ATOM     67  CD1 PHE A   4       1.051  17.040  23.196  1.00 44.00           C
ATOM     68  CD2 PHE A   4       0.968  17.014  20.818  1.00 44.00           C
ATOM     69  CE1 PHE A   4       0.322  18.214  23.208  1.00 44.00           C
ATOM     70  CE2 PHE A   4       0.237  18.186  20.827  1.00 44.00           C
ATOM     71  CG  PHE A   4       1.382  16.425  22.000  1.00 44.00           C
ATOM     72  CZ  PHE A   4      -0.086  18.787  22.024  1.00 44.00           C
ATOM     73  CB  LEU A   5       3.559  10.758  25.793  1.00 59.00           C
ATOM     74  CD1 LEU A   5       6.060  10.807  25.995  1.00 59.00           C
ATOM     75  CD2 LEU A   5       4.742  12.717  26.822  1.00 59.00           C
ATOM     76  CG  LEU A   5       4.746  11.206  26.648  1.00 59.00           C
ATOM     77  CB  LEU A   6      -0.105  10.783  21.134  1.00 59.00           C
ATOM     78  CD1 LEU A   6      -2.078   9.964  22.451  1.00 59.00           C
ATOM     79  CD2 LEU A   6      -1.029  12.110  23.053  1.00 59.00           C
ATOM     80  CG  LEU A   6      -1.370  11.189  21.892  1.00 59.00           C
ATOM     81  CB  PHE A   7       5.072   9.891  19.381  1.00 44.00           C
ATOM     82  CD1 PHE A   7       5.543   8.382  17.432  1.00 44.00           C
ATOM     83  CD2 PHE A   7       7.317   9.726  18.274  1.00 44.00           C
ATOM     84  CE1 PHE A   7       6.393   7.859  16.477  1.00 44.00           C
ATOM     85  CE2 PHE A   7       8.170   9.204  17.321  1.00 44.00           C
ATOM     86  CG  PHE A   7       5.996   9.321  18.343  1.00 44.00           C
ATOM     87  CZ  PHE A   7       7.707   8.269  16.421  1.00 44.00           C
ATOM     88  CB  PHE A   8       5.928   6.671  23.360  1.00 44.00           C
ATOM     89  CD1 PHE A   8       7.452   4.683  23.505  1.00 44.00           C
ATOM     90  CD2 PHE A   8       5.859   5.013  25.242  1.00 44.00           C
ATOM     91  CE1 PHE A   8       7.906   3.543  24.139  1.00 44.00           C
ATOM     92  CE2 PHE A   8       6.311   3.873  25.878  1.00 44.00           C
ATOM     93  CG  PHE A   8       6.422   5.432  24.049  1.00 44.00           C
ATOM     94  CZ  PHE A   8       7.336   3.137  25.326  1.00 44.00           C
ATOM     95  CB  LEU A   9       0.512   6.784  23.996  1.00 59.00           C
ATOM     96  CD1 LEU A   9       0.743   6.068  26.390  1.00 59.00           C
ATOM     97  CD2 LEU A   9       2.079   7.964  25.561  1.00 59.00           C
ATOM     98  CG  LEU A   9       0.742   7.251  25.434  1.00 59.00           C
ATOM     99  CB  PHE A  10      -0.740   5.733  19.235  1.00 44.00           C
ATOM    100  CD1 PHE A  10      -1.881   7.466  20.646  1.00 44.00           C
ATOM    101  CD2 PHE A  10      -3.097   5.506  20.063  1.00 44.00           C
ATOM    102  CE1 PHE A  10      -2.975   7.937  21.346  1.00 44.00           C
ATOM    103  CE2 PHE A  10      -4.193   5.973  20.763  1.00 44.00           C
ATOM    104  CG  PHE A  10      -1.929   6.244  19.997  1.00 44.00           C
ATOM    105  CZ  PHE A  10      -4.132   7.191  21.405  1.00 44.00           C
ATOM    106  CB  PHE A  11       4.016   4.310  17.649  1.00 44.00           C
ATOM    107  CD1 PHE A  11       4.857   2.358  16.316  1.00 44.00           C
ATOM    108  CD2 PHE A  11       5.935   4.462  16.040  1.00 44.00           C
ATOM    109  CE1 PHE A  11       5.721   1.795  15.396  1.00 44.00           C
ATOM    110  CE2 PHE A  11       6.800   3.901  15.121  1.00 44.00           C
ATOM    111  CG  PHE A  11       4.955   3.698  16.650  1.00 44.00           C
ATOM    112  CZ  PHE A  11       6.693   2.566  14.798  1.00 44.00           C
