# Supplementary material for: De Novo Design of Protein-Binding Peptides by Quantum Computing
Source: J Chem Theory Comput. 2025 Sep 29;21(19):9993–10005. doi: 10.1021/acs.jctc.5c00768 (PMC12529961; doi:10.1021/acs.jctc.5c00768)
Supplement: Supplementary file 1 [file ct5c00768_si_001.zip › Datafile/Structure_based_validation/3BFW/bad_guess/Results/3bfw_ranked_50.pdb]

REMARK Selection 'not deleted and not hydrogen'
ATOM      1  N   PHE A   1       3.199  25.989  23.074  0.00  0.00           N
ATOM      2  CA  PHE A   1       4.076  24.833  22.921  0.00  0.00           C
ATOM      3  C   PHE A   1       3.485  23.597  23.591  0.00  0.00           C
ATOM      4  O   PHE A   1       2.980  23.685  24.708  0.00  0.00           O
ATOM      5  N   PHE A   2       3.546  22.447  22.915  0.00  0.00           N
ATOM      6  CA  PHE A   2       3.011  21.206  23.463  0.00  0.00           C
ATOM      7  C   PHE A   2       3.943  20.013  23.272  0.00  0.00           C
ATOM      8  O   PHE A   2       4.784  20.027  22.376  0.00  0.00           O
ATOM      9  N   PHE A   3       3.796  18.983  24.108  0.00  0.00           N
ATOM     10  CA  PHE A   3       4.634  17.793  24.014  0.00  0.00           C
ATOM     11  C   PHE A   3       3.711  16.591  23.844  0.00  0.00           C
ATOM     12  O   PHE A   3       2.662  16.525  24.481  0.00  0.00           O
ATOM     13  N   PHE A   4       4.096  15.641  22.988  0.00  0.00           N
ATOM     14  CA  PHE A   4       3.289  14.450  22.749  0.00  0.00           C
ATOM     15  C   PHE A   4       4.177  13.233  22.991  0.00  0.00           C
ATOM     16  O   PHE A   4       5.291  13.171  22.474  0.00  0.00           O
ATOM     17  N   LEU A   5       3.690  12.267  23.773  0.00  0.00           N
ATOM     18  CA  LEU A   5       4.455  11.061  24.069  0.00  0.00           C
ATOM     19  C   LEU A   5       4.193  10.060  22.947  0.00  0.00           C
ATOM     20  O   LEU A   5       3.144   9.420  22.926  0.00  0.00           O
ATOM     21  N   LEU A   6       5.141   9.924  22.017  0.00  0.00           N
ATOM     22  CA  LEU A   6       4.993   8.996  20.902  0.00  0.00           C
ATOM     23  C   LEU A   6       5.093   7.563  21.416  0.00  0.00           C
ATOM     24  O   LEU A   6       4.754   6.626  20.696  0.00  0.00           O
ATOM     25  N   PHE A   7       5.557   7.390  22.656  0.00  0.00           N
ATOM     26  CA  PHE A   7       5.693   6.063  23.245  0.00  0.00           C
ATOM     27  C   PHE A   7       4.319   5.575  23.692  0.00  0.00           C
ATOM     28  O   PHE A   7       4.103   4.372  23.817  0.00  0.00           O
ATOM     29  N   PHE A   8       3.390   6.504  23.933  0.00  0.00           N
ATOM     30  CA  PHE A   8       2.043   6.147  24.365  0.00  0.00           C
ATOM     31  C   PHE A   8       1.124   6.203  23.148  0.00  0.00           C
ATOM     32  O   PHE A   8       0.396   5.249  22.883  0.00  0.00           O
ATOM     33  N   LEU A   9       1.155   7.315  22.410  0.00  0.00           N
ATOM     34  CA  LEU A   9       0.317   7.473  21.226  0.00  0.00           C
ATOM     35  C   LEU A   9       1.099   7.679  19.933  0.00  0.00           C
ATOM     36  O   LEU A   9       2.161   8.298  19.947  0.00  0.00           O
ATOM     37  N   PHE A  10       0.579   7.163  18.816  0.00  0.00           N
ATOM     38  CA  PHE A  10       1.244   7.301  17.525  0.00  0.00           C
ATOM     39  C   PHE A  10       1.192   8.745  17.034  0.00  0.00           C
ATOM     40  O   PHE A  10       2.157   9.231  16.448  0.00  0.00           O
ATOM     41  N   PHE A  11       0.071   9.430  17.271  0.00  0.00           N
ATOM     42  CA  PHE A  11      -0.085  10.816  16.844  0.00  0.00           C
ATOM     43  C   PHE A  11      -1.173  11.645  17.520  0.00  0.00           C
ATOM     44  O   PHE A  11      -1.874  11.143  18.396  0.00  0.00           O
ATOM     45  CB  PHE A   1       5.461  25.132  23.498  1.00 44.00           C
ATOM     46  CD1 PHE A   1       7.061  23.753  22.144  1.00 44.00           C
ATOM     47  CD2 PHE A   1       6.731  23.179  24.429  1.00 44.00           C
ATOM     48  CE1 PHE A   1       7.958  22.711  22.012  1.00 44.00           C
ATOM     49  CE2 PHE A   1       7.627  22.135  24.300  1.00 44.00           C
ATOM     50  CG  PHE A   1       6.436  23.999  23.354  1.00 44.00           C
ATOM     51  CZ  PHE A   1       8.241  21.901  23.089  1.00 44.00           C
ATOM     52  CB  PHE A   2       1.647  20.898  22.825  1.00 44.00           C
ATOM     53  CD1 PHE A   2       0.355  19.645  24.573  1.00 44.00           C
ATOM     54  CD2 PHE A   2       1.028  18.476  22.613  1.00 44.00           C
ATOM     55  CE1 PHE A   2      -0.242  18.496  25.054  1.00 44.00           C
ATOM     56  CE2 PHE A   2       0.432  17.325  23.091  1.00 44.00           C
ATOM     57  CG  PHE A   2       0.999  19.649  23.347  1.00 44.00           C
ATOM     58  CZ  PHE A   2      -0.204  17.335  24.313  1.00 44.00           C
ATOM     59  CB  PHE A   3       5.521  17.636  25.236  1.00 44.00           C
ATOM     60  CD1 PHE A   3       6.907  19.484  24.257  1.00 44.00           C
ATOM     61  CD2 PHE A   3       7.266  18.887  26.533  1.00 44.00           C
ATOM     62  CE1 PHE A   3       7.887  20.454  24.357  1.00 44.00           C
ATOM     63  CE2 PHE A   3       8.247  19.855  26.635  1.00 44.00           C
ATOM     64  CG  PHE A   3       6.586  18.689  25.344  1.00 44.00           C
ATOM     65  CZ  PHE A   3       8.557  20.639  25.546  1.00 44.00           C
ATOM     66  CB  PHE A   4       2.713  14.438  21.345  1.00 44.00           C
ATOM     67  CD1 PHE A   4       1.092  16.163  22.178  1.00 44.00           C
ATOM     68  CD2 PHE A   4       1.284  15.836  19.829  1.00 44.00           C
ATOM     69  CE1 PHE A   4       0.138  17.140  21.965  1.00 44.00           C
ATOM     70  CE2 PHE A   4       0.329  16.811  19.612  1.00 44.00           C
ATOM     71  CG  PHE A   4       1.675  15.499  21.113  1.00 44.00           C
ATOM     72  CZ  PHE A   4      -0.244  17.464  20.682  1.00 44.00           C
ATOM     73  CB  LEU A   5       4.082  10.481  25.421  1.00 59.00           C
ATOM     74  CD1 LEU A   5       6.260  11.119  26.493  1.00 59.00           C
ATOM     75  CD2 LEU A   5       4.293  12.573  26.789  1.00 59.00           C
ATOM     76  CG  LEU A   5       4.746  11.129  26.637  1.00 59.00           C
ATOM     77  CB  LEU A   6       6.044   9.257  19.830  1.00 59.00           C
ATOM     78  CD1 LEU A   6       4.674   8.559  17.846  1.00 59.00           C
ATOM     79  CD2 LEU A   6       7.127   8.675  17.642  1.00 59.00           C
ATOM     80  CG  LEU A   6       5.984   8.358  18.594  1.00 59.00           C
ATOM     81  CB  PHE A   7       6.668   6.077  24.414  1.00 44.00           C
ATOM     82  CD1 PHE A   7       7.694   3.788  24.452  1.00 44.00           C
ATOM     83  CD2 PHE A   7       6.248   4.406  26.238  1.00 44.00           C
ATOM     84  CE1 PHE A   7       7.883   2.549  25.034  1.00 44.00           C
ATOM     85  CE2 PHE A   7       6.435   3.168  26.822  1.00 44.00           C
ATOM     86  CG  PHE A   7       6.873   4.731  25.046  1.00 44.00           C
ATOM     87  CZ  PHE A   7       7.253   2.239  26.219  1.00 44.00           C
ATOM     88  CB  PHE A   8       1.549   7.071  25.465  1.00 44.00           C
ATOM     89  CD1 PHE A   8      -0.014   5.678  26.847  1.00 44.00           C
ATOM     90  CD2 PHE A   8      -0.927   7.461  25.564  1.00 44.00           C
ATOM     91  CE1 PHE A   8      -1.278   5.364  27.310  1.00 44.00           C
ATOM     92  CE2 PHE A   8      -2.192   7.149  26.023  1.00 44.00           C
ATOM     93  CG  PHE A   8       0.176   6.730  25.967  1.00 44.00           C
ATOM     94  CZ  PHE A   8      -2.367   6.099  26.898  1.00 44.00           C
ATOM     95  CB  LEU A   9      -0.647   8.657  21.429  1.00 59.00           C
ATOM     96  CD1 LEU A   9      -2.562   7.781  20.064  1.00 59.00           C
ATOM     97  CD2 LEU A   9      -2.453  10.185  20.593  1.00 59.00           C
ATOM     98  CG  LEU A   9      -1.617   8.953  20.284  1.00 59.00           C
ATOM     99  CB  PHE A  10       0.609   6.370  16.491  1.00 44.00           C
ATOM    100  CD1 PHE A  10       1.830   4.510  17.652  1.00 44.00           C
ATOM    101  CD2 PHE A  10       0.098   3.941  16.122  1.00 44.00           C
ATOM    102  CE1 PHE A  10       2.052   3.169  17.900  1.00 44.00           C
ATOM    103  CE2 PHE A  10       0.319   2.599  16.367  1.00 44.00           C
ATOM    104  CG  PHE A  10       0.851   4.912  16.760  1.00 44.00           C
ATOM    105  CZ  PHE A  10       1.297   2.213  17.257  1.00 44.00           C
ATOM    106  CB  PHE A  11      -0.345  10.834  15.314  1.00 44.00           C
ATOM    107  CD1 PHE A  11       0.612  13.001  14.486  1.00 44.00           C
ATOM    108  CD2 PHE A  11      -1.749  12.715  14.427  1.00 44.00           C
ATOM    109  CE1 PHE A  11       0.472  14.267  13.951  1.00 44.00           C
ATOM    110  CE2 PHE A  11      -1.893  13.980  13.893  1.00 44.00           C
ATOM    111  CG  PHE A  11      -0.497  12.210  14.732  1.00 44.00           C
ATOM    112  CZ  PHE A  11      -0.781  14.757  13.654  1.00 44.00           C
