# Supplementary material for: De Novo Design of Protein-Binding Peptides by Quantum Computing
Source: J Chem Theory Comput. 2025 Sep 29;21(19):9993–10005. doi: 10.1021/acs.jctc.5c00768 (PMC12529961; doi:10.1021/acs.jctc.5c00768)
Supplement: Supplementary file 1 [file ct5c00768_si_001.zip › Datafile/Structure_based_validation/3BFW/bad_guess/Results/3bfw_ranked_44.pdb]

REMARK Selection 'not deleted and not hydrogen'
ATOM      1  N   PHE A   1      -1.064  10.246  20.606  0.00  0.00           N
ATOM      2  CA  PHE A   1      -0.887  10.452  19.172  0.00  0.00           C
ATOM      3  C   PHE A   1      -0.131   9.250  18.615  0.00  0.00           C
ATOM      4  O   PHE A   1      -0.328   8.129  19.080  0.00  0.00           O
ATOM      5  N   PHE A   2       0.733   9.479  17.623  0.00  0.00           N
ATOM      6  CA  PHE A   2       1.508   8.402  17.017  0.00  0.00           C
ATOM      7  C   PHE A   2       2.769   8.162  17.842  0.00  0.00           C
ATOM      8  O   PHE A   2       3.611   7.353  17.458  0.00  0.00           O
ATOM      9  N   PHE A   3       2.902   8.860  18.972  0.00  0.00           N
ATOM     10  CA  PHE A   3       4.068   8.708  19.835  0.00  0.00           C
ATOM     11  C   PHE A   3       3.651   8.474  21.284  0.00  0.00           C
ATOM     12  O   PHE A   3       2.540   8.830  21.671  0.00  0.00           O
ATOM     13  N   PHE A   4       4.538   7.878  22.086  0.00  0.00           N
ATOM     14  CA  PHE A   4       4.242   7.607  23.488  0.00  0.00           C
ATOM     15  C   PHE A   4       3.862   8.878  24.241  0.00  0.00           C
ATOM     16  O   PHE A   4       3.090   8.821  25.196  0.00  0.00           O
ATOM     17  N   LEU A   5       4.401  10.024  23.817  0.00  0.00           N
ATOM     18  CA  LEU A   5       4.106  11.297  24.465  0.00  0.00           C
ATOM     19  C   LEU A   5       4.343  12.398  23.436  0.00  0.00           C
ATOM     20  O   LEU A   5       5.068  12.188  22.466  0.00  0.00           O
ATOM     21  N   LEU A   6       3.735  13.568  23.642  0.00  0.00           N
ATOM     22  CA  LEU A   6       3.893  14.688  22.721  0.00  0.00           C
ATOM     23  C   LEU A   6       3.929  16.007  23.486  0.00  0.00           C
ATOM     24  O   LEU A   6       3.216  16.166  24.475  0.00  0.00           O
ATOM     25  N   PHE A   7       4.756  16.953  23.033  0.00  0.00           N
ATOM     26  CA  PHE A   7       4.868  18.251  23.689  0.00  0.00           C
ATOM     27  C   PHE A   7       3.970  19.368  23.167  0.00  0.00           C
ATOM     28  O   PHE A   7       4.069  19.744  22.001  0.00  0.00           O
ATOM     29  N   PHE A   8       3.095  19.899  24.025  0.00  0.00           N
ATOM     30  CA  PHE A   8       2.189  20.972  23.630  0.00  0.00           C
ATOM     31  C   PHE A   8       2.782  22.354  23.886  0.00  0.00           C
ATOM     32  O   PHE A   8       2.396  23.022  24.843  0.00  0.00           O
ATOM     33  N   LEU A   9       3.718  22.784  23.036  0.00  0.00           N
ATOM     34  CA  LEU A   9       4.351  24.090  23.188  0.00  0.00           C
ATOM     35  C   LEU A   9       3.391  25.123  22.609  0.00  0.00           C
ATOM     36  O   LEU A   9       2.945  24.980  21.472  0.00  0.00           O
ATOM     37  N   PHE A  10       3.071  26.163  23.384  0.00  0.00           N
ATOM     38  CA  PHE A  10       2.162  27.208  22.928  0.00  0.00           C
ATOM     39  C   PHE A  10       2.714  28.587  23.278  0.00  0.00           C
ATOM     40  O   PHE A  10       3.461  28.724  24.245  0.00  0.00           O
ATOM     41  N   PHE A  11       2.351  29.607  22.497  0.00  0.00           N
ATOM     42  CA  PHE A  11       2.821  30.966  22.741  0.00  0.00           C
ATOM     43  C   PHE A  11       2.647  31.243  24.231  0.00  0.00           C
ATOM     44  O   PHE A  11       1.653  30.829  24.822  0.00  0.00           O
ATOM     45  CB  PHE A   1      -0.147  11.746  18.882  1.00 44.00           C
ATOM     46  CD1 PHE A   1      -0.950  11.521  16.516  1.00 44.00           C
ATOM     47  CD2 PHE A   1       0.911  12.940  16.946  1.00 44.00           C
ATOM     48  CE1 PHE A   1      -0.870  11.824  15.170  1.00 44.00           C
ATOM     49  CE2 PHE A   1       0.995  13.243  15.601  1.00 44.00           C
ATOM     50  CG  PHE A   1      -0.059  12.075  17.420  1.00 44.00           C
ATOM     51  CZ  PHE A   1       0.102  12.685  14.712  1.00 44.00           C
ATOM     52  CB  PHE A   2       1.864   8.729  15.572  1.00 44.00           C
ATOM     53  CD1 PHE A   2       4.121   9.814  15.417  1.00 44.00           C
ATOM     54  CD2 PHE A   2       2.191  11.197  15.268  1.00 44.00           C
ATOM     55  CE1 PHE A   2       4.929  10.925  15.274  1.00 44.00           C
ATOM     56  CE2 PHE A   2       2.996  12.311  15.126  1.00 44.00           C
ATOM     57  CG  PHE A   2       2.742   9.937  15.417  1.00 44.00           C
ATOM     58  CZ  PHE A   2       4.367  12.174  15.129  1.00 44.00           C
ATOM     59  CB  PHE A   3       4.971   9.939  19.739  1.00 44.00           C
ATOM     60  CD1 PHE A   3       5.082  10.968  17.453  1.00 44.00           C
ATOM     61  CD2 PHE A   3       6.775   9.415  18.076  1.00 44.00           C
ATOM     62  CE1 PHE A   3       5.681  11.126  16.218  1.00 44.00           C
ATOM     63  CE2 PHE A   3       7.376   9.570  16.841  1.00 44.00           C
ATOM     64  CG  PHE A   3       5.622  10.110  18.397  1.00 44.00           C
ATOM     65  CZ  PHE A   3       6.828  10.427  15.911  1.00 44.00           C
ATOM     66  CB  PHE A   4       5.442   6.937  24.166  1.00 44.00           C
ATOM     67  CD1 PHE A   4       4.765   4.851  22.947  1.00 44.00           C
ATOM     68  CD2 PHE A   4       6.925   4.927  23.942  1.00 44.00           C
ATOM     69  CE1 PHE A   4       5.017   3.569  22.497  1.00 44.00           C
ATOM     70  CE2 PHE A   4       7.180   3.645  23.493  1.00 44.00           C
ATOM     71  CG  PHE A   4       5.716   5.544  23.676  1.00 44.00           C
ATOM     72  CZ  PHE A   4       6.225   2.966  22.769  1.00 44.00           C
ATOM     73  CB  LEU A   5       4.958  11.507  25.702  1.00 59.00           C
ATOM     74  CD1 LEU A   5       5.295  12.569  27.951  1.00 59.00           C
ATOM     75  CD2 LEU A   5       4.700  13.982  26.023  1.00 59.00           C
ATOM     76  CG  LEU A   5       4.501  12.613  26.655  1.00 59.00           C
ATOM     77  CB  LEU A   6       2.766  14.703  21.690  1.00 59.00           C
ATOM     78  CD1 LEU A   6       0.922  13.466  22.860  1.00 59.00           C
ATOM     79  CD2 LEU A   6       1.246  15.866  23.313  1.00 59.00           C
ATOM     80  CG  LEU A   6       1.342  14.791  22.241  1.00 59.00           C
ATOM     81  CB  PHE A   7       6.340  18.728  23.601  1.00 44.00           C
ATOM     82  CD1 PHE A   7       6.719  20.133  25.645  1.00 44.00           C
ATOM     83  CD2 PHE A   7       6.719  21.207  23.521  1.00 44.00           C
ATOM     84  CE1 PHE A   7       6.956  21.348  26.259  1.00 44.00           C
ATOM     85  CE2 PHE A   7       6.954  22.423  24.133  1.00 44.00           C
ATOM     86  CG  PHE A   7       6.597  20.048  24.268  1.00 44.00           C
ATOM     87  CZ  PHE A   7       7.073  22.493  25.503  1.00 44.00           C
ATOM     88  CB  PHE A   8       0.853  20.835  24.371  1.00 44.00           C
ATOM     89  CD1 PHE A   8       0.349  18.951  22.793  1.00 44.00           C
ATOM     90  CD2 PHE A   8      -1.009  19.193  24.732  1.00 44.00           C
ATOM     91  CE1 PHE A   8      -0.391  17.848  22.412  1.00 44.00           C
ATOM     92  CE2 PHE A   8      -1.752  18.091  24.353  1.00 44.00           C
ATOM     93  CG  PHE A   8       0.048  19.638  23.957  1.00 44.00           C
ATOM     94  CZ  PHE A   8      -1.442  17.418  23.192  1.00 44.00           C
ATOM     95  CB  LEU A   9       5.701  24.144  22.501  1.00 59.00           C
ATOM     96  CD1 LEU A   9       5.997  26.603  22.093  1.00 59.00           C
ATOM     97  CD2 LEU A   9       6.589  25.661  24.291  1.00 59.00           C
ATOM     98  CG  LEU A   9       6.557  25.377  22.798  1.00 59.00           C
ATOM     99  CB  PHE A  10       0.774  27.021  23.539  1.00 44.00           C
ATOM    100  CD1 PHE A  10       0.076  24.627  23.813  1.00 44.00           C
ATOM    101  CD2 PHE A  10      -0.623  25.790  21.858  1.00 44.00           C
ATOM    102  CE1 PHE A  10      -0.579  23.493  23.373  1.00 44.00           C
ATOM    103  CE2 PHE A  10      -1.278  24.657  21.415  1.00 44.00           C
ATOM    104  CG  PHE A  10       0.063  25.789  23.060  1.00 44.00           C
ATOM    105  CZ  PHE A  10      -1.257  23.508  22.173  1.00 44.00           C
ATOM    106  CB  PHE A  11       2.070  31.979  21.900  1.00 44.00           C
ATOM    107  CD1 PHE A  11       3.908  33.597  22.448  1.00 44.00           C
ATOM    108  CD2 PHE A  11       1.828  34.467  21.687  1.00 44.00           C
ATOM    109  CE1 PHE A  11       4.407  34.881  22.553  1.00 44.00           C
ATOM    110  CE2 PHE A  11       2.323  35.753  21.792  1.00 44.00           C
ATOM    111  CG  PHE A  11       2.611  33.375  22.015  1.00 44.00           C
ATOM    112  CZ  PHE A  11       3.615  35.960  22.225  1.00 44.00           C
