# Supplementary material for: De Novo Design of Protein-Binding Peptides by Quantum Computing
Source: J Chem Theory Comput. 2025 Sep 29;21(19):9993–10005. doi: 10.1021/acs.jctc.5c00768 (PMC12529961; doi:10.1021/acs.jctc.5c00768)
Supplement: Supplementary file 1 [file ct5c00768_si_001.zip › Datafile/Structure_based_validation/3BFW/bad_guess/Results/3bfw_ranked_6.pdb]

REMARK Selection 'not deleted and not hydrogen'
ATOM      1  N   PHE A   1       8.461   3.488  22.662  0.00  0.00           N
ATOM      2  CA  PHE A   1       7.218   3.053  23.289  0.00  0.00           C
ATOM      3  C   PHE A   1       6.075   3.630  22.462  0.00  0.00           C
ATOM      4  O   PHE A   1       5.366   2.885  21.787  0.00  0.00           O
ATOM      5  N   PHE A   2       5.892   4.952  22.510  0.00  0.00           N
ATOM      6  CA  PHE A   2       4.828   5.607  21.758  0.00  0.00           C
ATOM      7  C   PHE A   2       5.339   6.880  21.091  0.00  0.00           C
ATOM      8  O   PHE A   2       5.966   7.709  21.747  0.00  0.00           O
ATOM      9  N   PHE A   3       5.075   7.038  19.792  0.00  0.00           N
ATOM     10  CA  PHE A   3       5.517   8.218  19.057  0.00  0.00           C
ATOM     11  C   PHE A   3       4.519   9.365  19.175  0.00  0.00           C
ATOM     12  O   PHE A   3       4.648  10.367  18.474  0.00  0.00           O
ATOM     13  N   PHE A   4       3.527   9.224  20.057  0.00  0.00           N
ATOM     14  CA  PHE A   4       2.518  10.260  20.249  0.00  0.00           C
ATOM     15  C   PHE A   4       3.228  11.441  20.904  0.00  0.00           C
ATOM     16  O   PHE A   4       4.143  11.245  21.700  0.00  0.00           O
ATOM     17  N   LEU A   5       2.810  12.665  20.571  0.00  0.00           N
ATOM     18  CA  LEU A   5       3.419  13.863  21.138  0.00  0.00           C
ATOM     19  C   LEU A   5       3.144  14.117  22.616  0.00  0.00           C
ATOM     20  O   LEU A   5       2.024  13.912  23.079  0.00  0.00           O
ATOM     21  N   LEU A   6       4.161  14.562  23.359  0.00  0.00           N
ATOM     22  CA  LEU A   6       4.009  14.837  24.783  0.00  0.00           C
ATOM     23  C   LEU A   6       4.182  16.334  25.020  0.00  0.00           C
ATOM     24  O   LEU A   6       3.373  16.945  25.715  0.00  0.00           O
ATOM     25  N   PHE A   7       5.232  16.926  24.445  0.00  0.00           N
ATOM     26  CA  PHE A   7       5.491  18.352  24.607  0.00  0.00           C
ATOM     27  C   PHE A   7       4.629  19.255  23.730  0.00  0.00           C
ATOM     28  O   PHE A   7       4.720  19.193  22.505  0.00  0.00           O
ATOM     29  N   PHE A   8       3.794  20.092  24.350  0.00  0.00           N
ATOM     30  CA  PHE A   8       2.925  20.998  23.607  0.00  0.00           C
ATOM     31  C   PHE A   8       3.440  22.413  23.852  0.00  0.00           C
ATOM     32  O   PHE A   8       3.048  23.051  24.827  0.00  0.00           O
ATOM     33  N   LEU A   9       4.315  22.905  22.972  0.00  0.00           N
ATOM     34  CA  LEU A   9       4.871  24.246  23.111  0.00  0.00           C
ATOM     35  C   LEU A   9       4.055  25.300  22.369  0.00  0.00           C
ATOM     36  O   LEU A   9       3.935  25.237  21.147  0.00  0.00           O
ATOM     37  N   PHE A  10       3.495  26.266  23.101  0.00  0.00           N
ATOM     38  CA  PHE A  10       2.695  27.323  22.492  0.00  0.00           C
ATOM     39  C   PHE A  10       2.933  28.715  23.069  0.00  0.00           C
ATOM     40  O   PHE A  10       3.440  28.842  24.181  0.00  0.00           O
ATOM     41  N   PHE A  11       2.569  29.757  22.318  0.00  0.00           N
ATOM     42  CA  PHE A  11       2.752  31.131  22.772  0.00  0.00           C
ATOM     43  C   PHE A  11       1.753  31.400  23.893  0.00  0.00           C
ATOM     44  O   PHE A  11       0.832  30.612  24.099  0.00  0.00           O
ATOM     45  CB  PHE A   1       7.132   3.497  24.736  1.00 44.00           C
ATOM     46  CD1 PHE A   1       5.280   1.825  24.999  1.00 44.00           C
ATOM     47  CD2 PHE A   1       5.461   3.570  26.605  1.00 44.00           C
ATOM     48  CE1 PHE A   1       4.178   1.325  25.665  1.00 44.00           C
ATOM     49  CE2 PHE A   1       4.359   3.074  27.274  1.00 44.00           C
ATOM     50  CG  PHE A   1       5.934   2.954  25.460  1.00 44.00           C
ATOM     51  CZ  PHE A   1       3.717   1.949  26.803  1.00 44.00           C
ATOM     52  CB  PHE A   2       3.643   5.927  22.670  1.00 44.00           C
ATOM     53  CD1 PHE A   2       5.280   7.280  24.006  1.00 44.00           C
ATOM     54  CD2 PHE A   2       2.981   7.371  24.611  1.00 44.00           C
ATOM     55  CE1 PHE A   2       5.585   8.155  25.031  1.00 44.00           C
ATOM     56  CE2 PHE A   2       3.282   8.245  25.638  1.00 44.00           C
ATOM     57  CG  PHE A   2       3.974   6.877  23.784  1.00 44.00           C
ATOM     58  CZ  PHE A   2       4.586   8.638  25.848  1.00 44.00           C
ATOM     59  CB  PHE A   3       5.743   7.872  17.582  1.00 44.00           C
ATOM     60  CD1 PHE A   3       7.555   9.423  16.801  1.00 44.00           C
ATOM     61  CD2 PHE A   3       5.361   9.719  15.927  1.00 44.00           C
ATOM     62  CE1 PHE A   3       8.002  10.486  16.040  1.00 44.00           C
ATOM     63  CE2 PHE A   3       5.805  10.783  15.165  1.00 44.00           C
ATOM     64  CG  PHE A   3       6.228   9.027  16.755  1.00 44.00           C
ATOM     65  CZ  PHE A   3       7.127  11.166  15.222  1.00 44.00           C
ATOM     66  CB  PHE A   4       1.359   9.771  21.091  1.00 44.00           C
ATOM     67  CD1 PHE A   4       1.691  10.322  23.517  1.00 44.00           C
ATOM     68  CD2 PHE A   4       2.121   8.095  22.795  1.00 44.00           C
ATOM     69  CE1 PHE A   4       2.034   9.970  24.808  1.00 44.00           C
ATOM     70  CE2 PHE A   4       2.466   7.740  24.085  1.00 44.00           C
ATOM     71  CG  PHE A   4       1.732   9.389  22.494  1.00 44.00           C
ATOM     72  CZ  PHE A   4       2.422   8.679  25.093  1.00 44.00           C
ATOM     73  CB  LEU A   5       2.952  15.096  20.330  1.00 59.00           C
ATOM     74  CD1 LEU A   5       0.961  16.011  21.554  1.00 59.00           C
ATOM     75  CD2 LEU A   5       1.067  16.207  19.101  1.00 59.00           C
ATOM     76  CG  LEU A   5       1.440  15.327  20.283  1.00 59.00           C
ATOM     77  CB  LEU A   6       5.010  14.040  25.607  1.00 59.00           C
ATOM     78  CD1 LEU A   6       4.197  11.821  24.763  1.00 59.00           C
ATOM     79  CD2 LEU A   6       5.723  11.894  26.696  1.00 59.00           C
ATOM     80  CG  LEU A   6       4.586  12.622  25.996  1.00 59.00           C
ATOM     81  CB  PHE A   7       6.978  18.640  24.319  1.00 44.00           C
ATOM     82  CD1 PHE A   7       8.558  16.841  25.069  1.00 44.00           C
ATOM     83  CD2 PHE A   7       8.181  18.689  26.520  1.00 44.00           C
ATOM     84  CE1 PHE A   7       9.428  16.294  25.993  1.00 44.00           C
ATOM     85  CE2 PHE A   7       9.050  18.144  27.446  1.00 44.00           C
ATOM     86  CG  PHE A   7       7.923  18.045  25.323  1.00 44.00           C
ATOM     87  CZ  PHE A   7       9.674  16.945  27.181  1.00 44.00           C
ATOM     88  CB  PHE A   8       1.475  20.857  24.026  1.00 44.00           C
ATOM     89  CD1 PHE A   8       1.475  18.726  22.701  1.00 44.00           C
ATOM     90  CD2 PHE A   8      -0.327  19.121  24.205  1.00 44.00           C
ATOM     91  CE1 PHE A   8       0.910  17.517  22.343  1.00 44.00           C
ATOM     92  CE2 PHE A   8      -0.895  17.913  23.847  1.00 44.00           C
ATOM     93  CG  PHE A   8       0.862  19.544  23.636  1.00 44.00           C
ATOM     94  CZ  PHE A   8      -0.275  17.110  22.915  1.00 44.00           C
ATOM     95  CB  LEU A   9       6.322  24.269  22.610  1.00 59.00           C
ATOM     96  CD1 LEU A   9       7.097  22.510  24.224  1.00 59.00           C
ATOM     97  CD2 LEU A   9       8.764  23.812  22.961  1.00 59.00           C
ATOM     98  CG  LEU A   9       7.397  23.876  23.624  1.00 59.00           C
ATOM     99  CB  PHE A  10       1.199  26.974  22.623  1.00 44.00           C
ATOM    100  CD1 PHE A  10       0.085  28.017  20.631  1.00 44.00           C
ATOM    101  CD2 PHE A  10      -0.398  28.902  22.786  1.00 44.00           C
ATOM    102  CE1 PHE A  10      -0.762  28.946  20.060  1.00 44.00           C
ATOM    103  CE2 PHE A  10      -1.245  29.834  22.218  1.00 44.00           C
ATOM    104  CG  PHE A  10       0.279  27.984  22.002  1.00 44.00           C
ATOM    105  CZ  PHE A  10      -1.427  29.856  20.852  1.00 44.00           C
ATOM    106  CB  PHE A  11       2.573  32.121  21.633  1.00 44.00           C
ATOM    107  CD1 PHE A  11       4.054  34.063  22.203  1.00 44.00           C
ATOM    108  CD2 PHE A  11       1.698  34.388  22.253  1.00 44.00           C
ATOM    109  CE1 PHE A  11       4.244  35.380  22.576  1.00 44.00           C
ATOM    110  CE2 PHE A  11       1.884  35.705  22.627  1.00 44.00           C
ATOM    111  CG  PHE A  11       2.778  33.551  22.038  1.00 44.00           C
ATOM    112  CZ  PHE A  11       3.159  36.202  22.788  1.00 44.00           C
