# Supplementary material for: De Novo Design of Protein-Binding Peptides by Quantum Computing
Source: J Chem Theory Comput. 2025 Sep 29;21(19):9993–10005. doi: 10.1021/acs.jctc.5c00768 (PMC12529961; doi:10.1021/acs.jctc.5c00768)
Supplement: Supplementary file 1 [file ct5c00768_si_001.zip › Datafile/Structure_based_validation/3BFW/bad_guess/Results/3bfw_ranked_23.pdb]

REMARK Selection 'not deleted and not hydrogen'
ATOM      1  N   PHE A   1       4.786  14.482  23.216  0.00  0.00           N
ATOM      2  CA  PHE A   1       4.234  14.792  24.530  0.00  0.00           C
ATOM      3  C   PHE A   1       4.307  16.287  24.825  0.00  0.00           C
ATOM      4  O   PHE A   1       3.412  16.832  25.468  0.00  0.00           O
ATOM      5  N   PHE A   2       5.367  16.951  24.358  0.00  0.00           N
ATOM      6  CA  PHE A   2       5.536  18.382  24.583  0.00  0.00           C
ATOM      7  C   PHE A   2       4.817  19.150  23.479  0.00  0.00           C
ATOM      8  O   PHE A   2       5.385  19.370  22.412  0.00  0.00           O
ATOM      9  N   PHE A   3       3.571  19.558  23.731  0.00  0.00           N
ATOM     10  CA  PHE A   3       2.792  20.300  22.745  0.00  0.00           C
ATOM     11  C   PHE A   3       2.262  21.608  23.324  0.00  0.00           C
ATOM     12  O   PHE A   3       1.975  21.681  24.517  0.00  0.00           O
ATOM     13  N   PHE A   4       2.130  22.638  22.485  0.00  0.00           N
ATOM     14  CA  PHE A   4       1.632  23.934  22.933  0.00  0.00           C
ATOM     15  C   PHE A   4       0.126  24.072  22.739  0.00  0.00           C
ATOM     16  O   PHE A   4      -0.316  24.773  21.831  0.00  0.00           O
ATOM     17  N   LEU A   5      -0.663  23.408  23.587  0.00  0.00           N
ATOM     18  CA  LEU A   5      -2.117  23.471  23.491  0.00  0.00           C
ATOM     19  C   LEU A   5      -2.594  24.881  23.828  0.00  0.00           C
ATOM     20  O   LEU A   5      -3.639  25.309  23.342  0.00  0.00           O
ATOM     21  N   LEU A   6      -1.834  25.601  24.656  0.00  0.00           N
ATOM     22  CA  LEU A   6      -2.197  26.959  25.044  0.00  0.00           C
ATOM     23  C   LEU A   6      -1.544  27.896  24.033  0.00  0.00           C
ATOM     24  O   LEU A   6      -0.420  28.346  24.247  0.00  0.00           O
ATOM     25  N   PHE A   7      -2.241  28.191  22.933  0.00  0.00           N
ATOM     26  CA  PHE A   7      -1.711  29.075  21.902  0.00  0.00           C
ATOM     27  C   PHE A   7      -1.318  30.394  22.561  0.00  0.00           C
ATOM     28  O   PHE A   7      -0.552  31.165  21.987  0.00  0.00           O
ATOM     29  N   PHE A   8      -1.839  30.655  23.763  0.00  0.00           N
ATOM     30  CA  PHE A   8      -1.530  31.886  24.482  0.00  0.00           C
ATOM     31  C   PHE A   8      -0.019  32.099  24.478  0.00  0.00           C
ATOM     32  O   PHE A   8       0.444  33.228  24.624  0.00  0.00           O
ATOM     33  N   LEU A   9       0.749  31.019  24.311  0.00  0.00           N
ATOM     34  CA  LEU A   9       2.205  31.110  24.291  0.00  0.00           C
ATOM     35  C   LEU A   9       2.715  31.987  23.152  0.00  0.00           C
ATOM     36  O   LEU A   9       3.894  32.331  23.120  0.00  0.00           O
ATOM     37  N   PHE A  10       1.832  32.349  22.218  0.00  0.00           N
ATOM     38  CA  PHE A  10       2.214  33.186  21.085  0.00  0.00           C
ATOM     39  C   PHE A  10       2.527  34.633  21.452  0.00  0.00           C
ATOM     40  O   PHE A  10       2.381  35.020  22.609  0.00  0.00           O
ATOM     41  N   PHE A  11       2.957  35.432  20.472  0.00  0.00           N
ATOM     42  CA  PHE A  11       3.285  36.832  20.713  0.00  0.00           C
ATOM     43  C   PHE A  11       3.221  37.847  19.576  0.00  0.00           C
ATOM     44  O   PHE A  11       2.495  37.640  18.606  0.00  0.00           O
ATOM     45  CB  PHE A   1       4.969  14.006  25.618  1.00 44.00           C
ATOM     46  CD1 PHE A   1       3.674  12.008  24.828  1.00 44.00           C
ATOM     47  CD2 PHE A   1       5.541  11.648  26.259  1.00 44.00           C
ATOM     48  CE1 PHE A   1       3.447  10.645  24.782  1.00 44.00           C
ATOM     49  CE2 PHE A   1       5.316  10.286  26.216  1.00 44.00           C
ATOM     50  CG  PHE A   1       4.723  12.526  25.568  1.00 44.00           C
ATOM     51  CZ  PHE A   1       4.268   9.784  25.476  1.00 44.00           C
ATOM     52  CB  PHE A   2       7.010  18.760  24.631  1.00 44.00           C
ATOM     53  CD1 PHE A   2       7.028  17.737  26.922  1.00 44.00           C
ATOM     54  CD2 PHE A   2       9.115  18.196  25.875  1.00 44.00           C
ATOM     55  CE1 PHE A   2       7.692  17.242  28.028  1.00 44.00           C
ATOM     56  CE2 PHE A   2       9.782  17.702  26.979  1.00 44.00           C
ATOM     57  CG  PHE A   2       7.732  18.222  25.833  1.00 44.00           C
ATOM     58  CZ  PHE A   2       9.069  17.224  28.057  1.00 44.00           C
ATOM     59  CB  PHE A   3       1.631  19.446  22.229  1.00 44.00           C
ATOM     60  CD1 PHE A   3       0.893  19.343  24.625  1.00 44.00           C
ATOM     61  CD2 PHE A   3      -0.527  18.400  22.965  1.00 44.00           C
ATOM     62  CE1 PHE A   3      -0.013  18.984  25.604  1.00 44.00           C
ATOM     63  CE2 PHE A   3      -1.434  18.038  23.942  1.00 44.00           C
ATOM     64  CG  PHE A   3       0.647  19.055  23.293  1.00 44.00           C
ATOM     65  CZ  PHE A   3      -1.177  18.331  25.263  1.00 44.00           C
ATOM     66  CB  PHE A   4       2.357  25.064  22.192  1.00 44.00           C
ATOM     67  CD1 PHE A   4       4.315  24.575  23.682  1.00 44.00           C
ATOM     68  CD2 PHE A   4       4.670  25.935  21.762  1.00 44.00           C
ATOM     69  CE1 PHE A   4       5.651  24.694  24.013  1.00 44.00           C
ATOM     70  CE2 PHE A   4       6.006  26.057  22.091  1.00 44.00           C
ATOM     71  CG  PHE A   4       3.808  25.195  22.552  1.00 44.00           C
ATOM     72  CZ  PHE A   4       6.497  25.435  23.218  1.00 44.00           C
ATOM     73  CB  LEU A   5      -2.770  22.449  24.416  1.00 59.00           C
ATOM     74  CD1 LEU A   5      -1.621  20.490  23.347  1.00 59.00           C
ATOM     75  CD2 LEU A   5      -3.483  20.095  24.911  1.00 59.00           C
ATOM     76  CG  LEU A   5      -2.948  21.040  23.847  1.00 59.00           C
ATOM     77  CB  LEU A   6      -1.759  27.278  26.459  1.00 59.00           C
ATOM     78  CD1 LEU A   6      -3.080  25.398  27.468  1.00 59.00           C
ATOM     79  CD2 LEU A   6      -2.118  27.126  28.937  1.00 59.00           C
ATOM     80  CG  LEU A   6      -2.731  26.875  27.569  1.00 59.00           C
ATOM     81  CB  PHE A   7      -2.722  29.301  20.791  1.00 44.00           C
ATOM     82  CD1 PHE A   7      -4.130  27.294  20.254  1.00 44.00           C
ATOM     83  CD2 PHE A   7      -2.177  27.684  18.952  1.00 44.00           C
ATOM     84  CE1 PHE A   7      -4.399  26.160  19.511  1.00 44.00           C
ATOM     85  CE2 PHE A   7      -2.443  26.550  18.208  1.00 44.00           C
ATOM     86  CG  PHE A   7      -3.015  28.069  19.984  1.00 44.00           C
ATOM     87  CZ  PHE A   7      -3.555  25.788  18.488  1.00 44.00           C
ATOM     88  CB  PHE A   8      -2.065  31.840  25.907  1.00 44.00           C
ATOM     89  CD1 PHE A   8      -2.579  34.223  26.499  1.00 44.00           C
ATOM     90  CD2 PHE A   8      -0.781  33.144  27.623  1.00 44.00           C
ATOM     91  CE1 PHE A   8      -2.338  35.376  27.221  1.00 44.00           C
ATOM     92  CE2 PHE A   8      -0.537  34.295  28.345  1.00 44.00           C
ATOM     93  CG  PHE A   8      -1.803  33.093  26.691  1.00 44.00           C
ATOM     94  CZ  PHE A   8      -1.317  35.413  28.144  1.00 44.00           C
ATOM     95  CB  LEU A   9       2.821  29.709  24.183  1.00 59.00           C
ATOM     96  CD1 LEU A   9       3.628  27.830  22.728  1.00 59.00           C
ATOM     97  CD2 LEU A   9       1.257  28.495  22.641  1.00 59.00           C
ATOM     98  CG  LEU A   9       2.675  29.011  22.829  1.00 59.00           C
ATOM     99  CB  PHE A  10       1.094  33.164  20.027  1.00 44.00           C
ATOM    100  CD1 PHE A  10      -0.370  34.065  21.855  1.00 44.00           C
ATOM    101  CD2 PHE A  10      -1.277  33.897  19.661  1.00 44.00           C
ATOM    102  CE1 PHE A  10      -1.569  34.576  22.312  1.00 44.00           C
ATOM    103  CE2 PHE A  10      -2.478  34.406  20.116  1.00 44.00           C
ATOM    104  CG  PHE A  10      -0.210  33.718  20.524  1.00 44.00           C
ATOM    105  CZ  PHE A  10      -2.624  34.747  21.443  1.00 44.00           C
ATOM    106  CB  PHE A  11       4.733  36.885  21.299  1.00 44.00           C
ATOM    107  CD1 PHE A  11       6.400  37.220  19.454  1.00 44.00           C
ATOM    108  CD2 PHE A  11       6.112  35.026  20.330  1.00 44.00           C
ATOM    109  CE1 PHE A  11       7.352  36.744  18.574  1.00 44.00           C
ATOM    110  CE2 PHE A  11       7.063  34.547  19.450  1.00 44.00           C
ATOM    111  CG  PHE A  11       5.767  36.367  20.342  1.00 44.00           C
ATOM    112  CZ  PHE A  11       7.684  35.407  18.571  1.00 44.00           C
