# Supplementary material for: De Novo Design of Protein-Binding Peptides by Quantum Computing
Source: J Chem Theory Comput. 2025 Sep 29;21(19):9993–10005. doi: 10.1021/acs.jctc.5c00768 (PMC12529961; doi:10.1021/acs.jctc.5c00768)
Supplement: Supplementary file 1 [file ct5c00768_si_001.zip › Datafile/Structure_based_validation/3BFW/bad_guess/Results/3bfw_ranked_37.pdb]

REMARK Selection 'not deleted and not hydrogen'
ATOM      1  N   PHE A   1       8.048  35.532  20.103  0.00  0.00           N
ATOM      2  CA  PHE A   1       7.095  36.593  20.412  0.00  0.00           C
ATOM      3  C   PHE A   1       5.830  36.110  21.114  0.00  0.00           C
ATOM      4  O   PHE A   1       5.907  35.303  22.038  0.00  0.00           O
ATOM      5  N   PHE A   2       4.666  36.601  20.681  0.00  0.00           N
ATOM      6  CA  PHE A   2       3.396  36.208  21.281  0.00  0.00           C
ATOM      7  C   PHE A   2       3.075  34.718  21.230  0.00  0.00           C
ATOM      8  O   PHE A   2       3.171  34.103  20.169  0.00  0.00           O
ATOM      9  N   PHE A   3       2.693  34.135  22.369  0.00  0.00           N
ATOM     10  CA  PHE A   3       2.362  32.716  22.432  0.00  0.00           C
ATOM     11  C   PHE A   3       0.943  32.473  22.935  0.00  0.00           C
ATOM     12  O   PHE A   3       0.634  31.378  23.401  0.00  0.00           O
ATOM     13  N   PHE A   4       0.080  33.488  22.844  0.00  0.00           N
ATOM     14  CA  PHE A   4      -1.301  33.363  23.295  0.00  0.00           C
ATOM     15  C   PHE A   4      -2.209  32.596  22.339  0.00  0.00           C
ATOM     16  O   PHE A   4      -3.205  32.017  22.767  0.00  0.00           O
ATOM     17  N   LEU A   5      -1.869  32.589  21.047  0.00  0.00           N
ATOM     18  CA  LEU A   5      -2.666  31.886  20.048  0.00  0.00           C
ATOM     19  C   LEU A   5      -2.377  30.393  19.937  0.00  0.00           C
ATOM     20  O   LEU A   5      -3.303  29.594  19.817  0.00  0.00           O
ATOM     21  N   LEU A   6      -1.097  30.014  19.977  0.00  0.00           N
ATOM     22  CA  LEU A   6      -0.710  28.611  19.879  0.00  0.00           C
ATOM     23  C   LEU A   6       0.073  28.189  21.119  0.00  0.00           C
ATOM     24  O   LEU A   6       1.015  28.873  21.514  0.00  0.00           O
ATOM     25  N   PHE A   7      -0.312  27.068  21.732  0.00  0.00           N
ATOM     26  CA  PHE A   7       0.366  26.574  22.925  0.00  0.00           C
ATOM     27  C   PHE A   7       1.362  25.478  22.558  0.00  0.00           C
ATOM     28  O   PHE A   7       1.137  24.737  21.604  0.00  0.00           O
ATOM     29  N   PHE A   8       2.460  25.374  23.311  0.00  0.00           N
ATOM     30  CA  PHE A   8       3.477  24.362  23.048  0.00  0.00           C
ATOM     31  C   PHE A   8       3.075  22.943  23.438  0.00  0.00           C
ATOM     32  O   PHE A   8       2.996  22.630  24.624  0.00  0.00           O
ATOM     33  N   LEU A   9       2.821  22.085  22.447  0.00  0.00           N
ATOM     34  CA  LEU A   9       2.429  20.705  22.708  0.00  0.00           C
ATOM     35  C   LEU A   9       3.644  19.824  22.981  0.00  0.00           C
ATOM     36  O   LEU A   9       4.599  19.835  22.207  0.00  0.00           O
ATOM     37  N   PHE A  10       3.612  19.062  24.077  0.00  0.00           N
ATOM     38  CA  PHE A  10       4.720  18.183  24.432  0.00  0.00           C
ATOM     39  C   PHE A  10       4.179  16.821  24.856  0.00  0.00           C
ATOM     40  O   PHE A  10       3.085  16.740  25.412  0.00  0.00           O
ATOM     41  N   PHE A  11       4.938  15.754  24.597  0.00  0.00           N
ATOM     42  CA  PHE A  11       4.516  14.406  24.960  0.00  0.00           C
ATOM     43  C   PHE A  11       4.758  14.243  26.458  0.00  0.00           C
ATOM     44  O   PHE A  11       4.303  13.267  27.052  0.00  0.00           O
ATOM     45  CB  PHE A   1       6.705  37.330  19.117  1.00 44.00           C
ATOM     46  CD1 PHE A   1       6.187  39.685  19.813  1.00 44.00           C
ATOM     47  CD2 PHE A   1       4.401  38.318  19.036  1.00 44.00           C
ATOM     48  CE1 PHE A   1       5.304  40.730  20.005  1.00 44.00           C
ATOM     49  CE2 PHE A   1       3.515  39.361  19.228  1.00 44.00           C
ATOM     50  CG  PHE A   1       5.746  38.466  19.327  1.00 44.00           C
ATOM     51  CZ  PHE A   1       3.967  40.568  19.713  1.00 44.00           C
ATOM     52  CB  PHE A   2       2.250  36.986  20.595  1.00 44.00           C
ATOM     53  CD1 PHE A   2       3.001  38.978  21.924  1.00 44.00           C
ATOM     54  CD2 PHE A   2       1.503  39.331  20.109  1.00 44.00           C
ATOM     55  CE1 PHE A   2       3.001  40.334  22.188  1.00 44.00           C
ATOM     56  CE2 PHE A   2       1.501  40.688  20.371  1.00 44.00           C
ATOM     57  CG  PHE A   2       2.250  38.460  20.882  1.00 44.00           C
ATOM     58  CZ  PHE A   2       2.252  41.190  21.411  1.00 44.00           C
ATOM     59  CB  PHE A   3       3.364  31.979  23.331  1.00 44.00           C
ATOM     60  CD1 PHE A   3       3.500  29.649  22.411  1.00 44.00           C
ATOM     61  CD2 PHE A   3       2.504  29.962  24.549  1.00 44.00           C
ATOM     62  CE1 PHE A   3       3.274  28.289  22.505  1.00 44.00           C
ATOM     63  CE2 PHE A   3       2.275  28.603  24.645  1.00 44.00           C
ATOM     64  CG  PHE A   3       3.117  30.502  23.432  1.00 44.00           C
ATOM     65  CZ  PHE A   3       2.661  27.765  23.622  1.00 44.00           C
ATOM     66  CB  PHE A   4      -1.892  34.766  23.537  1.00 44.00           C
ATOM     67  CD1 PHE A   4      -1.362  35.180  21.120  1.00 44.00           C
ATOM     68  CD2 PHE A   4      -2.567  36.849  22.313  1.00 44.00           C
ATOM     69  CE1 PHE A   4      -1.407  35.962  19.981  1.00 44.00           C
ATOM     70  CE2 PHE A   4      -2.613  37.634  21.177  1.00 44.00           C
ATOM     71  CG  PHE A   4      -1.941  35.615  22.300  1.00 44.00           C
ATOM     72  CZ  PHE A   4      -2.032  37.189  20.009  1.00 44.00           C
ATOM     73  CB  LEU A   5      -2.454  32.543  18.669  1.00 59.00           C
ATOM     74  CD1 LEU A   5      -4.756  33.539  18.573  1.00 59.00           C
ATOM     75  CD2 LEU A   5      -2.864  34.933  19.314  1.00 59.00           C
ATOM     76  CG  LEU A   5      -3.270  33.804  18.379  1.00 59.00           C
ATOM     77  CB  LEU A   6       0.116  28.364  18.619  1.00 59.00           C
ATOM     78  CD1 LEU A   6       0.366  28.432  16.122  1.00 59.00           C
ATOM     79  CD2 LEU A   6      -1.718  27.562  17.106  1.00 59.00           C
ATOM     80  CG  LEU A   6      -0.603  28.580  17.286  1.00 59.00           C
ATOM     81  CB  PHE A   7      -0.645  26.053  23.944  1.00 44.00           C
ATOM     82  CD1 PHE A   7      -1.148  28.461  24.437  1.00 44.00           C
ATOM     83  CD2 PHE A   7      -2.657  26.806  25.240  1.00 44.00           C
ATOM     84  CE1 PHE A   7      -1.935  29.449  24.996  1.00 44.00           C
ATOM     85  CE2 PHE A   7      -3.445  27.792  25.801  1.00 44.00           C
ATOM     86  CG  PHE A   7      -1.499  27.127  24.553  1.00 44.00           C
ATOM     87  CZ  PHE A   7      -3.084  29.115  25.679  1.00 44.00           C
ATOM     88  CB  PHE A   8       4.778  24.737  23.785  1.00 44.00           C
ATOM     89  CD1 PHE A   8       6.639  23.804  22.386  1.00 44.00           C
ATOM     90  CD2 PHE A   8       6.241  22.838  24.523  1.00 44.00           C
ATOM     91  CE1 PHE A   8       7.679  22.918  22.179  1.00 44.00           C
ATOM     92  CE2 PHE A   8       7.279  21.950  24.319  1.00 44.00           C
ATOM     93  CG  PHE A   8       5.907  23.774  23.560  1.00 44.00           C
ATOM     94  CZ  PHE A   8       7.999  21.990  23.145  1.00 44.00           C
ATOM     95  CB  LEU A   9       1.628  20.145  21.530  1.00 59.00           C
ATOM     96  CD1 LEU A   9       0.158  18.584  22.834  1.00 59.00           C
ATOM     97  CD2 LEU A   9       0.418  18.256  20.406  1.00 59.00           C
ATOM     98  CG  LEU A   9       1.132  18.704  21.672  1.00 59.00           C
ATOM     99  CB  PHE A  10       5.566  18.793  25.544  1.00 44.00           C
ATOM    100  CD1 PHE A  10       7.890  17.926  25.161  1.00 44.00           C
ATOM    101  CD2 PHE A  10       6.710  17.181  27.089  1.00 44.00           C
ATOM    102  CE1 PHE A  10       8.974  17.151  25.525  1.00 44.00           C
ATOM    103  CE2 PHE A  10       7.792  16.404  27.454  1.00 44.00           C
ATOM    104  CG  PHE A  10       6.744  17.950  25.938  1.00 44.00           C
ATOM    105  CZ  PHE A  10       8.925  16.389  26.672  1.00 44.00           C
ATOM    106  CB  PHE A  11       5.260  13.352  24.163  1.00 44.00           C
ATOM    107  CD1 PHE A  11       3.666  11.425  23.964  1.00 44.00           C
ATOM    108  CD2 PHE A  11       5.616  11.143  25.298  1.00 44.00           C
ATOM    109  CE1 PHE A  11       3.278  10.131  24.257  1.00 44.00           C
ATOM    110  CE2 PHE A  11       5.230   9.849  25.594  1.00 44.00           C
ATOM    111  CG  PHE A  11       4.839  11.946  24.482  1.00 44.00           C
ATOM    112  CZ  PHE A  11       4.060   9.343  25.072  1.00 44.00           C
