# Supplementary material for: De Novo Design of Protein-Binding Peptides by Quantum Computing
Source: J Chem Theory Comput. 2025 Sep 29;21(19):9993–10005. doi: 10.1021/acs.jctc.5c00768 (PMC12529961; doi:10.1021/acs.jctc.5c00768)
Supplement: Supplementary file 1 [file ct5c00768_si_001.zip › Datafile/Structure_based_validation/3BFW/bad_guess/Results/3bfw_ranked_36.pdb]

REMARK Selection 'not deleted and not hydrogen'
ATOM      1  N   PHE A   1       4.459  14.447  23.087  0.00  0.00           N
ATOM      2  CA  PHE A   1       4.036  14.770  24.445  0.00  0.00           C
ATOM      3  C   PHE A   1       4.080  16.268  24.726  0.00  0.00           C
ATOM      4  O   PHE A   1       3.212  16.789  25.424  0.00  0.00           O
ATOM      5  N   PHE A   2       5.085  16.962  24.186  0.00  0.00           N
ATOM      6  CA  PHE A   2       5.222  18.400  24.391  0.00  0.00           C
ATOM      7  C   PHE A   2       4.444  19.308  23.444  0.00  0.00           C
ATOM      8  O   PHE A   2       4.588  19.197  22.228  0.00  0.00           O
ATOM      9  N   PHE A   3       3.622  20.204  23.995  0.00  0.00           N
ATOM     10  CA  PHE A   3       2.831  21.121  23.181  0.00  0.00           C
ATOM     11  C   PHE A   3       3.021  22.546  23.692  0.00  0.00           C
ATOM     12  O   PHE A   3       3.051  22.768  24.900  0.00  0.00           O
ATOM     13  N   PHE A   4       3.150  23.510  22.777  0.00  0.00           N
ATOM     14  CA  PHE A   4       3.336  24.907  23.156  0.00  0.00           C
ATOM     15  C   PHE A   4       1.996  25.634  23.103  0.00  0.00           C
ATOM     16  O   PHE A   4       1.512  25.954  22.019  0.00  0.00           O
ATOM     17  N   LEU A   5       1.397  25.896  24.267  0.00  0.00           N
ATOM     18  CA  LEU A   5       0.113  26.586  24.331  0.00  0.00           C
ATOM     19  C   LEU A   5       0.159  28.026  23.830  0.00  0.00           C
ATOM     20  O   LEU A   5      -0.874  28.583  23.462  0.00  0.00           O
ATOM     21  N   LEU A   6       1.349  28.630  23.815  0.00  0.00           N
ATOM     22  CA  LEU A   6       1.506  30.006  23.356  0.00  0.00           C
ATOM     23  C   LEU A   6       0.758  30.281  22.054  0.00  0.00           C
ATOM     24  O   LEU A   6       0.254  31.384  21.855  0.00  0.00           O
ATOM     25  N   PHE A   7       0.685  29.284  21.170  0.00  0.00           N
ATOM     26  CA  PHE A   7      -0.005  29.439  19.894  0.00  0.00           C
ATOM     27  C   PHE A   7      -1.438  29.954  19.994  0.00  0.00           C
ATOM     28  O   PHE A   7      -1.910  30.640  19.090  0.00  0.00           O
ATOM     29  N   PHE A   8      -2.129  29.627  21.089  0.00  0.00           N
ATOM     30  CA  PHE A   8      -3.506  30.067  21.286  0.00  0.00           C
ATOM     31  C   PHE A   8      -3.547  31.216  22.289  0.00  0.00           C
ATOM     32  O   PHE A   8      -4.383  32.109  22.168  0.00  0.00           O
ATOM     33  N   LEU A   9      -2.650  31.196  23.277  0.00  0.00           N
ATOM     34  CA  LEU A   9      -2.601  32.245  24.289  0.00  0.00           C
ATOM     35  C   LEU A   9      -1.903  33.546  23.904  0.00  0.00           C
ATOM     36  O   LEU A   9      -2.278  34.612  24.385  0.00  0.00           O
ATOM     37  N   PHE A  10      -0.890  33.462  23.038  0.00  0.00           N
ATOM     38  CA  PHE A  10      -0.154  34.643  22.601  0.00  0.00           C
ATOM     39  C   PHE A  10      -0.784  35.471  21.486  0.00  0.00           C
ATOM     40  O   PHE A  10      -1.416  34.917  20.589  0.00  0.00           O
ATOM     41  N   PHE A  11      -0.615  36.795  21.538  0.00  0.00           N
ATOM     42  CA  PHE A  11      -1.174  37.680  20.523  0.00  0.00           C
ATOM     43  C   PHE A  11      -0.168  38.790  20.237  0.00  0.00           C
ATOM     44  O   PHE A  11      -0.518  39.795  19.622  0.00  0.00           O
ATOM     45  CB  PHE A   1       4.911  14.026  25.462  1.00 44.00           C
ATOM     46  CD1 PHE A   1       3.606  11.973  24.850  1.00 44.00           C
ATOM     47  CD2 PHE A   1       5.627  11.701  26.077  1.00 44.00           C
ATOM     48  CE1 PHE A   1       3.421  10.603  24.851  1.00 44.00           C
ATOM     49  CE2 PHE A   1       5.444  10.332  26.081  1.00 44.00           C
ATOM     50  CG  PHE A   1       4.710  12.538  25.464  1.00 44.00           C
ATOM     51  CZ  PHE A   1       4.340   9.782  25.467  1.00 44.00           C
ATOM     52  CB  PHE A   2       6.723  18.775  24.303  1.00 44.00           C
ATOM     53  CD1 PHE A   2       6.960  17.773  26.591  1.00 44.00           C
ATOM     54  CD2 PHE A   2       8.937  18.217  25.343  1.00 44.00           C
ATOM     55  CE1 PHE A   2       7.726  17.285  27.632  1.00 44.00           C
ATOM     56  CE2 PHE A   2       9.706  17.731  26.383  1.00 44.00           C
ATOM     57  CG  PHE A   2       7.556  18.246  25.434  1.00 44.00           C
ATOM     58  CZ  PHE A   2       9.100  17.264  27.528  1.00 44.00           C
ATOM     59  CB  PHE A   3       1.357  20.736  23.198  1.00 44.00           C
ATOM     60  CD1 PHE A   3       0.934  18.263  23.258  1.00 44.00           C
ATOM     61  CD2 PHE A   3       0.921  19.360  21.146  1.00 44.00           C
ATOM     62  CE1 PHE A   3       0.666  17.060  22.634  1.00 44.00           C
ATOM     63  CE2 PHE A   3       0.654  18.158  20.520  1.00 44.00           C
ATOM     64  CG  PHE A   3       1.066  19.428  22.521  1.00 44.00           C
ATOM     65  CZ  PHE A   3       0.526  17.007  21.265  1.00 44.00           C
ATOM     66  CB  PHE A   4       4.353  25.589  22.247  1.00 44.00           C
ATOM     67  CD1 PHE A   4       6.248  24.112  21.526  1.00 44.00           C
ATOM     68  CD2 PHE A   4       6.568  25.514  23.422  1.00 44.00           C
ATOM     69  CE1 PHE A   4       7.534  23.626  21.668  1.00 44.00           C
ATOM     70  CE2 PHE A   4       7.854  25.029  23.567  1.00 44.00           C
ATOM     71  CG  PHE A   4       5.749  25.061  22.402  1.00 44.00           C
ATOM     72  CZ  PHE A   4       8.337  24.084  22.688  1.00 44.00           C
ATOM     73  CB  LEU A   5      -0.413  26.568  25.778  1.00 59.00           C
ATOM     74  CD1 LEU A   5      -2.325  26.645  27.401  1.00 59.00           C
ATOM     75  CD2 LEU A   5      -2.131  28.395  25.678  1.00 59.00           C
ATOM     76  CG  LEU A   5      -1.889  26.922  25.971  1.00 59.00           C
ATOM     77  CB  LEU A   6       2.995  30.334  23.175  1.00 59.00           C
ATOM     78  CD1 LEU A   6       4.862  32.010  23.104  1.00 59.00           C
ATOM     79  CD2 LEU A   6       2.853  32.378  21.727  1.00 59.00           C
ATOM     80  CG  LEU A   6       3.354  31.816  23.048  1.00 59.00           C
ATOM     81  CB  PHE A   7      -0.010  28.088  19.149  1.00 44.00           C
ATOM     82  CD1 PHE A   7      -0.012  28.664  16.706  1.00 44.00           C
ATOM     83  CD2 PHE A   7      -1.956  27.647  17.628  1.00 44.00           C
ATOM     84  CE1 PHE A   7      -0.621  28.706  15.467  1.00 44.00           C
ATOM     85  CE2 PHE A   7      -2.568  27.689  16.390  1.00 44.00           C
ATOM     86  CG  PHE A   7      -0.672  28.134  17.802  1.00 44.00           C
ATOM     87  CZ  PHE A   7      -1.900  28.219  15.309  1.00 44.00           C
ATOM     88  CB  PHE A   8      -4.383  28.912  21.760  1.00 44.00           C
ATOM     89  CD1 PHE A   8      -4.529  28.857  24.265  1.00 44.00           C
ATOM     90  CD2 PHE A   8      -3.069  27.319  23.184  1.00 44.00           C
ATOM     91  CE1 PHE A   8      -4.162  28.341  25.493  1.00 44.00           C
ATOM     92  CE2 PHE A   8      -2.700  26.802  24.411  1.00 44.00           C
ATOM     93  CG  PHE A   8      -3.985  28.353  23.095  1.00 44.00           C
ATOM     94  CZ  PHE A   8      -3.248  27.314  25.567  1.00 44.00           C
ATOM     95  CB  LEU A   9      -1.912  31.680  25.558  1.00 59.00           C
ATOM     96  CD1 LEU A   9      -1.051  33.746  26.693  1.00 59.00           C
ATOM     97  CD2 LEU A   9      -3.391  33.058  27.045  1.00 59.00           C
ATOM     98  CG  LEU A   9      -1.977  32.546  26.818  1.00 59.00           C
ATOM     99  CB  PHE A  10       1.262  34.208  22.146  1.00 44.00           C
ATOM    100  CD1 PHE A  10       2.756  36.167  22.619  1.00 44.00           C
ATOM    101  CD2 PHE A  10       2.342  35.587  20.349  1.00 44.00           C
ATOM    102  CE1 PHE A  10       3.561  37.211  22.205  1.00 44.00           C
ATOM    103  CE2 PHE A  10       3.145  36.630  19.932  1.00 44.00           C
ATOM    104  CG  PHE A  10       2.136  35.343  21.696  1.00 44.00           C
ATOM    105  CZ  PHE A  10       3.755  37.444  20.862  1.00 44.00           C
ATOM    106  CB  PHE A  11      -2.508  38.259  20.969  1.00 44.00           C
ATOM    107  CD1 PHE A  11      -2.207  40.489  22.077  1.00 44.00           C
ATOM    108  CD2 PHE A  11      -2.560  38.582  23.456  1.00 44.00           C
ATOM    109  CE1 PHE A  11      -2.129  41.288  23.202  1.00 44.00           C
ATOM    110  CE2 PHE A  11      -2.481  39.378  24.583  1.00 44.00           C
ATOM    111  CG  PHE A  11      -2.423  39.126  22.191  1.00 44.00           C
ATOM    112  CZ  PHE A  11      -2.266  40.732  24.455  1.00 44.00           C
