# Supplementary material for: De Novo Design of Protein-Binding Peptides by Quantum Computing
Source: J Chem Theory Comput. 2025 Sep 29;21(19):9993–10005. doi: 10.1021/acs.jctc.5c00768 (PMC12529961; doi:10.1021/acs.jctc.5c00768)
Supplement: Supplementary file 1 [file ct5c00768_si_001.zip › Datafile/Structure_based_validation/3BFW/bad_guess/Results/3bfw_ranked_22.pdb]

REMARK Selection 'not deleted and not hydrogen'
ATOM      1  N   PHE A   1       2.792  14.719  25.349  0.00  0.00           N
ATOM      2  CA  PHE A   1       4.050  15.146  24.747  0.00  0.00           C
ATOM      3  C   PHE A   1       4.158  16.662  24.878  0.00  0.00           C
ATOM      4  O   PHE A   1       3.246  17.301  25.399  0.00  0.00           O
ATOM      5  N   PHE A   2       5.267  17.238  24.408  0.00  0.00           N
ATOM      6  CA  PHE A   2       5.473  18.680  24.483  0.00  0.00           C
ATOM      7  C   PHE A   2       4.509  19.395  23.541  0.00  0.00           C
ATOM      8  O   PHE A   2       4.512  19.130  22.340  0.00  0.00           O
ATOM      9  N   PHE A   3       3.686  20.298  24.079  0.00  0.00           N
ATOM     10  CA  PHE A   3       2.726  21.039  23.269  0.00  0.00           C
ATOM     11  C   PHE A   3       2.814  22.546  23.489  0.00  0.00           C
ATOM     12  O   PHE A   3       2.424  23.038  24.546  0.00  0.00           O
ATOM     13  N   PHE A   4       3.325  23.279  22.497  0.00  0.00           N
ATOM     14  CA  PHE A   4       3.456  24.728  22.602  0.00  0.00           C
ATOM     15  C   PHE A   4       2.157  25.457  22.270  0.00  0.00           C
ATOM     16  O   PHE A   4       2.056  26.085  21.219  0.00  0.00           O
ATOM     17  N   LEU A   5       1.166  25.375  23.161  0.00  0.00           N
ATOM     18  CA  LEU A   5      -0.117  26.034  22.943  0.00  0.00           C
ATOM     19  C   LEU A   5      -0.112  27.501  23.361  0.00  0.00           C
ATOM     20  O   LEU A   5      -1.143  28.165  23.289  0.00  0.00           O
ATOM     21  N   LEU A   6       1.044  28.007  23.798  0.00  0.00           N
ATOM     22  CA  LEU A   6       1.160  29.398  24.223  0.00  0.00           C
ATOM     23  C   LEU A   6       0.687  30.362  23.141  0.00  0.00           C
ATOM     24  O   LEU A   6       0.317  31.495  23.445  0.00  0.00           O
ATOM     25  N   PHE A   7       0.696  29.920  21.881  0.00  0.00           N
ATOM     26  CA  PHE A   7       0.264  30.760  20.770  0.00  0.00           C
ATOM     27  C   PHE A   7      -1.143  31.301  21.002  0.00  0.00           C
ATOM     28  O   PHE A   7      -1.501  32.341  20.452  0.00  0.00           O
ATOM     29  N   PHE A   8      -1.941  30.602  21.812  0.00  0.00           N
ATOM     30  CA  PHE A   8      -3.305  31.030  22.103  0.00  0.00           C
ATOM     31  C   PHE A   8      -3.306  32.443  22.677  0.00  0.00           C
ATOM     32  O   PHE A   8      -4.273  33.180  22.496  0.00  0.00           O
ATOM     33  N   LEU A   9      -2.228  32.822  23.368  0.00  0.00           N
ATOM     34  CA  LEU A   9      -2.125  34.151  23.960  0.00  0.00           C
ATOM     35  C   LEU A   9      -1.169  35.081  23.221  0.00  0.00           C
ATOM     36  O   LEU A   9      -1.468  36.260  23.045  0.00  0.00           O
ATOM     37  N   PHE A  10      -0.020  34.556  22.787  0.00  0.00           N
ATOM     38  CA  PHE A  10       0.966  35.356  22.069  0.00  0.00           C
ATOM     39  C   PHE A  10       0.400  36.042  20.829  0.00  0.00           C
ATOM     40  O   PHE A  10      -0.145  35.376  19.952  0.00  0.00           O
ATOM     41  N   PHE A  11       0.528  37.369  20.754  0.00  0.00           N
ATOM     42  CA  PHE A  11       0.023  38.124  19.613  0.00  0.00           C
ATOM     43  C   PHE A  11      -1.327  37.642  19.091  0.00  0.00           C
ATOM     44  O   PHE A  11      -1.381  36.933  18.088  0.00  0.00           O
ATOM     45  CB  PHE A   1       4.140  14.718  23.291  1.00 44.00           C
ATOM     46  CD1 PHE A   1       4.592  12.412  24.170  1.00 44.00           C
ATOM     47  CD2 PHE A   1       4.033  12.653  21.870  1.00 44.00           C
ATOM     48  CE1 PHE A   1       4.700  11.045  24.000  1.00 44.00           C
ATOM     49  CE2 PHE A   1       4.141  11.287  21.696  1.00 44.00           C
ATOM     50  CG  PHE A   1       4.258  13.233  23.106  1.00 44.00           C
ATOM     51  CZ  PHE A   1       4.475  10.482  22.763  1.00 44.00           C
ATOM     52  CB  PHE A   2       6.916  19.041  24.145  1.00 44.00           C
ATOM     53  CD1 PHE A   2       8.615  17.378  24.948  1.00 44.00           C
ATOM     54  CD2 PHE A   2       8.156  19.272  26.313  1.00 44.00           C
ATOM     55  CE1 PHE A   2       9.534  16.930  25.877  1.00 44.00           C
ATOM     56  CE2 PHE A   2       9.073  18.826  27.245  1.00 44.00           C
ATOM     57  CG  PHE A   2       7.914  18.554  25.155  1.00 44.00           C
ATOM     58  CZ  PHE A   2       9.763  17.654  27.027  1.00 44.00           C
ATOM     59  CB  PHE A   3       1.300  20.555  23.568  1.00 44.00           C
ATOM     60  CD1 PHE A   3       1.111  18.097  24.031  1.00 44.00           C
ATOM     61  CD2 PHE A   3       0.698  18.863  21.817  1.00 44.00           C
ATOM     62  CE1 PHE A   3       0.863  16.798  23.628  1.00 44.00           C
ATOM     63  CE2 PHE A   3       0.451  17.566  21.410  1.00 44.00           C
ATOM     64  CG  PHE A   3       1.032  19.145  23.130  1.00 44.00           C
ATOM     65  CZ  PHE A   3       0.533  16.532  22.318  1.00 44.00           C
ATOM     66  CB  PHE A   4       4.578  25.224  21.680  1.00 44.00           C
ATOM     67  CD1 PHE A   4       6.539  23.670  21.497  1.00 44.00           C
ATOM     68  CD2 PHE A   4       6.652  25.449  23.073  1.00 44.00           C
ATOM     69  CE1 PHE A   4       7.801  23.254  21.876  1.00 44.00           C
ATOM     70  CE2 PHE A   4       7.914  25.035  23.455  1.00 44.00           C
ATOM     71  CG  PHE A   4       5.949  24.772  22.093  1.00 44.00           C
ATOM     72  CZ  PHE A   4       8.489  23.937  22.855  1.00 44.00           C
ATOM     73  CB  LEU A   5      -1.225  25.287  23.701  1.00 59.00           C
ATOM     74  CD1 LEU A   5      -0.816  23.109  22.522  1.00 59.00           C
ATOM     75  CD2 LEU A   5      -2.850  23.384  23.886  1.00 59.00           C
ATOM     76  CG  LEU A   5      -1.872  24.107  22.973  1.00 59.00           C
ATOM     77  CB  LEU A   6       2.608  29.717  24.610  1.00 59.00           C
ATOM     78  CD1 LEU A   6       3.915  28.010  23.315  1.00 59.00           C
ATOM     79  CD2 LEU A   6       3.203  30.089  22.201  1.00 59.00           C
ATOM     80  CG  LEU A   6       3.662  29.496  23.523  1.00 59.00           C
ATOM     81  CB  PHE A   7       0.317  29.979  19.455  1.00 44.00           C
ATOM     82  CD1 PHE A   7      -1.286  28.392  20.555  1.00 44.00           C
ATOM     83  CD2 PHE A   7      -0.763  28.057  18.258  1.00 44.00           C
ATOM     84  CE1 PHE A   7      -2.125  27.295  20.524  1.00 44.00           C
ATOM     85  CE2 PHE A   7      -1.601  26.959  18.224  1.00 44.00           C
ATOM     86  CG  PHE A   7      -0.594  28.786  19.422  1.00 44.00           C
ATOM     87  CZ  PHE A   7      -2.283  26.578  19.359  1.00 44.00           C
ATOM     88  CB  PHE A   8      -3.981  30.062  23.071  1.00 44.00           C
ATOM     89  CD1 PHE A   8      -3.345  27.657  22.745  1.00 44.00           C
ATOM     90  CD2 PHE A   8      -5.329  28.452  21.699  1.00 44.00           C
ATOM     91  CE1 PHE A   8      -3.568  26.401  22.213  1.00 44.00           C
ATOM     92  CE2 PHE A   8      -5.554  27.198  21.165  1.00 44.00           C
ATOM     93  CG  PHE A   8      -4.223  28.698  22.493  1.00 44.00           C
ATOM     94  CZ  PHE A   8      -4.673  26.171  21.423  1.00 44.00           C
ATOM     95  CB  LEU A   9      -1.684  34.031  25.430  1.00 59.00           C
ATOM     96  CD1 LEU A   9      -2.037  33.167  27.759  1.00 59.00           C
ATOM     97  CD2 LEU A   9      -3.937  34.140  26.530  1.00 59.00           C
ATOM     98  CG  LEU A   9      -2.658  33.332  26.380  1.00 59.00           C
ATOM     99  CB  PHE A  10       2.160  34.475  21.667  1.00 44.00           C
ATOM    100  CD1 PHE A  10       3.433  36.596  21.249  1.00 44.00           C
ATOM    101  CD2 PHE A  10       4.226  34.588  20.248  1.00 44.00           C
ATOM    102  CE1 PHE A  10       4.477  37.295  20.674  1.00 44.00           C
ATOM    103  CE2 PHE A  10       5.271  35.284  19.672  1.00 44.00           C
ATOM    104  CG  PHE A  10       3.294  35.234  21.042  1.00 44.00           C
ATOM    105  CZ  PHE A  10       5.397  36.639  19.885  1.00 44.00           C
ATOM    106  CB  PHE A  11       1.053  38.079  18.468  1.00 44.00           C
ATOM    107  CD1 PHE A  11       3.448  38.117  19.216  1.00 44.00           C
ATOM    108  CD2 PHE A  11       2.424  40.176  18.602  1.00 44.00           C
ATOM    109  CE1 PHE A  11       4.626  38.785  19.492  1.00 44.00           C
ATOM    110  CE2 PHE A  11       3.600  40.846  18.878  1.00 44.00           C
ATOM    111  CG  PHE A  11       2.333  38.805  18.769  1.00 44.00           C
ATOM    112  CZ  PHE A  11       4.702  40.150  19.323  1.00 44.00           C
