# Supplementary material for: De Novo Design of Protein-Binding Peptides by Quantum Computing
Source: J Chem Theory Comput. 2025 Sep 29;21(19):9993–10005. doi: 10.1021/acs.jctc.5c00768 (PMC12529961; doi:10.1021/acs.jctc.5c00768)
Supplement: Supplementary file 1 [file ct5c00768_si_001.zip › Datafile/Structure_based_validation/3BFW/bad_guess/Results/3bfw_ranked_7.pdb]

REMARK Selection 'not deleted and not hydrogen'
ATOM      1  N   PHE A   1       3.767  33.885  20.709  0.00  0.00           N
ATOM      2  CA  PHE A   1       4.661  35.037  20.659  0.00  0.00           C
ATOM      3  C   PHE A   1       3.960  36.370  20.897  0.00  0.00           C
ATOM      4  O   PHE A   1       3.538  36.653  22.016  0.00  0.00           O
ATOM      5  N   PHE A   2       3.833  37.190  19.850  0.00  0.00           N
ATOM      6  CA  PHE A   2       3.180  38.488  19.966  0.00  0.00           C
ATOM      7  C   PHE A   2       1.704  38.116  20.066  0.00  0.00           C
ATOM      8  O   PHE A   2       0.860  38.989  20.259  0.00  0.00           O
ATOM      9  N   PHE A   3       1.390  36.825  19.935  0.00  0.00           N
ATOM     10  CA  PHE A   3       0.010  36.359  20.014  0.00  0.00           C
ATOM     11  C   PHE A   3      -0.048  35.147  20.938  0.00  0.00           C
ATOM     12  O   PHE A   3       0.992  34.635  21.347  0.00  0.00           O
ATOM     13  N   PHE A   4      -1.257  34.686  21.267  0.00  0.00           N
ATOM     14  CA  PHE A   4      -1.426  33.533  22.143  0.00  0.00           C
ATOM     15  C   PHE A   4      -0.619  32.400  21.517  0.00  0.00           C
ATOM     16  O   PHE A   4      -0.789  32.103  20.336  0.00  0.00           O
ATOM     17  N   LEU A   5       0.256  31.767  22.301  0.00  0.00           N
ATOM     18  CA  LEU A   5       1.079  30.669  21.804  0.00  0.00           C
ATOM     19  C   LEU A   5       0.848  29.361  22.554  0.00  0.00           C
ATOM     20  O   LEU A   5       0.346  29.375  23.676  0.00  0.00           O
ATOM     21  N   LEU A   6       1.211  28.233  21.940  0.00  0.00           N
ATOM     22  CA  LEU A   6       1.034  26.928  22.567  0.00  0.00           C
ATOM     23  C   LEU A   6       2.153  25.939  22.253  0.00  0.00           C
ATOM     24  O   LEU A   6       2.760  26.014  21.187  0.00  0.00           O
ATOM     25  N   PHE A   7       2.428  25.015  23.177  0.00  0.00           N
ATOM     26  CA  PHE A   7       3.478  24.022  22.979  0.00  0.00           C
ATOM     27  C   PHE A   7       3.041  22.678  23.553  0.00  0.00           C
ATOM     28  O   PHE A   7       2.522  22.623  24.666  0.00  0.00           O
ATOM     29  N   PHE A   8       3.247  21.595  22.798  0.00  0.00           N
ATOM     30  CA  PHE A   8       2.867  20.262  23.250  0.00  0.00           C
ATOM     31  C   PHE A   8       3.972  19.211  23.305  0.00  0.00           C
ATOM     32  O   PHE A   8       4.836  19.180  22.432  0.00  0.00           O
ATOM     33  N   LEU A   9       3.946  18.350  24.326  0.00  0.00           N
ATOM     34  CA  LEU A   9       4.953  17.306  24.474  0.00  0.00           C
ATOM     35  C   LEU A   9       4.169  15.999  24.410  0.00  0.00           C
ATOM     36  O   LEU A   9       3.298  15.763  25.244  0.00  0.00           O
ATOM     37  N   PHE A  10       4.475  15.151  23.425  0.00  0.00           N
ATOM     38  CA  PHE A  10       3.788  13.874  23.272  0.00  0.00           C
ATOM     39  C   PHE A  10       4.405  12.875  24.245  0.00  0.00           C
ATOM     40  O   PHE A  10       5.577  12.528  24.110  0.00  0.00           O
ATOM     41  N   PHE A  11       3.623  12.413  25.224  0.00  0.00           N
ATOM     42  CA  PHE A  11       4.113  11.455  26.208  0.00  0.00           C
ATOM     43  C   PHE A  11       5.271  12.164  26.902  0.00  0.00           C
ATOM     44  O   PHE A  11       5.167  13.347  27.221  0.00  0.00           O
ATOM     45  CB  PHE A   1       5.381  35.076  19.299  1.00 44.00           C
ATOM     46  CD1 PHE A   1       7.602  36.156  19.746  1.00 44.00           C
ATOM     47  CD2 PHE A   1       6.014  37.343  18.429  1.00 44.00           C
ATOM     48  CE1 PHE A   1       8.494  37.203  19.614  1.00 44.00           C
ATOM     49  CE2 PHE A   1       6.904  38.391  18.296  1.00 44.00           C
ATOM     50  CG  PHE A   1       6.350  36.214  19.156  1.00 44.00           C
ATOM     51  CZ  PHE A   1       8.145  38.321  18.889  1.00 44.00           C
ATOM     52  CB  PHE A   2       3.470  39.398  18.808  1.00 44.00           C
ATOM     53  CD1 PHE A   2       3.365  41.715  19.765  1.00 44.00           C
ATOM     54  CD2 PHE A   2       1.673  41.050  18.229  1.00 44.00           C
ATOM     55  CE1 PHE A   2       2.770  42.957  19.883  1.00 44.00           C
ATOM     56  CE2 PHE A   2       1.075  42.290  18.347  1.00 44.00           C
ATOM     57  CG  PHE A   2       2.823  40.747  18.937  1.00 44.00           C
ATOM     58  CZ  PHE A   2       1.624  43.244  19.174  1.00 44.00           C
ATOM     59  CB  PHE A   3      -0.536  36.016  18.635  1.00 44.00           C
ATOM     60  CD1 PHE A   3      -0.709  38.491  18.267  1.00 44.00           C
ATOM     61  CD2 PHE A   3      -0.896  37.054  16.380  1.00 44.00           C
ATOM     62  CE1 PHE A   3      -0.876  39.590  17.447  1.00 44.00           C
ATOM     63  CE2 PHE A   3      -1.064  38.151  15.557  1.00 44.00           C
ATOM     64  CG  PHE A   3      -0.718  37.210  17.744  1.00 44.00           C
ATOM     65  CZ  PHE A   3      -1.054  39.421  16.091  1.00 44.00           C
ATOM     66  CB  PHE A   4      -2.882  33.155  22.310  1.00 44.00           C
ATOM     67  CD1 PHE A   4      -2.159  31.788  24.286  1.00 44.00           C
ATOM     68  CD2 PHE A   4      -4.263  31.303  23.286  1.00 44.00           C
ATOM     69  CE1 PHE A   4      -2.366  30.781  25.209  1.00 44.00           C
ATOM     70  CE2 PHE A   4      -4.472  30.294  24.207  1.00 44.00           C
ATOM     71  CG  PHE A   4      -3.105  32.060  23.312  1.00 44.00           C
ATOM     72  CZ  PHE A   4      -3.522  30.034  25.170  1.00 44.00           C
ATOM     73  CB  LEU A   5       2.565  31.051  21.884  1.00 59.00           C
ATOM     74  CD1 LEU A   5       3.406  30.146  24.069  1.00 59.00           C
ATOM     75  CD2 LEU A   5       4.369  32.228  23.171  1.00 59.00           C
ATOM     76  CG  LEU A   5       3.095  31.406  23.275  1.00 59.00           C
ATOM     77  CB  LEU A   6      -0.315  26.324  22.137  1.00 59.00           C
ATOM     78  CD1 LEU A   6      -2.256  24.796  22.578  1.00 59.00           C
ATOM     79  CD2 LEU A   6       0.038  23.912  22.730  1.00 59.00           C
ATOM     80  CG  LEU A   6      -0.826  25.141  22.962  1.00 59.00           C
ATOM     81  CB  PHE A   7       4.785  24.477  23.622  1.00 44.00           C
ATOM     82  CD1 PHE A   7       6.603  23.453  22.229  1.00 44.00           C
ATOM     83  CD2 PHE A   7       6.309  22.668  24.456  1.00 44.00           C
ATOM     84  CE1 PHE A   7       7.649  22.567  22.054  1.00 44.00           C
ATOM     85  CE2 PHE A   7       7.353  21.779  24.284  1.00 44.00           C
ATOM     86  CG  PHE A   7       5.920  23.514  23.432  1.00 44.00           C
ATOM     87  CZ  PHE A   7       8.024  21.729  23.082  1.00 44.00           C
ATOM     88  CB  PHE A   8       1.734  19.731  22.336  1.00 44.00           C
ATOM     89  CD1 PHE A   8       0.356  18.207  23.777  1.00 44.00           C
ATOM     90  CD2 PHE A   8       1.620  17.246  22.005  1.00 44.00           C
ATOM     91  CE1 PHE A   8      -0.110  16.954  24.125  1.00 44.00           C
ATOM     92  CE2 PHE A   8       1.157  15.991  22.351  1.00 44.00           C
ATOM     93  CG  PHE A   8       1.228  18.368  22.714  1.00 44.00           C
ATOM     94  CZ  PHE A   8       0.291  15.845  23.412  1.00 44.00           C
ATOM     95  CB  LEU A   9       5.735  17.436  25.757  1.00 59.00           C
ATOM     96  CD1 LEU A   9       6.548  19.748  25.212  1.00 59.00           C
ATOM     97  CD2 LEU A   9       7.569  18.516  27.086  1.00 59.00           C
ATOM     98  CG  LEU A   9       6.949  18.366  25.705  1.00 59.00           C
ATOM     99  CB  PHE A  10       3.876  13.366  21.842  1.00 44.00           C
ATOM    100  CD1 PHE A  10       2.148  15.101  21.297  1.00 44.00           C
ATOM    101  CD2 PHE A  10       3.320  14.072  19.500  1.00 44.00           C
ATOM    102  CE1 PHE A  10       1.433  15.865  20.394  1.00 44.00           C
ATOM    103  CE2 PHE A  10       2.606  14.833  18.594  1.00 44.00           C
ATOM    104  CG  PHE A  10       3.099  14.195  20.860  1.00 44.00           C
ATOM    105  CZ  PHE A  10       1.662  15.731  19.042  1.00 44.00           C
ATOM    106  CB  PHE A  11       4.541  10.152  25.580  1.00 44.00           C
ATOM    107  CD1 PHE A  11       3.131   9.443  23.630  1.00 44.00           C
ATOM    108  CD2 PHE A  11       2.606   8.568  25.780  1.00 44.00           C
ATOM    109  CE1 PHE A  11       2.084   8.726  23.083  1.00 44.00           C
ATOM    110  CE2 PHE A  11       1.558   7.851  25.236  1.00 44.00           C
ATOM    111  CG  PHE A  11       3.404   9.374  24.985  1.00 44.00           C
ATOM    112  CZ  PHE A  11       1.297   7.930  23.885  1.00 44.00           C
