# Supplementary material for: De Novo Design of Protein-Binding Peptides by Quantum Computing
Source: J Chem Theory Comput. 2025 Sep 29;21(19):9993–10005. doi: 10.1021/acs.jctc.5c00768 (PMC12529961; doi:10.1021/acs.jctc.5c00768)
Supplement: Supplementary file 1 [file ct5c00768_si_001.zip › Datafile/Structure_based_validation/3BFW/bad_guess/Results/3bfw_ranked_5.pdb]

REMARK Selection 'not deleted and not hydrogen'
ATOM      1  N   PHE A   1      -0.583   8.679  18.881  0.00  0.00           N
ATOM      2  CA  PHE A   1       0.514   9.607  18.632  0.00  0.00           C
ATOM      3  C   PHE A   1       1.481   9.591  19.812  0.00  0.00           C
ATOM      4  O   PHE A   1       1.065   9.359  20.945  0.00  0.00           O
ATOM      5  N   PHE A   2       2.767   9.837  19.552  0.00  0.00           N
ATOM      6  CA  PHE A   2       3.775   9.846  20.606  0.00  0.00           C
ATOM      7  C   PHE A   2       4.270  11.224  21.031  0.00  0.00           C
ATOM      8  O   PHE A   2       5.275  11.329  21.731  0.00  0.00           O
ATOM      9  N   PHE A   3       3.570  12.281  20.611  0.00  0.00           N
ATOM     10  CA  PHE A   3       3.956  13.644  20.959  0.00  0.00           C
ATOM     11  C   PHE A   3       3.507  13.981  22.377  0.00  0.00           C
ATOM     12  O   PHE A   3       2.362  13.721  22.739  0.00  0.00           O
ATOM     13  N   PHE A   4       4.405  14.558  23.181  0.00  0.00           N
ATOM     14  CA  PHE A   4       4.081  14.922  24.556  0.00  0.00           C
ATOM     15  C   PHE A   4       4.201  16.417  24.830  0.00  0.00           C
ATOM     16  O   PHE A   4       3.243  17.039  25.284  0.00  0.00           O
ATOM     17  N   LEU A   5       5.374  16.996  24.558  0.00  0.00           N
ATOM     18  CA  LEU A   5       5.597  18.420  24.783  0.00  0.00           C
ATOM     19  C   LEU A   5       4.839  19.233  23.738  0.00  0.00           C
ATOM     20  O   LEU A   5       5.038  19.036  22.542  0.00  0.00           O
ATOM     21  N   LEU A   6       3.971  20.144  24.185  0.00  0.00           N
ATOM     22  CA  LEU A   6       3.194  20.975  23.273  0.00  0.00           C
ATOM     23  C   LEU A   6       3.279  22.447  23.664  0.00  0.00           C
ATOM     24  O   LEU A   6       3.033  22.793  24.818  0.00  0.00           O
ATOM     25  N   PHE A   7       3.625  23.314  22.709  0.00  0.00           N
ATOM     26  CA  PHE A   7       3.736  24.744  22.975  0.00  0.00           C
ATOM     27  C   PHE A   7       2.347  25.308  22.692  0.00  0.00           C
ATOM     28  O   PHE A   7       1.972  25.469  21.532  0.00  0.00           O
ATOM     29  N   PHE A   8       1.584  25.609  23.745  0.00  0.00           N
ATOM     30  CA  PHE A   8       0.240  26.154  23.588  0.00  0.00           C
ATOM     31  C   PHE A   8       0.247  27.555  24.191  0.00  0.00           C
ATOM     32  O   PHE A   8      -0.756  27.989  24.753  0.00  0.00           O
ATOM     33  N   LEU A   9       1.373  28.263  24.077  0.00  0.00           N
ATOM     34  CA  LEU A   9       1.489  29.613  24.618  0.00  0.00           C
ATOM     35  C   LEU A   9       0.581  30.655  23.973  0.00  0.00           C
ATOM     36  O   LEU A   9       0.156  30.480  22.833  0.00  0.00           O
ATOM     37  N   PHE A  10       0.283  31.737  24.696  0.00  0.00           N
ATOM     38  CA  PHE A  10      -0.576  32.795  24.176  0.00  0.00           C
ATOM     39  C   PHE A  10      -0.041  33.544  22.959  0.00  0.00           C
ATOM     40  O   PHE A  10      -0.816  33.946  22.094  0.00  0.00           O
ATOM     41  N   PHE A  11       1.279  33.733  22.889  0.00  0.00           N
ATOM     42  CA  PHE A  11       1.895  34.436  21.770  0.00  0.00           C
ATOM     43  C   PHE A  11       2.139  33.516  20.577  0.00  0.00           C
ATOM     44  O   PHE A  11       1.846  32.325  20.649  0.00  0.00           O
ATOM     45  CB  PHE A   1      -0.010  11.018  18.389  1.00 44.00           C
ATOM     46  CD1 PHE A   1      -2.183  11.113  17.138  1.00 44.00           C
ATOM     47  CD2 PHE A   1      -0.161  11.339  15.905  1.00 44.00           C
ATOM     48  CE1 PHE A   1      -2.910  11.243  15.970  1.00 44.00           C
ATOM     49  CE2 PHE A   1      -0.884  11.468  14.735  1.00 44.00           C
ATOM     50  CG  PHE A   1      -0.800  11.159  17.119  1.00 44.00           C
ATOM     51  CZ  PHE A   1      -2.261  11.420  14.768  1.00 44.00           C
ATOM     52  CB  PHE A   2       4.987   9.000  20.155  1.00 44.00           C
ATOM     53  CD1 PHE A   2       4.405   6.979  18.787  1.00 44.00           C
ATOM     54  CD2 PHE A   2       4.717   6.704  21.130  1.00 44.00           C
ATOM     55  CE1 PHE A   2       4.138   5.629  18.664  1.00 44.00           C
ATOM     56  CE2 PHE A   2       4.449   5.354  21.010  1.00 44.00           C
ATOM     57  CG  PHE A   2       4.696   7.533  20.022  1.00 44.00           C
ATOM     58  CZ  PHE A   2       4.160   4.816  19.775  1.00 44.00           C
ATOM     59  CB  PHE A   3       3.367  14.643  19.965  1.00 44.00           C
ATOM     60  CD1 PHE A   3       1.172  15.543  20.782  1.00 44.00           C
ATOM     61  CD2 PHE A   3       1.146  13.847  19.113  1.00 44.00           C
ATOM     62  CE1 PHE A   3      -0.209  15.574  20.772  1.00 44.00           C
ATOM     63  CE2 PHE A   3      -0.236  13.875  19.101  1.00 44.00           C
ATOM     64  CG  PHE A   3       1.866  14.677  19.954  1.00 44.00           C
ATOM     65  CZ  PHE A   3      -0.914  14.741  19.931  1.00 44.00           C
ATOM     66  CB  PHE A   4       4.988  14.149  25.528  1.00 44.00           C
ATOM     67  CD1 PHE A   4       3.555  12.149  25.035  1.00 44.00           C
ATOM     68  CD2 PHE A   4       5.638  11.803  26.133  1.00 44.00           C
ATOM     69  CE1 PHE A   4       3.311  10.790  25.071  1.00 44.00           C
ATOM     70  CE2 PHE A   4       5.396  10.443  26.171  1.00 44.00           C
ATOM     71  CG  PHE A   4       4.722  12.672  25.567  1.00 44.00           C
ATOM     72  CZ  PHE A   4       4.231   9.936  25.639  1.00 44.00           C
ATOM     73  CB  LEU A   5       7.085  18.752  24.743  1.00 59.00           C
ATOM     74  CD1 LEU A   5       7.663  17.177  26.610  1.00 59.00           C
ATOM     75  CD2 LEU A   5       9.338  18.814  25.846  1.00 59.00           C
ATOM     76  CG  LEU A   5       7.850  18.582  26.057  1.00 59.00           C
ATOM     77  CB  LEU A   6       1.734  20.521  23.246  1.00 59.00           C
ATOM     78  CD1 LEU A   6      -0.468  20.347  22.053  1.00 59.00           C
ATOM     79  CD2 LEU A   6       0.636  22.542  22.242  1.00 59.00           C
ATOM     80  CG  LEU A   6       0.881  21.049  22.090  1.00 59.00           C
ATOM     81  CB  PHE A   7       4.797  25.405  22.131  1.00 44.00           C
ATOM     82  CD1 PHE A   7       6.818  23.976  21.714  1.00 44.00           C
ATOM     83  CD2 PHE A   7       6.882  25.522  23.522  1.00 44.00           C
ATOM     84  CE1 PHE A   7       8.101  23.566  22.019  1.00 44.00           C
ATOM     85  CE2 PHE A   7       8.165  25.113  23.830  1.00 44.00           C
ATOM     86  CG  PHE A   7       6.192  24.959  22.463  1.00 44.00           C
ATOM     87  CZ  PHE A   7       8.775  24.134  23.078  1.00 44.00           C
ATOM     88  CB  PHE A   8      -0.803  25.274  24.249  1.00 44.00           C
ATOM     89  CD1 PHE A   8      -0.496  23.733  22.294  1.00 44.00           C
ATOM     90  CD2 PHE A   8      -1.649  22.913  24.207  1.00 44.00           C
ATOM     91  CE1 PHE A   8      -0.664  22.512  21.669  1.00 44.00           C
ATOM     92  CE2 PHE A   8      -1.820  21.691  23.584  1.00 44.00           C
ATOM     93  CG  PHE A   8      -0.987  23.948  23.570  1.00 44.00           C
ATOM     94  CZ  PHE A   8      -1.327  21.491  22.313  1.00 44.00           C
ATOM     95  CB  LEU A   9       2.955  30.085  24.496  1.00 59.00           C
ATOM     96  CD1 LEU A   9       3.817  28.683  22.601  1.00 59.00           C
ATOM     97  CD2 LEU A   9       2.560  30.744  22.107  1.00 59.00           C
ATOM     98  CG  LEU A   9       3.535  30.099  23.080  1.00 59.00           C
ATOM     99  CB  PHE A  10      -0.859  33.816  25.302  1.00 44.00           C
ATOM    100  CD1 PHE A  10      -2.438  32.114  26.252  1.00 44.00           C
ATOM    101  CD2 PHE A  10      -1.794  33.947  27.626  1.00 44.00           C
ATOM    102  CE1 PHE A  10      -3.224  31.623  27.277  1.00 44.00           C
ATOM    103  CE2 PHE A  10      -2.580  33.459  28.652  1.00 44.00           C
ATOM    104  CG  PHE A  10      -1.714  33.283  26.414  1.00 44.00           C
ATOM    105  CZ  PHE A  10      -3.296  32.295  28.477  1.00 44.00           C
ATOM    106  CB  PHE A  11       3.216  35.078  22.210  1.00 44.00           C
ATOM    107  CD1 PHE A  11       3.479  37.119  20.775  1.00 44.00           C
ATOM    108  CD2 PHE A  11       4.990  35.310  20.452  1.00 44.00           C
ATOM    109  CE1 PHE A  11       4.116  37.830  19.776  1.00 44.00           C
ATOM    110  CE2 PHE A  11       5.629  36.018  19.452  1.00 44.00           C
ATOM    111  CG  PHE A  11       3.908  35.850  21.124  1.00 44.00           C
ATOM    112  CZ  PHE A  11       5.191  37.279  19.114  1.00 44.00           C
