# Supplementary material for: De Novo Design of Protein-Binding Peptides by Quantum Computing
Source: J Chem Theory Comput. 2025 Sep 29;21(19):9993–10005. doi: 10.1021/acs.jctc.5c00768 (PMC12529961; doi:10.1021/acs.jctc.5c00768)
Supplement: Supplementary file 1 [file ct5c00768_si_001.zip › Datafile/Structure_based_validation/3BFW/bad_guess/Results/3bfw_ranked_34.pdb]

REMARK Selection 'not deleted and not hydrogen'
ATOM      1  N   PHE A   1       2.540   7.438  16.977  0.00  0.00           N
ATOM      2  CA  PHE A   1       1.936   8.734  16.690  0.00  0.00           C
ATOM      3  C   PHE A   1       1.430   9.526  17.892  0.00  0.00           C
ATOM      4  O   PHE A   1       0.551  10.372  17.745  0.00  0.00           O
ATOM      5  N   PHE A   2       1.981   9.255  19.078  0.00  0.00           N
ATOM      6  CA  PHE A   2       1.572   9.953  20.291  0.00  0.00           C
ATOM      7  C   PHE A   2       2.338  11.247  20.545  0.00  0.00           C
ATOM      8  O   PHE A   2       3.517  11.340  20.211  0.00  0.00           O
ATOM      9  N   PHE A   3       1.675  12.245  21.135  0.00  0.00           N
ATOM     10  CA  PHE A   3       2.312  13.524  21.425  0.00  0.00           C
ATOM     11  C   PHE A   3       2.463  13.614  22.940  0.00  0.00           C
ATOM     12  O   PHE A   3       1.648  13.058  23.674  0.00  0.00           O
ATOM     13  N   PHE A   4       3.500  14.310  23.411  0.00  0.00           N
ATOM     14  CA  PHE A   4       3.738  14.459  24.842  0.00  0.00           C
ATOM     15  C   PHE A   4       4.072  15.915  25.152  0.00  0.00           C
ATOM     16  O   PHE A   4       3.240  16.634  25.702  0.00  0.00           O
ATOM     17  N   LEU A   5       5.285  16.351  24.802  0.00  0.00           N
ATOM     18  CA  LEU A   5       5.707  17.725  25.051  0.00  0.00           C
ATOM     19  C   LEU A   5       5.073  18.702  24.067  0.00  0.00           C
ATOM     20  O   LEU A   5       5.264  18.571  22.860  0.00  0.00           O
ATOM     21  N   LEU A   6       4.320  19.680  24.576  0.00  0.00           N
ATOM     22  CA  LEU A   6       3.668  20.669  23.725  0.00  0.00           C
ATOM     23  C   LEU A   6       4.148  22.093  23.984  0.00  0.00           C
ATOM     24  O   LEU A   6       4.260  22.505  25.137  0.00  0.00           O
ATOM     25  N   PHE A   7       4.433  22.845  22.918  0.00  0.00           N
ATOM     26  CA  PHE A   7       4.900  24.220  23.052  0.00  0.00           C
ATOM     27  C   PHE A   7       3.870  25.177  22.460  0.00  0.00           C
ATOM     28  O   PHE A   7       4.035  25.639  21.333  0.00  0.00           O
ATOM     29  N   PHE A   8       2.810  25.476  23.215  0.00  0.00           N
ATOM     30  CA  PHE A   8       1.766  26.380  22.748  0.00  0.00           C
ATOM     31  C   PHE A   8       1.448  27.481  23.755  0.00  0.00           C
ATOM     32  O   PHE A   8       1.264  27.199  24.937  0.00  0.00           O
ATOM     33  N   LEU A   9       1.384  28.732  23.292  0.00  0.00           N
ATOM     34  CA  LEU A   9       1.087  29.860  24.169  0.00  0.00           C
ATOM     35  C   LEU A   9       0.291  31.016  23.574  0.00  0.00           C
ATOM     36  O   LEU A   9      -0.073  30.974  22.400  0.00  0.00           O
ATOM     37  N   PHE A  10       0.019  32.048  24.377  0.00  0.00           N
ATOM     38  CA  PHE A  10      -0.736  33.205  23.910  0.00  0.00           C
ATOM     39  C   PHE A  10      -0.106  33.972  22.752  0.00  0.00           C
ATOM     40  O   PHE A  10      -0.820  34.504  21.905  0.00  0.00           O
ATOM     41  N   PHE A  11       1.228  34.031  22.712  0.00  0.00           N
ATOM     42  CA  PHE A  11       1.933  34.738  21.649  0.00  0.00           C
ATOM     43  C   PHE A  11       2.355  33.704  20.610  0.00  0.00           C
ATOM     44  O   PHE A  11       1.732  32.650  20.502  0.00  0.00           O
ATOM     45  CB  PHE A   1       0.760   8.532  15.704  1.00 44.00           C
ATOM     46  CD1 PHE A   1       0.838  11.003  15.276  1.00 44.00           C
ATOM     47  CD2 PHE A   1      -1.147   9.821  14.706  1.00 44.00           C
ATOM     48  CE1 PHE A   1       0.266  12.179  14.830  1.00 44.00           C
ATOM     49  CE2 PHE A   1      -1.722  10.995  14.260  1.00 44.00           C
ATOM     50  CG  PHE A   1       0.138   9.810  15.220  1.00 44.00           C
ATOM     51  CZ  PHE A   1      -1.014  12.176  14.322  1.00 44.00           C
ATOM     52  CB  PHE A   2       1.732   9.020  21.505  1.00 44.00           C
ATOM     53  CD1 PHE A   2       4.150   8.907  20.842  1.00 44.00           C
ATOM     54  CD2 PHE A   2       3.486   7.859  22.872  1.00 44.00           C
ATOM     55  CE1 PHE A   2       5.454   8.508  21.062  1.00 44.00           C
ATOM     56  CE2 PHE A   2       4.789   7.458  23.095  1.00 44.00           C
ATOM     57  CG  PHE A   2       3.150   8.586  21.744  1.00 44.00           C
ATOM     58  CZ  PHE A   2       5.774   7.783  22.188  1.00 44.00           C
ATOM     59  CB  PHE A   3       1.510  14.688  20.879  1.00 44.00           C
ATOM     60  CD1 PHE A   3       2.394  14.018  18.628  1.00 44.00           C
ATOM     61  CD2 PHE A   3       0.566  15.539  18.716  1.00 44.00           C
ATOM     62  CE1 PHE A   3       2.375  14.075  17.248  1.00 44.00           C
ATOM     63  CE2 PHE A   3       0.545  15.599  17.336  1.00 44.00           C
ATOM     64  CG  PHE A   3       1.490  14.751  19.379  1.00 44.00           C
ATOM     65  CZ  PHE A   3       1.451  14.865  16.601  1.00 44.00           C
ATOM     66  CB  PHE A   4       4.859  13.539  25.309  1.00 44.00           C
ATOM     67  CD1 PHE A   4       4.926  11.317  24.145  1.00 44.00           C
ATOM     68  CD2 PHE A   4       3.788  11.466  26.229  1.00 44.00           C
ATOM     69  CE1 PHE A   4       4.612   9.974  24.069  1.00 44.00           C
ATOM     70  CE2 PHE A   4       3.470  10.123  26.155  1.00 44.00           C
ATOM     71  CG  PHE A   4       4.517  12.080  25.226  1.00 44.00           C
ATOM     72  CZ  PHE A   4       3.883   9.376  25.074  1.00 44.00           C
ATOM     73  CB  LEU A   5       7.234  17.833  24.982  1.00 59.00           C
ATOM     74  CD1 LEU A   5       9.513  17.149  25.780  1.00 59.00           C
ATOM     75  CD2 LEU A   5       7.750  17.641  27.430  1.00 59.00           C
ATOM     76  CG  LEU A   5       8.018  17.065  26.048  1.00 59.00           C
ATOM     77  CB  LEU A   6       2.144  20.599  23.914  1.00 59.00           C
ATOM     78  CD1 LEU A   6       1.398  22.890  23.211  1.00 59.00           C
ATOM     79  CD2 LEU A   6       1.771  21.159  21.497  1.00 59.00           C
ATOM     80  CG  LEU A   6       1.298  21.399  22.922  1.00 59.00           C
ATOM     81  CB  PHE A   7       6.253  24.404  22.373  1.00 44.00           C
ATOM     82  CD1 PHE A   7       7.225  23.195  24.346  1.00 44.00           C
ATOM     83  CD2 PHE A   7       8.584  23.477  22.413  1.00 44.00           C
ATOM     84  CE1 PHE A   7       8.257  22.528  24.975  1.00 44.00           C
ATOM     85  CE2 PHE A   7       9.619  22.810  23.040  1.00 44.00           C
ATOM     86  CG  PHE A   7       7.376  23.679  23.057  1.00 44.00           C
ATOM     87  CZ  PHE A   7       9.455  22.335  24.323  1.00 44.00           C
ATOM     88  CB  PHE A   8       0.490  25.589  22.427  1.00 44.00           C
ATOM     89  CD1 PHE A   8      -0.306  27.613  21.175  1.00 44.00           C
ATOM     90  CD2 PHE A   8      -1.918  26.000  21.854  1.00 44.00           C
ATOM     91  CE1 PHE A   8      -1.308  28.374  20.605  1.00 44.00           C
ATOM     92  CE2 PHE A   8      -2.922  26.759  21.286  1.00 44.00           C
ATOM     93  CG  PHE A   8      -0.599  26.417  21.808  1.00 44.00           C
ATOM     94  CZ  PHE A   8      -2.616  27.948  20.660  1.00 44.00           C
ATOM     95  CB  LEU A   9       2.423  30.424  24.720  1.00 59.00           C
ATOM     96  CD1 LEU A   9       4.068  29.699  22.969  1.00 59.00           C
ATOM     97  CD2 LEU A   9       2.744  31.745  22.611  1.00 59.00           C
ATOM     98  CG  LEU A   9       3.429  30.890  23.666  1.00 59.00           C
ATOM     99  CB  PHE A  10      -0.957  34.177  25.090  1.00 44.00           C
ATOM    100  CD1 PHE A  10      -1.324  33.067  27.309  1.00 44.00           C
ATOM    101  CD2 PHE A  10      -3.231  33.713  26.042  1.00 44.00           C
ATOM    102  CE1 PHE A  10      -2.150  32.574  28.301  1.00 44.00           C
ATOM    103  CE2 PHE A  10      -4.060  33.220  27.031  1.00 44.00           C
ATOM    104  CG  PHE A  10      -1.855  33.641  26.167  1.00 44.00           C
ATOM    105  CZ  PHE A  10      -3.518  32.650  28.163  1.00 44.00           C
ATOM    106  CB  PHE A  11       3.131  35.501  22.184  1.00 44.00           C
ATOM    107  CD1 PHE A  11       3.390  37.479  20.663  1.00 44.00           C
ATOM    108  CD2 PHE A  11       5.063  35.788  20.609  1.00 44.00           C
ATOM    109  CE1 PHE A  11       4.076  38.188  19.694  1.00 44.00           C
ATOM    110  CE2 PHE A  11       5.751  36.493  19.641  1.00 44.00           C
ATOM    111  CG  PHE A  11       3.876  36.270  21.131  1.00 44.00           C
ATOM    112  CZ  PHE A  11       5.256  37.695  19.183  1.00 44.00           C
