# Supplementary material for: De Novo Design of Protein-Binding Peptides by Quantum Computing
Source: J Chem Theory Comput. 2025 Sep 29;21(19):9993–10005. doi: 10.1021/acs.jctc.5c00768 (PMC12529961; doi:10.1021/acs.jctc.5c00768)
Supplement: Supplementary file 1 [file ct5c00768_si_001.zip › Datafile/Structure_based_validation/3BFW/bad_guess/Results/3bfw_ranked_20.pdb]

REMARK Selection 'not deleted and not hydrogen'
ATOM      1  N   PHE A   1       1.947  35.221  20.418  0.00  0.00           N
ATOM      2  CA  PHE A   1       3.211  34.740  20.963  0.00  0.00           C
ATOM      3  C   PHE A   1       2.983  33.535  21.871  0.00  0.00           C
ATOM      4  O   PHE A   1       3.938  32.989  22.419  0.00  0.00           O
ATOM      5  N   PHE A   2       1.724  33.120  22.030  0.00  0.00           N
ATOM      6  CA  PHE A   2       1.394  31.979  22.876  0.00  0.00           C
ATOM      7  C   PHE A   2       2.030  30.727  22.279  0.00  0.00           C
ATOM      8  O   PHE A   2       2.108  30.598  21.060  0.00  0.00           O
ATOM      9  N   PHE A   3       2.484  29.806  23.133  0.00  0.00           N
ATOM     10  CA  PHE A   3       3.109  28.573  22.670  0.00  0.00           C
ATOM     11  C   PHE A   3       2.174  27.375  22.811  0.00  0.00           C
ATOM     12  O   PHE A   3       1.684  26.856  21.811  0.00  0.00           O
ATOM     13  N   PHE A   4       1.927  26.936  24.048  0.00  0.00           N
ATOM     14  CA  PHE A   4       1.048  25.799  24.296  0.00  0.00           C
ATOM     15  C   PHE A   4       1.589  24.527  23.650  0.00  0.00           C
ATOM     16  O   PHE A   4       0.816  23.722  23.136  0.00  0.00           O
ATOM     17  N   LEU A   5       2.911  24.344  23.675  0.00  0.00           N
ATOM     18  CA  LEU A   5       3.533  23.164  23.086  0.00  0.00           C
ATOM     19  C   LEU A   5       3.056  21.885  23.768  0.00  0.00           C
ATOM     20  O   LEU A   5       3.051  21.807  24.994  0.00  0.00           O
ATOM     21  N   LEU A   6       2.657  20.885  22.978  0.00  0.00           N
ATOM     22  CA  LEU A   6       2.183  19.619  23.526  0.00  0.00           C
ATOM     23  C   LEU A   6       3.226  18.517  23.370  0.00  0.00           C
ATOM     24  O   LEU A   6       3.759  18.323  22.279  0.00  0.00           O
ATOM     25  N   PHE A   7       3.520  17.796  24.455  0.00  0.00           N
ATOM     26  CA  PHE A   7       4.503  16.720  24.417  0.00  0.00           C
ATOM     27  C   PHE A   7       3.736  15.440  24.099  0.00  0.00           C
ATOM     28  O   PHE A   7       2.792  15.096  24.807  0.00  0.00           O
ATOM     29  N   PHE A   8       4.136  14.737  23.037  0.00  0.00           N
ATOM     30  CA  PHE A   8       3.472  13.499  22.643  0.00  0.00           C
ATOM     31  C   PHE A   8       4.141  12.285  23.278  0.00  0.00           C
ATOM     32  O   PHE A   8       5.203  11.860  22.827  0.00  0.00           O
ATOM     33  N   LEU A   9       3.526  11.725  24.323  0.00  0.00           N
ATOM     34  CA  LEU A   9       4.078  10.561  25.006  0.00  0.00           C
ATOM     35  C   LEU A   9       3.284   9.292  24.712  0.00  0.00           C
ATOM     36  O   LEU A   9       3.490   8.272  25.365  0.00  0.00           O
ATOM     37  N   PHE A  10       2.378   9.352  23.732  0.00  0.00           N
ATOM     38  CA  PHE A  10       1.564   8.197  23.369  0.00  0.00           C
ATOM     39  C   PHE A  10       2.297   7.397  22.296  0.00  0.00           C
ATOM     40  O   PHE A  10       2.547   7.911  21.208  0.00  0.00           O
ATOM     41  N   PHE A  11       2.641   6.143  22.597  0.00  0.00           N
ATOM     42  CA  PHE A  11       3.344   5.290  21.645  0.00  0.00           C
ATOM     43  C   PHE A  11       3.167   3.793  21.879  0.00  0.00           C
ATOM     44  O   PHE A  11       3.588   2.987  21.053  0.00  0.00           O
ATOM     45  CB  PHE A   1       3.926  35.852  21.729  1.00 44.00           C
ATOM     46  CD1 PHE A   1       3.646  38.140  20.737  1.00 44.00           C
ATOM     47  CD2 PHE A   1       5.588  36.890  20.163  1.00 44.00           C
ATOM     48  CE1 PHE A   1       4.079  39.180  19.936  1.00 44.00           C
ATOM     49  CE2 PHE A   1       6.023  37.928  19.361  1.00 44.00           C
ATOM     50  CG  PHE A   1       4.396  36.982  20.859  1.00 44.00           C
ATOM     51  CZ  PHE A   1       5.267  39.074  19.248  1.00 44.00           C
ATOM     52  CB  PHE A   2      -0.112  31.810  23.012  1.00 44.00           C
ATOM     53  CD1 PHE A   2      -1.389  33.968  23.092  1.00 44.00           C
ATOM     54  CD2 PHE A   2      -0.795  32.931  25.150  1.00 44.00           C
ATOM     55  CE1 PHE A   2      -2.002  34.994  23.786  1.00 44.00           C
ATOM     56  CE2 PHE A   2      -1.406  33.956  25.846  1.00 44.00           C
ATOM     57  CG  PHE A   2      -0.777  32.925  23.766  1.00 44.00           C
ATOM     58  CZ  PHE A   2      -2.010  34.989  25.163  1.00 44.00           C
ATOM     59  CB  PHE A   3       4.409  28.314  23.439  1.00 44.00           C
ATOM     60  CD1 PHE A   3       4.997  26.660  21.647  1.00 44.00           C
ATOM     61  CD2 PHE A   3       6.122  26.506  23.738  1.00 44.00           C
ATOM     62  CE1 PHE A   3       5.716  25.577  21.180  1.00 44.00           C
ATOM     63  CE2 PHE A   3       6.842  25.422  23.275  1.00 44.00           C
ATOM     64  CG  PHE A   3       5.190  27.137  22.932  1.00 44.00           C
ATOM     65  CZ  PHE A   3       6.639  24.957  21.994  1.00 44.00           C
ATOM     66  CB  PHE A   4      -0.363  26.091  23.779  1.00 44.00           C
ATOM     67  CD1 PHE A   4      -1.094  28.476  24.049  1.00 44.00           C
ATOM     68  CD2 PHE A   4      -1.720  26.908  25.725  1.00 44.00           C
ATOM     69  CE1 PHE A   4      -1.747  29.477  24.742  1.00 44.00           C
ATOM     70  CE2 PHE A   4      -2.372  27.907  26.421  1.00 44.00           C
ATOM     71  CG  PHE A   4      -1.072  27.179  24.533  1.00 44.00           C
ATOM     72  CZ  PHE A   4      -2.386  29.193  25.928  1.00 44.00           C
ATOM     73  CB  LEU A   5       5.058  23.266  23.169  1.00 59.00           C
ATOM     74  CD1 LEU A   5       5.736  22.059  25.263  1.00 59.00           C
ATOM     75  CD2 LEU A   5       7.053  23.998  24.503  1.00 59.00           C
ATOM     76  CG  LEU A   5       5.652  23.411  24.571  1.00 59.00           C
ATOM     77  CB  LEU A   6       0.874  19.201  22.850  1.00 59.00           C
ATOM     78  CD1 LEU A   6       0.851  16.715  23.196  1.00 59.00           C
ATOM     79  CD2 LEU A   6       0.039  18.194  24.991  1.00 59.00           C
ATOM     80  CG  LEU A   6       0.130  18.024  23.483  1.00 59.00           C
ATOM     81  CB  PHE A   7       5.263  16.603  25.721  1.00 44.00           C
ATOM     82  CD1 PHE A   7       6.509  18.649  24.975  1.00 44.00           C
ATOM     83  CD2 PHE A   7       6.694  17.983  27.252  1.00 44.00           C
ATOM     84  CE1 PHE A   7       7.347  19.720  25.221  1.00 44.00           C
ATOM     85  CE2 PHE A   7       7.532  19.052  27.501  1.00 44.00           C
ATOM     86  CG  PHE A   7       6.174  17.766  25.988  1.00 44.00           C
ATOM     87  CZ  PHE A   7       7.859  19.922  26.484  1.00 44.00           C
ATOM     88  CB  PHE A   8       3.464  13.357  21.119  1.00 44.00           C
ATOM     89  CD1 PHE A   8       1.650  15.090  21.126  1.00 44.00           C
ATOM     90  CD2 PHE A   8       2.714  14.579  19.060  1.00 44.00           C
ATOM     91  CE1 PHE A   8       0.848  16.014  20.484  1.00 44.00           C
ATOM     92  CE2 PHE A   8       1.913  15.501  18.415  1.00 44.00           C
ATOM     93  CG  PHE A   8       2.592  14.361  20.421  1.00 44.00           C
ATOM     94  CZ  PHE A   8       0.979  16.220  19.128  1.00 44.00           C
ATOM     95  CB  LEU A   9       4.124  10.807  26.519  1.00 59.00           C
ATOM     96  CD1 LEU A   9       6.626  10.991  26.602  1.00 59.00           C
ATOM     97  CD2 LEU A   9       5.264  13.042  26.504  1.00 59.00           C
ATOM     98  CG  LEU A   9       5.311  11.619  27.039  1.00 59.00           C
ATOM     99  CB  PHE A  10       0.188   8.624  22.881  1.00 44.00           C
ATOM    100  CD1 PHE A  10       0.141   8.854  20.383  1.00 44.00           C
ATOM    101  CD2 PHE A  10       0.302  10.832  21.695  1.00 44.00           C
ATOM    102  CE1 PHE A  10       0.162   9.617  19.231  1.00 44.00           C
ATOM    103  CE2 PHE A  10       0.325  11.597  20.545  1.00 44.00           C
ATOM    104  CG  PHE A  10       0.212   9.453  21.629  1.00 44.00           C
ATOM    105  CZ  PHE A  10       0.254  10.989  19.311  1.00 44.00           C
ATOM    106  CB  PHE A  11       4.849   5.628  21.668  1.00 44.00           C
ATOM    107  CD1 PHE A  11       6.070   4.123  23.262  1.00 44.00           C
ATOM    108  CD2 PHE A  11       5.550   6.335  23.970  1.00 44.00           C
ATOM    109  CE1 PHE A  11       6.671   3.874  24.481  1.00 44.00           C
ATOM    110  CE2 PHE A  11       6.150   6.088  25.190  1.00 44.00           C
ATOM    111  CG  PHE A  11       5.501   5.357  22.992  1.00 44.00           C
ATOM    112  CZ  PHE A  11       6.711   4.856  25.446  1.00 44.00           C
