# Supplementary material for: De Novo Design of Protein-Binding Peptides by Quantum Computing
Source: J Chem Theory Comput. 2025 Sep 29;21(19):9993–10005. doi: 10.1021/acs.jctc.5c00768 (PMC12529961; doi:10.1021/acs.jctc.5c00768)
Supplement: Supplementary file 1 [file ct5c00768_si_001.zip › Datafile/Structure_based_validation/3BFW/bad_guess/Results/3bfw_ranked_21.pdb]

REMARK Selection 'not deleted and not hydrogen'
ATOM      1  N   PHE A   1       1.158  27.207  21.883  0.00  0.00           N
ATOM      2  CA  PHE A   1       2.599  27.387  22.019  0.00  0.00           C
ATOM      3  C   PHE A   1       3.387  26.081  22.030  0.00  0.00           C
ATOM      4  O   PHE A   1       3.400  25.361  21.033  0.00  0.00           O
ATOM      5  N   PHE A   2       4.044  25.773  23.151  0.00  0.00           N
ATOM      6  CA  PHE A   2       4.828  24.548  23.269  0.00  0.00           C
ATOM      7  C   PHE A   2       3.959  23.392  23.752  0.00  0.00           C
ATOM      8  O   PHE A   2       3.210  23.544  24.715  0.00  0.00           O
ATOM      9  N   PHE A   3       4.054  22.237  23.088  0.00  0.00           N
ATOM     10  CA  PHE A   3       3.269  21.068  23.466  0.00  0.00           C
ATOM     11  C   PHE A   3       4.133  19.813  23.395  0.00  0.00           C
ATOM     12  O   PHE A   3       5.174  19.818  22.741  0.00  0.00           O
ATOM     13  N   PHE A   4       3.707  18.739  24.065  0.00  0.00           N
ATOM     14  CA  PHE A   4       4.456  17.488  24.065  0.00  0.00           C
ATOM     15  C   PHE A   4       3.594  16.265  23.769  0.00  0.00           C
ATOM     16  O   PHE A   4       2.478  16.162  24.275  0.00  0.00           O
ATOM     17  N   LEU A   5       4.105  15.340  22.953  0.00  0.00           N
ATOM     18  CA  LEU A   5       3.365  14.132  22.604  0.00  0.00           C
ATOM     19  C   LEU A   5       4.128  12.877  23.015  0.00  0.00           C
ATOM     20  O   LEU A   5       5.288  12.713  22.645  0.00  0.00           O
ATOM     21  N   LEU A   6       3.482  11.992  23.779  0.00  0.00           N
ATOM     22  CA  LEU A   6       4.118  10.759  24.229  0.00  0.00           C
ATOM     23  C   LEU A   6       3.809   9.712  23.163  0.00  0.00           C
ATOM     24  O   LEU A   6       2.841   8.966  23.295  0.00  0.00           O
ATOM     25  N   PHE A   7       4.626   9.654  22.109  0.00  0.00           N
ATOM     26  CA  PHE A   7       4.423   8.691  21.032  0.00  0.00           C
ATOM     27  C   PHE A   7       4.521   7.285  21.614  0.00  0.00           C
ATOM     28  O   PHE A   7       3.863   6.369  21.126  0.00  0.00           O
ATOM     29  N   PHE A   8       5.340   7.110  22.655  0.00  0.00           N
ATOM     30  CA  PHE A   8       5.509   5.807  23.288  0.00  0.00           C
ATOM     31  C   PHE A   8       4.197   5.398  23.950  0.00  0.00           C
ATOM     32  O   PHE A   8       3.845   4.220  23.942  0.00  0.00           O
ATOM     33  N   LEU A   9       3.475   6.364  24.523  0.00  0.00           N
ATOM     34  CA  LEU A   9       2.205   6.082  25.184  0.00  0.00           C
ATOM     35  C   LEU A   9       1.108   6.000  24.128  0.00  0.00           C
ATOM     36  O   LEU A   9       0.243   5.130  24.205  0.00  0.00           O
ATOM     37  N   PHE A  10       1.139   6.901  23.143  0.00  0.00           N
ATOM     38  CA  PHE A  10       0.138   6.913  22.082  0.00  0.00           C
ATOM     39  C   PHE A  10       0.150   5.634  21.251  0.00  0.00           C
ATOM     40  O   PHE A  10      -0.908   5.125  20.888  0.00  0.00           O
ATOM     41  N   PHE A  11       1.342   5.114  20.948  0.00  0.00           N
ATOM     42  CA  PHE A  11       1.468   3.894  20.159  0.00  0.00           C
ATOM     43  C   PHE A  11       2.664   2.991  20.443  0.00  0.00           C
ATOM     44  O   PHE A  11       3.171   2.336  19.535  0.00  0.00           O
ATOM     45  CB  PHE A   1       2.903  28.175  23.306  1.00 44.00           C
ATOM     46  CD1 PHE A   1       1.220  29.948  23.868  1.00 44.00           C
ATOM     47  CD2 PHE A   1       3.175  30.586  22.671  1.00 44.00           C
ATOM     48  CE1 PHE A   1       0.778  31.257  23.844  1.00 44.00           C
ATOM     49  CE2 PHE A   1       2.736  31.896  22.645  1.00 44.00           C
ATOM     50  CG  PHE A   1       2.423  29.597  23.280  1.00 44.00           C
ATOM     51  CZ  PHE A   1       1.536  32.232  23.233  1.00 44.00           C
ATOM     52  CB  PHE A   2       6.009  24.754  24.218  1.00 44.00           C
ATOM     53  CD1 PHE A   2       7.805  23.208  23.393  1.00 44.00           C
ATOM     54  CD2 PHE A   2       6.786  22.736  25.491  1.00 44.00           C
ATOM     55  CE1 PHE A   2       8.609  22.094  23.533  1.00 44.00           C
ATOM     56  CE2 PHE A   2       7.588  21.621  25.633  1.00 44.00           C
ATOM     57  CG  PHE A   2       6.882  23.542  24.370  1.00 44.00           C
ATOM     58  CZ  PHE A   2       8.501  21.299  24.653  1.00 44.00           C
ATOM     59  CB  PHE A   3       2.043  20.923  22.569  1.00 44.00           C
ATOM     60  CD1 PHE A   3       0.301  19.817  23.996  1.00 44.00           C
ATOM     61  CD2 PHE A   3       1.216  18.588  22.175  1.00 44.00           C
ATOM     62  CE1 PHE A   3      -0.502  18.740  24.319  1.00 44.00           C
ATOM     63  CE2 PHE A   3       0.415  17.509  22.496  1.00 44.00           C
ATOM     64  CG  PHE A   3       1.171  19.753  22.920  1.00 44.00           C
ATOM     65  CZ  PHE A   3      -0.445  17.585  23.570  1.00 44.00           C
ATOM     66  CB  PHE A   4       5.159  17.302  25.420  1.00 44.00           C
ATOM     67  CD1 PHE A   4       6.003  19.424  26.459  1.00 44.00           C
ATOM     68  CD2 PHE A   4       7.517  18.121  25.166  1.00 44.00           C
ATOM     69  CE1 PHE A   4       7.004  20.344  26.705  1.00 44.00           C
ATOM     70  CE2 PHE A   4       8.520  19.040  25.409  1.00 44.00           C
ATOM     71  CG  PHE A   4       6.247  18.302  25.686  1.00 44.00           C
ATOM     72  CZ  PHE A   4       8.263  20.152  26.180  1.00 44.00           C
ATOM     73  CB  LEU A   5       3.070  14.100  21.103  1.00 59.00           C
ATOM     74  CD1 LEU A   5       2.049  15.127  19.053  1.00 59.00           C
ATOM     75  CD2 LEU A   5       0.746  15.045  21.142  1.00 59.00           C
ATOM     76  CG  LEU A   5       2.147  15.197  20.569  1.00 59.00           C
ATOM     77  CB  LEU A   6       3.626  10.330  25.593  1.00 59.00           C
ATOM     78  CD1 LEU A   6       5.791  10.885  26.735  1.00 59.00           C
ATOM     79  CD2 LEU A   6       3.942  12.512  26.792  1.00 59.00           C
ATOM     80  CG  LEU A   6       4.278  11.029  26.788  1.00 59.00           C
ATOM     81  CB  PHE A   7       5.436   8.889  19.915  1.00 44.00           C
ATOM     82  CD1 PHE A   7       4.265   8.153  17.821  1.00 44.00           C
ATOM     83  CD2 PHE A   7       6.081   6.839  18.620  1.00 44.00           C
ATOM     84  CE1 PHE A   7       4.101   7.282  16.762  1.00 44.00           C
ATOM     85  CE2 PHE A   7       5.918   5.965  17.562  1.00 44.00           C
ATOM     86  CG  PHE A   7       5.257   7.941  18.764  1.00 44.00           C
ATOM     87  CZ  PHE A   7       4.927   6.188  16.632  1.00 44.00           C
ATOM     88  CB  PHE A   8       6.641   5.834  24.306  1.00 44.00           C
ATOM     89  CD1 PHE A   8       7.577   3.506  24.321  1.00 44.00           C
ATOM     90  CD2 PHE A   8       6.426   4.271  26.257  1.00 44.00           C
ATOM     91  CE1 PHE A   8       7.802   2.289  24.935  1.00 44.00           C
ATOM     92  CE2 PHE A   8       6.648   3.056  26.874  1.00 44.00           C
ATOM     93  CG  PHE A   8       6.885   4.512  24.974  1.00 44.00           C
ATOM     94  CZ  PHE A   8       7.338   2.063  26.212  1.00 44.00           C
ATOM     95  CB  LEU A   9       1.877   7.144  26.224  1.00 59.00           C
ATOM     96  CD1 LEU A   9       3.168   9.140  25.418  1.00 59.00           C
ATOM     97  CD2 LEU A   9       0.954   8.660  24.451  1.00 59.00           C
ATOM     98  CG  LEU A   9       1.784   8.586  25.722  1.00 59.00           C
ATOM     99  CB  PHE A  10       0.355   8.126  21.167  1.00 44.00           C
ATOM    100  CD1 PHE A  10       1.140  10.195  22.349  1.00 44.00           C
ATOM    101  CD2 PHE A  10      -1.191   9.942  21.946  1.00 44.00           C
ATOM    102  CE1 PHE A  10       0.902  11.410  22.963  1.00 44.00           C
ATOM    103  CE2 PHE A  10      -1.433  11.156  22.560  1.00 44.00           C
ATOM    104  CG  PHE A  10       0.096   9.446  21.834  1.00 44.00           C
ATOM    105  CZ  PHE A  10      -0.384  11.891  23.068  1.00 44.00           C
ATOM    106  CB  PHE A  11       1.500   4.280  18.656  1.00 44.00           C
ATOM    107  CD1 PHE A  11       3.869   4.542  17.870  1.00 44.00           C
ATOM    108  CD2 PHE A  11       2.619   6.506  18.360  1.00 44.00           C
ATOM    109  CE1 PHE A  11       4.959   5.320  17.533  1.00 44.00           C
ATOM    110  CE2 PHE A  11       3.708   7.287  18.025  1.00 44.00           C
ATOM    111  CG  PHE A  11       2.686   5.126  18.290  1.00 44.00           C
ATOM    112  CZ  PHE A  11       4.879   6.693  17.610  1.00 44.00           C
