# Supplementary material for: De Novo Design of Protein-Binding Peptides by Quantum Computing
Source: J Chem Theory Comput. 2025 Sep 29;21(19):9993–10005. doi: 10.1021/acs.jctc.5c00768 (PMC12529961; doi:10.1021/acs.jctc.5c00768)
Supplement: Supplementary file 1 [file ct5c00768_si_001.zip › Datafile/Structure_based_validation/3BFW/bad_guess/Results/3bfw_ranked_35.pdb]

REMARK Selection 'not deleted and not hydrogen'
ATOM      1  N   PHE A   1       6.034  36.369  17.973  0.00  0.00           N
ATOM      2  CA  PHE A   1       6.713  36.680  19.227  0.00  0.00           C
ATOM      3  C   PHE A   1       5.851  36.102  20.345  0.00  0.00           C
ATOM      4  O   PHE A   1       6.380  35.655  21.361  0.00  0.00           O
ATOM      5  N   PHE A   2       4.528  36.110  20.163  0.00  0.00           N
ATOM      6  CA  PHE A   2       3.613  35.583  21.169  0.00  0.00           C
ATOM      7  C   PHE A   2       3.354  34.093  20.969  0.00  0.00           C
ATOM      8  O   PHE A   2       3.518  33.582  19.863  0.00  0.00           O
ATOM      9  N   PHE A   3       2.952  33.395  22.034  0.00  0.00           N
ATOM     10  CA  PHE A   3       2.676  31.965  21.955  0.00  0.00           C
ATOM     11  C   PHE A   3       1.367  31.710  21.214  0.00  0.00           C
ATOM     12  O   PHE A   3       0.515  32.594  21.148  0.00  0.00           O
ATOM     13  N   PHE A   4       1.204  30.507  20.657  0.00  0.00           N
ATOM     14  CA  PHE A   4      -0.009  30.159  19.926  0.00  0.00           C
ATOM     15  C   PHE A   4      -1.046  29.512  20.839  0.00  0.00           C
ATOM     16  O   PHE A   4      -0.724  29.127  21.961  0.00  0.00           O
ATOM     17  N   LEU A   5      -2.288  29.392  20.363  0.00  0.00           N
ATOM     18  CA  LEU A   5      -3.356  28.789  21.152  0.00  0.00           C
ATOM     19  C   LEU A   5      -3.574  27.321  20.799  0.00  0.00           C
ATOM     20  O   LEU A   5      -4.500  26.696  21.312  0.00  0.00           O
ATOM     21  N   LEU A   6      -2.727  26.770  19.927  0.00  0.00           N
ATOM     22  CA  LEU A   6      -2.845  25.374  19.520  0.00  0.00           C
ATOM     23  C   LEU A   6      -2.169  24.445  20.523  0.00  0.00           C
ATOM     24  O   LEU A   6      -1.375  24.899  21.344  0.00  0.00           O
ATOM     25  N   PHE A   7      -2.480  23.148  20.460  0.00  0.00           N
ATOM     26  CA  PHE A   7      -1.892  22.173  21.371  0.00  0.00           C
ATOM     27  C   PHE A   7      -0.369  22.137  21.289  0.00  0.00           C
ATOM     28  O   PHE A   7       0.183  21.691  20.286  0.00  0.00           O
ATOM     29  N   PHE A   8       0.311  22.603  22.340  0.00  0.00           N
ATOM     30  CA  PHE A   8       1.769  22.615  22.366  0.00  0.00           C
ATOM     31  C   PHE A   8       2.191  21.421  23.216  0.00  0.00           C
ATOM     32  O   PHE A   8       3.358  21.310  23.586  0.00  0.00           O
ATOM     33  N   LEU A   9       1.248  20.527  23.525  0.00  0.00           N
ATOM     34  CA  LEU A   9       1.544  19.349  24.332  0.00  0.00           C
ATOM     35  C   LEU A   9       2.563  18.456  23.631  0.00  0.00           C
ATOM     36  O   LEU A   9       2.453  18.221  22.430  0.00  0.00           O
ATOM     37  N   PHE A  10       3.553  17.957  24.376  0.00  0.00           N
ATOM     38  CA  PHE A  10       4.580  17.092  23.808  0.00  0.00           C
ATOM     39  C   PHE A  10       4.119  15.643  23.685  0.00  0.00           C
ATOM     40  O   PHE A  10       3.436  15.137  24.572  0.00  0.00           O
ATOM     41  N   PHE A  11       4.490  14.975  22.590  0.00  0.00           N
ATOM     42  CA  PHE A  11       4.105  13.586  22.372  0.00  0.00           C
ATOM     43  C   PHE A  11       5.098  12.670  23.080  0.00  0.00           C
ATOM     44  O   PHE A  11       5.111  11.467  22.832  0.00  0.00           O
ATOM     45  CB  PHE A   1       6.923  38.169  19.401  1.00 44.00           C
ATOM     46  CD1 PHE A   1       4.428  38.370  19.234  1.00 44.00           C
ATOM     47  CD2 PHE A   1       5.684  40.322  19.758  1.00 44.00           C
ATOM     48  CE1 PHE A   1       3.260  39.106  19.293  1.00 44.00           C
ATOM     49  CE2 PHE A   1       4.519  41.060  19.817  1.00 44.00           C
ATOM     50  CG  PHE A   1       5.655  38.969  19.465  1.00 44.00           C
ATOM     51  CZ  PHE A   1       3.305  40.452  19.584  1.00 44.00           C
ATOM     52  CB  PHE A   2       2.289  36.352  21.140  1.00 44.00           C
ATOM     53  CD1 PHE A   2       2.521  38.800  20.640  1.00 44.00           C
ATOM     54  CD2 PHE A   2       2.410  38.119  22.917  1.00 44.00           C
ATOM     55  CE1 PHE A   2       2.631  40.118  21.039  1.00 44.00           C
ATOM     56  CE2 PHE A   2       2.521  39.436  23.320  1.00 44.00           C
ATOM     57  CG  PHE A   2       2.410  37.785  21.574  1.00 44.00           C
ATOM     58  CZ  PHE A   2       2.632  40.437  22.379  1.00 44.00           C
ATOM     59  CB  PHE A   3       2.623  31.348  23.352  1.00 44.00           C
ATOM     60  CD1 PHE A   3       3.390  28.976  23.062  1.00 44.00           C
ATOM     61  CD2 PHE A   3       1.114  29.364  23.641  1.00 44.00           C
ATOM     62  CE1 PHE A   3       3.157  27.614  23.061  1.00 44.00           C
ATOM     63  CE2 PHE A   3       0.879  28.003  23.640  1.00 44.00           C
ATOM     64  CG  PHE A   3       2.370  29.868  23.351  1.00 44.00           C
ATOM     65  CZ  PHE A   3       1.902  27.127  23.350  1.00 44.00           C
ATOM     66  CB  PHE A   4       0.320  29.222  18.761  1.00 44.00           C
ATOM     67  CD1 PHE A   4      -1.950  29.768  17.842  1.00 44.00           C
ATOM     68  CD2 PHE A   4      -0.860  27.801  17.063  1.00 44.00           C
ATOM     69  CE1 PHE A   4      -3.029  29.494  17.023  1.00 44.00           C
ATOM     70  CE2 PHE A   4      -1.938  27.524  16.245  1.00 44.00           C
ATOM     71  CG  PHE A   4      -0.853  28.924  17.872  1.00 44.00           C
ATOM     72  CZ  PHE A   4      -3.024  28.371  16.225  1.00 44.00           C
ATOM     73  CB  LEU A   5      -4.662  29.569  20.959  1.00 59.00           C
ATOM     74  CD1 LEU A   5      -4.330  30.657  18.722  1.00 59.00           C
ATOM     75  CD2 LEU A   5      -5.125  28.328  18.828  1.00 59.00           C
ATOM     76  CG  LEU A   5      -5.177  29.680  19.523  1.00 59.00           C
ATOM     77  CB  LEU A   6      -2.244  25.170  18.127  1.00 59.00           C
ATOM     78  CD1 LEU A   6      -2.135  23.889  15.971  1.00 59.00           C
ATOM     79  CD2 LEU A   6      -1.946  22.679  18.109  1.00 59.00           C
ATOM     80  CG  LEU A   6      -2.604  23.863  17.418  1.00 59.00           C
ATOM     81  CB  PHE A   7      -2.458  20.775  21.083  1.00 44.00           C
ATOM     82  CD1 PHE A   7      -0.977  19.522  19.492  1.00 44.00           C
ATOM     83  CD2 PHE A   7      -2.964  20.515  18.640  1.00 44.00           C
ATOM     84  CE1 PHE A   7      -0.673  19.048  18.230  1.00 44.00           C
ATOM     85  CE2 PHE A   7      -2.662  20.045  17.377  1.00 44.00           C
ATOM     86  CG  PHE A   7      -2.127  20.262  19.712  1.00 44.00           C
ATOM     87  CZ  PHE A   7      -1.515  19.310  17.172  1.00 44.00           C
ATOM     88  CB  PHE A   8       2.316  23.913  22.918  1.00 44.00           C
ATOM     89  CD1 PHE A   8       4.526  24.235  21.774  1.00 44.00           C
ATOM     90  CD2 PHE A   8       4.520  23.773  24.108  1.00 44.00           C
ATOM     91  CE1 PHE A   8       5.906  24.292  21.788  1.00 44.00           C
ATOM     92  CE2 PHE A   8       5.900  23.828  24.126  1.00 44.00           C
ATOM     93  CG  PHE A   8       3.816  23.974  22.934  1.00 44.00           C
ATOM     94  CZ  PHE A   8       6.594  24.088  22.964  1.00 44.00           C
ATOM     95  CB  LEU A   9       0.267  18.563  24.627  1.00 59.00           C
ATOM     96  CD1 LEU A   9       0.100  16.788  22.861  1.00 59.00           C
ATOM     97  CD2 LEU A   9      -1.961  17.766  23.792  1.00 59.00           C
ATOM     98  CG  LEU A   9      -0.519  18.063  23.413  1.00 59.00           C
ATOM     99  CB  PHE A  10       5.856  17.159  24.658  1.00 44.00           C
ATOM    100  CD1 PHE A  10       6.251  19.404  23.610  1.00 44.00           C
ATOM    101  CD2 PHE A  10       7.523  18.817  25.534  1.00 44.00           C
ATOM    102  CE1 PHE A  10       6.896  20.625  23.556  1.00 44.00           C
ATOM    103  CE2 PHE A  10       8.170  20.036  25.482  1.00 44.00           C
ATOM    104  CG  PHE A  10       6.557  18.485  24.599  1.00 44.00           C
ATOM    105  CZ  PHE A  10       7.856  20.941  24.492  1.00 44.00           C
ATOM    106  CB  PHE A  11       4.040  13.262  20.885  1.00 44.00           C
ATOM    107  CD1 PHE A  11       1.882  14.543  20.868  1.00 44.00           C
ATOM    108  CD2 PHE A  11       2.907  14.031  18.782  1.00 44.00           C
ATOM    109  CE1 PHE A  11       0.853  15.183  20.205  1.00 44.00           C
ATOM    110  CE2 PHE A  11       1.879  14.670  18.117  1.00 44.00           C
ATOM    111  CG  PHE A  11       2.921  13.958  20.164  1.00 44.00           C
ATOM    112  CZ  PHE A  11       0.851  15.247  18.829  1.00 44.00           C
