# Supplementary material for: De Novo Design of Protein-Binding Peptides by Quantum Computing
Source: J Chem Theory Comput. 2025 Sep 29;21(19):9993–10005. doi: 10.1021/acs.jctc.5c00768 (PMC12529961; doi:10.1021/acs.jctc.5c00768)
Supplement: Supplementary file 1 [file ct5c00768_si_001.zip › Datafile/Structure_based_validation/3BFW/bad_guess/Results/3bfw_ranked_4.pdb]

REMARK Selection 'not deleted and not hydrogen'
ATOM      1  N   PHE A   1      -1.942  30.168  25.873  0.00  0.00           N
ATOM      2  CA  PHE A   1      -1.898  31.321  24.979  0.00  0.00           C
ATOM      3  C   PHE A   1      -1.386  30.970  23.586  0.00  0.00           C
ATOM      4  O   PHE A   1      -1.108  29.805  23.308  0.00  0.00           O
ATOM      5  N   PHE A   2      -1.259  31.971  22.712  0.00  0.00           N
ATOM      6  CA  PHE A   2      -0.778  31.746  21.353  0.00  0.00           C
ATOM      7  C   PHE A   2       0.674  31.287  21.278  0.00  0.00           C
ATOM      8  O   PHE A   2       1.111  30.791  20.242  0.00  0.00           O
ATOM      9  N   PHE A   3       1.424  31.449  22.372  0.00  0.00           N
ATOM     10  CA  PHE A   3       2.824  31.045  22.409  0.00  0.00           C
ATOM     11  C   PHE A   3       3.006  29.712  23.128  0.00  0.00           C
ATOM     12  O   PHE A   3       4.124  29.361  23.500  0.00  0.00           O
ATOM     13  N   PHE A   4       1.914  28.970  23.325  0.00  0.00           N
ATOM     14  CA  PHE A   4       1.975  27.680  24.002  0.00  0.00           C
ATOM     15  C   PHE A   4       2.550  26.531  23.180  0.00  0.00           C
ATOM     16  O   PHE A   4       2.082  26.271  22.074  0.00  0.00           O
ATOM     17  N   LEU A   5       3.561  25.843  23.716  0.00  0.00           N
ATOM     18  CA  LEU A   5       4.184  24.725  23.016  0.00  0.00           C
ATOM     19  C   LEU A   5       3.605  23.385  23.458  0.00  0.00           C
ATOM     20  O   LEU A   5       3.355  23.184  24.644  0.00  0.00           O
ATOM     21  N   LEU A   6       3.391  22.470  22.510  0.00  0.00           N
ATOM     22  CA  LEU A   6       2.840  21.156  22.822  0.00  0.00           C
ATOM     23  C   LEU A   6       3.965  20.137  22.973  0.00  0.00           C
ATOM     24  O   LEU A   6       4.643  19.819  21.998  0.00  0.00           O
ATOM     25  N   PHE A   7       4.165  19.624  24.190  0.00  0.00           N
ATOM     26  CA  PHE A   7       5.213  18.642  24.445  0.00  0.00           C
ATOM     27  C   PHE A   7       4.583  17.287  24.753  0.00  0.00           C
ATOM     28  O   PHE A   7       5.087  16.552  25.599  0.00  0.00           O
ATOM     29  N   PHE A   8       3.484  16.956  24.071  0.00  0.00           N
ATOM     30  CA  PHE A   8       2.801  15.685  24.287  0.00  0.00           C
ATOM     31  C   PHE A   8       3.655  14.432  24.125  0.00  0.00           C
ATOM     32  O   PHE A   8       4.458  14.349  23.198  0.00  0.00           O
ATOM     33  N   LEU A   9       3.486  13.457  25.022  0.00  0.00           N
ATOM     34  CA  LEU A   9       4.251  12.217  24.961  0.00  0.00           C
ATOM     35  C   LEU A   9       3.838  11.423  23.726  0.00  0.00           C
ATOM     36  O   LEU A   9       2.659  11.392  23.380  0.00  0.00           O
ATOM     37  N   PHE A  10       4.802  10.782  23.061  0.00  0.00           N
ATOM     38  CA  PHE A  10       4.517   9.993  21.867  0.00  0.00           C
ATOM     39  C   PHE A  10       4.712   8.506  22.144  0.00  0.00           C
ATOM     40  O   PHE A  10       4.874   7.722  21.210  0.00  0.00           O
ATOM     41  N   PHE A  11       4.698   8.115  23.420  0.00  0.00           N
ATOM     42  CA  PHE A  11       4.875   6.716  23.796  0.00  0.00           C
ATOM     43  C   PHE A  11       3.632   6.242  24.543  0.00  0.00           C
ATOM     44  O   PHE A  11       2.610   6.926  24.535  0.00  0.00           O
ATOM     45  CB  PHE A   1      -1.020  32.424  25.588  1.00 44.00           C
ATOM     46  CD1 PHE A   1      -1.169  32.615  28.085  1.00 44.00           C
ATOM     47  CD2 PHE A   1      -2.543  34.037  26.761  1.00 44.00           C
ATOM     48  CE1 PHE A   1      -1.692  33.179  29.233  1.00 44.00           C
ATOM     49  CE2 PHE A   1      -3.069  34.602  27.907  1.00 44.00           C
ATOM     50  CG  PHE A   1      -1.589  33.036  26.835  1.00 44.00           C
ATOM     51  CZ  PHE A   1      -2.642  34.172  29.145  1.00 44.00           C
ATOM     52  CB  PHE A   2      -0.947  33.033  20.524  1.00 44.00           C
ATOM     53  CD1 PHE A   2       0.531  34.095  22.251  1.00 44.00           C
ATOM     54  CD2 PHE A   2      -0.085  35.382  20.347  1.00 44.00           C
ATOM     55  CE1 PHE A   2       1.263  35.163  22.735  1.00 44.00           C
ATOM     56  CE2 PHE A   2       0.645  36.451  20.829  1.00 44.00           C
ATOM     57  CG  PHE A   2      -0.152  34.193  21.051  1.00 44.00           C
ATOM     58  CZ  PHE A   2       1.320  36.341  22.025  1.00 44.00           C
ATOM     59  CB  PHE A   3       3.673  32.125  23.087  1.00 44.00           C
ATOM     60  CD1 PHE A   3       3.432  33.428  20.956  1.00 44.00           C
ATOM     61  CD2 PHE A   3       4.233  34.562  22.888  1.00 44.00           C
ATOM     62  CE1 PHE A   3       3.533  34.598  20.228  1.00 44.00           C
ATOM     63  CE2 PHE A   3       4.336  35.733  22.162  1.00 44.00           C
ATOM     64  CG  PHE A   3       3.783  33.396  22.295  1.00 44.00           C
ATOM     65  CZ  PHE A   3       3.985  35.751  20.830  1.00 44.00           C
ATOM     66  CB  PHE A   4       0.557  27.290  24.477  1.00 44.00           C
ATOM     67  CD1 PHE A   4      -0.067  27.444  22.052  1.00 44.00           C
ATOM     68  CD2 PHE A   4      -1.698  26.643  23.588  1.00 44.00           C
ATOM     69  CE1 PHE A   4      -0.968  27.291  21.016  1.00 44.00           C
ATOM     70  CE2 PHE A   4      -2.602  26.490  22.555  1.00 44.00           C
ATOM     71  CG  PHE A   4      -0.422  27.123  23.351  1.00 44.00           C
ATOM     72  CZ  PHE A   4      -2.236  26.814  21.266  1.00 44.00           C
ATOM     73  CB  LEU A   5       5.700  24.737  23.238  1.00 59.00           C
ATOM     74  CD1 LEU A   5       7.926  25.884  23.069  1.00 59.00           C
ATOM     75  CD2 LEU A   5       6.392  25.931  21.142  1.00 59.00           C
ATOM     76  CG  LEU A   5       6.461  25.932  22.661  1.00 59.00           C
ATOM     77  CB  LEU A   6       1.858  20.709  21.743  1.00 59.00           C
ATOM     78  CD1 LEU A   6      -0.159  20.976  23.213  1.00 59.00           C
ATOM     79  CD2 LEU A   6       0.444  22.780  21.646  1.00 59.00           C
ATOM     80  CG  LEU A   6       0.439  21.272  21.845  1.00 59.00           C
ATOM     81  CB  PHE A   7       6.112  19.089  25.593  1.00 44.00           C
ATOM     82  CD1 PHE A   7       8.365  18.103  25.094  1.00 44.00           C
ATOM     83  CD2 PHE A   7       7.157  17.267  26.966  1.00 44.00           C
ATOM     84  CE1 PHE A   7       9.396  17.225  25.368  1.00 44.00           C
ATOM     85  CE2 PHE A   7       8.186  16.388  27.241  1.00 44.00           C
ATOM     86  CG  PHE A   7       7.232  18.134  25.890  1.00 44.00           C
ATOM     87  CZ  PHE A   7       9.307  16.367  26.441  1.00 44.00           C
ATOM     88  CB  PHE A   8       1.596  15.590  23.322  1.00 44.00           C
ATOM     89  CD1 PHE A   8       0.434  17.212  24.843  1.00 44.00           C
ATOM     90  CD2 PHE A   8      -0.496  16.820  22.688  1.00 44.00           C
ATOM     91  CE1 PHE A   8      -0.584  18.104  25.121  1.00 44.00           C
ATOM     92  CE2 PHE A   8      -1.516  17.711  22.963  1.00 44.00           C
ATOM     93  CG  PHE A   8       0.490  16.558  23.623  1.00 44.00           C
ATOM     94  CZ  PHE A   8      -1.559  18.354  24.181  1.00 44.00           C
ATOM     95  CB  LEU A   9       4.050  11.388  26.224  1.00 59.00           C
ATOM     96  CD1 LEU A   9       4.592   9.066  25.440  1.00 59.00           C
ATOM     97  CD2 LEU A   9       6.421  10.573  26.114  1.00 59.00           C
ATOM     98  CG  LEU A   9       4.978  10.184  26.397  1.00 59.00           C
ATOM     99  CB  PHE A  10       5.404  10.436  20.704  1.00 44.00           C
ATOM    100  CD1 PHE A  10       4.058   9.995  18.633  1.00 44.00           C
ATOM    101  CD2 PHE A  10       6.000   8.675  19.019  1.00 44.00           C
ATOM    102  CE1 PHE A  10       3.823   9.306  17.459  1.00 44.00           C
ATOM    103  CE2 PHE A  10       5.767   7.984  17.846  1.00 44.00           C
ATOM    104  CG  PHE A  10       5.149   9.686  19.428  1.00 44.00           C
ATOM    105  CZ  PHE A  10       4.677   8.300  17.065  1.00 44.00           C
ATOM    106  CB  PHE A  11       6.122   6.529  24.649  1.00 44.00           C
ATOM    107  CD1 PHE A  11       6.927   4.206  24.145  1.00 44.00           C
ATOM    108  CD2 PHE A  11       6.062   4.655  26.316  1.00 44.00           C
ATOM    109  CE1 PHE A  11       7.160   2.894  24.509  1.00 44.00           C
ATOM    110  CE2 PHE A  11       6.293   3.344  26.683  1.00 44.00           C
ATOM    111  CG  PHE A  11       6.374   5.103  25.044  1.00 44.00           C
ATOM    112  CZ  PHE A  11       6.843   2.462  25.778  1.00 44.00           C
