# Supplementary material for: De Novo Design of Protein-Binding Peptides by Quantum Computing
Source: J Chem Theory Comput. 2025 Sep 29;21(19):9993–10005. doi: 10.1021/acs.jctc.5c00768 (PMC12529961; doi:10.1021/acs.jctc.5c00768)
Supplement: Supplementary file 1 [file ct5c00768_si_001.zip › Datafile/Structure_based_validation/3BFW/bad_guess/Results/3bfw_ranked_31.pdb]

REMARK Selection 'not deleted and not hydrogen'
ATOM      1  N   PHE A   1       1.747  39.263  21.850  0.00  0.00           N
ATOM      2  CA  PHE A   1       2.578  39.104  20.662  0.00  0.00           C
ATOM      3  C   PHE A   1       2.960  37.637  20.498  0.00  0.00           C
ATOM      4  O   PHE A   1       2.282  36.899  19.786  0.00  0.00           O
ATOM      5  N   PHE A   2       4.043  37.211  21.154  0.00  0.00           N
ATOM      6  CA  PHE A   2       4.497  35.828  21.068  0.00  0.00           C
ATOM      7  C   PHE A   2       3.812  34.855  22.022  0.00  0.00           C
ATOM      8  O   PHE A   2       4.333  34.579  23.100  0.00  0.00           O
ATOM      9  N   PHE A   3       2.646  34.334  21.630  0.00  0.00           N
ATOM     10  CA  PHE A   3       1.907  33.394  22.464  0.00  0.00           C
ATOM     11  C   PHE A   3       2.132  31.948  22.032  0.00  0.00           C
ATOM     12  O   PHE A   3       2.112  31.652  20.839  0.00  0.00           O
ATOM     13  N   PHE A   4       2.345  31.049  22.996  0.00  0.00           N
ATOM     14  CA  PHE A   4       2.572  29.640  22.694  0.00  0.00           C
ATOM     15  C   PHE A   4       1.236  28.931  22.893  0.00  0.00           C
ATOM     16  O   PHE A   4       0.572  29.143  23.905  0.00  0.00           O
ATOM     17  N   LEU A   5       0.841  28.092  21.932  0.00  0.00           N
ATOM     18  CA  LEU A   5      -0.419  27.363  22.022  0.00  0.00           C
ATOM     19  C   LEU A   5      -0.329  26.057  22.804  0.00  0.00           C
ATOM     20  O   LEU A   5       0.767  25.551  23.033  0.00  0.00           O
ATOM     21  N   LEU A   6      -1.476  25.510  23.214  0.00  0.00           N
ATOM     22  CA  LEU A   6      -1.504  24.262  23.970  0.00  0.00           C
ATOM     23  C   LEU A   6      -1.285  23.017  23.116  0.00  0.00           C
ATOM     24  O   LEU A   6      -1.055  21.936  23.653  0.00  0.00           O
ATOM     25  N   PHE A   7      -1.354  23.165  21.791  0.00  0.00           N
ATOM     26  CA  PHE A   7      -1.160  22.041  20.883  0.00  0.00           C
ATOM     27  C   PHE A   7       0.131  21.321  21.261  0.00  0.00           C
ATOM     28  O   PHE A   7       0.335  20.175  20.867  0.00  0.00           O
ATOM     29  N   PHE A   8       1.002  21.989  22.021  0.00  0.00           N
ATOM     30  CA  PHE A   8       2.267  21.396  22.440  0.00  0.00           C
ATOM     31  C   PHE A   8       2.050  20.208  23.372  0.00  0.00           C
ATOM     32  O   PHE A   8       2.976  19.434  23.608  0.00  0.00           O
ATOM     33  N   LEU A   9       0.833  20.060  23.900  0.00  0.00           N
ATOM     34  CA  LEU A   9       0.517  18.960  24.804  0.00  0.00           C
ATOM     35  C   LEU A   9       0.985  17.609  24.271  0.00  0.00           C
ATOM     36  O   LEU A   9       1.132  16.662  25.041  0.00  0.00           O
ATOM     37  N   PHE A  10       1.218  17.516  22.960  0.00  0.00           N
ATOM     38  CA  PHE A  10       1.668  16.272  22.347  0.00  0.00           C
ATOM     39  C   PHE A  10       3.037  15.923  22.921  0.00  0.00           C
ATOM     40  O   PHE A  10       3.494  14.791  22.780  0.00  0.00           O
ATOM     41  N   PHE A  11       3.693  16.890  23.568  0.00  0.00           N
ATOM     42  CA  PHE A  11       5.008  16.665  24.156  0.00  0.00           C
ATOM     43  C   PHE A  11       4.956  15.633  25.278  0.00  0.00           C
ATOM     44  O   PHE A  11       5.662  15.770  26.274  0.00  0.00           O
ATOM     45  CB  PHE A   1       3.825  39.977  20.747  1.00 44.00           C
ATOM     46  CD1 PHE A   1       2.310  41.907  20.223  1.00 44.00           C
ATOM     47  CD2 PHE A   1       4.494  42.377  21.043  1.00 44.00           C
ATOM     48  CE1 PHE A   1       2.046  43.262  20.152  1.00 44.00           C
ATOM     49  CE2 PHE A   1       4.233  43.731  20.972  1.00 44.00           C
ATOM     50  CG  PHE A   1       3.538  41.449  20.669  1.00 44.00           C
ATOM     51  CZ  PHE A   1       3.007  44.174  20.526  1.00 44.00           C
ATOM     52  CB  PHE A   2       6.021  35.777  21.314  1.00 44.00           C
ATOM     53  CD1 PHE A   2       7.297  37.732  20.395  1.00 44.00           C
ATOM     54  CD2 PHE A   2       7.153  35.757  19.075  1.00 44.00           C
ATOM     55  CE1 PHE A   2       8.050  38.337  19.406  1.00 44.00           C
ATOM     56  CE2 PHE A   2       7.904  36.360  18.085  1.00 44.00           C
ATOM     57  CG  PHE A   2       6.838  36.435  20.240  1.00 44.00           C
ATOM     58  CZ  PHE A   2       8.353  37.651  18.251  1.00 44.00           C
ATOM     59  CB  PHE A   3       0.410  33.720  22.432  1.00 44.00           C
ATOM     60  CD1 PHE A   3      -0.481  32.992  24.662  1.00 44.00           C
ATOM     61  CD2 PHE A   3      -1.164  31.789  22.727  1.00 44.00           C
ATOM     62  CE1 PHE A   3      -1.251  32.160  25.452  1.00 44.00           C
ATOM     63  CE2 PHE A   3      -1.935  30.954  23.513  1.00 44.00           C
ATOM     64  CG  PHE A   3      -0.427  32.815  23.290  1.00 44.00           C
ATOM     65  CZ  PHE A   3      -1.979  31.140  24.877  1.00 44.00           C
ATOM     66  CB  PHE A   4       3.654  29.042  23.568  1.00 44.00           C
ATOM     67  CD1 PHE A   4       3.735  27.141  21.932  1.00 44.00           C
ATOM     68  CD2 PHE A   4       4.635  26.797  24.108  1.00 44.00           C
ATOM     69  CE1 PHE A   4       4.068  25.844  21.590  1.00 44.00           C
ATOM     70  CE2 PHE A   4       4.968  25.500  23.769  1.00 44.00           C
ATOM     71  CG  PHE A   4       4.014  27.633  23.196  1.00 44.00           C
ATOM     72  CZ  PHE A   4       4.684  25.023  22.508  1.00 44.00           C
ATOM     73  CB  LEU A   5      -0.948  27.070  20.606  1.00 59.00           C
ATOM     74  CD1 LEU A   5      -1.040  29.487  19.938  1.00 59.00           C
ATOM     75  CD2 LEU A   5      -2.131  27.797  18.515  1.00 59.00           C
ATOM     76  CG  LEU A   5      -1.793  28.165  19.951  1.00 59.00           C
ATOM     77  CB  LEU A   6      -2.846  24.138  24.715  1.00 59.00           C
ATOM     78  CD1 LEU A   6      -2.543  26.275  25.995  1.00 59.00           C
ATOM     79  CD2 LEU A   6      -4.340  24.719  26.645  1.00 59.00           C
ATOM     80  CG  LEU A   6      -2.927  24.806  26.089  1.00 59.00           C
ATOM     81  CB  PHE A   7      -1.118  22.504  19.434  1.00 44.00           C
ATOM     82  CD1 PHE A   7      -1.474  20.104  18.794  1.00 44.00           C
ATOM     83  CD2 PHE A   7      -0.589  21.589  17.158  1.00 44.00           C
ATOM     84  CE1 PHE A   7      -1.420  19.067  17.882  1.00 44.00           C
ATOM     85  CE2 PHE A   7      -0.533  20.554  16.245  1.00 44.00           C
ATOM     86  CG  PHE A   7      -1.058  21.377  18.443  1.00 44.00           C
ATOM     87  CZ  PHE A   7      -0.949  19.292  16.607  1.00 44.00           C
ATOM     88  CB  PHE A   8       3.146  22.446  23.126  1.00 44.00           C
ATOM     89  CD1 PHE A   8       5.068  20.863  22.811  1.00 44.00           C
ATOM     90  CD2 PHE A   8       5.278  22.584  24.441  1.00 44.00           C
ATOM     91  CE1 PHE A   8       6.336  20.412  23.124  1.00 44.00           C
ATOM     92  CE2 PHE A   8       6.546  22.134  24.758  1.00 44.00           C
ATOM     93  CG  PHE A   8       4.523  21.955  23.467  1.00 44.00           C
ATOM     94  CZ  PHE A   8       7.075  21.047  24.098  1.00 44.00           C
ATOM     95  CB  LEU A   9      -0.994  18.915  25.070  1.00 59.00           C
ATOM     96  CD1 LEU A   9      -1.952  17.285  23.419  1.00 59.00           C
ATOM     97  CD2 LEU A   9      -3.306  19.212  24.141  1.00 59.00           C
ATOM     98  CG  LEU A   9      -1.890  18.745  23.842  1.00 59.00           C
ATOM     99  CB  PHE A  10       1.726  16.389  20.833  1.00 44.00           C
ATOM    100  CD1 PHE A  10       1.842  13.884  20.774  1.00 44.00           C
ATOM    101  CD2 PHE A  10       2.561  15.092  18.854  1.00 44.00           C
ATOM    102  CE1 PHE A  10       2.140  12.694  20.137  1.00 44.00           C
ATOM    103  CE2 PHE A  10       2.861  13.904  18.215  1.00 44.00           C
ATOM    104  CG  PHE A  10       2.050  15.097  20.141  1.00 44.00           C
ATOM    105  CZ  PHE A  10       2.650  12.704  18.857  1.00 44.00           C
ATOM    106  CB  PHE A  11       5.588  17.981  24.683  1.00 44.00           C
ATOM    107  CD1 PHE A  11       7.813  16.825  24.769  1.00 44.00           C
ATOM    108  CD2 PHE A  11       7.517  18.800  26.063  1.00 44.00           C
ATOM    109  CE1 PHE A  11       9.112  16.720  25.228  1.00 44.00           C
ATOM    110  CE2 PHE A  11       8.815  18.697  26.524  1.00 44.00           C
ATOM    111  CG  PHE A  11       6.999  17.866  25.182  1.00 44.00           C
ATOM    112  CZ  PHE A  11       9.613  17.655  26.105  1.00 44.00           C
