# Supplementary material for: De Novo Design of Protein-Binding Peptides by Quantum Computing
Source: J Chem Theory Comput. 2025 Sep 29;21(19):9993–10005. doi: 10.1021/acs.jctc.5c00768 (PMC12529961; doi:10.1021/acs.jctc.5c00768)
Supplement: Supplementary file 1 [file ct5c00768_si_001.zip › Datafile/Structure_based_validation/3BFW/bad_guess/Results/3bfw_ranked_25.pdb]

REMARK Selection 'not deleted and not hydrogen'
ATOM      1  N   PHE A   1       3.039  34.090  20.388  0.00  0.00           N
ATOM      2  CA  PHE A   1       3.857  34.236  21.586  0.00  0.00           C
ATOM      3  C   PHE A   1       3.771  33.023  22.507  0.00  0.00           C
ATOM      4  O   PHE A   1       4.592  32.877  23.411  0.00  0.00           O
ATOM      5  N   PHE A   2       2.783  32.155  22.282  0.00  0.00           N
ATOM      6  CA  PHE A   2       2.609  30.961  23.103  0.00  0.00           C
ATOM      7  C   PHE A   2       1.808  29.896  22.361  0.00  0.00           C
ATOM      8  O   PHE A   2       1.221  30.181  21.319  0.00  0.00           O
ATOM      9  N   PHE A   3       1.782  28.671  22.892  0.00  0.00           N
ATOM     10  CA  PHE A   3       1.048  27.578  22.264  0.00  0.00           C
ATOM     11  C   PHE A   3       0.234  26.842  23.324  0.00  0.00           C
ATOM     12  O   PHE A   3       0.794  26.364  24.308  0.00  0.00           O
ATOM     13  N   PHE A   4      -1.083  26.749  23.127  0.00  0.00           N
ATOM     14  CA  PHE A   4      -1.954  26.067  24.077  0.00  0.00           C
ATOM     15  C   PHE A   4      -2.014  24.556  23.875  0.00  0.00           C
ATOM     16  O   PHE A   4      -2.432  23.830  24.774  0.00  0.00           O
ATOM     17  N   LEU A   5      -1.598  24.080  22.698  0.00  0.00           N
ATOM     18  CA  LEU A   5      -1.613  22.653  22.399  0.00  0.00           C
ATOM     19  C   LEU A   5      -0.509  21.972  23.202  0.00  0.00           C
ATOM     20  O   LEU A   5       0.459  22.621  23.592  0.00  0.00           O
ATOM     21  N   LEU A   6      -0.651  20.668  23.451  0.00  0.00           N
ATOM     22  CA  LEU A   6       0.345  19.919  24.209  0.00  0.00           C
ATOM     23  C   LEU A   6       1.686  20.020  23.489  0.00  0.00           C
ATOM     24  O   LEU A   6       1.752  19.811  22.280  0.00  0.00           O
ATOM     25  N   PHE A   7       2.753  20.340  24.226  0.00  0.00           N
ATOM     26  CA  PHE A   7       4.082  20.463  23.638  0.00  0.00           C
ATOM     27  C   PHE A   7       4.852  19.148  23.697  0.00  0.00           C
ATOM     28  O   PHE A   7       5.806  18.959  22.946  0.00  0.00           O
ATOM     29  N   PHE A   8       4.443  18.240  24.586  0.00  0.00           N
ATOM     30  CA  PHE A   8       5.107  16.949  24.726  0.00  0.00           C
ATOM     31  C   PHE A   8       4.082  15.824  24.821  0.00  0.00           C
ATOM     32  O   PHE A   8       3.018  16.009  25.409  0.00  0.00           O
ATOM     33  N   LEU A   9       4.396  14.661  24.245  0.00  0.00           N
ATOM     34  CA  LEU A   9       3.488  13.520  24.277  0.00  0.00           C
ATOM     35  C   LEU A   9       4.218  12.204  24.024  0.00  0.00           C
ATOM     36  O   LEU A   9       5.314  12.206  23.468  0.00  0.00           O
ATOM     37  N   PHE A  10       3.616  11.084  24.429  0.00  0.00           N
ATOM     38  CA  PHE A  10       4.226   9.773  24.237  0.00  0.00           C
ATOM     39  C   PHE A  10       4.131   9.446  22.750  0.00  0.00           C
ATOM     40  O   PHE A  10       3.119   9.741  22.118  0.00  0.00           O
ATOM     41  N   PHE A  11       5.180   8.837  22.191  0.00  0.00           N
ATOM     42  CA  PHE A  11       5.194   8.479  20.777  0.00  0.00           C
ATOM     43  C   PHE A  11       5.557   7.008  20.603  0.00  0.00           C
ATOM     44  O   PHE A  11       4.675   6.152  20.599  0.00  0.00           O
ATOM     45  CB  PHE A   1       3.444  35.499  22.355  1.00 44.00           C
ATOM     46  CD1 PHE A   1       4.661  36.790  20.581  1.00 44.00           C
ATOM     47  CD2 PHE A   1       3.198  37.975  22.036  1.00 44.00           C
ATOM     48  CE1 PHE A   1       4.965  37.968  19.926  1.00 44.00           C
ATOM     49  CE2 PHE A   1       3.500  39.155  21.384  1.00 44.00           C
ATOM     50  CG  PHE A   1       3.774  36.779  21.644  1.00 44.00           C
ATOM     51  CZ  PHE A   1       4.385  39.151  20.328  1.00 44.00           C
ATOM     52  CB  PHE A   2       1.921  31.313  24.423  1.00 44.00           C
ATOM     53  CD1 PHE A   2      -0.564  31.007  24.252  1.00 44.00           C
ATOM     54  CD2 PHE A   2       0.314  33.214  24.106  1.00 44.00           C
ATOM     55  CE1 PHE A   2      -1.843  31.505  24.099  1.00 44.00           C
ATOM     56  CE2 PHE A   2      -0.964  33.715  23.952  1.00 44.00           C
ATOM     57  CG  PHE A   2       0.530  31.855  24.256  1.00 44.00           C
ATOM     58  CZ  PHE A   2      -2.044  32.860  23.949  1.00 44.00           C
ATOM     59  CB  PHE A   3       1.995  26.620  21.551  1.00 44.00           C
ATOM     60  CD1 PHE A   3       2.644  24.710  23.043  1.00 44.00           C
ATOM     61  CD2 PHE A   3       4.198  26.488  22.744  1.00 44.00           C
ATOM     62  CE1 PHE A   3       3.537  24.071  23.882  1.00 44.00           C
ATOM     63  CE2 PHE A   3       5.091  25.852  23.584  1.00 44.00           C
ATOM     64  CG  PHE A   3       2.964  25.927  22.464  1.00 44.00           C
ATOM     65  CZ  PHE A   3       4.761  24.642  24.154  1.00 44.00           C
ATOM     66  CB  PHE A   4      -3.375  26.650  23.991  1.00 44.00           C
ATOM     67  CD1 PHE A   4      -2.477  28.629  25.245  1.00 44.00           C
ATOM     68  CD2 PHE A   4      -4.598  28.831  24.187  1.00 44.00           C
ATOM     69  CE1 PHE A   4      -2.578  29.930  25.699  1.00 44.00           C
ATOM     70  CE2 PHE A   4      -4.704  30.132  24.640  1.00 44.00           C
ATOM     71  CG  PHE A   4      -3.486  28.063  24.484  1.00 44.00           C
ATOM     72  CZ  PHE A   4      -3.692  30.682  25.397  1.00 44.00           C
ATOM     73  CB  LEU A   5      -1.435  22.400  20.909  1.00 59.00           C
ATOM     74  CD1 LEU A   5      -1.783  20.942  18.896  1.00 59.00           C
ATOM     75  CD2 LEU A   5      -0.775  19.979  20.927  1.00 59.00           C
ATOM     76  CG  LEU A   5      -1.785  20.994  20.416  1.00 59.00           C
ATOM     77  CB  LEU A   6      -0.070  18.465  24.380  1.00 59.00           C
ATOM     78  CD1 LEU A   6      -0.072  16.112  23.509  1.00 59.00           C
ATOM     79  CD2 LEU A   6      -1.163  17.888  22.197  1.00 59.00           C
ATOM     80  CG  LEU A   6      -0.003  17.584  23.132  1.00 59.00           C
ATOM     81  CB  PHE A   7       4.877  21.565  24.346  1.00 44.00           C
ATOM     82  CD1 PHE A   7       6.433  22.489  22.607  1.00 44.00           C
ATOM     83  CD2 PHE A   7       7.367  21.274  24.428  1.00 44.00           C
ATOM     84  CE1 PHE A   7       7.698  22.686  22.089  1.00 44.00           C
ATOM     85  CE2 PHE A   7       8.634  21.469  23.911  1.00 44.00           C
ATOM     86  CG  PHE A   7       6.252  21.779  23.782  1.00 44.00           C
ATOM     87  CZ  PHE A   7       8.799  22.176  22.741  1.00 44.00           C
ATOM     88  CB  PHE A   8       6.017  16.941  25.953  1.00 44.00           C
ATOM     89  CD1 PHE A   8       7.165  19.126  26.407  1.00 44.00           C
ATOM     90  CD2 PHE A   8       8.340  17.470  25.166  1.00 44.00           C
ATOM     91  CE1 PHE A   8       8.250  19.974  26.303  1.00 44.00           C
ATOM     92  CE2 PHE A   8       9.426  18.317  25.058  1.00 44.00           C
ATOM     93  CG  PHE A   8       7.196  17.863  25.839  1.00 44.00           C
ATOM     94  CZ  PHE A   8       9.381  19.570  25.628  1.00 44.00           C
ATOM     95  CB  LEU A   9       2.369  13.702  23.246  1.00 59.00           C
ATOM     96  CD1 LEU A   9       3.407  15.260  21.573  1.00 59.00           C
ATOM     97  CD2 LEU A   9       3.866  12.844  21.424  1.00 59.00           C
ATOM     98  CG  LEU A   9       2.813  13.877  21.792  1.00 59.00           C
ATOM     99  CB  PHE A  10       3.550   8.710  25.080  1.00 44.00           C
ATOM    100  CD1 PHE A  10       5.557   7.271  24.635  1.00 44.00           C
ATOM    101  CD2 PHE A  10       3.548   6.216  25.352  1.00 44.00           C
ATOM    102  CE1 PHE A  10       6.184   6.041  24.581  1.00 44.00           C
ATOM    103  CE2 PHE A  10       4.172   4.984  25.297  1.00 44.00           C
ATOM    104  CG  PHE A  10       4.231   7.373  25.020  1.00 44.00           C
ATOM    105  CZ  PHE A  10       5.492   4.897  24.912  1.00 44.00           C
ATOM    106  CB  PHE A  11       6.173   9.362  20.005  1.00 44.00           C
ATOM    107  CD1 PHE A  11       5.036   8.575  17.911  1.00 44.00           C
ATOM    108  CD2 PHE A  11       7.215   9.515  17.728  1.00 44.00           C
ATOM    109  CE1 PHE A  11       5.007   8.377  16.544  1.00 44.00           C
ATOM    110  CE2 PHE A  11       7.189   9.316  16.361  1.00 44.00           C
ATOM    111  CG  PHE A  11       6.141   9.146  18.520  1.00 44.00           C
ATOM    112  CZ  PHE A  11       6.084   8.747  15.769  1.00 44.00           C
