# Supplementary material for: De Novo Design of Protein-Binding Peptides by Quantum Computing
Source: J Chem Theory Comput. 2025 Sep 29;21(19):9993–10005. doi: 10.1021/acs.jctc.5c00768 (PMC12529961; doi:10.1021/acs.jctc.5c00768)
Supplement: Supplementary file 1 [file ct5c00768_si_001.zip › Datafile/Structure_based_validation/3BFW/bad_guess/Results/3bfw_ranked_19.pdb]

REMARK Selection 'not deleted and not hydrogen'
ATOM      1  N   PHE A   1       5.265   4.956  15.441  0.00  0.00           N
ATOM      2  CA  PHE A   1       6.065   5.940  16.161  0.00  0.00           C
ATOM      3  C   PHE A   1       5.203   7.105  16.636  0.00  0.00           C
ATOM      4  O   PHE A   1       5.331   7.540  17.778  0.00  0.00           O
ATOM      5  N   PHE A   2       4.325   7.611  15.765  0.00  0.00           N
ATOM      6  CA  PHE A   2       3.452   8.725  16.116  0.00  0.00           C
ATOM      7  C   PHE A   2       2.557   8.280  17.268  0.00  0.00           C
ATOM      8  O   PHE A   2       2.207   9.089  18.124  0.00  0.00           O
ATOM      9  N   PHE A   3       2.185   6.997  17.293  0.00  0.00           N
ATOM     10  CA  PHE A   3       1.331   6.467  18.349  0.00  0.00           C
ATOM     11  C   PHE A   3       2.049   6.326  19.687  0.00  0.00           C
ATOM     12  O   PHE A   3       1.439   6.519  20.737  0.00  0.00           O
ATOM     13  N   PHE A   4       3.341   5.991  19.655  0.00  0.00           N
ATOM     14  CA  PHE A   4       4.123   5.830  20.875  0.00  0.00           C
ATOM     15  C   PHE A   4       4.606   7.153  21.462  0.00  0.00           C
ATOM     16  O   PHE A   4       4.696   7.290  22.680  0.00  0.00           O
ATOM     17  N   LEU A   5       4.917   8.126  20.601  0.00  0.00           N
ATOM     18  CA  LEU A   5       5.388   9.429  21.054  0.00  0.00           C
ATOM     19  C   LEU A   5       4.423  10.176  21.969  0.00  0.00           C
ATOM     20  O   LEU A   5       3.210  10.081  21.792  0.00  0.00           O
ATOM     21  N   LEU A   6       4.954  10.917  22.944  0.00  0.00           N
ATOM     22  CA  LEU A   6       4.122  11.671  23.875  0.00  0.00           C
ATOM     23  C   LEU A   6       3.862  13.077  23.344  0.00  0.00           C
ATOM     24  O   LEU A   6       4.711  13.644  22.659  0.00  0.00           O
ATOM     25  N   PHE A   7       2.693  13.642  23.657  0.00  0.00           N
ATOM     26  CA  PHE A   7       2.342  14.982  23.202  0.00  0.00           C
ATOM     27  C   PHE A   7       3.039  16.047  24.043  0.00  0.00           C
ATOM     28  O   PHE A   7       3.024  15.970  25.270  0.00  0.00           O
ATOM     29  N   PHE A   8       3.647  17.040  23.390  0.00  0.00           N
ATOM     30  CA  PHE A   8       4.343  18.110  24.096  0.00  0.00           C
ATOM     31  C   PHE A   8       4.259  19.395  23.278  0.00  0.00           C
ATOM     32  O   PHE A   8       4.964  19.537  22.281  0.00  0.00           O
ATOM     33  N   LEU A   9       3.401  20.329  23.695  0.00  0.00           N
ATOM     34  CA  LEU A   9       3.241  21.594  22.987  0.00  0.00           C
ATOM     35  C   LEU A   9       3.888  22.750  23.742  0.00  0.00           C
ATOM     36  O   LEU A   9       4.054  22.675  24.958  0.00  0.00           O
ATOM     37  N   PHE A  10       4.254  23.817  23.028  0.00  0.00           N
ATOM     38  CA  PHE A  10       4.882  24.978  23.650  0.00  0.00           C
ATOM     39  C   PHE A  10       4.104  26.266  23.403  0.00  0.00           C
ATOM     40  O   PHE A  10       3.296  26.330  22.479  0.00  0.00           O
ATOM     41  N   PHE A  11       4.343  27.292  24.225  0.00  0.00           N
ATOM     42  CA  PHE A  11       3.654  28.569  24.078  0.00  0.00           C
ATOM     43  C   PHE A  11       2.188  28.541  24.498  0.00  0.00           C
ATOM     44  O   PHE A  11       1.588  27.471  24.566  0.00  0.00           O
ATOM     45  CB  PHE A   1       7.205   6.453  15.280  1.00 44.00           C
ATOM     46  CD1 PHE A   1       9.060   7.040  16.865  1.00 44.00           C
ATOM     47  CD2 PHE A   1       7.971   8.805  15.699  1.00 44.00           C
ATOM     48  CE1 PHE A   1       9.879   7.960  17.492  1.00 44.00           C
ATOM     49  CE2 PHE A   1       8.788   9.727  16.324  1.00 44.00           C
ATOM     50  CG  PHE A   1       8.095   7.452  15.962  1.00 44.00           C
ATOM     51  CZ  PHE A   1       9.743   9.303  17.222  1.00 44.00           C
ATOM     52  CB  PHE A   2       2.625   9.179  14.926  1.00 44.00           C
ATOM     53  CD1 PHE A   2       2.236  11.632  15.288  1.00 44.00           C
ATOM     54  CD2 PHE A   2       0.373  10.158  15.443  1.00 44.00           C
ATOM     55  CE1 PHE A   2       1.410  12.704  15.564  1.00 44.00           C
ATOM     56  CE2 PHE A   2      -0.455  11.229  15.720  1.00 44.00           C
ATOM     57  CG  PHE A   2       1.727  10.345  15.226  1.00 44.00           C
ATOM     58  CZ  PHE A   2       0.064  12.504  15.780  1.00 44.00           C
ATOM     59  CB  PHE A   3       0.762   5.104  17.926  1.00 44.00           C
ATOM     60  CD1 PHE A   3       3.159   4.387  17.735  1.00 44.00           C
ATOM     61  CD2 PHE A   3       1.463   2.743  17.445  1.00 44.00           C
ATOM     62  CE1 PHE A   3       4.127   3.424  17.524  1.00 44.00           C
ATOM     63  CE2 PHE A   3       2.429   1.779  17.232  1.00 44.00           C
ATOM     64  CG  PHE A   3       1.814   4.058  17.696  1.00 44.00           C
ATOM     65  CZ  PHE A   3       3.763   2.120  17.272  1.00 44.00           C
ATOM     66  CB  PHE A   4       5.331   4.919  20.604  1.00 44.00           C
ATOM     67  CD1 PHE A   4       5.559   4.679  23.091  1.00 44.00           C
ATOM     68  CD2 PHE A   4       7.439   4.154  21.730  1.00 44.00           C
ATOM     69  CE1 PHE A   4       6.290   4.365  24.221  1.00 44.00           C
ATOM     70  CE2 PHE A   4       8.172   3.840  22.858  1.00 44.00           C
ATOM     71  CG  PHE A   4       6.125   4.578  21.832  1.00 44.00           C
ATOM     72  CZ  PHE A   4       7.597   3.946  24.105  1.00 44.00           C
ATOM     73  CB  LEU A   5       5.704  10.313  19.830  1.00 59.00           C
ATOM     74  CD1 LEU A   5       3.634  11.663  19.393  1.00 59.00           C
ATOM     75  CD2 LEU A   5       5.058  10.983  17.500  1.00 59.00           C
ATOM     76  CG  LEU A   5       4.542  10.561  18.867  1.00 59.00           C
ATOM     77  CB  LEU A   6       4.778  11.738  25.253  1.00 59.00           C
ATOM     78  CD1 LEU A   6       3.112  10.196  26.323  1.00 59.00           C
ATOM     79  CD2 LEU A   6       5.271   9.295  25.551  1.00 59.00           C
ATOM     80  CG  LEU A   6       4.589  10.514  26.152  1.00 59.00           C
ATOM     81  CB  PHE A   7       0.826  15.184  23.246  1.00 44.00           C
ATOM     82  CD1 PHE A   7       0.317  16.817  21.410  1.00 44.00           C
ATOM     83  CD2 PHE A   7       0.021  17.523  23.663  1.00 44.00           C
ATOM     84  CE1 PHE A   7      -0.094  18.059  20.967  1.00 44.00           C
ATOM     85  CE2 PHE A   7      -0.389  18.767  23.223  1.00 44.00           C
ATOM     86  CG  PHE A   7       0.381  16.534  22.764  1.00 44.00           C
ATOM     87  CZ  PHE A   7      -0.447  19.035  21.873  1.00 44.00           C
ATOM     88  CB  PHE A   8       5.796  17.736  24.362  1.00 44.00           C
ATOM     89  CD1 PHE A   8       5.841  19.617  26.022  1.00 44.00           C
ATOM     90  CD2 PHE A   8       7.914  18.796  25.190  1.00 44.00           C
ATOM     91  CE1 PHE A   8       6.518  20.537  26.799  1.00 44.00           C
ATOM     92  CE2 PHE A   8       8.593  19.715  25.965  1.00 44.00           C
ATOM     93  CG  PHE A   8       6.531  18.736  25.206  1.00 44.00           C
ATOM     94  CZ  PHE A   8       7.895  20.587  26.771  1.00 44.00           C
ATOM     95  CB  LEU A   9       1.756  21.889  22.753  1.00 59.00           C
ATOM     96  CD1 LEU A   9      -0.057  23.008  21.427  1.00 59.00           C
ATOM     97  CD2 LEU A   9       1.841  24.346  22.249  1.00 59.00           C
ATOM     98  CG  LEU A   9       1.434  22.977  21.727  1.00 59.00           C
ATOM     99  CB  PHE A  10       6.320  25.136  23.138  1.00 44.00           C
ATOM    100  CD1 PHE A  10       6.900  23.209  24.636  1.00 44.00           C
ATOM    101  CD2 PHE A  10       8.477  23.865  22.979  1.00 44.00           C
ATOM    102  CE1 PHE A  10       7.757  22.208  25.055  1.00 44.00           C
ATOM    103  CE2 PHE A  10       9.336  22.866  23.396  1.00 44.00           C
ATOM    104  CG  PHE A  10       7.251  24.050  23.594  1.00 44.00           C
ATOM    105  CZ  PHE A  10       8.975  22.037  24.435  1.00 44.00           C
ATOM    106  CB  PHE A  11       3.752  29.043  22.615  1.00 44.00           C
ATOM    107  CD1 PHE A  11       3.725  31.550  22.716  1.00 44.00           C
ATOM    108  CD2 PHE A  11       1.853  30.438  21.755  1.00 44.00           C
ATOM    109  CE1 PHE A  11       3.122  32.770  22.479  1.00 44.00           C
ATOM    110  CE2 PHE A  11       1.247  31.657  21.518  1.00 44.00           C
ATOM    111  CG  PHE A  11       3.097  30.369  22.358  1.00 44.00           C
ATOM    112  CZ  PHE A  11       1.883  32.824  21.880  1.00 44.00           C
