# Supplementary material for: De Novo Design of Protein-Binding Peptides by Quantum Computing
Source: J Chem Theory Comput. 2025 Sep 29;21(19):9993–10005. doi: 10.1021/acs.jctc.5c00768 (PMC12529961; doi:10.1021/acs.jctc.5c00768)
Supplement: Supplementary file 1 [file ct5c00768_si_001.zip › Datafile/Structure_based_validation/3BFW/bad_guess/Results/3bfw_ranked_18.pdb]

REMARK Selection 'not deleted and not hydrogen'
ATOM      1  N   PHE A   1      -0.999  38.441  18.718  0.00  0.00           N
ATOM      2  CA  PHE A   1      -0.138  37.448  18.085  0.00  0.00           C
ATOM      3  C   PHE A   1       0.283  36.360  19.068  0.00  0.00           C
ATOM      4  O   PHE A   1      -0.356  35.313  19.138  0.00  0.00           O
ATOM      5  N   PHE A   2       1.355  36.604  19.826  0.00  0.00           N
ATOM      6  CA  PHE A   2       1.844  35.632  20.798  0.00  0.00           C
ATOM      7  C   PHE A   2       0.735  35.130  21.718  0.00  0.00           C
ATOM      8  O   PHE A   2       0.872  34.069  22.324  0.00  0.00           O
ATOM      9  N   PHE A   3      -0.360  35.886  21.825  0.00  0.00           N
ATOM     10  CA  PHE A   3      -1.479  35.499  22.676  0.00  0.00           C
ATOM     11  C   PHE A   3      -1.984  34.087  22.399  0.00  0.00           C
ATOM     12  O   PHE A   3      -2.517  33.437  23.296  0.00  0.00           O
ATOM     13  N   PHE A   4      -1.820  33.611  21.162  0.00  0.00           N
ATOM     14  CA  PHE A   4      -2.266  32.274  20.790  0.00  0.00           C
ATOM     15  C   PHE A   4      -1.121  31.268  20.735  0.00  0.00           C
ATOM     16  O   PHE A   4      -1.284  30.178  20.191  0.00  0.00           O
ATOM     17  N   LEU A   5       0.036  31.628  21.297  0.00  0.00           N
ATOM     18  CA  LEU A   5       1.195  30.743  21.301  0.00  0.00           C
ATOM     19  C   LEU A   5       1.117  29.632  22.343  0.00  0.00           C
ATOM     20  O   LEU A   5       0.821  29.898  23.506  0.00  0.00           O
ATOM     21  N   LEU A   6       1.379  28.389  21.931  0.00  0.00           N
ATOM     22  CA  LEU A   6       1.332  27.252  22.845  0.00  0.00           C
ATOM     23  C   LEU A   6       2.335  26.152  22.514  0.00  0.00           C
ATOM     24  O   LEU A   6       2.258  25.550  21.445  0.00  0.00           O
ATOM     25  N   PHE A   7       3.275  25.887  23.425  0.00  0.00           N
ATOM     26  CA  PHE A   7       4.283  24.855  23.210  0.00  0.00           C
ATOM     27  C   PHE A   7       3.852  23.508  23.780  0.00  0.00           C
ATOM     28  O   PHE A   7       3.717  23.367  24.994  0.00  0.00           O
ATOM     29  N   PHE A   8       3.635  22.518  22.911  0.00  0.00           N
ATOM     30  CA  PHE A   8       3.220  21.190  23.349  0.00  0.00           C
ATOM     31  C   PHE A   8       4.479  20.374  23.624  0.00  0.00           C
ATOM     32  O   PHE A   8       5.109  19.880  22.691  0.00  0.00           O
ATOM     33  N   LEU A   9       4.849  20.233  24.899  0.00  0.00           N
ATOM     34  CA  LEU A   9       6.036  19.473  25.274  0.00  0.00           C
ATOM     35  C   LEU A   9       5.877  18.000  24.913  0.00  0.00           C
ATOM     36  O   LEU A   9       6.779  17.411  24.320  0.00  0.00           O
ATOM     37  N   PHE A  10       4.736  17.404  25.267  0.00  0.00           N
ATOM     38  CA  PHE A  10       4.481  15.999  24.971  0.00  0.00           C
ATOM     39  C   PHE A  10       2.995  15.778  24.708  0.00  0.00           C
ATOM     40  O   PHE A  10       2.162  16.529  25.211  0.00  0.00           O
ATOM     41  N   PHE A  11       2.659  14.751  23.923  0.00  0.00           N
ATOM     42  CA  PHE A  11       1.267  14.450  23.607  0.00  0.00           C
ATOM     43  C   PHE A  11       1.014  12.973  23.324  0.00  0.00           C
ATOM     44  O   PHE A  11       1.042  12.553  22.169  0.00  0.00           O
ATOM     45  CB  PHE A   1       1.101  38.121  17.487  1.00 44.00           C
ATOM     46  CD1 PHE A   1       3.014  38.086  19.111  1.00 44.00           C
ATOM     47  CD2 PHE A   1       1.781  40.106  18.862  1.00 44.00           C
ATOM     48  CE1 PHE A   1       3.824  38.696  20.049  1.00 44.00           C
ATOM     49  CE2 PHE A   1       2.589  40.719  19.800  1.00 44.00           C
ATOM     50  CG  PHE A   1       1.981  38.783  18.507  1.00 44.00           C
ATOM     51  CZ  PHE A   1       3.612  40.013  20.394  1.00 44.00           C
ATOM     52  CB  PHE A   2       2.976  36.242  21.633  1.00 44.00           C
ATOM     53  CD1 PHE A   2       4.479  37.802  20.367  1.00 44.00           C
ATOM     54  CD2 PHE A   2       5.145  35.529  20.595  1.00 44.00           C
ATOM     55  CE1 PHE A   2       5.628  38.066  19.646  1.00 44.00           C
ATOM     56  CE2 PHE A   2       6.294  35.789  19.873  1.00 44.00           C
ATOM     57  CG  PHE A   2       4.224  36.529  20.849  1.00 44.00           C
ATOM     58  CZ  PHE A   2       6.535  37.060  19.398  1.00 44.00           C
ATOM     59  CB  PHE A   3      -2.634  36.499  22.508  1.00 44.00           C
ATOM     60  CD1 PHE A   3      -3.607  35.551  24.617  1.00 44.00           C
ATOM     61  CD2 PHE A   3      -5.042  36.764  23.159  1.00 44.00           C
ATOM     62  CE1 PHE A   3      -4.664  35.337  25.480  1.00 44.00           C
ATOM     63  CE2 PHE A   3      -6.102  36.552  24.019  1.00 44.00           C
ATOM     64  CG  PHE A   3      -3.783  36.266  23.445  1.00 44.00           C
ATOM     65  CZ  PHE A   3      -5.912  35.837  25.182  1.00 44.00           C
ATOM     66  CB  PHE A   4      -2.982  32.316  19.433  1.00 44.00           C
ATOM     67  CD1 PHE A   4      -4.672  30.463  19.510  1.00 44.00           C
ATOM     68  CD2 PHE A   4      -2.829  30.249  18.020  1.00 44.00           C
ATOM     69  CE1 PHE A   4      -5.153  29.237  19.093  1.00 44.00           C
ATOM     70  CE2 PHE A   4      -3.307  29.022  17.601  1.00 44.00           C
ATOM     71  CG  PHE A   4      -3.504  30.983  18.980  1.00 44.00           C
ATOM     72  CZ  PHE A   4      -4.470  28.516  18.138  1.00 44.00           C
ATOM     73  CB  LEU A   5       2.475  31.566  21.530  1.00 59.00           C
ATOM     74  CD1 LEU A   5       2.923  31.492  23.998  1.00 59.00           C
ATOM     75  CD2 LEU A   5       3.549  33.500  22.714  1.00 59.00           C
ATOM     76  CG  LEU A   5       2.529  32.377  22.826  1.00 59.00           C
ATOM     77  CB  LEU A   6      -0.088  26.657  22.860  1.00 59.00           C
ATOM     78  CD1 LEU A   6       0.310  24.297  23.615  1.00 59.00           C
ATOM     79  CD2 LEU A   6       0.120  26.089  25.295  1.00 59.00           C
ATOM     80  CG  LEU A   6      -0.379  25.614  23.940  1.00 59.00           C
ATOM     81  CB  PHE A   7       5.618  25.280  23.831  1.00 44.00           C
ATOM     82  CD1 PHE A   7       7.388  24.198  22.419  1.00 44.00           C
ATOM     83  CD2 PHE A   7       7.107  23.437  24.656  1.00 44.00           C
ATOM     84  CE1 PHE A   7       8.406  23.283  22.235  1.00 44.00           C
ATOM     85  CE2 PHE A   7       8.125  22.520  24.475  1.00 44.00           C
ATOM     86  CG  PHE A   7       6.725  24.285  23.631  1.00 44.00           C
ATOM     87  CZ  PHE A   7       8.775  22.443  23.263  1.00 44.00           C
ATOM     88  CB  PHE A   8       2.342  20.510  22.313  1.00 44.00           C
ATOM     89  CD1 PHE A   8       0.520  22.049  23.093  1.00 44.00           C
ATOM     90  CD2 PHE A   8       0.207  20.874  21.047  1.00 44.00           C
ATOM     91  CE1 PHE A   8      -0.718  22.643  22.941  1.00 44.00           C
ATOM     92  CE2 PHE A   8      -1.032  21.466  20.893  1.00 44.00           C
ATOM     93  CG  PHE A   8       0.997  21.156  22.148  1.00 44.00           C
ATOM     94  CZ  PHE A   8      -1.495  22.352  21.841  1.00 44.00           C
ATOM     95  CB  LEU A   9       6.320  19.622  26.769  1.00 59.00           C
ATOM     96  CD1 LEU A   9       7.657  17.560  27.278  1.00 59.00           C
ATOM     97  CD2 LEU A   9       8.792  19.541  26.352  1.00 59.00           C
ATOM     98  CG  LEU A   9       7.664  19.081  27.261  1.00 59.00           C
ATOM     99  CB  PHE A  10       4.958  15.108  26.115  1.00 44.00           C
ATOM    100  CD1 PHE A  10       4.790  13.181  24.517  1.00 44.00           C
ATOM    101  CD2 PHE A  10       4.821  12.713  26.850  1.00 44.00           C
ATOM    102  CE1 PHE A  10       4.695  11.830  24.247  1.00 44.00           C
ATOM    103  CE2 PHE A  10       4.725  11.361  26.584  1.00 44.00           C
ATOM    104  CG  PHE A  10       4.853  13.640  25.822  1.00 44.00           C
ATOM    105  CZ  PHE A  10       4.662  10.919  25.280  1.00 44.00           C
ATOM    106  CB  PHE A  11       0.815  15.287  22.398  1.00 44.00           C
ATOM    107  CD1 PHE A  11       1.793  17.595  22.304  1.00 44.00           C
ATOM    108  CD2 PHE A  11      -0.358  17.320  23.285  1.00 44.00           C
ATOM    109  CE1 PHE A  11       1.732  18.953  22.552  1.00 44.00           C
ATOM    110  CE2 PHE A  11      -0.421  18.677  23.535  1.00 44.00           C
ATOM    111  CG  PHE A  11       0.749  16.762  22.668  1.00 44.00           C
ATOM    112  CZ  PHE A  11       0.625  19.495  23.168  1.00 44.00           C
