# Supplementary material for: De Novo Design of Protein-Binding Peptides by Quantum Computing
Source: J Chem Theory Comput. 2025 Sep 29;21(19):9993–10005. doi: 10.1021/acs.jctc.5c00768 (PMC12529961; doi:10.1021/acs.jctc.5c00768)
Supplement: Supplementary file 1 [file ct5c00768_si_001.zip › Datafile/Structure_based_validation/3BFW/bad_guess/Results/3bfw_ranked_24.pdb]

REMARK Selection 'not deleted and not hydrogen'
ATOM      1  N   PHE A   1       2.263  10.535  15.596  0.00  0.00           N
ATOM      2  CA  PHE A   1       2.056  11.701  16.446  0.00  0.00           C
ATOM      3  C   PHE A   1       1.685  11.277  17.864  0.00  0.00           C
ATOM      4  O   PHE A   1       2.006  11.979  18.820  0.00  0.00           O
ATOM      5  N   PHE A   2       1.011  10.132  18.002  0.00  0.00           N
ATOM      6  CA  PHE A   2       0.607   9.634  19.312  0.00  0.00           C
ATOM      7  C   PHE A   2       1.698   9.766  20.370  0.00  0.00           C
ATOM      8  O   PHE A   2       1.394   9.937  21.549  0.00  0.00           O
ATOM      9  N   PHE A   3       2.964   9.689  19.955  0.00  0.00           N
ATOM     10  CA  PHE A   3       4.084   9.803  20.883  0.00  0.00           C
ATOM     11  C   PHE A   3       4.407  11.237  21.290  0.00  0.00           C
ATOM     12  O   PHE A   3       5.363  11.467  22.028  0.00  0.00           O
ATOM     13  N   PHE A   4       3.616  12.200  20.812  0.00  0.00           N
ATOM     14  CA  PHE A   4       3.836  13.605  21.138  0.00  0.00           C
ATOM     15  C   PHE A   4       3.435  13.925  22.574  0.00  0.00           C
ATOM     16  O   PHE A   4       2.309  13.640  22.977  0.00  0.00           O
ATOM     17  N   LEU A   5       4.351  14.515  23.347  0.00  0.00           N
ATOM     18  CA  LEU A   5       4.073  14.864  24.735  0.00  0.00           C
ATOM     19  C   LEU A   5       4.254  16.345  25.052  0.00  0.00           C
ATOM     20  O   LEU A   5       3.356  16.970  25.611  0.00  0.00           O
ATOM     21  N   LEU A   6       5.412  16.908  24.696  0.00  0.00           N
ATOM     22  CA  LEU A   6       5.690  18.317  24.951  0.00  0.00           C
ATOM     23  C   LEU A   6       4.917  19.174  23.954  0.00  0.00           C
ATOM     24  O   LEU A   6       4.947  18.903  22.756  0.00  0.00           O
ATOM     25  N   PHE A   7       4.224  20.205  24.444  0.00  0.00           N
ATOM     26  CA  PHE A   7       3.450  21.089  23.579  0.00  0.00           C
ATOM     27  C   PHE A   7       3.892  22.521  23.866  0.00  0.00           C
ATOM     28  O   PHE A   7       4.002  22.910  25.026  0.00  0.00           O
ATOM     29  N   PHE A   8       4.145  23.304  22.814  0.00  0.00           N
ATOM     30  CA  PHE A   8       4.573  24.689  22.975  0.00  0.00           C
ATOM     31  C   PHE A   8       3.470  25.618  22.480  0.00  0.00           C
ATOM     32  O   PHE A   8       3.097  25.562  21.310  0.00  0.00           O
ATOM     33  N   LEU A   9       2.948  26.471  23.364  0.00  0.00           N
ATOM     34  CA  LEU A   9       1.888  27.404  22.997  0.00  0.00           C
ATOM     35  C   LEU A   9       2.304  28.840  23.300  0.00  0.00           C
ATOM     36  O   LEU A   9       2.849  29.110  24.368  0.00  0.00           O
ATOM     37  N   PHE A  10       2.051  29.759  22.366  0.00  0.00           N
ATOM     38  CA  PHE A  10       2.407  31.161  22.553  0.00  0.00           C
ATOM     39  C   PHE A  10       1.347  31.852  23.405  0.00  0.00           C
ATOM     40  O   PHE A  10       1.244  33.077  23.386  0.00  0.00           O
ATOM     41  N   PHE A  11       0.560  31.073  24.150  0.00  0.00           N
ATOM     42  CA  PHE A  11      -0.486  31.630  25.001  0.00  0.00           C
ATOM     43  C   PHE A  11      -1.839  31.190  24.450  0.00  0.00           C
ATOM     44  O   PHE A  11      -2.582  32.011  23.917  0.00  0.00           O
ATOM     45  CB  PHE A   1       0.971  12.607  15.864  1.00 44.00           C
ATOM     46  CD1 PHE A   1      -1.276  12.063  16.839  1.00 44.00           C
ATOM     47  CD2 PHE A   1      -0.765  11.253  14.661  1.00 44.00           C
ATOM     48  CE1 PHE A   1      -2.521  11.469  16.768  1.00 44.00           C
ATOM     49  CE2 PHE A   1      -2.010  10.658  14.587  1.00 44.00           C
ATOM     50  CG  PHE A   1      -0.382  11.961  15.787  1.00 44.00           C
ATOM     51  CZ  PHE A   1      -2.889  10.766  15.642  1.00 44.00           C
ATOM     52  CB  PHE A   2       0.176   8.162  19.201  1.00 44.00           C
ATOM     53  CD1 PHE A   2       2.101   6.631  19.699  1.00 44.00           C
ATOM     54  CD2 PHE A   2       1.503   6.990  17.424  1.00 44.00           C
ATOM     55  CE1 PHE A   2       3.118   5.786  19.299  1.00 44.00           C
ATOM     56  CE2 PHE A   2       2.520   6.146  17.020  1.00 44.00           C
ATOM     57  CG  PHE A   2       1.282   7.244  18.766  1.00 44.00           C
ATOM     58  CZ  PHE A   2       3.328   5.543  17.959  1.00 44.00           C
ATOM     59  CB  PHE A   3       5.337   9.156  20.264  1.00 44.00           C
ATOM     60  CD1 PHE A   3       4.882   7.117  18.876  1.00 44.00           C
ATOM     61  CD2 PHE A   3       5.498   6.816  21.154  1.00 44.00           C
ATOM     62  CE1 PHE A   3       4.790   5.747  18.720  1.00 44.00           C
ATOM     63  CE2 PHE A   3       5.405   5.446  21.002  1.00 44.00           C
ATOM     64  CG  PHE A   3       5.236   7.668  20.095  1.00 44.00           C
ATOM     65  CZ  PHE A   3       5.051   4.911  19.783  1.00 44.00           C
ATOM     66  CB  PHE A   4       3.061  14.503  20.168  1.00 44.00           C
ATOM     67  CD1 PHE A   4       0.811  15.102  21.102  1.00 44.00           C
ATOM     68  CD2 PHE A   4       0.928  13.395  19.448  1.00 44.00           C
ATOM     69  CE1 PHE A   4      -0.560  14.942  21.170  1.00 44.00           C
ATOM     70  CE2 PHE A   4      -0.442  13.233  19.514  1.00 44.00           C
ATOM     71  CG  PHE A   4       1.572  14.329  20.241  1.00 44.00           C
ATOM     72  CZ  PHE A   4      -1.187  14.007  20.376  1.00 44.00           C
ATOM     73  CB  LEU A   5       4.973  14.032  25.667  1.00 59.00           C
ATOM     74  CD1 LEU A   5       4.126  11.826  24.823  1.00 59.00           C
ATOM     75  CD2 LEU A   5       5.500  11.892  26.867  1.00 59.00           C
ATOM     76  CG  LEU A   5       4.455  12.647  26.061  1.00 59.00           C
ATOM     77  CB  LEU A   6       7.184  18.605  24.863  1.00 59.00           C
ATOM     78  CD1 LEU A   6       7.782  16.961  26.663  1.00 59.00           C
ATOM     79  CD2 LEU A   6       9.477  18.569  25.881  1.00 59.00           C
ATOM     80  CG  LEU A   6       7.992  18.375  26.142  1.00 59.00           C
ATOM     81  CB  PHE A   7       1.958  20.920  23.800  1.00 44.00           C
ATOM     82  CD1 PHE A   7       1.249  18.565  24.295  1.00 44.00           C
ATOM     83  CD2 PHE A   7       1.124  19.332  22.046  1.00 44.00           C
ATOM     84  CE1 PHE A   7       0.768  17.331  23.901  1.00 44.00           C
ATOM     85  CE2 PHE A   7       0.643  18.099  21.649  1.00 44.00           C
ATOM     86  CG  PHE A   7       1.435  19.580  23.372  1.00 44.00           C
ATOM     87  CZ  PHE A   7       0.464  17.098  22.578  1.00 44.00           C
ATOM     88  CB  PHE A   8       5.874  24.951  22.227  1.00 44.00           C
ATOM     89  CD1 PHE A   8       7.004  23.704  24.088  1.00 44.00           C
ATOM     90  CD2 PHE A   8       8.235  24.113  22.092  1.00 44.00           C
ATOM     91  CE1 PHE A   8       8.096  23.052  24.627  1.00 44.00           C
ATOM     92  CE2 PHE A   8       9.328  23.462  22.629  1.00 44.00           C
ATOM     93  CG  PHE A   8       7.061  24.243  22.814  1.00 44.00           C
ATOM     94  CZ  PHE A   8       9.259  22.931  23.899  1.00 44.00           C
ATOM     95  CB  LEU A   9       0.592  27.063  23.731  1.00 59.00           C
ATOM     96  CD1 LEU A   9      -0.574  26.236  21.668  1.00 59.00           C
ATOM     97  CD2 LEU A   9       0.489  24.615  23.189  1.00 59.00           C
ATOM     98  CG  LEU A   9      -0.254  25.940  23.125  1.00 59.00           C
ATOM     99  CB  PHE A  10       2.560  31.869  21.211  1.00 44.00           C
ATOM    100  CD1 PHE A  10       3.742  33.699  22.455  1.00 44.00           C
ATOM    101  CD2 PHE A  10       2.853  34.189  20.303  1.00 44.00           C
ATOM    102  CE1 PHE A  10       4.203  34.997  22.561  1.00 44.00           C
ATOM    103  CE2 PHE A  10       3.312  35.488  20.406  1.00 44.00           C
ATOM    104  CG  PHE A  10       3.061  33.279  21.326  1.00 44.00           C
ATOM    105  CZ  PHE A  10       3.988  35.892  21.536  1.00 44.00           C
ATOM    106  CB  PHE A  11      -0.394  33.146  25.072  1.00 44.00           C
ATOM    107  CD1 PHE A  11      -1.286  33.758  27.336  1.00 44.00           C
ATOM    108  CD2 PHE A  11      -2.552  34.378  25.419  1.00 44.00           C
ATOM    109  CE1 PHE A  11      -2.240  34.334  28.152  1.00 44.00           C
ATOM    110  CE2 PHE A  11      -3.508  34.954  26.232  1.00 44.00           C
ATOM    111  CG  PHE A  11      -1.431  33.772  25.959  1.00 44.00           C
ATOM    112  CZ  PHE A  11      -3.352  34.933  27.601  1.00 44.00           C
