# Supplementary material for: De Novo Design of Protein-Binding Peptides by Quantum Computing
Source: J Chem Theory Comput. 2025 Sep 29;21(19):9993–10005. doi: 10.1021/acs.jctc.5c00768 (PMC12529961; doi:10.1021/acs.jctc.5c00768)
Supplement: Supplementary file 1 [file ct5c00768_si_001.zip › Datafile/Structure_based_validation/3BFW/bad_guess/Results/3bfw_ranked_30.pdb]

REMARK Selection 'not deleted and not hydrogen'
ATOM      1  N   PHE A   1      -2.758  31.420  21.161  0.00  0.00           N
ATOM      2  CA  PHE A   1      -2.067  30.135  21.172  0.00  0.00           C
ATOM      3  C   PHE A   1      -1.539  29.797  22.563  0.00  0.00           C
ATOM      4  O   PHE A   1      -0.355  29.983  22.834  0.00  0.00           O
ATOM      5  N   PHE A   2      -2.412  29.301  23.443  0.00  0.00           N
ATOM      6  CA  PHE A   2      -2.014  28.944  24.800  0.00  0.00           C
ATOM      7  C   PHE A   2      -0.989  27.815  24.741  0.00  0.00           C
ATOM      8  O   PHE A   2      -0.121  27.726  25.607  0.00  0.00           O
ATOM      9  N   PHE A   3      -1.087  26.955  23.725  0.00  0.00           N
ATOM     10  CA  PHE A   3      -0.159  25.839  23.573  0.00  0.00           C
ATOM     11  C   PHE A   3       1.036  26.222  22.706  0.00  0.00           C
ATOM     12  O   PHE A   3       0.913  26.297  21.485  0.00  0.00           O
ATOM     13  N   PHE A   4       2.191  26.465  23.331  0.00  0.00           N
ATOM     14  CA  PHE A   4       3.396  26.838  22.598  0.00  0.00           C
ATOM     15  C   PHE A   4       4.242  25.585  22.393  0.00  0.00           C
ATOM     16  O   PHE A   4       4.667  25.306  21.275  0.00  0.00           O
ATOM     17  N   LEU A   5       4.487  24.831  23.468  0.00  0.00           N
ATOM     18  CA  LEU A   5       5.284  23.613  23.384  0.00  0.00           C
ATOM     19  C   LEU A   5       4.464  22.465  23.964  0.00  0.00           C
ATOM     20  O   LEU A   5       4.070  22.517  25.128  0.00  0.00           O
ATOM     21  N   LEU A   6       4.204  21.432  23.160  0.00  0.00           N
ATOM     22  CA  LEU A   6       3.429  20.283  23.613  0.00  0.00           C
ATOM     23  C   LEU A   6       4.225  18.992  23.445  0.00  0.00           C
ATOM     24  O   LEU A   6       4.742  18.724  22.362  0.00  0.00           O
ATOM     25  N   PHE A   7       4.326  18.194  24.510  0.00  0.00           N
ATOM     26  CA  PHE A   7       5.064  16.937  24.459  0.00  0.00           C
ATOM     27  C   PHE A   7       4.076  15.800  24.215  0.00  0.00           C
ATOM     28  O   PHE A   7       3.252  15.505  25.078  0.00  0.00           O
ATOM     29  N   PHE A   8       4.156  15.163  23.045  0.00  0.00           N
ATOM     30  CA  PHE A   8       3.261  14.061  22.708  0.00  0.00           C
ATOM     31  C   PHE A   8       4.038  12.774  22.962  0.00  0.00           C
ATOM     32  O   PHE A   8       5.035  12.514  22.291  0.00  0.00           O
ATOM     33  N   LEU A   9       3.586  11.967  23.926  0.00  0.00           N
ATOM     34  CA  LEU A   9       4.254  10.712  24.250  0.00  0.00           C
ATOM     35  C   LEU A   9       3.644   9.611  23.388  0.00  0.00           C
ATOM     36  O   LEU A   9       2.535   9.769  22.882  0.00  0.00           O
ATOM     37  N   PHE A  10       4.363   8.498  23.220  0.00  0.00           N
ATOM     38  CA  PHE A  10       3.874   7.384  22.415  0.00  0.00           C
ATOM     39  C   PHE A  10       2.703   6.669  23.080  0.00  0.00           C
ATOM     40  O   PHE A  10       1.855   6.105  22.392  0.00  0.00           O
ATOM     41  N   PHE A  11       2.652   6.692  24.414  0.00  0.00           N
ATOM     42  CA  PHE A  11       1.575   6.040  25.152  0.00  0.00           C
ATOM     43  C   PHE A  11       0.225   6.213  24.464  0.00  0.00           C
ATOM     44  O   PHE A  11      -0.808   5.877  25.041  0.00  0.00           O
ATOM     45  CB  PHE A   1      -0.917  30.138  20.161  1.00 44.00           C
ATOM     46  CD1 PHE A   1       1.241  30.799  21.258  1.00 44.00           C
ATOM     47  CD2 PHE A   1       0.086  32.430  19.967  1.00 44.00           C
ATOM     48  CE1 PHE A   1       2.229  31.722  21.540  1.00 44.00           C
ATOM     49  CE2 PHE A   1       1.071  33.356  20.248  1.00 44.00           C
ATOM     50  CG  PHE A   1       0.156  31.142  20.468  1.00 44.00           C
ATOM     51  CZ  PHE A   1       2.145  33.001  21.035  1.00 44.00           C
ATOM     52  CB  PHE A   2      -3.220  28.535  25.636  1.00 44.00           C
ATOM     53  CD1 PHE A   2      -3.766  30.981  25.743  1.00 44.00           C
ATOM     54  CD2 PHE A   2      -5.441  29.421  26.393  1.00 44.00           C
ATOM     55  CE1 PHE A   2      -4.631  32.024  26.013  1.00 44.00           C
ATOM     56  CE2 PHE A   2      -6.308  30.462  26.666  1.00 44.00           C
ATOM     57  CG  PHE A   2      -4.160  29.667  25.931  1.00 44.00           C
ATOM     58  CZ  PHE A   2      -5.903  31.764  26.475  1.00 44.00           C
ATOM     59  CB  PHE A   3      -0.875  24.626  22.973  1.00 44.00           C
ATOM     60  CD1 PHE A   3      -1.391  26.132  21.033  1.00 44.00           C
ATOM     61  CD2 PHE A   3      -1.981  23.833  20.865  1.00 44.00           C
ATOM     62  CE1 PHE A   3      -1.898  26.355  19.768  1.00 44.00           C
ATOM     63  CE2 PHE A   3      -2.490  24.053  19.600  1.00 44.00           C
ATOM     64  CG  PHE A   3      -1.427  24.869  21.598  1.00 44.00           C
ATOM     65  CZ  PHE A   3      -2.448  25.316  19.050  1.00 44.00           C
ATOM     66  CB  PHE A   4       4.182  27.911  23.334  1.00 44.00           C
ATOM     67  CD1 PHE A   4       2.758  29.591  24.536  1.00 44.00           C
ATOM     68  CD2 PHE A   4       3.525  30.122  22.347  1.00 44.00           C
ATOM     69  CE1 PHE A   4       2.107  30.808  24.603  1.00 44.00           C
ATOM     70  CE2 PHE A   4       2.874  31.339  22.410  1.00 44.00           C
ATOM     71  CG  PHE A   4       3.474  29.233  23.406  1.00 44.00           C
ATOM     72  CZ  PHE A   4       2.164  31.682  23.540  1.00 44.00           C
ATOM     73  CB  LEU A   5       6.606  23.763  24.118  1.00 59.00           C
ATOM     74  CD1 LEU A   5       7.208  21.382  24.633  1.00 59.00           C
ATOM     75  CD2 LEU A   5       7.752  22.315  22.419  1.00 59.00           C
ATOM     76  CG  LEU A   5       7.628  22.646  23.898  1.00 59.00           C
ATOM     77  CB  LEU A   6       2.107  20.192  22.852  1.00 59.00           C
ATOM     78  CD1 LEU A   6       1.334  22.470  23.567  1.00 59.00           C
ATOM     79  CD2 LEU A   6      -0.264  20.933  22.493  1.00 59.00           C
ATOM     80  CG  LEU A   6       0.942  21.008  23.416  1.00 59.00           C
ATOM     81  CB  PHE A   7       5.851  16.706  25.740  1.00 44.00           C
ATOM     82  CD1 PHE A   7       6.803  18.793  26.757  1.00 44.00           C
ATOM     83  CD2 PHE A   7       8.195  17.499  25.326  1.00 44.00           C
ATOM     84  CE1 PHE A   7       7.834  19.694  26.945  1.00 44.00           C
ATOM     85  CE2 PHE A   7       9.227  18.398  25.511  1.00 44.00           C
ATOM     86  CG  PHE A   7       6.971  17.685  25.944  1.00 44.00           C
ATOM     87  CZ  PHE A   7       9.046  19.497  26.322  1.00 44.00           C
ATOM     88  CB  PHE A   8       2.777  14.144  21.275  1.00 44.00           C
ATOM     89  CD1 PHE A   8       1.269  15.984  22.072  1.00 44.00           C
ATOM     90  CD2 PHE A   8       1.578  15.713  19.729  1.00 44.00           C
ATOM     91  CE1 PHE A   8       0.423  17.051  21.838  1.00 44.00           C
ATOM     92  CE2 PHE A   8       0.731  16.778  19.491  1.00 44.00           C
ATOM     93  CG  PHE A   8       1.856  15.302  21.020  1.00 44.00           C
ATOM     94  CZ  PHE A   8       0.153  17.448  20.547  1.00 44.00           C
ATOM     95  CB  LEU A   9       4.127  10.381  25.728  1.00 59.00           C
ATOM     96  CD1 LEU A   9       6.548  10.829  26.216  1.00 59.00           C
ATOM     97  CD2 LEU A   9       4.879  12.585  26.663  1.00 59.00           C
ATOM     98  CG  LEU A   9       5.116  11.083  26.661  1.00 59.00           C
ATOM     99  CB  PHE A  10       5.007   6.387  22.145  1.00 44.00           C
ATOM    100  CD1 PHE A  10       5.166   6.189  24.641  1.00 44.00           C
ATOM    101  CD2 PHE A  10       6.502   4.741  23.306  1.00 44.00           C
ATOM    102  CE1 PHE A  10       5.683   5.612  25.785  1.00 44.00           C
ATOM    103  CE2 PHE A  10       7.022   4.163  24.448  1.00 44.00           C
ATOM    104  CG  PHE A  10       5.570   5.761  23.388  1.00 44.00           C
ATOM    105  CZ  PHE A  10       6.612   4.599  25.689  1.00 44.00           C
ATOM    106  CB  PHE A  11       1.505   6.587  26.582  1.00 44.00           C
ATOM    107  CD1 PHE A  11       0.631   4.695  27.980  1.00 44.00           C
ATOM    108  CD2 PHE A  11      -0.758   6.602  27.666  1.00 44.00           C
ATOM    109  CE1 PHE A  11      -0.349   4.108  28.756  1.00 44.00           C
ATOM    110  CE2 PHE A  11      -1.741   6.017  28.441  1.00 44.00           C
ATOM    111  CG  PHE A  11       0.438   5.949  27.425  1.00 44.00           C
ATOM    112  CZ  PHE A  11      -1.536   4.769  28.987  1.00 44.00           C
