# Supplementary material for: De Novo Design of Protein-Binding Peptides by Quantum Computing
Source: J Chem Theory Comput. 2025 Sep 29;21(19):9993–10005. doi: 10.1021/acs.jctc.5c00768 (PMC12529961; doi:10.1021/acs.jctc.5c00768)
Supplement: Supplementary file 1 [file ct5c00768_si_001.zip › Datafile/Structure_based_validation/3BFW/bad_guess/Results/3bfw_ranked_3.pdb]

REMARK Selection 'not deleted and not hydrogen'
ATOM      1  N   PHE A   1       1.413  26.420  22.178  0.00  0.00           N
ATOM      2  CA  PHE A   1       2.860  26.582  22.267  0.00  0.00           C
ATOM      3  C   PHE A   1       3.581  25.238  22.273  0.00  0.00           C
ATOM      4  O   PHE A   1       3.587  24.538  21.263  0.00  0.00           O
ATOM      5  N   PHE A   2       4.186  24.874  23.407  0.00  0.00           N
ATOM      6  CA  PHE A   2       4.904  23.610  23.521  0.00  0.00           C
ATOM      7  C   PHE A   2       4.007  22.425  23.866  0.00  0.00           C
ATOM      8  O   PHE A   2       3.277  22.472  24.853  0.00  0.00           O
ATOM      9  N   PHE A   3       4.060  21.364  23.057  0.00  0.00           N
ATOM     10  CA  PHE A   3       3.245  20.178  23.294  0.00  0.00           C
ATOM     11  C   PHE A   3       4.103  18.919  23.378  0.00  0.00           C
ATOM     12  O   PHE A   3       4.567  18.422  22.354  0.00  0.00           O
ATOM     13  N   PHE A   4       4.314  18.404  24.591  0.00  0.00           N
ATOM     14  CA  PHE A   4       5.119  17.203  24.785  0.00  0.00           C
ATOM     15  C   PHE A   4       4.165  16.035  24.554  0.00  0.00           C
ATOM     16  O   PHE A   4       3.469  15.618  25.477  0.00  0.00           O
ATOM     17  N   LEU A   5       4.131  15.507  23.328  0.00  0.00           N
ATOM     18  CA  LEU A   5       3.256  14.388  22.999  0.00  0.00           C
ATOM     19  C   LEU A   5       3.881  13.062  23.420  0.00  0.00           C
ATOM     20  O   LEU A   5       5.098  12.906  23.351  0.00  0.00           O
ATOM     21  N   LEU A   6       3.055  12.108  23.856  0.00  0.00           N
ATOM     22  CA  LEU A   6       3.547  10.803  24.283  0.00  0.00           C
ATOM     23  C   LEU A   6       3.721   9.994  23.002  0.00  0.00           C
ATOM     24  O   LEU A   6       2.787   9.325  22.565  0.00  0.00           O
ATOM     25  N   PHE A   7       4.912  10.050  22.400  0.00  0.00           N
ATOM     26  CA  PHE A   7       5.186   9.315  21.171  0.00  0.00           C
ATOM     27  C   PHE A   7       5.284   7.830  21.503  0.00  0.00           C
ATOM     28  O   PHE A   7       5.130   6.989  20.620  0.00  0.00           O
ATOM     29  N   PHE A   8       5.539   7.504  22.773  0.00  0.00           N
ATOM     30  CA  PHE A   8       5.654   6.114  23.199  0.00  0.00           C
ATOM     31  C   PHE A   8       4.255   5.540  22.995  0.00  0.00           C
ATOM     32  O   PHE A   8       4.115   4.402  22.553  0.00  0.00           O
ATOM     33  N   LEU A   9       3.222   6.323  23.313  0.00  0.00           N
ATOM     34  CA  LEU A   9       1.843   5.875  23.157  0.00  0.00           C
ATOM     35  C   LEU A   9       1.412   5.936  21.694  0.00  0.00           C
ATOM     36  O   LEU A   9       0.718   5.039  21.219  0.00  0.00           O
ATOM     37  N   PHE A  10       1.820   6.988  20.981  0.00  0.00           N
ATOM     38  CA  PHE A  10       1.466   7.145  19.575  0.00  0.00           C
ATOM     39  C   PHE A  10       1.944   5.938  18.772  0.00  0.00           C
ATOM     40  O   PHE A  10       1.228   5.461  17.894  0.00  0.00           O
ATOM     41  N   PHE A  11       3.148   5.445  19.070  0.00  0.00           N
ATOM     42  CA  PHE A  11       3.701   4.294  18.365  0.00  0.00           C
ATOM     43  C   PHE A  11       5.054   3.825  18.890  0.00  0.00           C
ATOM     44  O   PHE A  11       6.088   4.164  18.316  0.00  0.00           O
ATOM     45  CB  PHE A   1       3.230  27.379  23.522  1.00 44.00           C
ATOM     46  CD1 PHE A   1       1.603  29.193  24.119  1.00 44.00           C
ATOM     47  CD2 PHE A   1       3.519  29.773  22.834  1.00 44.00           C
ATOM     48  CE1 PHE A   1       1.184  30.510  24.090  1.00 44.00           C
ATOM     49  CE2 PHE A   1       3.103  31.090  22.802  1.00 44.00           C
ATOM     50  CG  PHE A   1       2.775  28.809  23.490  1.00 44.00           C
ATOM     51  CZ  PHE A   1       1.934  31.459  23.431  1.00 44.00           C
ATOM     52  CB  PHE A   2       6.012  23.736  24.581  1.00 44.00           C
ATOM     53  CD1 PHE A   2       7.129  25.981  24.662  1.00 44.00           C
ATOM     54  CD2 PHE A   2       8.152  24.258  23.379  1.00 44.00           C
ATOM     55  CE1 PHE A   2       8.148  26.846  24.311  1.00 44.00           C
ATOM     56  CE2 PHE A   2       9.171  25.121  23.025  1.00 44.00           C
ATOM     57  CG  PHE A   2       7.118  24.676  24.199  1.00 44.00           C
ATOM     58  CZ  PHE A   2       9.169  26.417  23.492  1.00 44.00           C
ATOM     59  CB  PHE A   3       2.194  20.023  22.192  1.00 44.00           C
ATOM     60  CD1 PHE A   3       1.021  18.404  23.709  1.00 44.00           C
ATOM     61  CD2 PHE A   3       0.507  18.351  21.386  1.00 44.00           C
ATOM     62  CE1 PHE A   3       0.127  17.375  23.930  1.00 44.00           C
ATOM     63  CE2 PHE A   3      -0.387  17.320  21.604  1.00 44.00           C
ATOM     64  CG  PHE A   3       1.222  18.904  22.433  1.00 44.00           C
ATOM     65  CZ  PHE A   3      -0.578  16.832  22.878  1.00 44.00           C
ATOM     66  CB  PHE A   4       5.750  17.152  26.156  1.00 44.00           C
ATOM     67  CD1 PHE A   4       6.469  19.389  27.036  1.00 44.00           C
ATOM     68  CD2 PHE A   4       8.084  18.043  25.922  1.00 44.00           C
ATOM     69  CE1 PHE A   4       7.423  20.368  27.238  1.00 44.00           C
ATOM     70  CE2 PHE A   4       9.040  19.020  26.122  1.00 44.00           C
ATOM     71  CG  PHE A   4       6.787  18.215  26.374  1.00 44.00           C
ATOM     72  CZ  PHE A   4       8.709  20.183  26.781  1.00 44.00           C
ATOM     73  CB  LEU A   5       2.945  14.372  21.502  1.00 59.00           C
ATOM     74  CD1 LEU A   5       0.640  13.388  21.648  1.00 59.00           C
ATOM     75  CD2 LEU A   5       1.852  13.318  19.504  1.00 59.00           C
ATOM     76  CG  LEU A   5       2.017  13.257  21.014  1.00 59.00           C
ATOM     77  CB  LEU A   6       2.607  10.126  25.252  1.00 59.00           C
ATOM     78  CD1 LEU A   6       3.199   7.704  24.966  1.00 59.00           C
ATOM     79  CD2 LEU A   6       4.549   9.110  26.473  1.00 59.00           C
ATOM     80  CG  LEU A   6       3.145   8.871  25.941  1.00 59.00           C
ATOM     81  CB  PHE A   7       6.462   9.808  20.506  1.00 44.00           C
ATOM     82  CD1 PHE A   7       5.691   8.610  18.440  1.00 44.00           C
ATOM     83  CD2 PHE A   7       7.996   9.169  18.626  1.00 44.00           C
ATOM     84  CE1 PHE A   7       5.930   8.036  17.206  1.00 44.00           C
ATOM     85  CE2 PHE A   7       8.239   8.594  17.393  1.00 44.00           C
ATOM     86  CG  PHE A   7       6.722   9.183  19.165  1.00 44.00           C
ATOM     87  CZ  PHE A   7       7.204   8.027  16.683  1.00 44.00           C
ATOM     88  CB  PHE A   8       6.122   5.982  24.625  1.00 44.00           C
ATOM     89  CD1 PHE A   8       6.615   3.580  24.092  1.00 44.00           C
ATOM     90  CD2 PHE A   8       6.388   4.205  26.376  1.00 44.00           C
ATOM     91  CE1 PHE A   8       6.853   2.274  24.473  1.00 44.00           C
ATOM     92  CE2 PHE A   8       6.624   2.900  26.760  1.00 44.00           C
ATOM     93  CG  PHE A   8       6.379   4.562  25.039  1.00 44.00           C
ATOM     94  CZ  PHE A   8       6.857   1.933  25.807  1.00 44.00           C
ATOM     95  CB  LEU A   9       0.903   6.718  24.020  1.00 59.00           C
ATOM     96  CD1 LEU A   9       0.192   7.596  26.261  1.00 59.00           C
ATOM     97  CD2 LEU A   9       0.758   5.210  26.020  1.00 59.00           C
ATOM     98  CG  LEU A   9       1.095   6.611  25.534  1.00 59.00           C
ATOM     99  CB  PHE A  10       2.060   8.431  19.007  1.00 44.00           C
ATOM    100  CD1 PHE A  10       0.466   9.165  17.213  1.00 44.00           C
ATOM    101  CD2 PHE A  10       2.630   8.415  16.564  1.00 44.00           C
ATOM    102  CE1 PHE A  10       0.146   9.389  15.888  1.00 44.00           C
ATOM    103  CE2 PHE A  10       2.312   8.637  15.237  1.00 44.00           C
ATOM    104  CG  PHE A  10       1.712   8.674  17.567  1.00 44.00           C
ATOM    105  CZ  PHE A  10       1.069   9.125  14.899  1.00 44.00           C
ATOM    106  CB  PHE A  11       3.828   4.622  16.864  1.00 44.00           C
ATOM    107  CD1 PHE A  11       3.547   2.432  15.671  1.00 44.00           C
ATOM    108  CD2 PHE A  11       5.682   3.481  15.617  1.00 44.00           C
ATOM    109  CE1 PHE A  11       4.039   1.391  14.908  1.00 44.00           C
ATOM    110  CE2 PHE A  11       6.178   2.441  14.855  1.00 44.00           C
ATOM    111  CG  PHE A  11       4.363   3.490  16.036  1.00 44.00           C
ATOM    112  CZ  PHE A  11       5.355   1.395  14.500  1.00 44.00           C
