# Supplementary material for: De Novo Design of Protein-Binding Peptides by Quantum Computing
Source: J Chem Theory Comput. 2025 Sep 29;21(19):9993–10005. doi: 10.1021/acs.jctc.5c00768 (PMC12529961; doi:10.1021/acs.jctc.5c00768)
Supplement: Supplementary file 1 [file ct5c00768_si_001.zip › Datafile/Structure_based_validation/3BFW/bad_guess/Results/3bfw_ranked_26.pdb]

REMARK Selection 'not deleted and not hydrogen'
ATOM      1  N   PHE A   1      -2.096  36.337  20.423  0.00  0.00           N
ATOM      2  CA  PHE A   1      -1.382  35.185  19.882  0.00  0.00           C
ATOM      3  C   PHE A   1      -1.083  34.149  20.961  0.00  0.00           C
ATOM      4  O   PHE A   1      -1.020  34.490  22.140  0.00  0.00           O
ATOM      5  N   PHE A   2      -0.899  32.888  20.563  0.00  0.00           N
ATOM      6  CA  PHE A   2      -0.608  31.819  21.511  0.00  0.00           C
ATOM      7  C   PHE A   2       0.873  31.459  21.448  0.00  0.00           C
ATOM      8  O   PHE A   2       1.445  31.392  20.362  0.00  0.00           O
ATOM      9  N   PHE A   3       1.495  31.227  22.607  0.00  0.00           N
ATOM     10  CA  PHE A   3       2.910  30.875  22.661  0.00  0.00           C
ATOM     11  C   PHE A   3       2.921  29.566  23.443  0.00  0.00           C
ATOM     12  O   PHE A   3       3.843  29.320  24.218  0.00  0.00           O
ATOM     13  N   PHE A   4       1.903  28.726  23.244  0.00  0.00           N
ATOM     14  CA  PHE A   4       1.815  27.447  23.940  0.00  0.00           C
ATOM     15  C   PHE A   4       2.380  26.321  23.080  0.00  0.00           C
ATOM     16  O   PHE A   4       1.908  26.101  21.967  0.00  0.00           O
ATOM     17  N   LEU A   5       3.387  25.609  23.591  0.00  0.00           N
ATOM     18  CA  LEU A   5       4.001  24.511  22.853  0.00  0.00           C
ATOM     19  C   LEU A   5       3.398  23.209  23.370  0.00  0.00           C
ATOM     20  O   LEU A   5       3.506  22.909  24.557  0.00  0.00           O
ATOM     21  N   LEU A   6       2.764  22.436  22.485  0.00  0.00           N
ATOM     22  CA  LEU A   6       2.150  21.170  22.873  0.00  0.00           C
ATOM     23  C   LEU A   6       3.097  19.980  22.750  0.00  0.00           C
ATOM     24  O   LEU A   6       3.575  19.684  21.657  0.00  0.00           O
ATOM     25  N   PHE A   7       3.368  19.298  23.865  0.00  0.00           N
ATOM     26  CA  PHE A   7       4.259  18.143  23.861  0.00  0.00           C
ATOM     27  C   PHE A   7       3.495  16.871  24.213  0.00  0.00           C
ATOM     28  O   PHE A   7       2.597  16.905  25.051  0.00  0.00           O
ATOM     29  N   PHE A   8       3.846  15.751  23.576  0.00  0.00           N
ATOM     30  CA  PHE A   8       3.181  14.480  23.837  0.00  0.00           C
ATOM     31  C   PHE A   8       4.179  13.374  23.510  0.00  0.00           C
ATOM     32  O   PHE A   8       5.080  13.578  22.699  0.00  0.00           O
ATOM     33  N   LEU A   9       4.024  12.206  24.137  0.00  0.00           N
ATOM     34  CA  LEU A   9       4.922  11.082  23.899  0.00  0.00           C
ATOM     35  C   LEU A   9       4.523  10.279  22.665  0.00  0.00           C
ATOM     36  O   LEU A   9       3.347   9.969  22.486  0.00  0.00           O
ATOM     37  N   PHE A  10       5.496   9.941  21.815  0.00  0.00           N
ATOM     38  CA  PHE A  10       5.224   9.174  20.604  0.00  0.00           C
ATOM     39  C   PHE A  10       5.138   7.723  21.067  0.00  0.00           C
ATOM     40  O   PHE A  10       4.902   6.831  20.255  0.00  0.00           O
ATOM     41  N   PHE A  11       5.329   7.484  22.367  0.00  0.00           N
ATOM     42  CA  PHE A  11       5.269   6.134  22.916  0.00  0.00           C
ATOM     43  C   PHE A  11       3.972   5.883  23.679  0.00  0.00           C
ATOM     44  O   PHE A  11       2.950   5.574  23.070  0.00  0.00           O
ATOM     45  CB  PHE A   1      -0.079  35.632  19.212  1.00 44.00           C
ATOM     46  CD1 PHE A   1      -0.225  37.840  18.029  1.00 44.00           C
ATOM     47  CD2 PHE A   1      -0.537  35.855  16.755  1.00 44.00           C
ATOM     48  CE1 PHE A   1      -0.414  38.600  16.890  1.00 44.00           C
ATOM     49  CE2 PHE A   1      -0.728  36.612  15.615  1.00 44.00           C
ATOM     50  CG  PHE A   1      -0.286  36.458  17.975  1.00 44.00           C
ATOM     51  CZ  PHE A   1      -0.666  37.986  15.683  1.00 44.00           C
ATOM     52  CB  PHE A   2      -1.469  30.592  21.229  1.00 44.00           C
ATOM     53  CD1 PHE A   2      -0.270  28.969  19.737  1.00 44.00           C
ATOM     54  CD2 PHE A   2      -1.933  30.373  18.773  1.00 44.00           C
ATOM     55  CE1 PHE A   2      -0.040  28.394  18.502  1.00 44.00           C
ATOM     56  CE2 PHE A   2      -1.704  29.800  17.537  1.00 44.00           C
ATOM     57  CG  PHE A   2      -1.219  29.967  19.887  1.00 44.00           C
ATOM     58  CZ  PHE A   2      -0.757  28.809  17.402  1.00 44.00           C
ATOM     59  CB  PHE A   3       3.752  31.939  23.309  1.00 44.00           C
ATOM     60  CD1 PHE A   3       3.479  33.209  21.162  1.00 44.00           C
ATOM     61  CD2 PHE A   3       4.305  34.374  23.066  1.00 44.00           C
ATOM     62  CE1 PHE A   3       3.567  34.368  20.415  1.00 44.00           C
ATOM     63  CE2 PHE A   3       4.394  35.534  22.321  1.00 44.00           C
ATOM     64  CG  PHE A   3       3.848  33.198  22.497  1.00 44.00           C
ATOM     65  CZ  PHE A   3       4.025  35.531  20.994  1.00 44.00           C
ATOM     66  CB  PHE A   4       0.367  27.142  24.325  1.00 44.00           C
ATOM     67  CD1 PHE A   4      -0.119  27.294  21.868  1.00 44.00           C
ATOM     68  CD2 PHE A   4      -1.869  26.602  23.324  1.00 44.00           C
ATOM     69  CE1 PHE A   4      -0.971  27.173  20.787  1.00 44.00           C
ATOM     70  CE2 PHE A   4      -2.723  26.481  22.245  1.00 44.00           C
ATOM     71  CG  PHE A   4      -0.559  27.011  23.150  1.00 44.00           C
ATOM     72  CZ  PHE A   4      -2.273  26.766  20.975  1.00 44.00           C
ATOM     73  CB  LEU A   5       5.512  24.513  23.003  1.00 59.00           C
ATOM     74  CD1 LEU A   5       7.728  25.663  22.747  1.00 59.00           C
ATOM     75  CD2 LEU A   5       6.103  25.743  20.897  1.00 59.00           C
ATOM     76  CG  LEU A   5       6.245  25.718  22.411  1.00 59.00           C
ATOM     77  CB  LEU A   6       0.894  20.916  22.024  1.00 59.00           C
ATOM     78  CD1 LEU A   6       0.650  18.421  22.138  1.00 59.00           C
ATOM     79  CD2 LEU A   6      -0.251  19.809  23.962  1.00 59.00           C
ATOM     80  CG  LEU A   6      -0.001  19.756  22.463  1.00 59.00           C
ATOM     81  CB  PHE A   7       5.417  18.352  24.837  1.00 44.00           C
ATOM     82  CD1 PHE A   7       6.372  19.912  23.119  1.00 44.00           C
ATOM     83  CD2 PHE A   7       7.283  19.958  25.316  1.00 44.00           C
ATOM     84  CE1 PHE A   7       7.254  20.902  22.732  1.00 44.00           C
ATOM     85  CE2 PHE A   7       8.168  20.947  24.932  1.00 44.00           C
ATOM     86  CG  PHE A   7       6.376  19.427  24.416  1.00 44.00           C
ATOM     87  CZ  PHE A   7       8.153  21.420  23.638  1.00 44.00           C
ATOM     88  CB  PHE A   8       1.909  14.334  23.024  1.00 44.00           C
ATOM     89  CD1 PHE A   8       3.374  14.603  21.005  1.00 44.00           C
ATOM     90  CD2 PHE A   8       1.077  14.079  20.671  1.00 44.00           C
ATOM     91  CE1 PHE A   8       3.571  14.607  19.637  1.00 44.00           C
ATOM     92  CE2 PHE A   8       1.271  14.084  19.303  1.00 44.00           C
ATOM     93  CG  PHE A   8       2.124  14.340  21.538  1.00 44.00           C
ATOM     94  CZ  PHE A   8       2.520  14.348  18.786  1.00 44.00           C
ATOM     95  CB  LEU A   9       4.959  10.164  25.127  1.00 59.00           C
ATOM     96  CD1 LEU A   9       3.996   8.209  26.371  1.00 59.00           C
ATOM     97  CD2 LEU A   9       2.591  10.189  25.956  1.00 59.00           C
ATOM     98  CG  LEU A   9       3.704   9.327  25.382  1.00 59.00           C
ATOM     99  CB  PHE A  10       6.285   9.369  19.549  1.00 44.00           C
ATOM    100  CD1 PHE A  10       4.652   8.374  17.924  1.00 44.00           C
ATOM    101  CD2 PHE A  10       6.957   8.402  17.334  1.00 44.00           C
ATOM    102  CE1 PHE A  10       4.352   7.760  16.723  1.00 44.00           C
ATOM    103  CE2 PHE A  10       6.661   7.787  16.133  1.00 44.00           C
ATOM    104  CG  PHE A  10       5.959   8.701  18.245  1.00 44.00           C
ATOM    105  CZ  PHE A  10       5.356   7.466  15.827  1.00 44.00           C
ATOM    106  CB  PHE A  11       6.470   5.881  23.834  1.00 44.00           C
ATOM    107  CD1 PHE A  11       6.931   3.420  23.669  1.00 44.00           C
ATOM    108  CD2 PHE A  11       6.112   4.279  25.732  1.00 44.00           C
ATOM    109  CE1 PHE A  11       6.963   2.150  24.211  1.00 44.00           C
ATOM    110  CE2 PHE A  11       6.141   3.010  26.276  1.00 44.00           C
ATOM    111  CG  PHE A  11       6.504   4.500  24.423  1.00 44.00           C
ATOM    112  CZ  PHE A  11       6.568   1.944  25.515  1.00 44.00           C
