# Supplementary material for: De Novo Design of Protein-Binding Peptides by Quantum Computing
Source: J Chem Theory Comput. 2025 Sep 29;21(19):9993–10005. doi: 10.1021/acs.jctc.5c00768 (PMC12529961; doi:10.1021/acs.jctc.5c00768)
Supplement: Supplementary file 1 [file ct5c00768_si_001.zip › Datafile/Structure_based_validation/3BFW/bad_guess/Results/3bfw_ranked_32.pdb]

REMARK Selection 'not deleted and not hydrogen'
ATOM      1  N   PHE A   1       5.307  12.315  27.615  0.00  0.00           N
ATOM      2  CA  PHE A   1       5.293  11.556  26.369  0.00  0.00           C
ATOM      3  C   PHE A   1       5.188  12.508  25.182  0.00  0.00           C
ATOM      4  O   PHE A   1       5.625  12.174  24.084  0.00  0.00           O
ATOM      5  N   PHE A   2       4.610  13.693  25.399  0.00  0.00           N
ATOM      6  CA  PHE A   2       4.458  14.678  24.334  0.00  0.00           C
ATOM      7  C   PHE A   2       4.701  16.071  24.908  0.00  0.00           C
ATOM      8  O   PHE A   2       4.464  16.298  26.093  0.00  0.00           O
ATOM      9  N   PHE A   3       5.171  17.001  24.074  0.00  0.00           N
ATOM     10  CA  PHE A   3       5.437  18.365  24.519  0.00  0.00           C
ATOM     11  C   PHE A   3       4.698  19.360  23.630  0.00  0.00           C
ATOM     12  O   PHE A   3       4.712  19.224  22.409  0.00  0.00           O
ATOM     13  N   PHE A   4       4.052  20.359  24.238  0.00  0.00           N
ATOM     14  CA  PHE A   4       3.313  21.365  23.484  0.00  0.00           C
ATOM     15  C   PHE A   4       3.773  22.776  23.837  0.00  0.00           C
ATOM     16  O   PHE A   4       3.497  23.257  24.933  0.00  0.00           O
ATOM     17  N   LEU A   5       4.473  23.440  22.913  0.00  0.00           N
ATOM     18  CA  LEU A   5       4.961  24.794  23.147  0.00  0.00           C
ATOM     19  C   LEU A   5       3.947  25.684  22.434  0.00  0.00           C
ATOM     20  O   LEU A   5       3.897  25.699  21.206  0.00  0.00           O
ATOM     21  N   LEU A   6       3.140  26.424  23.199  0.00  0.00           N
ATOM     22  CA  LEU A   6       2.135  27.309  22.621  0.00  0.00           C
ATOM     23  C   LEU A   6       2.269  28.745  23.116  0.00  0.00           C
ATOM     24  O   LEU A   6       2.360  28.976  24.320  0.00  0.00           O
ATOM     25  N   PHE A   7       2.282  29.710  22.193  0.00  0.00           N
ATOM     26  CA  PHE A   7       2.406  31.117  22.557  0.00  0.00           C
ATOM     27  C   PHE A   7       1.123  31.744  23.094  0.00  0.00           C
ATOM     28  O   PHE A   7       1.179  32.728  23.828  0.00  0.00           O
ATOM     29  N   PHE A   8      -0.031  31.178  22.733  0.00  0.00           N
ATOM     30  CA  PHE A   8      -1.316  31.696  23.190  0.00  0.00           C
ATOM     31  C   PHE A   8      -1.392  31.461  24.695  0.00  0.00           C
ATOM     32  O   PHE A   8      -1.176  30.342  25.156  0.00  0.00           O
ATOM     33  N   LEU A   9      -1.699  32.510  25.462  0.00  0.00           N
ATOM     34  CA  LEU A   9      -1.798  32.397  26.913  0.00  0.00           C
ATOM     35  C   LEU A   9      -3.188  31.893  27.291  0.00  0.00           C
ATOM     36  O   LEU A   9      -4.109  32.691  27.453  0.00  0.00           O
ATOM     37  N   PHE A  10      -3.342  30.574  27.432  0.00  0.00           N
ATOM     38  CA  PHE A  10      -4.628  29.987  27.791  0.00  0.00           C
ATOM     39  C   PHE A  10      -4.520  29.520  29.239  0.00  0.00           C
ATOM     40  O   PHE A  10      -5.382  28.784  29.715  0.00  0.00           O
ATOM     41  N   PHE A  11      -3.466  29.944  29.940  0.00  0.00           N
ATOM     42  CA  PHE A  11      -3.265  29.558  31.332  0.00  0.00           C
ATOM     43  C   PHE A  11      -3.175  30.756  32.272  0.00  0.00           C
ATOM     44  O   PHE A  11      -2.177  30.918  32.970  0.00  0.00           O
ATOM     45  CB  PHE A   1       4.142  10.555  26.355  1.00 44.00           C
ATOM     46  CD1 PHE A   1       4.942   8.643  24.940  1.00 44.00           C
ATOM     47  CD2 PHE A   1       3.173  10.000  24.108  1.00 44.00           C
ATOM     48  CE1 PHE A   1       4.889   7.872  23.794  1.00 44.00           C
ATOM     49  CE2 PHE A   1       3.118   9.232  22.961  1.00 44.00           C
ATOM     50  CG  PHE A   1       4.085   9.718  25.110  1.00 44.00           C
ATOM     51  CZ  PHE A   1       3.977   8.166  22.804  1.00 44.00           C
ATOM     52  CB  PHE A   2       3.079  14.590  23.695  1.00 44.00           C
ATOM     53  CD1 PHE A   2       3.923  12.523  22.551  1.00 44.00           C
ATOM     54  CD2 PHE A   2       1.581  12.940  22.542  1.00 44.00           C
ATOM     55  CE1 PHE A   2       3.719  11.361  21.832  1.00 44.00           C
ATOM     56  CE2 PHE A   2       1.373  11.780  21.822  1.00 44.00           C
ATOM     57  CG  PHE A   2       2.857  13.327  22.914  1.00 44.00           C
ATOM     58  CZ  PHE A   2       2.444  10.989  21.467  1.00 44.00           C
ATOM     59  CB  PHE A   3       6.935  18.656  24.513  1.00 44.00           C
ATOM     60  CD1 PHE A   3       7.049  17.261  26.597  1.00 44.00           C
ATOM     61  CD2 PHE A   3       9.082  17.786  25.478  1.00 44.00           C
ATOM     62  CE1 PHE A   3       7.756  16.554  27.550  1.00 44.00           C
ATOM     63  CE2 PHE A   3       9.792  17.081  26.430  1.00 44.00           C
ATOM     64  CG  PHE A   3       7.704  17.887  25.550  1.00 44.00           C
ATOM     65  CZ  PHE A   3       9.128  16.463  27.467  1.00 44.00           C
ATOM     66  CB  PHE A   4       1.810  21.225  23.737  1.00 44.00           C
ATOM     67  CD1 PHE A   4       1.019  18.859  24.012  1.00 44.00           C
ATOM     68  CD2 PHE A   4       0.858  19.860  21.860  1.00 44.00           C
ATOM     69  CE1 PHE A   4       0.474  17.693  23.511  1.00 44.00           C
ATOM     70  CE2 PHE A   4       0.314  18.695  21.355  1.00 44.00           C
ATOM     71  CG  PHE A   4       1.218  19.957  23.192  1.00 44.00           C
ATOM     72  CZ  PHE A   4       0.122  17.610  22.182  1.00 44.00           C
ATOM     73  CB  LEU A   5       6.362  25.002  22.636  1.00 59.00           C
ATOM     74  CD1 LEU A   5       7.325  23.175  24.062  1.00 59.00           C
ATOM     75  CD2 LEU A   5       8.842  24.744  22.919  1.00 59.00           C
ATOM     76  CG  LEU A   5       7.487  24.614  23.598  1.00 59.00           C
ATOM     77  CB  LEU A   6       0.727  26.783  22.932  1.00 59.00           C
ATOM     78  CD1 LEU A   6      -0.025  27.971  25.012  1.00 59.00           C
ATOM     79  CD2 LEU A   6      -0.782  25.664  24.595  1.00 59.00           C
ATOM     80  CG  LEU A   6       0.377  26.631  24.414  1.00 59.00           C
ATOM     81  CB  PHE A   7       2.890  31.924  21.336  1.00 44.00           C
ATOM     82  CD1 PHE A   7       4.204  33.844  22.275  1.00 44.00           C
ATOM     83  CD2 PHE A   7       2.136  34.313  21.197  1.00 44.00           C
ATOM     84  CE1 PHE A   7       4.380  35.191  22.525  1.00 44.00           C
ATOM     85  CE2 PHE A   7       2.308  35.661  21.446  1.00 44.00           C
ATOM     86  CG  PHE A   7       3.080  33.388  21.609  1.00 44.00           C
ATOM     87  CZ  PHE A   7       3.431  36.100  22.111  1.00 44.00           C
ATOM     88  CB  PHE A   8      -2.475  31.034  22.470  1.00 44.00           C
ATOM     89  CD1 PHE A   8      -1.855  32.473  20.510  1.00 44.00           C
ATOM     90  CD2 PHE A   8      -3.341  30.651  20.147  1.00 44.00           C
ATOM     91  CE1 PHE A   8      -1.932  32.803  19.171  1.00 44.00           C
ATOM     92  CE2 PHE A   8      -3.421  30.979  18.807  1.00 44.00           C
ATOM     93  CG  PHE A   8      -2.560  31.393  21.015  1.00 44.00           C
ATOM     94  CZ  PHE A   8      -2.715  32.057  18.319  1.00 44.00           C
ATOM     95  CB  LEU A   9      -1.510  33.733  27.587  1.00 59.00           C
ATOM     96  CD1 LEU A   9      -0.495  32.830  29.697  1.00 59.00           C
ATOM     97  CD2 LEU A   9      -1.329  35.148  29.651  1.00 59.00           C
ATOM     98  CG  LEU A   9      -1.563  33.744  29.116  1.00 59.00           C
ATOM     99  CB  PHE A  10      -5.001  28.843  26.868  1.00 44.00           C
ATOM    100  CD1 PHE A  10      -4.270  26.635  27.808  1.00 44.00           C
ATOM    101  CD2 PHE A  10      -2.959  27.616  26.082  1.00 44.00           C
ATOM    102  CE1 PHE A  10      -3.403  25.560  27.856  1.00 44.00           C
ATOM    103  CE2 PHE A  10      -2.089  26.544  26.128  1.00 44.00           C
ATOM    104  CG  PHE A  10      -4.058  27.676  26.921  1.00 44.00           C
ATOM    105  CZ  PHE A  10      -2.312  25.514  27.016  1.00 44.00           C
ATOM    106  CB  PHE A  11      -1.995  28.705  31.462  1.00 44.00           C
ATOM    107  CD1 PHE A  11      -3.334  26.834  30.460  1.00 44.00           C
ATOM    108  CD2 PHE A  11      -0.968  26.597  30.568  1.00 44.00           C
ATOM    109  CE1 PHE A  11      -3.431  25.590  29.868  1.00 44.00           C
ATOM    110  CE2 PHE A  11      -1.063  25.353  29.976  1.00 44.00           C
ATOM    111  CG  PHE A  11      -2.101  27.352  30.819  1.00 44.00           C
ATOM    112  CZ  PHE A  11      -2.296  24.848  29.625  1.00 44.00           C
