# Supplementary material for: De Novo Design of Protein-Binding Peptides by Quantum Computing
Source: J Chem Theory Comput. 2025 Sep 29;21(19):9993–10005. doi: 10.1021/acs.jctc.5c00768 (PMC12529961; doi:10.1021/acs.jctc.5c00768)
Supplement: Supplementary file 1 [file ct5c00768_si_001.zip › Datafile/Structure_based_validation/3BFW/bad_guess/Results/3bfw_ranked_33.pdb]

REMARK Selection 'not deleted and not hydrogen'
ATOM      1  N   PHE A   1      -2.734  31.385  25.622  0.00  0.00           N
ATOM      2  CA  PHE A   1      -2.012  32.459  24.950  0.00  0.00           C
ATOM      3  C   PHE A   1      -1.576  31.905  23.597  0.00  0.00           C
ATOM      4  O   PHE A   1      -1.617  30.695  23.385  0.00  0.00           O
ATOM      5  N   PHE A   2      -1.159  32.784  22.683  0.00  0.00           N
ATOM      6  CA  PHE A   2      -0.720  32.362  21.357  0.00  0.00           C
ATOM      7  C   PHE A   2       0.658  31.710  21.404  0.00  0.00           C
ATOM      8  O   PHE A   2       1.083  31.098  20.427  0.00  0.00           O
ATOM      9  N   PHE A   3       1.356  31.837  22.536  0.00  0.00           N
ATOM     10  CA  PHE A   3       2.684  31.253  22.688  0.00  0.00           C
ATOM     11  C   PHE A   3       2.634  30.041  23.614  0.00  0.00           C
ATOM     12  O   PHE A   3       2.456  30.195  24.820  0.00  0.00           O
ATOM     13  N   PHE A   4       2.791  28.839  23.055  0.00  0.00           N
ATOM     14  CA  PHE A   4       2.761  27.615  23.848  0.00  0.00           C
ATOM     15  C   PHE A   4       3.206  26.452  22.966  0.00  0.00           C
ATOM     16  O   PHE A   4       3.418  26.633  21.769  0.00  0.00           O
ATOM     17  N   LEU A   5       3.347  25.260  23.552  0.00  0.00           N
ATOM     18  CA  LEU A   5       3.766  24.082  22.803  0.00  0.00           C
ATOM     19  C   LEU A   5       3.311  22.872  23.612  0.00  0.00           C
ATOM     20  O   LEU A   5       3.020  23.000  24.800  0.00  0.00           O
ATOM     21  N   LEU A   6       3.248  21.699  22.976  0.00  0.00           N
ATOM     22  CA  LEU A   6       2.826  20.480  23.656  0.00  0.00           C
ATOM     23  C   LEU A   6       3.755  19.295  23.410  0.00  0.00           C
ATOM     24  O   LEU A   6       4.432  19.245  22.386  0.00  0.00           O
ATOM     25  N   PHE A   7       3.790  18.342  24.345  0.00  0.00           N
ATOM     26  CA  PHE A   7       4.643  17.167  24.211  0.00  0.00           C
ATOM     27  C   PHE A   7       3.873  15.892  23.881  0.00  0.00           C
ATOM     28  O   PHE A   7       2.899  15.568  24.557  0.00  0.00           O
ATOM     29  N   PHE A   8       4.305  15.169  22.845  0.00  0.00           N
ATOM     30  CA  PHE A   8       3.643  13.933  22.443  0.00  0.00           C
ATOM     31  C   PHE A   8       4.477  12.745  22.912  0.00  0.00           C
ATOM     32  O   PHE A   8       5.676  12.691  22.647  0.00  0.00           O
ATOM     33  N   LEU A   9       3.848  11.794  23.607  0.00  0.00           N
ATOM     34  CA  LEU A   9       4.549  10.615  24.103  0.00  0.00           C
ATOM     35  C   LEU A   9       4.159   9.397  23.271  0.00  0.00           C
ATOM     36  O   LEU A   9       3.105   9.396  22.639  0.00  0.00           O
ATOM     37  N   PHE A  10       5.004   8.363  23.269  0.00  0.00           N
ATOM     38  CA  PHE A  10       4.729   7.150  22.508  0.00  0.00           C
ATOM     39  C   PHE A  10       3.426   6.556  23.035  0.00  0.00           C
ATOM     40  O   PHE A  10       2.661   5.974  22.269  0.00  0.00           O
ATOM     41  N   PHE A  11       3.172   6.700  24.338  0.00  0.00           N
ATOM     42  CA  PHE A  11       1.956   6.171  24.945  0.00  0.00           C
ATOM     43  C   PHE A  11       0.823   6.179  23.923  0.00  0.00           C
ATOM     44  O   PHE A  11       0.301   5.122  23.576  0.00  0.00           O
ATOM     45  CB  PHE A   1      -0.829  32.940  25.762  1.00 44.00           C
ATOM     46  CD1 PHE A   1      -1.211  32.938  28.242  1.00 44.00           C
ATOM     47  CD2 PHE A   1      -1.582  34.961  27.044  1.00 44.00           C
ATOM     48  CE1 PHE A   1      -1.566  33.570  29.418  1.00 44.00           C
ATOM     49  CE2 PHE A   1      -1.939  35.594  28.219  1.00 44.00           C
ATOM     50  CG  PHE A   1      -1.216  33.626  27.040  1.00 44.00           C
ATOM     51  CZ  PHE A   1      -1.930  34.898  29.407  1.00 44.00           C
ATOM     52  CB  PHE A   2      -0.703  33.554  20.396  1.00 44.00           C
ATOM     53  CD1 PHE A   2       0.918  34.585  22.011  1.00 44.00           C
ATOM     54  CD2 PHE A   2       0.484  35.722  19.966  1.00 44.00           C
ATOM     55  CE1 PHE A   2       1.795  35.586  22.381  1.00 44.00           C
ATOM     56  CE2 PHE A   2       1.360  36.725  20.334  1.00 44.00           C
ATOM     57  CG  PHE A   2       0.250  34.642  20.799  1.00 44.00           C
ATOM     58  CZ  PHE A   2       2.017  36.657  21.543  1.00 44.00           C
ATOM     59  CB  PHE A   3       3.671  32.289  23.223  1.00 44.00           C
ATOM     60  CD1 PHE A   3       3.654  33.264  20.911  1.00 44.00           C
ATOM     61  CD2 PHE A   3       4.588  34.559  22.676  1.00 44.00           C
ATOM     62  CE1 PHE A   3       3.936  34.279  20.017  1.00 44.00           C
ATOM     63  CE2 PHE A   3       4.872  35.575  21.784  1.00 44.00           C
ATOM     64  CG  PHE A   3       3.978  33.391  22.252  1.00 44.00           C
ATOM     65  CZ  PHE A   3       4.545  35.435  20.453  1.00 44.00           C
ATOM     66  CB  PHE A   4       1.375  27.362  24.421  1.00 44.00           C
ATOM     67  CD1 PHE A   4       0.587  27.350  22.039  1.00 44.00           C
ATOM     68  CD2 PHE A   4      -0.973  26.790  23.747  1.00 44.00           C
ATOM     69  CE1 PHE A   4      -0.394  27.168  21.083  1.00 44.00           C
ATOM     70  CE2 PHE A   4      -1.956  26.608  22.793  1.00 44.00           C
ATOM     71  CG  PHE A   4       0.309  27.165  23.383  1.00 44.00           C
ATOM     72  CZ  PHE A   4      -1.666  26.797  21.460  1.00 44.00           C
ATOM     73  CB  LEU A   5       5.261  24.063  22.567  1.00 59.00           C
ATOM     74  CD1 LEU A   5       6.272  22.697  24.414  1.00 59.00           C
ATOM     75  CD2 LEU A   5       7.554  24.568  23.452  1.00 59.00           C
ATOM     76  CG  LEU A   5       6.156  24.088  23.808  1.00 59.00           C
ATOM     77  CB  LEU A   6       1.398  20.109  23.222  1.00 59.00           C
ATOM     78  CD1 LEU A   6      -0.794  18.977  23.686  1.00 59.00           C
ATOM     79  CD2 LEU A   6       1.301  17.705  23.933  1.00 59.00           C
ATOM     80  CG  LEU A   6       0.670  19.079  24.088  1.00 59.00           C
ATOM     81  CB  PHE A   7       5.448  16.957  25.505  1.00 44.00           C
ATOM     82  CD1 PHE A   7       6.171  19.075  26.640  1.00 44.00           C
ATOM     83  CD2 PHE A   7       7.704  18.003  25.169  1.00 44.00           C
ATOM     84  CE1 PHE A   7       7.103  20.064  26.890  1.00 44.00           C
ATOM     85  CE2 PHE A   7       8.637  18.991  25.416  1.00 44.00           C
ATOM     86  CG  PHE A   7       6.460  18.033  25.775  1.00 44.00           C
ATOM     87  CZ  PHE A   7       8.336  20.023  26.278  1.00 44.00           C
ATOM     88  CB  PHE A   8       3.436  13.886  20.935  1.00 44.00           C
ATOM     89  CD1 PHE A   8       1.575  15.527  21.305  1.00 44.00           C
ATOM     90  CD2 PHE A   8       2.366  15.199  19.085  1.00 44.00           C
ATOM     91  CE1 PHE A   8       0.658  16.451  20.841  1.00 44.00           C
ATOM     92  CE2 PHE A   8       1.449  16.121  18.618  1.00 44.00           C
ATOM     93  CG  PHE A   8       2.439  14.889  20.432  1.00 44.00           C
ATOM     94  CZ  PHE A   8       0.594  16.748  19.498  1.00 44.00           C
ATOM     95  CB  LEU A   9       4.242  10.377  25.577  1.00 59.00           C
ATOM     96  CD1 LEU A   9       6.538  11.034  26.347  1.00 59.00           C
ATOM     97  CD2 LEU A   9       4.715  12.689  26.432  1.00 59.00           C
ATOM     98  CG  LEU A   9       5.045  11.212  26.577  1.00 59.00           C
ATOM     99  CB  PHE A  10       5.869   6.153  22.615  1.00 44.00           C
ATOM    100  CD1 PHE A  10       4.857   4.984  20.639  1.00 44.00           C
ATOM    101  CD2 PHE A  10       6.376   3.771  22.012  1.00 44.00           C
ATOM    102  CE1 PHE A  10       4.699   3.873  19.833  1.00 44.00           C
ATOM    103  CE2 PHE A  10       6.220   2.659  21.209  1.00 44.00           C
ATOM    104  CG  PHE A  10       5.697   4.946  21.740  1.00 44.00           C
ATOM    105  CZ  PHE A  10       5.380   2.710  20.118  1.00 44.00           C
ATOM    106  CB  PHE A  11       1.568   6.977  26.180  1.00 44.00           C
ATOM    107  CD1 PHE A  11       0.397   5.353  27.693  1.00 44.00           C
ATOM    108  CD2 PHE A  11      -0.881   7.102  26.708  1.00 44.00           C
ATOM    109  CE1 PHE A  11      -0.735   4.885  28.330  1.00 44.00           C
ATOM    110  CE2 PHE A  11      -2.015   6.636  27.344  1.00 44.00           C
ATOM    111  CG  PHE A  11       0.337   6.467  26.873  1.00 44.00           C
ATOM    112  CZ  PHE A  11      -1.942   5.525  28.156  1.00 44.00           C
