# Supplementary material for: De Novo Design of Protein-Binding Peptides by Quantum Computing
Source: J Chem Theory Comput. 2025 Sep 29;21(19):9993–10005. doi: 10.1021/acs.jctc.5c00768 (PMC12529961; doi:10.1021/acs.jctc.5c00768)
Supplement: Supplementary file 1 [file ct5c00768_si_001.zip › Datafile/Structure_based_validation/3BFW/bad_guess/Results/3bfw_ranked_27.pdb]

REMARK Selection 'not deleted and not hydrogen'
ATOM      1  N   PHE A   1       5.401   1.737  17.936  0.00  0.00           N
ATOM      2  CA  PHE A   1       4.100   2.107  17.391  0.00  0.00           C
ATOM      3  C   PHE A   1       4.109   3.547  16.887  0.00  0.00           C
ATOM      4  O   PHE A   1       4.379   3.786  15.712  0.00  0.00           O
ATOM      5  N   PHE A   2       3.816   4.505  17.769  0.00  0.00           N
ATOM      6  CA  PHE A   2       3.796   5.914  17.393  0.00  0.00           C
ATOM      7  C   PHE A   2       4.512   6.773  18.432  0.00  0.00           C
ATOM      8  O   PHE A   2       4.459   6.471  19.622  0.00  0.00           O
ATOM      9  N   PHE A   3       5.179   7.840  17.986  0.00  0.00           N
ATOM     10  CA  PHE A   3       5.897   8.728  18.893  0.00  0.00           C
ATOM     11  C   PHE A   3       4.875   9.734  19.412  0.00  0.00           C
ATOM     12  O   PHE A   3       4.625  10.748  18.765  0.00  0.00           O
ATOM     13  N   PHE A   4       4.284   9.458  20.577  0.00  0.00           N
ATOM     14  CA  PHE A   4       3.291  10.351  21.165  0.00  0.00           C
ATOM     15  C   PHE A   4       3.843  11.719  21.553  0.00  0.00           C
ATOM     16  O   PHE A   4       4.856  11.800  22.244  0.00  0.00           O
ATOM     17  N   LEU A   5       3.182  12.792  21.111  0.00  0.00           N
ATOM     18  CA  LEU A   5       3.624  14.147  21.423  0.00  0.00           C
ATOM     19  C   LEU A   5       3.370  14.544  22.874  0.00  0.00           C
ATOM     20  O   LEU A   5       2.224  14.760  23.262  0.00  0.00           O
ATOM     21  N   LEU A   6       4.434  14.640  23.675  0.00  0.00           N
ATOM     22  CA  LEU A   6       4.305  15.013  25.079  0.00  0.00           C
ATOM     23  C   LEU A   6       4.481  16.513  25.290  0.00  0.00           C
ATOM     24  O   LEU A   6       3.787  17.104  26.115  0.00  0.00           O
ATOM     25  N   PHE A   7       5.405  17.130  24.550  0.00  0.00           N
ATOM     26  CA  PHE A   7       5.655  18.562  24.671  0.00  0.00           C
ATOM     27  C   PHE A   7       4.776  19.380  23.730  0.00  0.00           C
ATOM     28  O   PHE A   7       4.879  19.238  22.513  0.00  0.00           O
ATOM     29  N   PHE A   8       3.914  20.234  24.287  0.00  0.00           N
ATOM     30  CA  PHE A   8       3.027  21.064  23.480  0.00  0.00           C
ATOM     31  C   PHE A   8       3.405  22.533  23.640  0.00  0.00           C
ATOM     32  O   PHE A   8       2.744  23.262  24.377  0.00  0.00           O
ATOM     33  N   LEU A   9       4.463  22.970  22.953  0.00  0.00           N
ATOM     34  CA  LEU A   9       4.911  24.356  23.033  0.00  0.00           C
ATOM     35  C   LEU A   9       3.818  25.296  22.534  0.00  0.00           C
ATOM     36  O   LEU A   9       3.308  25.116  21.430  0.00  0.00           O
ATOM     37  N   PHE A  10       3.457  26.296  23.342  0.00  0.00           N
ATOM     38  CA  PHE A  10       2.422  27.252  22.963  0.00  0.00           C
ATOM     39  C   PHE A  10       2.857  28.684  23.257  0.00  0.00           C
ATOM     40  O   PHE A  10       3.612  28.917  24.198  0.00  0.00           O
ATOM     41  N   PHE A  11       2.384  29.643  22.457  0.00  0.00           N
ATOM     42  CA  PHE A  11       2.736  31.045  22.648  0.00  0.00           C
ATOM     43  C   PHE A  11       1.786  31.693  23.650  0.00  0.00           C
ATOM     44  O   PHE A  11       0.905  31.024  24.185  0.00  0.00           O
ATOM     45  CB  PHE A   1       3.005   1.923  18.442  1.00 44.00           C
ATOM     46  CD1 PHE A   1       0.927   1.367  17.150  1.00 44.00           C
ATOM     47  CD2 PHE A   1       1.028   3.459  18.280  1.00 44.00           C
ATOM     48  CE1 PHE A   1      -0.341   1.675  16.695  1.00 44.00           C
ATOM     49  CE2 PHE A   1      -0.239   3.770  17.825  1.00 44.00           C
ATOM     50  CG  PHE A   1       1.627   2.257  17.947  1.00 44.00           C
ATOM     51  CZ  PHE A   1      -0.924   2.876  17.032  1.00 44.00           C
ATOM     52  CB  PHE A   2       2.357   6.400  17.211  1.00 44.00           C
ATOM     53  CD1 PHE A   2       3.310   8.388  16.015  1.00 44.00           C
ATOM     54  CD2 PHE A   2       1.095   8.541  16.869  1.00 44.00           C
ATOM     55  CE1 PHE A   2       3.213   9.680  15.534  1.00 44.00           C
ATOM     56  CE2 PHE A   2       0.995   9.833  16.391  1.00 44.00           C
ATOM     57  CG  PHE A   2       2.252   7.804  16.689  1.00 44.00           C
ATOM     58  CZ  PHE A   2       2.056  10.403  15.722  1.00 44.00           C
ATOM     59  CB  PHE A   3       7.058   9.417  18.209  1.00 44.00           C
ATOM     60  CD1 PHE A   3       5.353  10.347  16.621  1.00 44.00           C
ATOM     61  CD2 PHE A   3       7.600  11.105  16.434  1.00 44.00           C
ATOM     62  CE1 PHE A   3       4.989  11.165  15.569  1.00 44.00           C
ATOM     63  CE2 PHE A   3       7.240  11.924  15.381  1.00 44.00           C
ATOM     64  CG  PHE A   3       6.663  10.306  17.065  1.00 44.00           C
ATOM     65  CZ  PHE A   3       5.932  11.954  14.948  1.00 44.00           C
ATOM     66  CB  PHE A   4       2.665   9.686  22.404  1.00 44.00           C
ATOM     67  CD1 PHE A   4       3.880  10.371  24.490  1.00 44.00           C
ATOM     68  CD2 PHE A   4       4.349   8.230  23.562  1.00 44.00           C
ATOM     69  CE1 PHE A   4       4.787  10.130  25.504  1.00 44.00           C
ATOM     70  CE2 PHE A   4       5.257   7.987  24.575  1.00 44.00           C
ATOM     71  CG  PHE A   4       3.651   9.424  23.506  1.00 44.00           C
ATOM     72  CZ  PHE A   4       5.476   8.938  25.547  1.00 44.00           C
ATOM     73  CB  LEU A   5       2.931  15.151  20.488  1.00 59.00           C
ATOM     74  CD1 LEU A   5       0.903  15.971  21.719  1.00 59.00           C
ATOM     75  CD2 LEU A   5       0.834  15.784  19.263  1.00 59.00           C
ATOM     76  CG  LEU A   5       1.401  15.163  20.530  1.00 59.00           C
ATOM     77  CB  LEU A   6       5.324  14.245  25.928  1.00 59.00           C
ATOM     78  CD1 LEU A   6       4.467  11.989  25.238  1.00 59.00           C
ATOM     79  CD2 LEU A   6       6.046  12.159  27.122  1.00 59.00           C
ATOM     80  CG  LEU A   6       4.897  12.857  26.411  1.00 59.00           C
ATOM     81  CB  PHE A   7       7.133  18.867  24.399  1.00 44.00           C
ATOM     82  CD1 PHE A   7       7.584  17.937  26.685  1.00 44.00           C
ATOM     83  CD2 PHE A   7       9.425  18.248  25.210  1.00 44.00           C
ATOM     84  CE1 PHE A   7       8.442  17.452  27.653  1.00 44.00           C
ATOM     85  CE2 PHE A   7      10.285  17.765  26.176  1.00 44.00           C
ATOM     86  CG  PHE A   7       8.065  18.341  25.451  1.00 44.00           C
ATOM     87  CZ  PHE A   7       9.793  17.367  27.400  1.00 44.00           C
ATOM     88  CB  PHE A   8       1.569  20.841  23.869  1.00 44.00           C
ATOM     89  CD1 PHE A   8       1.017  18.478  24.505  1.00 44.00           C
ATOM     90  CD2 PHE A   8       0.616  19.166  22.263  1.00 44.00           C
ATOM     91  CE1 PHE A   8       0.547  17.215  24.201  1.00 44.00           C
ATOM     92  CE2 PHE A   8       0.146  17.904  21.956  1.00 44.00           C
ATOM     93  CG  PHE A   8       1.059  19.469  23.539  1.00 44.00           C
ATOM     94  CZ  PHE A   8       0.111  16.927  22.926  1.00 44.00           C
ATOM     95  CB  LEU A   9       6.194  24.558  22.229  1.00 59.00           C
ATOM     96  CD1 LEU A   9       6.140  27.017  21.730  1.00 59.00           C
ATOM     97  CD2 LEU A   9       7.022  26.241  23.896  1.00 59.00           C
ATOM     98  CG  LEU A   9       6.907  25.898  22.419  1.00 59.00           C
ATOM     99  CB  PHE A  10       1.113  26.940  23.691  1.00 44.00           C
ATOM    100  CD1 PHE A  10       0.666  24.494  24.022  1.00 44.00           C
ATOM    101  CD2 PHE A  10      -0.303  25.573  22.136  1.00 44.00           C
ATOM    102  CE1 PHE A  10       0.084  23.301  23.639  1.00 44.00           C
ATOM    103  CE2 PHE A  10      -0.885  24.381  21.749  1.00 44.00           C
ATOM    104  CG  PHE A  10       0.481  25.644  23.274  1.00 44.00           C
ATOM    105  CZ  PHE A  10      -0.692  23.244  22.502  1.00 44.00           C
ATOM    106  CB  PHE A  11       2.705  31.798  21.321  1.00 44.00           C
ATOM    107  CD1 PHE A  11       4.003  33.615  22.467  1.00 44.00           C
ATOM    108  CD2 PHE A  11       2.839  34.151  20.461  1.00 44.00           C
ATOM    109  CE1 PHE A  11       4.450  34.919  22.556  1.00 44.00           C
ATOM    110  CE2 PHE A  11       3.284  35.456  20.549  1.00 44.00           C
ATOM    111  CG  PHE A  11       3.191  33.215  21.418  1.00 44.00           C
ATOM    112  CZ  PHE A  11       4.091  35.840  21.597  1.00 44.00           C
