# Supplementary material for: De Novo Design of Protein-Binding Peptides by Quantum Computing
Source: J Chem Theory Comput. 2025 Sep 29;21(19):9993–10005. doi: 10.1021/acs.jctc.5c00768 (PMC12529961; doi:10.1021/acs.jctc.5c00768)
Supplement: Supplementary file 1 [file ct5c00768_si_001.zip › Datafile/Structure_based_validation/3BFW/bad_guess/Results/3bfw_ranked_2.pdb]

REMARK Selection 'not deleted and not hydrogen'
ATOM      1  N   PHE A   1       1.997  27.467  23.830  0.00  0.00           N
ATOM      2  CA  PHE A   1       2.897  27.541  22.685  0.00  0.00           C
ATOM      3  C   PHE A   1       3.670  26.232  22.556  0.00  0.00           C
ATOM      4  O   PHE A   1       3.581  25.563  21.529  0.00  0.00           O
ATOM      5  N   PHE A   2       4.426  25.865  23.594  0.00  0.00           N
ATOM      6  CA  PHE A   2       5.206  24.632  23.576  0.00  0.00           C
ATOM      7  C   PHE A   2       4.320  23.430  23.889  0.00  0.00           C
ATOM      8  O   PHE A   2       3.540  23.470  24.837  0.00  0.00           O
ATOM      9  N   PHE A   3       4.438  22.362  23.096  0.00  0.00           N
ATOM     10  CA  PHE A   3       3.640  21.160  23.305  0.00  0.00           C
ATOM     11  C   PHE A   3       4.391  19.832  23.274  0.00  0.00           C
ATOM     12  O   PHE A   3       5.247  19.629  22.416  0.00  0.00           O
ATOM     13  N   PHE A   4       4.074  18.929  24.205  0.00  0.00           N
ATOM     14  CA  PHE A   4       4.730  17.628  24.267  0.00  0.00           C
ATOM     15  C   PHE A   4       3.722  16.503  24.053  0.00  0.00           C
ATOM     16  O   PHE A   4       2.633  16.536  24.622  0.00  0.00           O
ATOM     17  N   LEU A   5       4.080  15.509  23.237  0.00  0.00           N
ATOM     18  CA  LEU A   5       3.193  14.384  22.964  0.00  0.00           C
ATOM     19  C   LEU A   5       4.028  13.134  23.225  0.00  0.00           C
ATOM     20  O   LEU A   5       5.190  13.077  22.830  0.00  0.00           O
ATOM     21  N   LEU A   6       3.440  12.135  23.887  0.00  0.00           N
ATOM     22  CA  LEU A   6       4.147  10.895  24.190  0.00  0.00           C
ATOM     23  C   LEU A   6       3.677   9.785  23.255  0.00  0.00           C
ATOM     24  O   LEU A   6       2.535   9.806  22.800  0.00  0.00           O
ATOM     25  N   PHE A   7       4.551   8.818  22.967  0.00  0.00           N
ATOM     26  CA  PHE A   7       4.205   7.710  22.084  0.00  0.00           C
ATOM     27  C   PHE A   7       2.942   6.992  22.547  0.00  0.00           C
ATOM     28  O   PHE A   7       2.240   6.394  21.734  0.00  0.00           O
ATOM     29  N   PHE A   8       2.649   7.048  23.849  0.00  0.00           N
ATOM     30  CA  PHE A   8       1.465   6.397  24.397  0.00  0.00           C
ATOM     31  C   PHE A   8       0.184   6.847  23.702  0.00  0.00           C
ATOM     32  O   PHE A   8      -0.779   6.088  23.633  0.00  0.00           O
ATOM     33  N   LEU A   9       0.171   8.079  23.186  0.00  0.00           N
ATOM     34  CA  LEU A   9      -1.002   8.610  22.500  0.00  0.00           C
ATOM     35  C   LEU A   9      -0.823   9.430  21.226  0.00  0.00           C
ATOM     36  O   LEU A   9      -1.729   9.485  20.398  0.00  0.00           O
ATOM     37  N   PHE A  10       0.341  10.064  21.067  0.00  0.00           N
ATOM     38  CA  PHE A  10       0.618  10.875  19.886  0.00  0.00           C
ATOM     39  C   PHE A  10       0.550  10.110  18.568  0.00  0.00           C
ATOM     40  O   PHE A  10       1.022   8.978  18.489  0.00  0.00           O
ATOM     41  N   PHE A  11      -0.034  10.722  17.536  0.00  0.00           N
ATOM     42  CA  PHE A  11      -0.153  10.081  16.231  0.00  0.00           C
ATOM     43  C   PHE A  11       1.199   9.547  15.768  0.00  0.00           C
ATOM     44  O   PHE A  11       1.310   9.028  14.659  0.00  0.00           O
ATOM     45  CB  PHE A   1       3.855  28.719  22.819  1.00 44.00           C
ATOM     46  CD1 PHE A   1       1.902  30.167  22.201  1.00 44.00           C
ATOM     47  CD2 PHE A   1       3.834  31.210  23.119  1.00 44.00           C
ATOM     48  CE1 PHE A   1       1.285  31.400  22.102  1.00 44.00           C
ATOM     49  CE2 PHE A   1       3.220  32.443  23.019  1.00 44.00           C
ATOM     50  CG  PHE A   1       3.185  30.058  22.710  1.00 44.00           C
ATOM     51  CZ  PHE A   1       1.944  32.538  22.511  1.00 44.00           C
ATOM     52  CB  PHE A   2       6.363  24.711  24.572  1.00 44.00           C
ATOM     53  CD1 PHE A   2       8.176  23.274  23.601  1.00 44.00           C
ATOM     54  CD2 PHE A   2       7.105  22.545  25.597  1.00 44.00           C
ATOM     55  CE1 PHE A   2       8.975  22.147  23.618  1.00 44.00           C
ATOM     56  CE2 PHE A   2       7.902  21.416  25.616  1.00 44.00           C
ATOM     57  CG  PHE A   2       7.230  23.486  24.590  1.00 44.00           C
ATOM     58  CZ  PHE A   2       8.838  21.218  24.626  1.00 44.00           C
ATOM     59  CB  PHE A   3       2.517  21.113  22.240  1.00 44.00           C
ATOM     60  CD1 PHE A   3       1.390  19.383  23.666  1.00 44.00           C
ATOM     61  CD2 PHE A   3       0.760  19.544  21.377  1.00 44.00           C
ATOM     62  CE1 PHE A   3       0.489  18.351  23.841  1.00 44.00           C
ATOM     63  CE2 PHE A   3      -0.142  18.511  21.549  1.00 44.00           C
ATOM     64  CG  PHE A   3       1.537  19.991  22.431  1.00 44.00           C
ATOM     65  CZ  PHE A   3      -0.278  17.914  22.783  1.00 44.00           C
ATOM     66  CB  PHE A   4       5.446  17.449  25.606  1.00 44.00           C
ATOM     67  CD1 PHE A   4       6.477  19.547  26.518  1.00 44.00           C
ATOM     68  CD2 PHE A   4       7.851  18.070  25.256  1.00 44.00           C
ATOM     69  CE1 PHE A   4       7.552  20.397  26.694  1.00 44.00           C
ATOM     70  CE2 PHE A   4       8.928  18.919  25.429  1.00 44.00           C
ATOM     71  CG  PHE A   4       6.614  18.373  25.796  1.00 44.00           C
ATOM     72  CZ  PHE A   4       8.778  20.083  26.149  1.00 44.00           C
ATOM     73  CB  LEU A   5       2.649  14.413  21.555  1.00 59.00           C
ATOM     74  CD1 LEU A   5       0.321  14.999  22.288  1.00 59.00           C
ATOM     75  CD2 LEU A   5       1.838  16.788  21.533  1.00 59.00           C
ATOM     76  CG  LEU A   5       1.449  15.333  21.323  1.00 59.00           C
ATOM     77  CB  LEU A   6       3.937  10.491  25.646  1.00 59.00           C
ATOM     78  CD1 LEU A   6       6.296  11.018  26.322  1.00 59.00           C
ATOM     79  CD2 LEU A   6       4.522  12.679  26.726  1.00 59.00           C
ATOM     80  CG  LEU A   6       4.827  11.190  26.676  1.00 59.00           C
ATOM     81  CB  PHE A   7       5.368   6.717  21.995  1.00 44.00           C
ATOM     82  CD1 PHE A   7       5.115   6.496  24.482  1.00 44.00           C
ATOM     83  CD2 PHE A   7       6.655   5.061  23.372  1.00 44.00           C
ATOM     84  CE1 PHE A   7       5.439   5.910  25.690  1.00 44.00           C
ATOM     85  CE2 PHE A   7       6.982   4.474  24.579  1.00 44.00           C
ATOM     86  CG  PHE A   7       5.721   6.080  23.308  1.00 44.00           C
ATOM     87  CZ  PHE A   7       6.373   4.898  25.740  1.00 44.00           C
ATOM     88  CB  PHE A   8       1.361   6.669  25.903  1.00 44.00           C
ATOM     89  CD1 PHE A   8      -0.293   4.785  26.006  1.00 44.00           C
ATOM     90  CD2 PHE A   8      -0.260   6.358  27.792  1.00 44.00           C
ATOM     91  CE1 PHE A   8      -1.318   4.099  26.629  1.00 44.00           C
ATOM     92  CE2 PHE A   8      -1.286   5.675  28.417  1.00 44.00           C
ATOM     93  CG  PHE A   8       0.247   5.924  26.580  1.00 44.00           C
ATOM     94  CZ  PHE A   8      -1.815   4.544  27.835  1.00 44.00           C
ATOM     95  CB  LEU A   9      -1.793   9.490  23.516  1.00 59.00           C
ATOM     96  CD1 LEU A   9      -3.945  10.513  24.306  1.00 59.00           C
ATOM     97  CD2 LEU A   9      -3.242  10.829  21.966  1.00 59.00           C
ATOM     98  CG  LEU A   9      -3.229   9.857  23.135  1.00 59.00           C
ATOM     99  CB  PHE A  10       2.009  11.524  20.022  1.00 44.00           C
ATOM    100  CD1 PHE A  10       1.869  13.689  18.760  1.00 44.00           C
ATOM    101  CD2 PHE A  10       3.259  11.963  17.892  1.00 44.00           C
ATOM    102  CE1 PHE A  10       2.217  14.502  17.698  1.00 44.00           C
ATOM    103  CE2 PHE A  10       3.608  12.774  16.829  1.00 44.00           C
ATOM    104  CG  PHE A  10       2.386  12.408  18.868  1.00 44.00           C
ATOM    105  CZ  PHE A  10       3.086  14.045  16.732  1.00 44.00           C
ATOM    106  CB  PHE A  11      -0.718  11.057  15.200  1.00 44.00           C
ATOM    107  CD1 PHE A  11      -2.439  12.642  16.107  1.00 44.00           C
ATOM    108  CD2 PHE A  11      -3.188  10.645  15.054  1.00 44.00           C
ATOM    109  CE1 PHE A  11      -3.749  13.009  16.346  1.00 44.00           C
ATOM    110  CE2 PHE A  11      -4.500  11.007  15.292  1.00 44.00           C
ATOM    111  CG  PHE A  11      -2.142  11.455  15.460  1.00 44.00           C
ATOM    112  CZ  PHE A  11      -4.781  12.191  15.938  1.00 44.00           C
