# Supplementary material for: De Novo Design of Protein-Binding Peptides by Quantum Computing
Source: J Chem Theory Comput. 2025 Sep 29;21(19):9993–10005. doi: 10.1021/acs.jctc.5c00768 (PMC12529961; doi:10.1021/acs.jctc.5c00768)
Supplement: Supplementary file 1 [file ct5c00768_si_001.zip › Datafile/Structure_based_validation/3BFW/bad_guess/Results/3bfw_ranked_16.pdb]

REMARK Selection 'not deleted and not hydrogen'
ATOM      1  N   PHE A   1       2.196  30.566  21.699  0.00  0.00           N
ATOM      2  CA  PHE A   1       2.290  30.902  23.115  0.00  0.00           C
ATOM      3  C   PHE A   1       1.887  29.678  23.931  0.00  0.00           C
ATOM      4  O   PHE A   1       2.743  29.023  24.521  0.00  0.00           O
ATOM      5  N   PHE A   2       0.589  29.367  23.966  0.00  0.00           N
ATOM      6  CA  PHE A   2       0.095  28.217  24.715  0.00  0.00           C
ATOM      7  C   PHE A   2       0.107  26.979  23.825  0.00  0.00           C
ATOM      8  O   PHE A   2      -0.793  26.801  23.006  0.00  0.00           O
ATOM      9  N   PHE A   3       1.120  26.124  23.981  0.00  0.00           N
ATOM     10  CA  PHE A   3       1.228  24.908  23.181  0.00  0.00           C
ATOM     11  C   PHE A   3       1.828  23.746  23.966  0.00  0.00           C
ATOM     12  O   PHE A   3       2.706  23.955  24.800  0.00  0.00           O
ATOM     13  N   PHE A   4       1.359  22.524  23.702  0.00  0.00           N
ATOM     14  CA  PHE A   4       1.863  21.343  24.394  0.00  0.00           C
ATOM     15  C   PHE A   4       3.198  21.035  23.722  0.00  0.00           C
ATOM     16  O   PHE A   4       3.249  20.852  22.508  0.00  0.00           O
ATOM     17  N   LEU A   5       4.277  20.977  24.507  0.00  0.00           N
ATOM     18  CA  LEU A   5       5.602  20.689  23.969  0.00  0.00           C
ATOM     19  C   LEU A   5       5.942  19.207  24.091  0.00  0.00           C
ATOM     20  O   LEU A   5       6.270  18.567  23.095  0.00  0.00           O
ATOM     21  N   LEU A   6       5.866  18.662  25.307  0.00  0.00           N
ATOM     22  CA  LEU A   6       6.170  17.254  25.537  0.00  0.00           C
ATOM     23  C   LEU A   6       4.954  16.369  25.280  0.00  0.00           C
ATOM     24  O   LEU A   6       3.861  16.673  25.753  0.00  0.00           O
ATOM     25  N   PHE A   7       5.140  15.277  24.535  0.00  0.00           N
ATOM     26  CA  PHE A   7       4.046  14.363  24.228  0.00  0.00           C
ATOM     27  C   PHE A   7       4.477  12.902  24.321  0.00  0.00           C
ATOM     28  O   PHE A   7       5.659  12.600  24.180  0.00  0.00           O
ATOM     29  N   PHE A   8       3.523  11.998  24.558  0.00  0.00           N
ATOM     30  CA  PHE A   8       3.826  10.575  24.666  0.00  0.00           C
ATOM     31  C   PHE A   8       3.930   9.834  23.337  0.00  0.00           C
ATOM     32  O   PHE A   8       2.997   9.135  22.947  0.00  0.00           O
ATOM     33  N   LEU A   9       5.060   9.982  22.641  0.00  0.00           N
ATOM     34  CA  LEU A   9       5.264   9.319  21.359  0.00  0.00           C
ATOM     35  C   LEU A   9       5.423   7.829  21.647  0.00  0.00           C
ATOM     36  O   LEU A   9       5.411   7.019  20.724  0.00  0.00           O
ATOM     37  N   PHE A  10       5.573   7.467  22.924  0.00  0.00           N
ATOM     38  CA  PHE A  10       5.733   6.070  23.311  0.00  0.00           C
ATOM     39  C   PHE A  10       4.524   5.223  22.926  0.00  0.00           C
ATOM     40  O   PHE A  10       4.632   4.002  22.834  0.00  0.00           O
ATOM     41  N   PHE A  11       3.376   5.866  22.700  0.00  0.00           N
ATOM     42  CA  PHE A  11       2.159   5.154  22.326  0.00  0.00           C
ATOM     43  C   PHE A  11       1.958   5.039  20.819  0.00  0.00           C
ATOM     44  O   PHE A  11       0.891   4.627  20.369  0.00  0.00           O
ATOM     45  CB  PHE A   1       1.415  32.097  23.459  1.00 44.00           C
ATOM     46  CD1 PHE A   1       3.173  33.496  22.343  1.00 44.00           C
ATOM     47  CD2 PHE A   1       1.061  34.492  22.801  1.00 44.00           C
ATOM     48  CE1 PHE A   1       3.612  34.683  21.789  1.00 44.00           C
ATOM     49  CE2 PHE A   1       1.497  35.680  22.248  1.00 44.00           C
ATOM     50  CG  PHE A   1       1.892  33.387  22.857  1.00 44.00           C
ATOM     51  CZ  PHE A   1       2.775  35.776  21.741  1.00 44.00           C
ATOM     52  CB  PHE A   2      -1.309  28.478  25.251  1.00 44.00           C
ATOM     53  CD1 PHE A   2      -1.470  27.142  27.369  1.00 44.00           C
ATOM     54  CD2 PHE A   2      -2.795  26.473  25.510  1.00 44.00           C
ATOM     55  CE1 PHE A   2      -1.985  26.097  28.113  1.00 44.00           C
ATOM     56  CE2 PHE A   2      -3.311  25.427  26.250  1.00 44.00           C
ATOM     57  CG  PHE A   2      -1.868  27.342  26.058  1.00 44.00           C
ATOM     58  CZ  PHE A   2      -2.906  25.239  27.553  1.00 44.00           C
ATOM     59  CB  PHE A   3       2.070  25.175  21.926  1.00 44.00           C
ATOM     60  CD1 PHE A   3       3.892  25.821  23.526  1.00 44.00           C
ATOM     61  CD2 PHE A   3       4.409  25.727  21.205  1.00 44.00           C
ATOM     62  CE1 PHE A   3       5.193  26.196  23.801  1.00 44.00           C
ATOM     63  CE2 PHE A   3       5.710  26.102  21.476  1.00 44.00           C
ATOM     64  CG  PHE A   3       3.484  25.583  22.224  1.00 44.00           C
ATOM     65  CZ  PHE A   3       6.103  26.337  22.776  1.00 44.00           C
ATOM     66  CB  PHE A   4       0.908  20.178  24.316  1.00 44.00           C
ATOM     67  CD1 PHE A   4       1.447  18.671  22.384  1.00 44.00           C
ATOM     68  CD2 PHE A   4      -0.369  20.192  22.156  1.00 44.00           C
ATOM     69  CE1 PHE A   4       1.216  18.204  21.104  1.00 44.00           C
ATOM     70  CE2 PHE A   4      -0.602  19.728  20.876  1.00 44.00           C
ATOM     71  CG  PHE A   4       0.657  19.672  22.925  1.00 44.00           C
ATOM     72  CZ  PHE A   4       0.192  18.733  20.349  1.00 44.00           C
ATOM     73  CB  LEU A   5       6.663  21.531  24.682  1.00 59.00           C
ATOM     74  CD1 LEU A   5       7.098  23.001  22.694  1.00 59.00           C
ATOM     75  CD2 LEU A   5       5.569  23.779  24.462  1.00 59.00           C
ATOM     76  CG  LEU A   5       6.828  22.971  24.191  1.00 59.00           C
ATOM     77  CB  LEU A   6       6.678  17.044  26.966  1.00 59.00           C
ATOM     78  CD1 LEU A   6       9.038  16.569  26.256  1.00 59.00           C
ATOM     79  CD2 LEU A   6       8.433  18.836  27.008  1.00 59.00           C
ATOM     80  CG  LEU A   6       8.155  17.356  27.214  1.00 59.00           C
ATOM     81  CB  PHE A   7       3.489  14.653  22.830  1.00 44.00           C
ATOM     82  CD1 PHE A   7       3.473  17.082  22.200  1.00 44.00           C
ATOM     83  CD2 PHE A   7       1.488  16.140  23.112  1.00 44.00           C
ATOM     84  CE1 PHE A   7       2.842  18.307  22.092  1.00 44.00           C
ATOM     85  CE2 PHE A   7       0.854  17.363  23.006  1.00 44.00           C
ATOM     86  CG  PHE A   7       2.804  15.984  22.713  1.00 44.00           C
ATOM     87  CZ  PHE A   7       1.533  18.448  22.495  1.00 44.00           C
ATOM     88  CB  PHE A   8       2.753   9.890  25.538  1.00 44.00           C
ATOM     89  CD1 PHE A   8       4.323   7.943  25.739  1.00 44.00           C
ATOM     90  CD2 PHE A   8       2.018   7.587  26.210  1.00 44.00           C
ATOM     91  CE1 PHE A   8       4.584   6.614  26.012  1.00 44.00           C
ATOM     92  CE2 PHE A   8       2.275   6.257  26.482  1.00 44.00           C
ATOM     93  CG  PHE A   8       3.036   8.445  25.834  1.00 44.00           C
ATOM     94  CZ  PHE A   8       3.560   5.770  26.383  1.00 44.00           C
ATOM     95  CB  LEU A   9       6.469   9.872  20.625  1.00 59.00           C
ATOM     96  CD1 LEU A   9       5.616   9.523  18.291  1.00 59.00           C
ATOM     97  CD2 LEU A   9       8.031   9.845  18.661  1.00 59.00           C
ATOM     98  CG  LEU A   9       6.761   9.255  19.256  1.00 59.00           C
ATOM     99  CB  PHE A  10       5.982   5.964  24.820  1.00 44.00           C
ATOM    100  CD1 PHE A  10       6.768   3.618  24.404  1.00 44.00           C
ATOM    101  CD2 PHE A  10       6.121   4.216  26.614  1.00 44.00           C
ATOM    102  CE1 PHE A  10       7.057   2.337  24.835  1.00 44.00           C
ATOM    103  CE2 PHE A  10       6.408   2.936  27.048  1.00 44.00           C
ATOM    104  CG  PHE A  10       6.295   4.572  25.289  1.00 44.00           C
ATOM    105  CZ  PHE A  10       6.877   1.996  26.157  1.00 44.00           C
ATOM    106  CB  PHE A  11       0.937   5.848  22.952  1.00 44.00           C
ATOM    107  CD1 PHE A  11       1.650   4.811  25.122  1.00 44.00           C
ATOM    108  CD2 PHE A  11       0.032   6.554  25.183  1.00 44.00           C
ATOM    109  CE1 PHE A  11       1.590   4.707  26.499  1.00 44.00           C
ATOM    110  CE2 PHE A  11      -0.031   6.452  26.559  1.00 44.00           C
ATOM    111  CG  PHE A  11       0.871   5.735  24.448  1.00 44.00           C
ATOM    112  CZ  PHE A  11       0.749   5.528  27.218  1.00 44.00           C
