# Supplementary material for: De Novo Design of Protein-Binding Peptides by Quantum Computing
Source: J Chem Theory Comput. 2025 Sep 29;21(19):9993–10005. doi: 10.1021/acs.jctc.5c00768 (PMC12529961; doi:10.1021/acs.jctc.5c00768)
Supplement: Supplementary file 1 [file ct5c00768_si_001.zip › Datafile/Structure_based_validation/3BFW/bad_guess/Results/3bfw_ranked_17.pdb]

REMARK Selection 'not deleted and not hydrogen'
ATOM      1  N   PHE A   1      -1.628  10.402  17.922  0.00  0.00           N
ATOM      2  CA  PHE A   1      -2.539  11.509  17.654  0.00  0.00           C
ATOM      3  C   PHE A   1      -2.522  12.490  18.822  0.00  0.00           C
ATOM      4  O   PHE A   1      -3.077  13.582  18.716  0.00  0.00           O
ATOM      5  N   PHE A   2      -1.889  12.106  19.933  0.00  0.00           N
ATOM      6  CA  PHE A   2      -1.812  12.967  21.108  0.00  0.00           C
ATOM      7  C   PHE A   2      -0.431  13.606  21.208  0.00  0.00           C
ATOM      8  O   PHE A   2       0.566  12.973  20.867  0.00  0.00           O
ATOM      9  N   PHE A   3      -0.369  14.856  21.674  0.00  0.00           N
ATOM     10  CA  PHE A   3       0.901  15.561  21.810  0.00  0.00           C
ATOM     11  C   PHE A   3       1.675  15.207  23.076  0.00  0.00           C
ATOM     12  O   PHE A   3       1.102  15.187  24.163  0.00  0.00           O
ATOM     13  N   PHE A   4       2.974  14.927  22.939  0.00  0.00           N
ATOM     14  CA  PHE A   4       3.807  14.576  24.083  0.00  0.00           C
ATOM     15  C   PHE A   4       4.309  15.841  24.772  0.00  0.00           C
ATOM     16  O   PHE A   4       4.293  15.922  25.998  0.00  0.00           O
ATOM     17  N   LEU A   5       4.752  16.828  23.989  0.00  0.00           N
ATOM     18  CA  LEU A   5       5.253  18.080  24.543  0.00  0.00           C
ATOM     19  C   LEU A   5       4.773  19.265  23.711  0.00  0.00           C
ATOM     20  O   LEU A   5       5.420  19.632  22.733  0.00  0.00           O
ATOM     21  N   LEU A   6       3.643  19.863  24.096  0.00  0.00           N
ATOM     22  CA  LEU A   6       3.095  21.005  23.372  0.00  0.00           C
ATOM     23  C   LEU A   6       3.702  22.312  23.872  0.00  0.00           C
ATOM     24  O   LEU A   6       3.762  22.541  25.078  0.00  0.00           O
ATOM     25  N   PHE A   7       4.150  23.168  22.951  0.00  0.00           N
ATOM     26  CA  PHE A   7       4.749  24.446  23.319  0.00  0.00           C
ATOM     27  C   PHE A   7       3.759  25.562  22.998  0.00  0.00           C
ATOM     28  O   PHE A   7       4.137  26.732  22.976  0.00  0.00           O
ATOM     29  N   PHE A   8       2.496  25.206  22.751  0.00  0.00           N
ATOM     30  CA  PHE A   8       1.470  26.193  22.433  0.00  0.00           C
ATOM     31  C   PHE A   8       1.311  27.225  23.545  0.00  0.00           C
ATOM     32  O   PHE A   8       1.070  26.861  24.694  0.00  0.00           O
ATOM     33  N   LEU A   9       1.443  28.510  23.208  0.00  0.00           N
ATOM     34  CA  LEU A   9       1.311  29.579  24.192  0.00  0.00           C
ATOM     35  C   LEU A   9       0.508  30.785  23.714  0.00  0.00           C
ATOM     36  O   LEU A   9       0.103  30.835  22.555  0.00  0.00           O
ATOM     37  N   PHE A  10       0.278  31.756  24.602  0.00  0.00           N
ATOM     38  CA  PHE A  10      -0.478  32.952  24.250  0.00  0.00           C
ATOM     39  C   PHE A  10       0.210  33.728  23.132  0.00  0.00           C
ATOM     40  O   PHE A  10      -0.449  34.448  22.386  0.00  0.00           O
ATOM     41  N   PHE A  11       1.532  33.584  23.013  0.00  0.00           N
ATOM     42  CA  PHE A  11       2.290  34.279  21.978  0.00  0.00           C
ATOM     43  C   PHE A  11       3.008  33.323  21.031  0.00  0.00           C
ATOM     44  O   PHE A  11       2.399  32.381  20.529  0.00  0.00           O
ATOM     45  CB  PHE A   1      -3.955  11.000  17.404  1.00 44.00           C
ATOM     46  CD1 PHE A   1      -4.461  13.260  16.439  1.00 44.00           C
ATOM     47  CD2 PHE A   1      -6.283  11.898  17.136  1.00 44.00           C
ATOM     48  CE1 PHE A   1      -5.347  14.248  16.053  1.00 44.00           C
ATOM     49  CE2 PHE A   1      -7.171  12.884  16.752  1.00 44.00           C
ATOM     50  CG  PHE A   1      -4.918  12.073  16.986  1.00 44.00           C
ATOM     51  CZ  PHE A   1      -6.702  14.060  16.210  1.00 44.00           C
ATOM     52  CB  PHE A   2      -2.126  12.179  22.378  1.00 44.00           C
ATOM     53  CD1 PHE A   2      -0.028  11.310  23.443  1.00 44.00           C
ATOM     54  CD2 PHE A   2      -1.353   9.802  22.165  1.00 44.00           C
ATOM     55  CE1 PHE A   2       0.871  10.294  23.710  1.00 44.00           C
ATOM     56  CE2 PHE A   2      -0.456   8.785  22.429  1.00 44.00           C
ATOM     57  CG  PHE A   2      -1.150  11.076  22.667  1.00 44.00           C
ATOM     58  CZ  PHE A   2       0.657   9.031  23.202  1.00 44.00           C
ATOM     59  CB  PHE A   3       0.655  17.081  21.774  1.00 44.00           C
ATOM     60  CD1 PHE A   3       0.396  17.994  24.096  1.00 44.00           C
ATOM     61  CD2 PHE A   3      -1.566  17.634  22.800  1.00 44.00           C
ATOM     62  CE1 PHE A   3      -0.380  18.453  25.144  1.00 44.00           C
ATOM     63  CE2 PHE A   3      -2.345  18.091  23.846  1.00 44.00           C
ATOM     64  CG  PHE A   3      -0.188  17.578  22.912  1.00 44.00           C
ATOM     65  CZ  PHE A   3      -1.751  18.501  25.019  1.00 44.00           C
ATOM     66  CB  PHE A   4       4.981  13.701  23.652  1.00 44.00           C
ATOM     67  CD1 PHE A   4       4.446  12.085  21.809  1.00 44.00           C
ATOM     68  CD2 PHE A   4       4.320  11.315  24.057  1.00 44.00           C
ATOM     69  CE1 PHE A   4       4.072  10.834  21.359  1.00 44.00           C
ATOM     70  CE2 PHE A   4       3.945  10.063  23.610  1.00 44.00           C
ATOM     71  CG  PHE A   4       4.574  12.341  23.164  1.00 44.00           C
ATOM     72  CZ  PHE A   4       3.821   9.822  22.259  1.00 44.00           C
ATOM     73  CB  LEU A   5       6.779  18.066  24.615  1.00 59.00           C
ATOM     74  CD1 LEU A   5       8.914  18.877  25.655  1.00 59.00           C
ATOM     75  CD2 LEU A   5       7.255  20.517  24.864  1.00 59.00           C
ATOM     76  CG  LEU A   5       7.425  19.142  25.490  1.00 59.00           C
ATOM     77  CB  LEU A   6       1.572  21.046  23.506  1.00 59.00           C
ATOM     78  CD1 LEU A   6       1.053  23.467  23.095  1.00 59.00           C
ATOM     79  CD2 LEU A   6       1.348  21.950  21.176  1.00 59.00           C
ATOM     80  CG  LEU A   6       0.839  22.042  22.606  1.00 59.00           C
ATOM     81  CB  PHE A   7       6.068  24.666  22.593  1.00 44.00           C
ATOM     82  CD1 PHE A   7       7.041  23.007  24.205  1.00 44.00           C
ATOM     83  CD2 PHE A   7       8.307  23.580  22.273  1.00 44.00           C
ATOM     84  CE1 PHE A   7       8.045  22.149  24.609  1.00 44.00           C
ATOM     85  CE2 PHE A   7       9.313  22.723  22.675  1.00 44.00           C
ATOM     86  CG  PHE A   7       7.160  23.734  23.033  1.00 44.00           C
ATOM     87  CZ  PHE A   7       9.182  22.006  23.844  1.00 44.00           C
ATOM     88  CB  PHE A   8       0.129  25.500  22.169  1.00 44.00           C
ATOM     89  CD1 PHE A   8      -0.637  27.649  21.125  1.00 44.00           C
ATOM     90  CD2 PHE A   8      -2.287  26.084  21.827  1.00 44.00           C
ATOM     91  CE1 PHE A   8      -1.633  28.504  20.692  1.00 44.00           C
ATOM     92  CE2 PHE A   8      -3.284  26.937  21.396  1.00 44.00           C
ATOM     93  CG  PHE A   8      -0.952  26.429  21.699  1.00 44.00           C
ATOM     94  CZ  PHE A   8      -2.957  28.148  20.828  1.00 44.00           C
ATOM     95  CB  LEU A   9       2.712  30.049  24.631  1.00 59.00           C
ATOM     96  CD1 LEU A   9       4.140  29.404  22.670  1.00 59.00           C
ATOM     97  CD2 LEU A   9       2.877  31.518  22.604  1.00 59.00           C
ATOM     98  CG  LEU A   9       3.627  30.560  23.516  1.00 59.00           C
ATOM     99  CB  PHE A  10      -0.665  33.848  25.475  1.00 44.00           C
ATOM    100  CD1 PHE A  10      -2.391  32.190  26.227  1.00 44.00           C
ATOM    101  CD2 PHE A  10      -1.592  33.781  27.806  1.00 44.00           C
ATOM    102  CE1 PHE A  10      -3.221  31.651  27.192  1.00 44.00           C
ATOM    103  CE2 PHE A  10      -2.421  33.245  28.772  1.00 44.00           C
ATOM    104  CG  PHE A  10      -1.567  33.263  26.523  1.00 44.00           C
ATOM    105  CZ  PHE A  10      -3.237  32.178  28.464  1.00 44.00           C
ATOM    106  CB  PHE A  11       3.309  35.230  22.622  1.00 44.00           C
ATOM    107  CD1 PHE A  11       3.583  37.120  20.994  1.00 44.00           C
ATOM    108  CD2 PHE A  11       5.422  35.648  21.334  1.00 44.00           C
ATOM    109  CE1 PHE A  11       4.330  37.841  20.083  1.00 44.00           C
ATOM    110  CE2 PHE A  11       6.170  36.367  20.423  1.00 44.00           C
ATOM    111  CG  PHE A  11       4.120  36.013  21.630  1.00 44.00           C
ATOM    112  CZ  PHE A  11       5.623  37.465  19.796  1.00 44.00           C
