# Supplementary material for: De Novo Design of Protein-Binding Peptides by Quantum Computing
Source: J Chem Theory Comput. 2025 Sep 29;21(19):9993–10005. doi: 10.1021/acs.jctc.5c00768 (PMC12529961; doi:10.1021/acs.jctc.5c00768)
Supplement: Supplementary file 1 [file ct5c00768_si_001.zip › Datafile/Structure_based_validation/3BFW/bad_guess/Results/3bfw_ranked_29.pdb]

REMARK Selection 'not deleted and not hydrogen'
ATOM      1  N   PHE A   1       4.875  14.647  23.402  0.00  0.00           N
ATOM      2  CA  PHE A   1       4.325  14.979  24.711  0.00  0.00           C
ATOM      3  C   PHE A   1       4.376  16.491  24.908  0.00  0.00           C
ATOM      4  O   PHE A   1       3.597  17.036  25.687  0.00  0.00           O
ATOM      5  N   PHE A   2       5.288  17.168  24.207  0.00  0.00           N
ATOM      6  CA  PHE A   2       5.423  18.616  24.320  0.00  0.00           C
ATOM      7  C   PHE A   2       4.487  19.292  23.323  0.00  0.00           C
ATOM      8  O   PHE A   2       4.879  19.548  22.187  0.00  0.00           O
ATOM      9  N   PHE A   3       3.253  19.582  23.743  0.00  0.00           N
ATOM     10  CA  PHE A   3       2.278  20.228  22.872  0.00  0.00           C
ATOM     11  C   PHE A   3       2.140  21.693  23.276  0.00  0.00           C
ATOM     12  O   PHE A   3       1.551  21.993  24.312  0.00  0.00           O
ATOM     13  N   PHE A   4       2.681  22.604  22.463  0.00  0.00           N
ATOM     14  CA  PHE A   4       2.607  24.031  22.754  0.00  0.00           C
ATOM     15  C   PHE A   4       1.230  24.575  22.383  0.00  0.00           C
ATOM     16  O   PHE A   4       0.508  23.947  21.611  0.00  0.00           O
ATOM     17  N   LEU A   5       0.865  25.737  22.929  0.00  0.00           N
ATOM     18  CA  LEU A   5      -0.429  26.346  22.642  0.00  0.00           C
ATOM     19  C   LEU A   5      -0.417  27.106  21.320  0.00  0.00           C
ATOM     20  O   LEU A   5       0.643  27.531  20.864  0.00  0.00           O
ATOM     21  N   LEU A   6      -1.588  27.278  20.703  0.00  0.00           N
ATOM     22  CA  LEU A   6      -1.690  27.989  19.434  0.00  0.00           C
ATOM     23  C   LEU A   6      -2.251  29.378  19.725  0.00  0.00           C
ATOM     24  O   LEU A   6      -3.456  29.527  19.919  0.00  0.00           O
ATOM     25  N   PHE A   7      -1.384  30.393  19.756  0.00  0.00           N
ATOM     26  CA  PHE A   7      -1.814  31.760  20.026  0.00  0.00           C
ATOM     27  C   PHE A   7      -0.659  32.699  19.691  0.00  0.00           C
ATOM     28  O   PHE A   7       0.465  32.245  19.488  0.00  0.00           O
ATOM     29  N   PHE A   8      -0.931  34.005  19.632  0.00  0.00           N
ATOM     30  CA  PHE A   8       0.098  34.990  19.320  0.00  0.00           C
ATOM     31  C   PHE A   8       0.891  35.243  20.599  0.00  0.00           C
ATOM     32  O   PHE A   8       0.315  35.631  21.613  0.00  0.00           O
ATOM     33  N   LEU A   9       2.207  35.024  20.555  0.00  0.00           N
ATOM     34  CA  LEU A   9       3.059  35.234  21.720  0.00  0.00           C
ATOM     35  C   LEU A   9       3.929  36.469  21.511  0.00  0.00           C
ATOM     36  O   LEU A   9       5.026  36.550  22.062  0.00  0.00           O
ATOM     37  N   PHE A  10       3.447  37.429  20.719  0.00  0.00           N
ATOM     38  CA  PHE A  10       4.196  38.652  20.451  0.00  0.00           C
ATOM     39  C   PHE A  10       3.257  39.852  20.504  0.00  0.00           C
ATOM     40  O   PHE A  10       2.045  39.692  20.379  0.00  0.00           O
ATOM     41  N   PHE A  11       3.811  41.054  20.687  0.00  0.00           N
ATOM     42  CA  PHE A  11       3.005  42.268  20.752  0.00  0.00           C
ATOM     43  C   PHE A  11       1.951  42.297  19.651  0.00  0.00           C
ATOM     44  O   PHE A  11       2.004  43.152  18.770  0.00  0.00           O
ATOM     45  CB  PHE A   1       5.083  14.265  25.822  1.00 44.00           C
ATOM     46  CD1 PHE A   1       3.853  12.198  25.108  1.00 44.00           C
ATOM     47  CD2 PHE A   1       5.731  11.953  26.549  1.00 44.00           C
ATOM     48  CE1 PHE A   1       3.671  10.828  25.112  1.00 44.00           C
ATOM     49  CE2 PHE A   1       5.550  10.583  26.556  1.00 44.00           C
ATOM     50  CG  PHE A   1       4.885  12.777  25.828  1.00 44.00           C
ATOM     51  CZ  PHE A   1       4.519  10.020  25.837  1.00 44.00           C
ATOM     52  CB  PHE A   2       6.864  19.051  24.085  1.00 44.00           C
ATOM     53  CD1 PHE A   2       8.584  17.454  24.970  1.00 44.00           C
ATOM     54  CD2 PHE A   2       7.945  19.295  26.335  1.00 44.00           C
ATOM     55  CE1 PHE A   2       9.460  17.030  25.951  1.00 44.00           C
ATOM     56  CE2 PHE A   2       8.820  18.873  27.319  1.00 44.00           C
ATOM     57  CG  PHE A   2       7.815  18.591  25.151  1.00 44.00           C
ATOM     58  CZ  PHE A   2       9.578  17.739  27.126  1.00 44.00           C
ATOM     59  CB  PHE A   3       0.931  19.521  22.937  1.00 44.00           C
ATOM     60  CD1 PHE A   3       1.081  17.030  23.190  1.00 44.00           C
ATOM     61  CD2 PHE A   3       0.832  17.929  21.001  1.00 44.00           C
ATOM     62  CE1 PHE A   3       1.098  15.752  22.663  1.00 44.00           C
ATOM     63  CE2 PHE A   3       0.849  16.653  20.471  1.00 44.00           C
ATOM     64  CG  PHE A   3       0.949  18.133  22.364  1.00 44.00           C
ATOM     65  CZ  PHE A   3       0.982  15.563  21.303  1.00 44.00           C
ATOM     66  CB  PHE A   4       3.699  24.794  22.008  1.00 44.00           C
ATOM     67  CD1 PHE A   4       5.287  23.866  23.716  1.00 44.00           C
ATOM     68  CD2 PHE A   4       6.194  24.846  21.745  1.00 44.00           C
ATOM     69  CE1 PHE A   4       6.564  23.593  24.167  1.00 44.00           C
ATOM     70  CE2 PHE A   4       7.472  24.575  22.195  1.00 44.00           C
ATOM     71  CG  PHE A   4       5.087  24.497  22.499  1.00 44.00           C
ATOM     72  CZ  PHE A   4       7.657  23.947  23.407  1.00 44.00           C
ATOM     73  CB  LEU A   5      -0.839  27.286  23.781  1.00 59.00           C
ATOM     74  CD1 LEU A   5      -0.787  29.584  24.788  1.00 59.00           C
ATOM     75  CD2 LEU A   5       1.324  28.351  24.477  1.00 59.00           C
ATOM     76  CG  LEU A   5      -0.057  28.597  23.890  1.00 59.00           C
ATOM     77  CB  LEU A   6      -2.563  27.241  18.443  1.00 59.00           C
ATOM     78  CD1 LEU A   6      -3.316  29.073  16.902  1.00 59.00           C
ATOM     79  CD2 LEU A   6      -1.122  28.012  16.540  1.00 59.00           C
ATOM     80  CG  LEU A   6      -2.548  27.764  17.006  1.00 59.00           C
ATOM     81  CB  PHE A   7      -2.252  31.929  21.472  1.00 44.00           C
ATOM     82  CD1 PHE A   7      -0.361  32.740  22.907  1.00 44.00           C
ATOM     83  CD2 PHE A   7      -0.931  30.432  22.991  1.00 44.00           C
ATOM     84  CE1 PHE A   7       0.644  32.526  23.831  1.00 44.00           C
ATOM     85  CE2 PHE A   7       0.073  30.214  23.914  1.00 44.00           C
ATOM     86  CG  PHE A   7      -1.160  31.695  22.475  1.00 44.00           C
ATOM     87  CZ  PHE A   7       0.861  31.262  24.335  1.00 44.00           C
ATOM     88  CB  PHE A   8      -0.502  36.275  18.781  1.00 44.00           C
ATOM     89  CD1 PHE A   8      -2.523  35.939  17.333  1.00 44.00           C
ATOM     90  CD2 PHE A   8      -0.400  36.146  16.278  1.00 44.00           C
ATOM     91  CE1 PHE A   8      -3.123  35.794  16.097  1.00 44.00           C
ATOM     92  CE2 PHE A   8      -0.997  35.999  15.040  1.00 44.00           C
ATOM     93  CG  PHE A   8      -1.154  36.116  17.438  1.00 44.00           C
ATOM     94  CZ  PHE A   8      -2.361  35.824  14.950  1.00 44.00           C
ATOM     95  CB  LEU A   9       3.927  34.008  21.988  1.00 59.00           C
ATOM     96  CD1 LEU A   9       1.967  32.462  22.247  1.00 59.00           C
ATOM     97  CD2 LEU A   9       4.210  31.695  22.917  1.00 59.00           C
ATOM     98  CG  LEU A   9       3.295  32.907  22.841  1.00 59.00           C
ATOM     99  CB  PHE A  10       4.895  38.578  19.098  1.00 44.00           C
ATOM    100  CD1 PHE A  10       5.755  36.297  18.502  1.00 44.00           C
ATOM    101  CD2 PHE A  10       7.255  37.839  19.519  1.00 44.00           C
ATOM    102  CE1 PHE A  10       6.762  35.353  18.448  1.00 44.00           C
ATOM    103  CE2 PHE A  10       8.264  36.897  19.467  1.00 44.00           C
ATOM    104  CG  PHE A  10       5.989  37.552  19.040  1.00 44.00           C
ATOM    105  CZ  PHE A  10       8.017  35.652  18.930  1.00 44.00           C
ATOM    106  CB  PHE A  11       3.898  43.508  20.656  1.00 44.00           C
ATOM    107  CD1 PHE A  11       4.627  42.575  18.443  1.00 44.00           C
ATOM    108  CD2 PHE A  11       5.400  44.738  19.067  1.00 44.00           C
ATOM    109  CE1 PHE A  11       5.325  42.668  17.255  1.00 44.00           C
ATOM    110  CE2 PHE A  11       6.100  44.833  17.880  1.00 44.00           C
ATOM    111  CG  PHE A  11       4.657  43.609  19.365  1.00 44.00           C
ATOM    112  CZ  PHE A  11       6.062  43.797  16.972  1.00 44.00           C
