# Supplementary material for: De Novo Design of Protein-Binding Peptides by Quantum Computing
Source: J Chem Theory Comput. 2025 Sep 29;21(19):9993–10005. doi: 10.1021/acs.jctc.5c00768 (PMC12529961; doi:10.1021/acs.jctc.5c00768)
Supplement: Supplementary file 1 [file ct5c00768_si_001.zip › Datafile/Structure_based_validation/3BFW/bad_guess/Results/3bfw_ranked_15.pdb]

REMARK Selection 'not deleted and not hydrogen'
ATOM      1  N   PHE A   1       0.732   9.221  19.191  0.00  0.00           N
ATOM      2  CA  PHE A   1       0.753   8.208  18.143  0.00  0.00           C
ATOM      3  C   PHE A   1       1.745   7.104  18.494  0.00  0.00           C
ATOM      4  O   PHE A   1       1.412   6.195  19.251  0.00  0.00           O
ATOM      5  N   PHE A   2       2.961   7.179  17.946  0.00  0.00           N
ATOM      6  CA  PHE A   2       3.986   6.176  18.215  0.00  0.00           C
ATOM      7  C   PHE A   2       4.692   6.574  19.507  0.00  0.00           C
ATOM      8  O   PHE A   2       5.171   5.709  20.238  0.00  0.00           O
ATOM      9  N   PHE A   3       4.758   7.877  19.791  0.00  0.00           N
ATOM     10  CA  PHE A   3       5.410   8.366  21.001  0.00  0.00           C
ATOM     11  C   PHE A   3       4.475   8.271  22.202  0.00  0.00           C
ATOM     12  O   PHE A   3       3.264   8.153  22.031  0.00  0.00           O
ATOM     13  N   PHE A   4       5.031   8.323  23.415  0.00  0.00           N
ATOM     14  CA  PHE A   4       4.229   8.241  24.630  0.00  0.00           C
ATOM     15  C   PHE A   4       3.855   9.626  25.148  0.00  0.00           C
ATOM     16  O   PHE A   4       2.780   9.800  25.718  0.00  0.00           O
ATOM     17  N   LEU A   5       4.736  10.610  24.952  0.00  0.00           N
ATOM     18  CA  LEU A   5       4.478  11.972  25.407  0.00  0.00           C
ATOM     19  C   LEU A   5       4.539  12.990  24.273  0.00  0.00           C
ATOM     20  O   LEU A   5       5.362  12.858  23.370  0.00  0.00           O
ATOM     21  N   LEU A   6       3.671  14.004  24.316  0.00  0.00           N
ATOM     22  CA  LEU A   6       3.643  15.034  23.283  0.00  0.00           C
ATOM     23  C   LEU A   6       3.769  16.353  24.038  0.00  0.00           C
ATOM     24  O   LEU A   6       3.163  16.519  25.094  0.00  0.00           O
ATOM     25  N   PHE A   7       4.553  17.292  23.501  0.00  0.00           N
ATOM     26  CA  PHE A   7       4.744  18.589  24.140  0.00  0.00           C
ATOM     27  C   PHE A   7       3.977  19.700  23.430  0.00  0.00           C
ATOM     28  O   PHE A   7       4.355  20.106  22.334  0.00  0.00           O
ATOM     29  N   PHE A   8       2.901  20.192  24.051  0.00  0.00           N
ATOM     30  CA  PHE A   8       2.096  21.256  23.462  0.00  0.00           C
ATOM     31  C   PHE A   8       2.799  22.578  23.750  0.00  0.00           C
ATOM     32  O   PHE A   8       2.279  23.402  24.498  0.00  0.00           O
ATOM     33  N   LEU A   9       3.980  22.783  23.160  0.00  0.00           N
ATOM     34  CA  LEU A   9       4.737  24.012  23.366  0.00  0.00           C
ATOM     35  C   LEU A   9       4.198  25.151  22.506  0.00  0.00           C
ATOM     36  O   LEU A   9       4.132  25.023  21.286  0.00  0.00           O
ATOM     37  N   PHE A  10       3.813  26.263  23.137  0.00  0.00           N
ATOM     38  CA  PHE A  10       3.283  27.412  22.412  0.00  0.00           C
ATOM     39  C   PHE A  10       3.393  28.658  23.286  0.00  0.00           C
ATOM     40  O   PHE A  10       3.568  28.546  24.497  0.00  0.00           O
ATOM     41  N   PHE A  11       3.292  29.842  22.677  0.00  0.00           N
ATOM     42  CA  PHE A  11       3.383  31.095  23.417  0.00  0.00           C
ATOM     43  C   PHE A  11       2.141  31.411  24.245  0.00  0.00           C
ATOM     44  O   PHE A  11       1.173  30.654  24.216  0.00  0.00           O
ATOM     45  CB  PHE A   1       1.106   8.831  16.794  1.00 44.00           C
ATOM     46  CD1 PHE A   1       3.235   9.564  17.900  1.00 44.00           C
ATOM     47  CD2 PHE A   1       2.988   9.944  15.564  1.00 44.00           C
ATOM     48  CE1 PHE A   1       4.490  10.141  17.861  1.00 44.00           C
ATOM     49  CE2 PHE A   1       4.242  10.522  15.522  1.00 44.00           C
ATOM     50  CG  PHE A   1       2.469   9.459  16.752  1.00 44.00           C
ATOM     51  CZ  PHE A   1       4.994  10.621  16.673  1.00 44.00           C
ATOM     52  CB  PHE A   2       4.969   6.059  17.065  1.00 44.00           C
ATOM     53  CD1 PHE A   2       6.977   7.520  17.429  1.00 44.00           C
ATOM     54  CD2 PHE A   2       5.291   8.272  15.927  1.00 44.00           C
ATOM     55  CE1 PHE A   2       7.705   8.669  17.186  1.00 44.00           C
ATOM     56  CE2 PHE A   2       6.016   9.422  15.683  1.00 44.00           C
ATOM     57  CG  PHE A   2       5.760   7.308  16.802  1.00 44.00           C
ATOM     58  CZ  PHE A   2       7.225   9.620  16.314  1.00 44.00           C
ATOM     59  CB  PHE A   3       5.881   9.809  20.812  1.00 44.00           C
ATOM     60  CD1 PHE A   3       4.153  11.434  21.631  1.00 44.00           C
ATOM     61  CD2 PHE A   3       4.328  11.057  19.288  1.00 44.00           C
ATOM     62  CE1 PHE A   3       3.127  12.332  21.410  1.00 44.00           C
ATOM     63  CE2 PHE A   3       3.301  11.954  19.064  1.00 44.00           C
ATOM     64  CG  PHE A   3       4.765  10.784  20.572  1.00 44.00           C
ATOM     65  CZ  PHE A   3       2.700  12.593  20.126  1.00 44.00           C
ATOM     66  CB  PHE A   4       4.979   7.461  25.713  1.00 44.00           C
ATOM     67  CD1 PHE A   4       6.365   5.556  24.850  1.00 44.00           C
ATOM     68  CD2 PHE A   4       4.166   5.090  25.630  1.00 44.00           C
ATOM     69  CE1 PHE A   4       6.543   4.218  24.554  1.00 44.00           C
ATOM     70  CE2 PHE A   4       4.341   3.752  25.334  1.00 44.00           C
ATOM     71  CG  PHE A   4       5.173   6.008  25.391  1.00 44.00           C
ATOM     72  CZ  PHE A   4       5.531   3.316  24.796  1.00 44.00           C
ATOM     73  CB  LEU A   5       5.479  12.360  26.504  1.00 59.00           C
ATOM     74  CD1 LEU A   5       5.493  14.866  26.373  1.00 59.00           C
ATOM     75  CD2 LEU A   5       3.736  13.732  27.676  1.00 59.00           C
ATOM     76  CG  LEU A   5       5.195  13.662  27.254  1.00 59.00           C
ATOM     77  CB  LEU A   6       2.387  14.978  22.448  1.00 59.00           C
ATOM     78  CD1 LEU A   6       0.760  16.595  23.465  1.00 59.00           C
ATOM     79  CD2 LEU A   6      -0.086  14.563  22.358  1.00 59.00           C
ATOM     80  CG  LEU A   6       1.056  15.129  23.187  1.00 59.00           C
ATOM     81  CB  PHE A   7       6.236  18.939  24.192  1.00 44.00           C
ATOM     82  CD1 PHE A   7       6.405  17.269  26.057  1.00 44.00           C
ATOM     83  CD2 PHE A   7       8.416  18.034  25.041  1.00 44.00           C
ATOM     84  CE1 PHE A   7       7.139  16.464  26.906  1.00 44.00           C
ATOM     85  CE2 PHE A   7       9.154  17.230  25.889  1.00 44.00           C
ATOM     86  CG  PHE A   7       7.035  18.065  25.115  1.00 44.00           C
ATOM     87  CZ  PHE A   7       8.514  16.445  26.823  1.00 44.00           C
ATOM     88  CB  PHE A   8       0.681  21.255  24.010  1.00 44.00           C
ATOM     89  CD1 PHE A   8      -0.245  18.970  24.473  1.00 44.00           C
ATOM     90  CD2 PHE A   8      -0.746  19.988  22.381  1.00 44.00           C
ATOM     91  CE1 PHE A   8      -0.981  17.859  24.108  1.00 44.00           C
ATOM     92  CE2 PHE A   8      -1.481  18.878  22.013  1.00 44.00           C
ATOM     93  CG  PHE A   8      -0.118  20.048  23.613  1.00 44.00           C
ATOM     94  CZ  PHE A   8      -1.599  17.812  22.878  1.00 44.00           C
ATOM     95  CB  LEU A   9       6.220  23.783  23.063  1.00 59.00           C
ATOM     96  CD1 LEU A   9       6.471  21.961  24.771  1.00 59.00           C
ATOM     97  CD2 LEU A   9       8.484  22.936  23.738  1.00 59.00           C
ATOM     98  CG  LEU A   9       7.072  23.242  24.213  1.00 59.00           C
ATOM     99  CB  PHE A  10       1.837  27.175  21.993  1.00 44.00           C
ATOM    100  CD1 PHE A  10       0.238  28.096  23.692  1.00 44.00           C
ATOM    101  CD2 PHE A  10       0.640  25.751  23.676  1.00 44.00           C
ATOM    102  CE1 PHE A  10      -0.636  27.939  24.751  1.00 44.00           C
ATOM    103  CE2 PHE A  10      -0.232  25.591  24.735  1.00 44.00           C
ATOM    104  CG  PHE A  10       0.888  27.004  23.143  1.00 44.00           C
ATOM    105  CZ  PHE A  10      -0.872  26.686  25.273  1.00 44.00           C
ATOM    106  CB  PHE A  11       3.654  32.255  22.443  1.00 44.00           C
ATOM    107  CD1 PHE A  11       1.506  31.565  21.344  1.00 44.00           C
ATOM    108  CD2 PHE A  11       2.584  33.542  20.574  1.00 44.00           C
ATOM    109  CE1 PHE A  11       0.499  31.752  20.416  1.00 44.00           C
ATOM    110  CE2 PHE A  11       1.580  33.731  19.644  1.00 44.00           C
ATOM    111  CG  PHE A  11       2.561  32.458  21.433  1.00 44.00           C
ATOM    112  CZ  PHE A  11       0.536  32.835  19.565  1.00 44.00           C
