# Supplementary material for: De Novo Design of Protein-Binding Peptides by Quantum Computing
Source: J Chem Theory Comput. 2025 Sep 29;21(19):9993–10005. doi: 10.1021/acs.jctc.5c00768 (PMC12529961; doi:10.1021/acs.jctc.5c00768)
Supplement: Supplementary file 1 [file ct5c00768_si_001.zip › Datafile/Structure_based_validation/3BFW/bad_guess/Results/3bfw_ranked_14.pdb]

REMARK Selection 'not deleted and not hydrogen'
ATOM      1  N   PHE A   1       0.975  35.614  22.295  0.00  0.00           N
ATOM      2  CA  PHE A   1       2.140  35.404  21.443  0.00  0.00           C
ATOM      3  C   PHE A   1       2.444  33.910  21.501  0.00  0.00           C
ATOM      4  O   PHE A   1       3.495  33.477  21.033  0.00  0.00           O
ATOM      5  N   PHE A   2       1.529  33.122  22.072  0.00  0.00           N
ATOM      6  CA  PHE A   2       1.719  31.680  22.180  0.00  0.00           C
ATOM      7  C   PHE A   2       0.525  30.923  21.607  0.00  0.00           C
ATOM      8  O   PHE A   2      -0.519  30.844  22.251  0.00  0.00           O
ATOM      9  N   PHE A   3       0.675  30.367  20.403  0.00  0.00           N
ATOM     10  CA  PHE A   3      -0.403  29.621  19.763  0.00  0.00           C
ATOM     11  C   PHE A   3      -0.224  28.172  20.208  0.00  0.00           C
ATOM     12  O   PHE A   3      -1.053  27.323  19.886  0.00  0.00           O
ATOM     13  N   PHE A   4       0.852  27.888  20.946  0.00  0.00           N
ATOM     14  CA  PHE A   4       1.119  26.537  21.424  0.00  0.00           C
ATOM     15  C   PHE A   4      -0.022  26.016  22.292  0.00  0.00           C
ATOM     16  O   PHE A   4       0.086  24.934  22.866  0.00  0.00           O
ATOM     17  N   LEU A   5      -1.112  26.780  22.391  0.00  0.00           N
ATOM     18  CA  LEU A   5      -2.261  26.377  23.195  0.00  0.00           C
ATOM     19  C   LEU A   5      -3.146  25.418  22.406  0.00  0.00           C
ATOM     20  O   LEU A   5      -4.039  24.794  22.976  0.00  0.00           O
ATOM     21  N   LEU A   6      -2.903  25.297  21.099  0.00  0.00           N
ATOM     22  CA  LEU A   6      -3.690  24.408  20.251  0.00  0.00           C
ATOM     23  C   LEU A   6      -3.071  23.015  20.200  0.00  0.00           C
ATOM     24  O   LEU A   6      -3.622  22.120  19.564  0.00  0.00           O
ATOM     25  N   PHE A   7      -1.929  22.830  20.867  0.00  0.00           N
ATOM     26  CA  PHE A   7      -1.253  21.537  20.884  0.00  0.00           C
ATOM     27  C   PHE A   7      -0.473  21.326  22.178  0.00  0.00           C
ATOM     28  O   PHE A   7      -0.331  22.256  22.970  0.00  0.00           O
ATOM     29  N   PHE A   8       0.034  20.110  22.395  0.00  0.00           N
ATOM     30  CA  PHE A   8       0.796  19.800  23.599  0.00  0.00           C
ATOM     31  C   PHE A   8       2.284  19.887  23.278  0.00  0.00           C
ATOM     32  O   PHE A   8       2.715  19.424  22.223  0.00  0.00           O
ATOM     33  N   LEU A   9       3.071  20.477  24.181  0.00  0.00           N
ATOM     34  CA  LEU A   9       4.508  20.613  23.974  0.00  0.00           C
ATOM     35  C   LEU A   9       5.143  19.230  23.877  0.00  0.00           C
ATOM     36  O   LEU A   9       6.132  19.055  23.168  0.00  0.00           O
ATOM     37  N   PHE A  10       4.580  18.248  24.585  0.00  0.00           N
ATOM     38  CA  PHE A  10       5.106  16.888  24.565  0.00  0.00           C
ATOM     39  C   PHE A  10       4.084  15.863  24.085  0.00  0.00           C
ATOM     40  O   PHE A  10       2.890  16.024  24.328  0.00  0.00           O
ATOM     41  N   PHE A  11       4.547  14.811  23.405  0.00  0.00           N
ATOM     42  CA  PHE A  11       3.657  13.772  22.900  0.00  0.00           C
ATOM     43  C   PHE A  11       2.546  14.352  22.031  0.00  0.00           C
ATOM     44  O   PHE A  11       1.575  13.661  21.730  0.00  0.00           O
ATOM     45  CB  PHE A   1       3.325  36.233  21.887  1.00 44.00           C
ATOM     46  CD1 PHE A   1       4.620  36.704  19.790  1.00 44.00           C
ATOM     47  CD2 PHE A   1       5.593  35.267  21.418  1.00 44.00           C
ATOM     48  CE1 PHE A   1       5.734  36.549  18.988  1.00 44.00           C
ATOM     49  CE2 PHE A   1       6.708  35.109  20.618  1.00 44.00           C
ATOM     50  CG  PHE A   1       4.535  36.064  21.015  1.00 44.00           C
ATOM     51  CZ  PHE A   1       6.778  35.751  19.401  1.00 44.00           C
ATOM     52  CB  PHE A   2       1.947  31.277  23.638  1.00 44.00           C
ATOM     53  CD1 PHE A   2      -0.210  30.619  24.738  1.00 44.00           C
ATOM     54  CD2 PHE A   2       0.671  32.784  25.185  1.00 44.00           C
ATOM     55  CE1 PHE A   2      -1.284  30.885  25.565  1.00 44.00           C
ATOM     56  CE2 PHE A   2      -0.402  33.053  26.013  1.00 44.00           C
ATOM     57  CG  PHE A   2       0.780  31.566  24.537  1.00 44.00           C
ATOM     58  CZ  PHE A   2      -1.381  32.102  26.203  1.00 44.00           C
ATOM     59  CB  PHE A   3      -0.373  29.753  18.258  1.00 44.00           C
ATOM     60  CD1 PHE A   3      -2.766  29.550  17.531  1.00 44.00           C
ATOM     61  CD2 PHE A   3      -1.258  27.802  16.952  1.00 44.00           C
ATOM     62  CE1 PHE A   3      -3.791  28.876  16.895  1.00 44.00           C
ATOM     63  CE2 PHE A   3      -2.281  27.125  16.317  1.00 44.00           C
ATOM     64  CG  PHE A   3      -1.487  29.021  17.568  1.00 44.00           C
ATOM     65  CZ  PHE A   3      -3.549  27.663  16.288  1.00 44.00           C
ATOM     66  CB  PHE A   4       2.434  26.498  22.208  1.00 44.00           C
ATOM     67  CD1 PHE A   4       2.366  24.002  21.957  1.00 44.00           C
ATOM     68  CD2 PHE A   4       3.740  24.928  23.665  1.00 44.00           C
ATOM     69  CE1 PHE A   4       2.753  22.731  22.335  1.00 44.00           C
ATOM     70  CE2 PHE A   4       4.128  23.658  24.046  1.00 44.00           C
ATOM     71  CG  PHE A   4       2.854  25.116  22.619  1.00 44.00           C
ATOM     72  CZ  PHE A   4       3.634  22.558  23.380  1.00 44.00           C
ATOM     73  CB  LEU A   5      -3.064  27.596  23.643  1.00 59.00           C
ATOM     74  CD1 LEU A   5      -2.372  27.394  26.047  1.00 59.00           C
ATOM     75  CD2 LEU A   5      -1.176  28.964  24.572  1.00 59.00           C
ATOM     76  CG  LEU A   5      -2.532  28.342  24.868  1.00 59.00           C
ATOM     77  CB  LEU A   6      -3.815  24.982  18.839  1.00 59.00           C
ATOM     78  CD1 LEU A   6      -1.971  23.948  17.486  1.00 59.00           C
ATOM     79  CD2 LEU A   6      -2.712  26.240  16.968  1.00 59.00           C
ATOM     80  CG  LEU A   6      -2.504  25.237  18.093  1.00 59.00           C
ATOM     81  CB  PHE A   7      -0.314  21.411  19.681  1.00 44.00           C
ATOM     82  CD1 PHE A   7      -1.164  22.491  17.581  1.00 44.00           C
ATOM     83  CD2 PHE A   7      -1.551  20.164  17.890  1.00 44.00           C
ATOM     84  CE1 PHE A   7      -1.817  22.438  16.365  1.00 44.00           C
ATOM     85  CE2 PHE A   7      -2.206  20.108  16.675  1.00 44.00           C
ATOM     86  CG  PHE A   7      -1.024  21.354  18.359  1.00 44.00           C
ATOM     87  CZ  PHE A   7      -2.339  21.247  15.911  1.00 44.00           C
ATOM     88  CB  PHE A   8       0.438  18.422  24.137  1.00 44.00           C
ATOM     89  CD1 PHE A   8      -1.978  17.803  23.867  1.00 44.00           C
ATOM     90  CD2 PHE A   8      -1.280  18.749  25.936  1.00 44.00           C
ATOM     91  CE1 PHE A   8      -3.271  17.712  24.345  1.00 44.00           C
ATOM     92  CE2 PHE A   8      -2.572  18.661  26.416  1.00 44.00           C
ATOM     93  CG  PHE A   8      -0.967  18.324  24.656  1.00 44.00           C
ATOM     94  CZ  PHE A   8      -3.569  18.141  25.619  1.00 44.00           C
ATOM     95  CB  LEU A   9       5.148  21.420  25.098  1.00 59.00           C
ATOM     96  CD1 LEU A   9       7.536  20.649  25.025  1.00 59.00           C
ATOM     97  CD2 LEU A   9       6.791  22.428  23.491  1.00 59.00           C
ATOM     98  CG  LEU A   9       6.603  21.842  24.882  1.00 59.00           C
ATOM     99  CB  PHE A  10       5.607  16.499  25.964  1.00 44.00           C
ATOM    100  CD1 PHE A  10       7.589  17.964  25.493  1.00 44.00           C
ATOM    101  CD2 PHE A  10       7.213  17.260  27.735  1.00 44.00           C
ATOM    102  CE1 PHE A  10       8.711  18.660  25.901  1.00 44.00           C
ATOM    103  CE2 PHE A  10       8.335  17.954  28.145  1.00 44.00           C
ATOM    104  CG  PHE A  10       6.827  17.254  26.406  1.00 44.00           C
ATOM    105  CZ  PHE A  10       9.084  18.655  27.226  1.00 44.00           C
ATOM    106  CB  PHE A  11       3.051  12.979  24.062  1.00 44.00           C
ATOM    107  CD1 PHE A  11       4.599  12.639  26.007  1.00 44.00           C
ATOM    108  CD2 PHE A  11       4.445  10.917  24.373  1.00 44.00           C
ATOM    109  CE1 PHE A  11       5.520  11.888  26.712  1.00 44.00           C
ATOM    110  CE2 PHE A  11       5.366  10.164  25.075  1.00 44.00           C
ATOM    111  CG  PHE A  11       4.052  12.163  24.828  1.00 44.00           C
ATOM    112  CZ  PHE A  11       5.904  10.649  26.246  1.00 44.00           C
