# Supplementary material for: De Novo Design of Protein-Binding Peptides by Quantum Computing
Source: J Chem Theory Comput. 2025 Sep 29;21(19):9993–10005. doi: 10.1021/acs.jctc.5c00768 (PMC12529961; doi:10.1021/acs.jctc.5c00768)
Supplement: Supplementary file 1 [file ct5c00768_si_001.zip › Datafile/Structure_based_validation/3BFW/bad_guess/Results/3bfw_ranked_28.pdb]

REMARK Selection 'not deleted and not hydrogen'
ATOM      1  N   PHE A   1       1.133  27.184  22.699  0.00  0.00           N
ATOM      2  CA  PHE A   1       2.509  27.420  22.274  0.00  0.00           C
ATOM      3  C   PHE A   1       3.321  26.134  22.170  0.00  0.00           C
ATOM      4  O   PHE A   1       3.298  25.473  21.134  0.00  0.00           O
ATOM      5  N   PHE A   2       4.038  25.776  23.239  0.00  0.00           N
ATOM      6  CA  PHE A   2       4.851  24.565  23.247  0.00  0.00           C
ATOM      7  C   PHE A   2       4.038  23.360  23.710  0.00  0.00           C
ATOM      8  O   PHE A   2       3.139  23.505  24.536  0.00  0.00           O
ATOM      9  N   PHE A   3       4.349  22.174  23.182  0.00  0.00           N
ATOM     10  CA  PHE A   3       3.636  20.957  23.555  0.00  0.00           C
ATOM     11  C   PHE A   3       4.487  19.692  23.604  0.00  0.00           C
ATOM     12  O   PHE A   3       5.558  19.648  23.003  0.00  0.00           O
ATOM     13  N   PHE A   4       4.015  18.666  24.316  0.00  0.00           N
ATOM     14  CA  PHE A   4       4.748  17.410  24.429  0.00  0.00           C
ATOM     15  C   PHE A   4       3.750  16.259  24.371  0.00  0.00           C
ATOM     16  O   PHE A   4       2.673  16.348  24.957  0.00  0.00           O
ATOM     17  N   LEU A   5       4.102  15.179  23.668  0.00  0.00           N
ATOM     18  CA  LEU A   5       3.222  14.022  23.547  0.00  0.00           C
ATOM     19  C   LEU A   5       3.878  12.654  23.706  0.00  0.00           C
ATOM     20  O   LEU A   5       4.967  12.429  23.182  0.00  0.00           O
ATOM     21  N   LEU A   6       3.221  11.742  24.427  0.00  0.00           N
ATOM     22  CA  LEU A   6       3.758  10.403  24.642  0.00  0.00           C
ATOM     23  C   LEU A   6       2.845   9.303  24.111  0.00  0.00           C
ATOM     24  O   LEU A   6       2.994   8.143  24.489  0.00  0.00           O
ATOM     25  N   PHE A   7       1.901   9.662  23.237  0.00  0.00           N
ATOM     26  CA  PHE A   7       0.974   8.690  22.667  0.00  0.00           C
ATOM     27  C   PHE A   7       1.776   7.607  21.952  0.00  0.00           C
ATOM     28  O   PHE A   7       1.433   6.430  22.036  0.00  0.00           O
ATOM     29  N   PHE A   8       2.843   8.000  21.251  0.00  0.00           N
ATOM     30  CA  PHE A   8       3.679   7.048  20.530  0.00  0.00           C
ATOM     31  C   PHE A   8       4.204   5.926  21.421  0.00  0.00           C
ATOM     32  O   PHE A   8       4.286   4.780  20.984  0.00  0.00           O
ATOM     33  N   LEU A   9       4.560   6.251  22.666  0.00  0.00           N
ATOM     34  CA  LEU A   9       5.074   5.257  23.601  0.00  0.00           C
ATOM     35  C   LEU A   9       3.986   4.697  24.511  0.00  0.00           C
ATOM     36  O   LEU A   9       4.029   3.523  24.872  0.00  0.00           O
ATOM     37  N   PHE A  10       3.011   5.531  24.883  0.00  0.00           N
ATOM     38  CA  PHE A  10       1.922   5.099  25.751  0.00  0.00           C
ATOM     39  C   PHE A  10       1.119   3.975  25.104  0.00  0.00           C
ATOM     40  O   PHE A  10       0.730   3.027  25.783  0.00  0.00           O
ATOM     41  N   PHE A  11       0.871   4.076  23.796  0.00  0.00           N
ATOM     42  CA  PHE A  11       0.114   3.058  23.078  0.00  0.00           C
ATOM     43  C   PHE A  11       0.441   1.630  23.502  0.00  0.00           C
ATOM     44  O   PHE A  11      -0.461   0.806  23.637  0.00  0.00           O
ATOM     45  CB  PHE A   1       3.200  28.390  23.243  1.00 44.00           C
ATOM     46  CD1 PHE A   1       1.708  30.188  24.158  1.00 44.00           C
ATOM     47  CD2 PHE A   1       3.039  30.688  22.250  1.00 44.00           C
ATOM     48  CE1 PHE A   1       1.191  31.469  24.133  1.00 44.00           C
ATOM     49  CE2 PHE A   1       2.523  31.969  22.222  1.00 44.00           C
ATOM     50  CG  PHE A   1       2.638  29.782  23.216  1.00 44.00           C
ATOM     51  CZ  PHE A   1       1.598  32.360  23.165  1.00 44.00           C
ATOM     52  CB  PHE A   2       6.077  24.748  24.143  1.00 44.00           C
ATOM     53  CD1 PHE A   2       7.859  23.292  23.141  1.00 44.00           C
ATOM     54  CD2 PHE A   2       6.965  22.685  25.261  1.00 44.00           C
ATOM     55  CE1 PHE A   2       8.693  22.192  23.178  1.00 44.00           C
ATOM     56  CE2 PHE A   2       7.797  21.583  25.300  1.00 44.00           C
ATOM     57  CG  PHE A   2       6.983  23.552  24.182  1.00 44.00           C
ATOM     58  CZ  PHE A   2       8.662  21.336  24.257  1.00 44.00           C
ATOM     59  CB  PHE A   3       2.465  20.732  22.573  1.00 44.00           C
ATOM     60  CD1 PHE A   3       0.697  19.538  23.893  1.00 44.00           C
ATOM     61  CD2 PHE A   3       1.794  18.353  22.145  1.00 44.00           C
ATOM     62  CE1 PHE A   3      -0.066  18.420  24.171  1.00 44.00           C
ATOM     63  CE2 PHE A   3       1.034  17.233  22.422  1.00 44.00           C
ATOM     64  CG  PHE A   3       1.637  19.517  22.877  1.00 44.00           C
ATOM     65  CZ  PHE A   3       0.103  17.267  23.436  1.00 44.00           C
ATOM     66  CB  PHE A   4       5.562  17.359  25.712  1.00 44.00           C
ATOM     67  CD1 PHE A   4       6.543  19.563  26.400  1.00 44.00           C
ATOM     68  CD2 PHE A   4       7.899  18.070  25.137  1.00 44.00           C
ATOM     69  CE1 PHE A   4       7.581  20.475  26.435  1.00 44.00           C
ATOM     70  CE2 PHE A   4       8.938  18.980  25.170  1.00 44.00           C
ATOM     71  CG  PHE A   4       6.690  18.350  25.750  1.00 44.00           C
ATOM     72  CZ  PHE A   4       8.778  20.184  25.819  1.00 44.00           C
ATOM     73  CB  LEU A   5       2.515  14.071  22.171  1.00 59.00           C
ATOM     74  CD1 LEU A   5       3.913  12.672  20.626  1.00 59.00           C
ATOM     75  CD2 LEU A   5       2.711  14.627  19.732  1.00 59.00           C
ATOM     76  CG  LEU A   5       3.438  14.080  20.950  1.00 59.00           C
ATOM     77  CB  LEU A   6       4.019  10.177  26.139  1.00 59.00           C
ATOM     78  CD1 LEU A   6       6.517  10.226  25.906  1.00 59.00           C
ATOM     79  CD2 LEU A   6       5.328  12.263  26.617  1.00 59.00           C
ATOM     80  CG  LEU A   6       5.325  10.745  26.697  1.00 59.00           C
ATOM     81  CB  PHE A   7      -0.007   9.357  21.713  1.00 44.00           C
ATOM     82  CD1 PHE A   7      -0.718  11.660  22.409  1.00 44.00           C
ATOM     83  CD2 PHE A   7      -2.104   9.821  23.010  1.00 44.00           C
ATOM     84  CE1 PHE A   7      -1.597  12.525  23.033  1.00 44.00           C
ATOM     85  CE2 PHE A   7      -2.983  10.683  23.635  1.00 44.00           C
ATOM     86  CG  PHE A   7      -0.961  10.297  22.391  1.00 44.00           C
ATOM     87  CZ  PHE A   7      -2.730  12.037  23.646  1.00 44.00           C
ATOM     88  CB  PHE A   8       4.859   7.779  19.873  1.00 44.00           C
ATOM     89  CD1 PHE A   8       3.205   8.601  18.174  1.00 44.00           C
ATOM     90  CD2 PHE A   8       5.339   9.649  18.271  1.00 44.00           C
ATOM     91  CE1 PHE A   8       2.839   9.443  17.142  1.00 44.00           C
ATOM     92  CE2 PHE A   8       4.976  10.492  17.239  1.00 44.00           C
ATOM     93  CG  PHE A   8       4.461   8.693  18.751  1.00 44.00           C
ATOM     94  CZ  PHE A   8       3.724  10.389  16.674  1.00 44.00           C
ATOM     95  CB  LEU A   9       6.198   5.863  24.451  1.00 59.00           C
ATOM     96  CD1 LEU A   9       6.182   4.412  26.498  1.00 59.00           C
ATOM     97  CD2 LEU A   9       7.411   3.667  24.497  1.00 59.00           C
ATOM     98  CG  LEU A   9       7.004   4.886  25.309  1.00 59.00           C
ATOM     99  CB  PHE A  10       1.005   6.276  26.088  1.00 44.00           C
ATOM    100  CD1 PHE A  10       0.076   4.860  27.940  1.00 44.00           C
ATOM    101  CD2 PHE A  10      -1.209   6.715  27.184  1.00 44.00           C
ATOM    102  CE1 PHE A  10      -0.907   4.555  28.861  1.00 44.00           C
ATOM    103  CE2 PHE A  10      -2.194   6.412  28.104  1.00 44.00           C
ATOM    104  CG  PHE A  10      -0.064   5.944  27.089  1.00 44.00           C
ATOM    105  CZ  PHE A  10      -2.043   5.331  28.944  1.00 44.00           C
ATOM    106  CB  PHE A  11       0.354   3.206  21.564  1.00 44.00           C
ATOM    107  CD1 PHE A  11      -1.175   5.193  21.668  1.00 44.00           C
ATOM    108  CD2 PHE A  11       0.155   4.892  19.718  1.00 44.00           C
ATOM    109  CE1 PHE A  11      -1.716   6.341  21.122  1.00 44.00           C
ATOM    110  CE2 PHE A  11      -0.385   6.040  19.169  1.00 44.00           C
ATOM    111  CG  PHE A  11      -0.234   4.453  20.971  1.00 44.00           C
ATOM    112  CZ  PHE A  11      -1.321   6.765  19.873  1.00 44.00           C
