# Supplementary material for: De Novo Design of Protein-Binding Peptides by Quantum Computing
Source: J Chem Theory Comput. 2025 Sep 29;21(19):9993–10005. doi: 10.1021/acs.jctc.5c00768 (PMC12529961; doi:10.1021/acs.jctc.5c00768)
Supplement: Supplementary file 1 [file ct5c00768_si_001.zip › Datafile/Structure_based_validation/3BFW/bad_guess/Results/3bfw_ranked_9.pdb]

REMARK Selection 'not deleted and not hydrogen'
ATOM      1  N   PHE A   1       2.672   2.349  23.291  0.00  0.00           N
ATOM      2  CA  PHE A   1       1.695   2.262  24.370  0.00  0.00           C
ATOM      3  C   PHE A   1       1.243   3.610  24.922  0.00  0.00           C
ATOM      4  O   PHE A   1       0.411   3.658  25.826  0.00  0.00           O
ATOM      5  N   PHE A   2       1.786   4.704  24.383  0.00  0.00           N
ATOM      6  CA  PHE A   2       1.425   6.043  24.836  0.00  0.00           C
ATOM      7  C   PHE A   2       1.445   7.000  23.649  0.00  0.00           C
ATOM      8  O   PHE A   2       1.877   6.624  22.561  0.00  0.00           O
ATOM      9  N   PHE A   3       0.978   8.235  23.852  0.00  0.00           N
ATOM     10  CA  PHE A   3       0.951   9.230  22.786  0.00  0.00           C
ATOM     11  C   PHE A   3       2.385   9.519  22.352  0.00  0.00           C
ATOM     12  O   PHE A   3       3.253   9.726  23.197  0.00  0.00           O
ATOM     13  N   PHE A   4       2.635   9.533  21.041  0.00  0.00           N
ATOM     14  CA  PHE A   4       3.971   9.798  20.518  0.00  0.00           C
ATOM     15  C   PHE A   4       4.473  11.168  20.962  0.00  0.00           C
ATOM     16  O   PHE A   4       5.607  11.289  21.421  0.00  0.00           O
ATOM     17  N   LEU A   5       3.636  12.199  20.828  0.00  0.00           N
ATOM     18  CA  LEU A   5       4.015  13.552  21.221  0.00  0.00           C
ATOM     19  C   LEU A   5       3.596  13.873  22.653  0.00  0.00           C
ATOM     20  O   LEU A   5       2.407  13.859  22.964  0.00  0.00           O
ATOM     21  N   LEU A   6       4.567  14.161  23.523  0.00  0.00           N
ATOM     22  CA  LEU A   6       4.277  14.482  24.916  0.00  0.00           C
ATOM     23  C   LEU A   6       4.636  15.920  25.276  0.00  0.00           C
ATOM     24  O   LEU A   6       4.614  16.285  26.449  0.00  0.00           O
ATOM     25  N   PHE A   7       4.965  16.737  24.272  0.00  0.00           N
ATOM     26  CA  PHE A   7       5.325  18.131  24.504  0.00  0.00           C
ATOM     27  C   PHE A   7       4.495  19.048  23.612  0.00  0.00           C
ATOM     28  O   PHE A   7       4.493  18.885  22.393  0.00  0.00           O
ATOM     29  N   PHE A   8       3.790  20.010  24.212  0.00  0.00           N
ATOM     30  CA  PHE A   8       2.962  20.941  23.454  0.00  0.00           C
ATOM     31  C   PHE A   8       3.451  22.341  23.812  0.00  0.00           C
ATOM     32  O   PHE A   8       2.911  22.967  24.722  0.00  0.00           O
ATOM     33  N   LEU A   9       4.469  22.833  23.102  0.00  0.00           N
ATOM     34  CA  LEU A   9       5.014  24.161  23.361  0.00  0.00           C
ATOM     35  C   LEU A   9       4.177  25.179  22.593  0.00  0.00           C
ATOM     36  O   LEU A   9       3.947  25.009  21.397  0.00  0.00           O
ATOM     37  N   PHE A  10       3.723  26.235  23.272  0.00  0.00           N
ATOM     38  CA  PHE A  10       2.915  27.268  22.635  0.00  0.00           C
ATOM     39  C   PHE A  10       3.327  28.675  23.056  0.00  0.00           C
ATOM     40  O   PHE A  10       4.055  28.836  24.033  0.00  0.00           O
ATOM     41  N   PHE A  11       2.866  29.691  22.323  0.00  0.00           N
ATOM     42  CA  PHE A  11       3.199  31.076  22.638  0.00  0.00           C
ATOM     43  C   PHE A  11       2.943  31.257  24.131  0.00  0.00           C
ATOM     44  O   PHE A  11       2.305  30.410  24.753  0.00  0.00           O
ATOM     45  CB  PHE A   1       2.273   1.414  25.520  1.00 44.00           C
ATOM     46  CD1 PHE A   1       4.109   3.124  25.582  1.00 44.00           C
ATOM     47  CD2 PHE A   1       4.076   1.441  27.264  1.00 44.00           C
ATOM     48  CE1 PHE A   1       5.247   3.666  26.147  1.00 44.00           C
ATOM     49  CE2 PHE A   1       5.215   1.981  27.831  1.00 44.00           C
ATOM     50  CG  PHE A   1       3.510   2.003  26.134  1.00 44.00           C
ATOM     51  CZ  PHE A   1       5.800   3.095  27.272  1.00 44.00           C
ATOM     52  CB  PHE A   2       2.369   6.524  25.931  1.00 44.00           C
ATOM     53  CD1 PHE A   2       4.262   7.862  24.972  1.00 44.00           C
ATOM     54  CD2 PHE A   2       4.677   5.602  25.591  1.00 44.00           C
ATOM     55  CE1 PHE A   2       5.576   7.992  24.566  1.00 44.00           C
ATOM     56  CE2 PHE A   2       5.991   5.729  25.184  1.00 44.00           C
ATOM     57  CG  PHE A   2       3.797   6.665  25.489  1.00 44.00           C
ATOM     58  CZ  PHE A   2       6.442   6.926  24.671  1.00 44.00           C
ATOM     59  CB  PHE A   3       0.253  10.504  23.237  1.00 44.00           C
ATOM     60  CD1 PHE A   3       0.104  11.126  20.811  1.00 44.00           C
ATOM     61  CD2 PHE A   3      -0.131  12.850  22.435  1.00 44.00           C
ATOM     62  CE1 PHE A   3      -0.063  12.055  19.802  1.00 44.00           C
ATOM     63  CE2 PHE A   3      -0.297  13.781  21.428  1.00 44.00           C
ATOM     64  CG  PHE A   3       0.073  11.513  22.140  1.00 44.00           C
ATOM     65  CZ  PHE A   3      -0.263  13.383  20.109  1.00 44.00           C
ATOM     66  CB  PHE A   4       3.978   9.704  18.991  1.00 44.00           C
ATOM     67  CD1 PHE A   4       6.479   9.575  19.134  1.00 44.00           C
ATOM     68  CD2 PHE A   4       5.498  10.195  17.057  1.00 44.00           C
ATOM     69  CE1 PHE A   4       7.737   9.688  18.573  1.00 44.00           C
ATOM     70  CE2 PHE A   4       6.754  10.310  16.494  1.00 44.00           C
ATOM     71  CG  PHE A   4       5.344   9.828  18.382  1.00 44.00           C
ATOM     72  CZ  PHE A   4       7.875  10.056  17.253  1.00 44.00           C
ATOM     73  CB  LEU A   5       3.401  14.575  20.258  1.00 59.00           C
ATOM     74  CD1 LEU A   5       1.246  15.324  21.303  1.00 59.00           C
ATOM     75  CD2 LEU A   5       1.429  15.223  18.849  1.00 59.00           C
ATOM     76  CG  LEU A   5       1.875  14.565  20.145  1.00 59.00           C
ATOM     77  CB  LEU A   6       5.025  13.515  25.845  1.00 59.00           C
ATOM     78  CD1 LEU A   6       3.954  11.464  24.873  1.00 59.00           C
ATOM     79  CD2 LEU A   6       5.230  11.283  26.972  1.00 59.00           C
ATOM     80  CG  LEU A   6       4.324  12.192  26.157  1.00 59.00           C
ATOM     81  CB  PHE A   7       6.815  18.354  24.256  1.00 44.00           C
ATOM     82  CD1 PHE A   7       7.187  17.214  26.460  1.00 44.00           C
ATOM     83  CD2 PHE A   7       9.054  17.514  25.015  1.00 44.00           C
ATOM     84  CE1 PHE A   7       8.004  16.595  27.386  1.00 44.00           C
ATOM     85  CE2 PHE A   7       9.873  16.897  25.940  1.00 44.00           C
ATOM     86  CG  PHE A   7       7.703  17.682  25.263  1.00 44.00           C
ATOM     87  CZ  PHE A   7       9.348  16.436  27.127  1.00 44.00           C
ATOM     88  CB  PHE A   8       1.490  20.770  23.761  1.00 44.00           C
ATOM     89  CD1 PHE A   8       1.607  18.704  22.342  1.00 44.00           C
ATOM     90  CD2 PHE A   8      -0.301  19.013  23.729  1.00 44.00           C
ATOM     91  CE1 PHE A   8       1.083  17.508  21.888  1.00 44.00           C
ATOM     92  CE2 PHE A   8      -0.828  17.819  23.277  1.00 44.00           C
ATOM     93  CG  PHE A   8       0.920  19.471  23.268  1.00 44.00           C
ATOM     94  CZ  PHE A   8      -0.134  17.066  22.355  1.00 44.00           C
ATOM     95  CB  LEU A   9       6.478  24.247  22.962  1.00 59.00           C
ATOM     96  CD1 LEU A   9       6.788  26.709  22.581  1.00 59.00           C
ATOM     97  CD2 LEU A   9       6.943  25.810  24.870  1.00 59.00           C
ATOM     98  CG  LEU A   9       7.224  25.507  23.406  1.00 59.00           C
ATOM     99  CB  PHE A  10       1.430  27.047  22.953  1.00 44.00           C
ATOM    100  CD1 PHE A  10       0.179  27.949  20.974  1.00 44.00           C
ATOM    101  CD2 PHE A  10      -0.013  29.097  23.049  1.00 44.00           C
ATOM    102  CE1 PHE A  10      -0.663  28.872  20.385  1.00 44.00           C
ATOM    103  CE2 PHE A  10      -0.855  30.022  22.463  1.00 44.00           C
ATOM    104  CG  PHE A  10       0.515  28.051  22.313  1.00 44.00           C
ATOM    105  CZ  PHE A  10      -1.180  29.909  21.129  1.00 44.00           C
ATOM    106  CB  PHE A  11       2.389  32.054  21.813  1.00 44.00           C
ATOM    107  CD1 PHE A  11       4.054  33.801  22.499  1.00 44.00           C
ATOM    108  CD2 PHE A  11       1.932  34.518  21.696  1.00 44.00           C
ATOM    109  CE1 PHE A  11       4.431  35.118  22.677  1.00 44.00           C
ATOM    110  CE2 PHE A  11       2.306  35.836  21.874  1.00 44.00           C
ATOM    111  CG  PHE A  11       2.799  33.485  22.007  1.00 44.00           C
ATOM    112  CZ  PHE A  11       3.557  36.136  22.365  1.00 44.00           C
