# Supplementary material for: De Novo Design of Protein-Binding Peptides by Quantum Computing
Source: J Chem Theory Comput. 2025 Sep 29;21(19):9993–10005. doi: 10.1021/acs.jctc.5c00768 (PMC12529961; doi:10.1021/acs.jctc.5c00768)
Supplement: Supplementary file 1 [file ct5c00768_si_001.zip › Datafile/Structure_based_validation/3BFW/bad_guess/Results/3bfw_ranked_10.pdb]

REMARK Selection 'not deleted and not hydrogen'
ATOM      1  N   PHE A   1       2.277  28.412  24.476  0.00  0.00           N
ATOM      2  CA  PHE A   1       2.656  28.353  23.069  0.00  0.00           C
ATOM      3  C   PHE A   1       3.442  27.120  22.634  0.00  0.00           C
ATOM      4  O   PHE A   1       3.754  26.974  21.455  0.00  0.00           O
ATOM      5  N   PHE A   2       3.761  26.234  23.581  0.00  0.00           N
ATOM      6  CA  PHE A   2       4.510  25.020  23.274  0.00  0.00           C
ATOM      7  C   PHE A   2       3.760  23.776  23.739  0.00  0.00           C
ATOM      8  O   PHE A   2       2.805  23.884  24.506  0.00  0.00           O
ATOM      9  N   PHE A   3       4.186  22.598  23.278  0.00  0.00           N
ATOM     10  CA  PHE A   3       3.541  21.346  23.659  0.00  0.00           C
ATOM     11  C   PHE A   3       4.384  20.078  23.571  0.00  0.00           C
ATOM     12  O   PHE A   3       5.342  20.028  22.802  0.00  0.00           O
ATOM     13  N   PHE A   4       4.032  19.055  24.352  0.00  0.00           N
ATOM     14  CA  PHE A   4       4.768  17.796  24.347  0.00  0.00           C
ATOM     15  C   PHE A   4       3.818  16.616  24.171  0.00  0.00           C
ATOM     16  O   PHE A   4       2.770  16.569  24.811  0.00  0.00           O
ATOM     17  N   LEU A   5       4.180  15.664  23.307  0.00  0.00           N
ATOM     18  CA  LEU A   5       3.346  14.492  23.063  0.00  0.00           C
ATOM     19  C   LEU A   5       4.009  13.164  23.413  0.00  0.00           C
ATOM     20  O   LEU A   5       5.212  13.006  23.216  0.00  0.00           O
ATOM     21  N   LEU A   6       3.231  12.211  23.930  0.00  0.00           N
ATOM     22  CA  LEU A   6       3.762  10.904  24.301  0.00  0.00           C
ATOM     23  C   LEU A   6       3.877  10.059  23.036  0.00  0.00           C
ATOM     24  O   LEU A   6       3.081   9.144  22.832  0.00  0.00           O
ATOM     25  N   PHE A   7       4.863  10.360  22.187  0.00  0.00           N
ATOM     26  CA  PHE A   7       5.063   9.616  20.949  0.00  0.00           C
ATOM     27  C   PHE A   7       4.969   8.111  21.176  0.00  0.00           C
ATOM     28  O   PHE A   7       4.564   7.377  20.277  0.00  0.00           O
ATOM     29  N   PHE A   8       5.341   7.649  22.372  0.00  0.00           N
ATOM     30  CA  PHE A   8       5.291   6.227  22.695  0.00  0.00           C
ATOM     31  C   PHE A   8       3.887   5.704  22.982  0.00  0.00           C
ATOM     32  O   PHE A   8       3.714   4.513  23.233  0.00  0.00           O
ATOM     33  N   LEU A   9       2.886   6.587  22.946  0.00  0.00           N
ATOM     34  CA  LEU A   9       1.506   6.193  23.205  0.00  0.00           C
ATOM     35  C   LEU A   9       0.591   6.660  22.077  0.00  0.00           C
ATOM     36  O   LEU A   9      -0.286   5.914  21.648  0.00  0.00           O
ATOM     37  N   PHE A  10       0.793   7.889  21.597  0.00  0.00           N
ATOM     38  CA  PHE A  10      -0.024   8.434  20.519  0.00  0.00           C
ATOM     39  C   PHE A  10       0.764   8.951  19.319  0.00  0.00           C
ATOM     40  O   PHE A  10       1.764   9.644  19.491  0.00  0.00           O
ATOM     41  N   PHE A  11       0.318   8.616  18.105  0.00  0.00           N
ATOM     42  CA  PHE A  11       0.996   9.056  16.891  0.00  0.00           C
ATOM     43  C   PHE A  11       2.451   8.696  17.172  0.00  0.00           C
ATOM     44  O   PHE A  11       2.928   7.660  16.714  0.00  0.00           O
ATOM     45  CB  PHE A   1       3.483  29.613  22.718  1.00 44.00           C
ATOM     46  CD1 PHE A   1       1.314  30.874  22.747  1.00 44.00           C
ATOM     47  CD2 PHE A   1       3.343  32.117  22.769  1.00 44.00           C
ATOM     48  CE1 PHE A   1       0.592  32.052  22.772  1.00 44.00           C
ATOM     49  CE2 PHE A   1       2.624  33.297  22.792  1.00 44.00           C
ATOM     50  CG  PHE A   1       2.699  30.893  22.744  1.00 44.00           C
ATOM     51  CZ  PHE A   1       1.247  33.264  22.794  1.00 44.00           C
ATOM     52  CB  PHE A   2       5.897  25.069  23.918  1.00 44.00           C
ATOM     53  CD1 PHE A   2       7.383  23.729  22.404  1.00 44.00           C
ATOM     54  CD2 PHE A   2       6.907  22.867  24.570  1.00 44.00           C
ATOM     55  CE1 PHE A   2       8.164  22.621  22.135  1.00 44.00           C
ATOM     56  CE2 PHE A   2       7.686  21.758  24.303  1.00 44.00           C
ATOM     57  CG  PHE A   2       6.745  23.865  23.625  1.00 44.00           C
ATOM     58  CZ  PHE A   2       8.315  21.635  23.084  1.00 44.00           C
ATOM     59  CB  PHE A   3       2.277  21.152  22.783  1.00 44.00           C
ATOM     60  CD1 PHE A   3       0.663  19.851  24.198  1.00 44.00           C
ATOM     61  CD2 PHE A   3       1.599  18.788  22.286  1.00 44.00           C
ATOM     62  CE1 PHE A   3      -0.053  18.705  24.485  1.00 44.00           C
ATOM     63  CE2 PHE A   3       0.885  17.640  22.571  1.00 44.00           C
ATOM     64  CG  PHE A   3       1.499  19.906  23.095  1.00 44.00           C
ATOM     65  CZ  PHE A   3       0.058  17.599  23.671  1.00 44.00           C
ATOM     66  CB  PHE A   4       5.575  17.638  25.636  1.00 44.00           C
ATOM     67  CD1 PHE A   4       6.532  19.779  26.528  1.00 44.00           C
ATOM     68  CD2 PHE A   4       7.912  18.412  25.154  1.00 44.00           C
ATOM     69  CE1 PHE A   4       7.562  20.691  26.656  1.00 44.00           C
ATOM     70  CE2 PHE A   4       8.944  19.322  25.279  1.00 44.00           C
ATOM     71  CG  PHE A   4       6.694  18.629  25.774  1.00 44.00           C
ATOM     72  CZ  PHE A   4       8.769  20.463  26.032  1.00 44.00           C
ATOM     73  CB  LEU A   5       2.914  14.466  21.584  1.00 59.00           C
ATOM     74  CD1 LEU A   5       1.786  16.706  21.680  1.00 59.00           C
ATOM     75  CD2 LEU A   5       1.430  15.255  19.721  1.00 59.00           C
ATOM     76  CG  LEU A   5       1.657  15.261  21.225  1.00 59.00           C
ATOM     77  CB  LEU A   6       2.882  10.221  25.335  1.00 59.00           C
ATOM     78  CD1 LEU A   6       3.439   7.797  24.998  1.00 59.00           C
ATOM     79  CD2 LEU A   6       4.896   9.187  26.417  1.00 59.00           C
ATOM     80  CG  LEU A   6       3.458   8.958  25.980  1.00 59.00           C
ATOM     81  CB  PHE A   7       6.418   9.968  20.329  1.00 44.00           C
ATOM     82  CD1 PHE A   7       5.580   8.924  18.207  1.00 44.00           C
ATOM     83  CD2 PHE A   7       7.928   9.197  18.479  1.00 44.00           C
ATOM     84  CE1 PHE A   7       5.791   8.356  16.965  1.00 44.00           C
ATOM     85  CE2 PHE A   7       8.142   8.629  17.238  1.00 44.00           C
ATOM     86  CG  PHE A   7       6.647   9.350  18.980  1.00 44.00           C
ATOM     87  CZ  PHE A   7       7.071   8.208  16.480  1.00 44.00           C
ATOM     88  CB  PHE A   8       6.197   5.940  23.907  1.00 44.00           C
ATOM     89  CD1 PHE A   8       6.057   3.512  23.288  1.00 44.00           C
ATOM     90  CD2 PHE A   8       6.721   4.076  25.502  1.00 44.00           C
ATOM     91  CE1 PHE A   8       6.177   2.170  23.594  1.00 44.00           C
ATOM     92  CE2 PHE A   8       6.841   2.735  25.811  1.00 44.00           C
ATOM     93  CG  PHE A   8       6.326   4.482  24.239  1.00 44.00           C
ATOM     94  CZ  PHE A   8       6.569   1.781  24.856  1.00 44.00           C
ATOM     95  CB  LEU A   9       1.027   6.756  24.543  1.00 59.00           C
ATOM     96  CD1 LEU A   9      -0.489   6.624  26.539  1.00 59.00           C
ATOM     97  CD2 LEU A   9      -1.459   6.537  24.275  1.00 59.00           C
ATOM     98  CG  LEU A   9      -0.253   6.143  25.115  1.00 59.00           C
ATOM     99  CB  PHE A  10      -0.905   9.574  21.070  1.00 44.00           C
ATOM    100  CD1 PHE A  10       1.264  10.658  21.715  1.00 44.00           C
ATOM    101  CD2 PHE A  10      -0.749  11.891  22.020  1.00 44.00           C
ATOM    102  CE1 PHE A  10       1.991  11.722  22.214  1.00 44.00           C
ATOM    103  CE2 PHE A  10      -0.025  12.956  22.520  1.00 44.00           C
ATOM    104  CG  PHE A  10      -0.115  10.729  21.613  1.00 44.00           C
ATOM    105  CZ  PHE A  10       1.347  12.871  22.617  1.00 44.00           C
ATOM    106  CB  PHE A  11       0.805  10.517  16.606  1.00 44.00           C
ATOM    107  CD1 PHE A  11      -1.466  11.388  17.224  1.00 44.00           C
ATOM    108  CD2 PHE A  11      -1.094  10.700  14.976  1.00 44.00           C
ATOM    109  CE1 PHE A  11      -2.770  11.717  16.907  1.00 44.00           C
ATOM    110  CE2 PHE A  11      -2.397  11.028  14.657  1.00 44.00           C
ATOM    111  CG  PHE A  11      -0.612  10.874  16.262  1.00 44.00           C
ATOM    112  CZ  PHE A  11      -3.236  11.537  15.623  1.00 44.00           C
