# Supplementary material for: De Novo Design of Protein-Binding Peptides by Quantum Computing
Source: J Chem Theory Comput. 2025 Sep 29;21(19):9993–10005. doi: 10.1021/acs.jctc.5c00768 (PMC12529961; doi:10.1021/acs.jctc.5c00768)
Supplement: Supplementary file 1 [file ct5c00768_si_001.zip › Datafile/Structure_based_validation/3BFW/bad_guess/Results/3bfw_ranked_38.pdb]

REMARK Selection 'not deleted and not hydrogen'
ATOM      1  N   PHE A   1       3.581  34.525  20.735  0.00  0.00           N
ATOM      2  CA  PHE A   1       4.486  35.665  20.826  0.00  0.00           C
ATOM      3  C   PHE A   1       3.665  36.869  21.274  0.00  0.00           C
ATOM      4  O   PHE A   1       3.489  37.084  22.472  0.00  0.00           O
ATOM      5  N   PHE A   2       3.161  37.655  20.319  0.00  0.00           N
ATOM      6  CA  PHE A   2       2.361  38.832  20.637  0.00  0.00           C
ATOM      7  C   PHE A   2       1.028  38.290  21.143  0.00  0.00           C
ATOM      8  O   PHE A   2       0.202  39.053  21.639  0.00  0.00           O
ATOM      9  N   PHE A   3       0.816  36.978  21.021  0.00  0.00           N
ATOM     10  CA  PHE A   3      -0.423  36.355  21.472  0.00  0.00           C
ATOM     11  C   PHE A   3      -0.025  35.153  22.322  0.00  0.00           C
ATOM     12  O   PHE A   3       1.142  34.768  22.336  0.00  0.00           O
ATOM     13  N   PHE A   4      -0.989  34.560  23.030  0.00  0.00           N
ATOM     14  CA  PHE A   4      -0.718  33.403  23.876  0.00  0.00           C
ATOM     15  C   PHE A   4      -0.329  32.255  22.949  0.00  0.00           C
ATOM     16  O   PHE A   4      -0.849  32.157  21.840  0.00  0.00           O
ATOM     17  N   LEU A   5       0.582  31.389  23.399  0.00  0.00           N
ATOM     18  CA  LEU A   5       1.027  30.256  22.594  0.00  0.00           C
ATOM     19  C   LEU A   5       1.229  29.063  23.522  0.00  0.00           C
ATOM     20  O   LEU A   5       1.363  29.239  24.731  0.00  0.00           O
ATOM     21  N   LEU A   6       1.253  27.851  22.962  0.00  0.00           N
ATOM     22  CA  LEU A   6       1.440  26.642  23.757  0.00  0.00           C
ATOM     23  C   LEU A   6       2.402  25.638  23.130  0.00  0.00           C
ATOM     24  O   LEU A   6       2.728  25.752  21.950  0.00  0.00           O
ATOM     25  N   PHE A   7       2.855  24.655  23.912  0.00  0.00           N
ATOM     26  CA  PHE A   7       3.778  23.642  23.414  0.00  0.00           C
ATOM     27  C   PHE A   7       3.221  22.306  23.897  0.00  0.00           C
ATOM     28  O   PHE A   7       2.335  22.280  24.749  0.00  0.00           O
ATOM     29  N   PHE A   8       3.736  21.199  23.357  0.00  0.00           N
ATOM     30  CA  PHE A   8       3.276  19.871  23.746  0.00  0.00           C
ATOM     31  C   PHE A   8       4.380  18.818  23.775  0.00  0.00           C
ATOM     32  O   PHE A   8       5.313  18.883  22.977  0.00  0.00           O
ATOM     33  N   LEU A   9       4.277  17.850  24.689  0.00  0.00           N
ATOM     34  CA  LEU A   9       5.277  16.794  24.803  0.00  0.00           C
ATOM     35  C   LEU A   9       4.474  15.498  24.860  0.00  0.00           C
ATOM     36  O   LEU A   9       3.914  15.166  25.903  0.00  0.00           O
ATOM     37  N   PHE A  10       4.417  14.766  23.745  0.00  0.00           N
ATOM     38  CA  PHE A  10       3.677  13.510  23.689  0.00  0.00           C
ATOM     39  C   PHE A  10       4.534  12.419  24.321  0.00  0.00           C
ATOM     40  O   PHE A  10       5.725  12.326  24.032  0.00  0.00           O
ATOM     41  N   PHE A  11       3.935  11.592  25.182  0.00  0.00           N
ATOM     42  CA  PHE A  11       4.661  10.514  25.843  0.00  0.00           C
ATOM     43  C   PHE A  11       6.024  11.018  26.308  0.00  0.00           C
ATOM     44  O   PHE A  11       6.097  11.977  27.073  0.00  0.00           O
ATOM     45  CB  PHE A   1       5.181  35.935  19.504  1.00 44.00           C
ATOM     46  CD1 PHE A   1       7.402  36.928  20.117  1.00 44.00           C
ATOM     47  CD2 PHE A   1       5.801  38.321  19.041  1.00 44.00           C
ATOM     48  CE1 PHE A   1       8.290  37.985  20.164  1.00 44.00           C
ATOM     49  CE2 PHE A   1       6.687  39.380  19.087  1.00 44.00           C
ATOM     50  CG  PHE A   1       6.146  37.083  19.556  1.00 44.00           C
ATOM     51  CZ  PHE A   1       7.933  39.212  19.650  1.00 44.00           C
ATOM     52  CB  PHE A   2       2.183  39.743  19.446  1.00 44.00           C
ATOM     53  CD1 PHE A   2       1.126  37.774  18.305  1.00 44.00           C
ATOM     54  CD2 PHE A   2       1.102  39.873  17.186  1.00 44.00           C
ATOM     55  CE1 PHE A   2       0.457  37.199  17.241  1.00 44.00           C
ATOM     56  CE2 PHE A   2       0.434  39.301  16.120  1.00 44.00           C
ATOM     57  CG  PHE A   2       1.457  39.118  18.289  1.00 44.00           C
ATOM     58  CZ  PHE A   2       0.111  37.962  16.148  1.00 44.00           C
ATOM     59  CB  PHE A   3      -1.305  35.946  20.310  1.00 44.00           C
ATOM     60  CD1 PHE A   3      -1.233  37.523  18.360  1.00 44.00           C
ATOM     61  CD2 PHE A   3      -2.971  37.788  19.963  1.00 44.00           C
ATOM     62  CE1 PHE A   3      -1.732  38.593  17.642  1.00 44.00           C
ATOM     63  CE2 PHE A   3      -3.472  38.859  19.248  1.00 44.00           C
ATOM     64  CG  PHE A   3      -1.846  37.109  19.530  1.00 44.00           C
ATOM     65  CZ  PHE A   3      -2.851  39.261  18.086  1.00 44.00           C
ATOM     66  CB  PHE A   4      -1.913  33.041  24.734  1.00 44.00           C
ATOM     67  CD1 PHE A   4      -3.232  35.015  25.546  1.00 44.00           C
ATOM     68  CD2 PHE A   4      -1.562  34.107  26.977  1.00 44.00           C
ATOM     69  CE1 PHE A   4      -3.534  35.967  26.501  1.00 44.00           C
ATOM     70  CE2 PHE A   4      -1.861  35.058  27.934  1.00 44.00           C
ATOM     71  CG  PHE A   4      -2.241  34.075  25.772  1.00 44.00           C
ATOM     72  CZ  PHE A   4      -2.848  35.989  27.696  1.00 44.00           C
ATOM     73  CB  LEU A   5       2.304  30.580  21.837  1.00 59.00           C
ATOM     74  CD1 LEU A   5       3.330  32.411  23.213  1.00 59.00           C
ATOM     75  CD2 LEU A   5       3.693  30.062  23.861  1.00 59.00           C
ATOM     76  CG  LEU A   5       3.512  30.999  22.677  1.00 59.00           C
ATOM     77  CB  LEU A   6       0.080  25.963  23.997  1.00 59.00           C
ATOM     78  CD1 LEU A   6      -0.928  27.963  25.130  1.00 59.00           C
ATOM     79  CD2 LEU A   6      -2.096  25.797  25.235  1.00 59.00           C
ATOM     80  CG  LEU A   6      -0.727  26.457  25.199  1.00 59.00           C
ATOM     81  CB  PHE A   7       5.191  23.869  23.898  1.00 44.00           C
ATOM     82  CD1 PHE A   7       5.286  25.722  22.208  1.00 44.00           C
ATOM     83  CD2 PHE A   7       6.980  25.628  23.876  1.00 44.00           C
ATOM     84  CE1 PHE A   7       5.875  26.851  21.672  1.00 44.00           C
ATOM     85  CE2 PHE A   7       7.572  26.756  23.342  1.00 44.00           C
ATOM     86  CG  PHE A   7       5.832  25.096  23.316  1.00 44.00           C
ATOM     87  CZ  PHE A   7       7.019  27.369  22.239  1.00 44.00           C
ATOM     88  CB  PHE A   8       2.159  19.410  22.792  1.00 44.00           C
ATOM     89  CD1 PHE A   8       0.629  21.240  22.013  1.00 44.00           C
ATOM     90  CD2 PHE A   8      -0.036  19.935  23.888  1.00 44.00           C
ATOM     91  CE1 PHE A   8      -0.535  21.976  22.112  1.00 44.00           C
ATOM     92  CE2 PHE A   8      -1.201  20.670  23.991  1.00 44.00           C
ATOM     93  CG  PHE A   8       0.894  20.211  22.901  1.00 44.00           C
ATOM     94  CZ  PHE A   8      -1.451  21.692  23.101  1.00 44.00           C
ATOM     95  CB  LEU A   9       6.161  16.966  26.013  1.00 59.00           C
ATOM     96  CD1 LEU A   9       6.964  19.236  25.304  1.00 59.00           C
ATOM     97  CD2 LEU A   9       8.110  18.068  27.145  1.00 59.00           C
ATOM     98  CG  LEU A   9       7.381  17.869  25.826  1.00 59.00           C
ATOM     99  CB  PHE A  10       3.304  13.150  22.260  1.00 44.00           C
ATOM    100  CD1 PHE A  10       1.546  14.930  22.447  1.00 44.00           C
ATOM    101  CD2 PHE A  10       2.075  14.089  20.285  1.00 44.00           C
ATOM    102  CE1 PHE A  10       0.611  15.781  21.888  1.00 44.00           C
ATOM    103  CE2 PHE A  10       1.140  14.938  19.723  1.00 44.00           C
ATOM    104  CG  PHE A  10       2.288  14.073  21.652  1.00 44.00           C
ATOM    105  CZ  PHE A  10       0.408  15.785  20.526  1.00 44.00           C
ATOM    106  CB  PHE A  11       4.822   9.316  24.914  1.00 44.00           C
ATOM    107  CD1 PHE A  11       2.401   8.842  25.372  1.00 44.00           C
ATOM    108  CD2 PHE A  11       3.446   7.721  23.551  1.00 44.00           C
ATOM    109  CE1 PHE A  11       1.214   8.194  25.089  1.00 44.00           C
ATOM    110  CE2 PHE A  11       2.260   7.071  23.266  1.00 44.00           C
ATOM    111  CG  PHE A  11       3.532   8.612  24.607  1.00 44.00           C
ATOM    112  CZ  PHE A  11       1.143   7.309  24.036  1.00 44.00           C
