# Supplementary material for: De Novo Design of Protein-Binding Peptides by Quantum Computing
Source: J Chem Theory Comput. 2025 Sep 29;21(19):9993–10005. doi: 10.1021/acs.jctc.5c00768 (PMC12529961; doi:10.1021/acs.jctc.5c00768)
Supplement: Supplementary file 1 [file ct5c00768_si_001.zip › Datafile/Structure_based_validation/3BFW/bad_guess/Results/3bfw_ranked_39.pdb]

REMARK Selection 'not deleted and not hydrogen'
ATOM      1  N   PHE A   1       8.116  25.352  23.035  0.00  0.00           N
ATOM      2  CA  PHE A   1       6.966  24.778  22.345  0.00  0.00           C
ATOM      3  C   PHE A   1       5.719  24.872  23.219  0.00  0.00           C
ATOM      4  O   PHE A   1       5.804  24.698  24.433  0.00  0.00           O
ATOM      5  N   PHE A   2       4.564  25.145  22.608  0.00  0.00           N
ATOM      6  CA  PHE A   2       3.312  25.257  23.349  0.00  0.00           C
ATOM      7  C   PHE A   2       2.814  23.853  23.673  0.00  0.00           C
ATOM      8  O   PHE A   2       2.023  23.678  24.597  0.00  0.00           O
ATOM      9  N   PHE A   3       3.272  22.852  22.916  0.00  0.00           N
ATOM     10  CA  PHE A   3       2.860  21.471  23.140  0.00  0.00           C
ATOM     11  C   PHE A   3       4.056  20.534  23.277  0.00  0.00           C
ATOM     12  O   PHE A   3       4.677  20.178  22.278  0.00  0.00           O
ATOM     13  N   PHE A   4       4.380  20.134  24.509  0.00  0.00           N
ATOM     14  CA  PHE A   4       5.505  19.239  24.754  0.00  0.00           C
ATOM     15  C   PHE A   4       4.998  17.822  24.505  0.00  0.00           C
ATOM     16  O   PHE A   4       5.759  16.965  24.060  0.00  0.00           O
ATOM     17  N   LEU A   5       3.718  17.572  24.790  0.00  0.00           N
ATOM     18  CA  LEU A   5       3.131  16.252  24.590  0.00  0.00           C
ATOM     19  C   LEU A   5       1.690  16.409  24.115  0.00  0.00           C
ATOM     20  O   LEU A   5       0.773  15.884  24.743  0.00  0.00           O
ATOM     21  N   LEU A   6       1.487  17.130  23.009  0.00  0.00           N
ATOM     22  CA  LEU A   6       0.150  17.344  22.467  0.00  0.00           C
ATOM     23  C   LEU A   6      -0.107  16.564  21.181  0.00  0.00           C
ATOM     24  O   LEU A   6      -1.163  16.715  20.571  0.00  0.00           O
ATOM     25  N   PHE A   7       0.854  15.733  20.768  0.00  0.00           N
ATOM     26  CA  PHE A   7       0.711  14.940  19.553  0.00  0.00           C
ATOM     27  C   PHE A   7       0.037  13.593  19.792  0.00  0.00           C
ATOM     28  O   PHE A   7       0.035  13.097  20.916  0.00  0.00           O
ATOM     29  N   PHE A   8      -0.533  13.000  18.740  0.00  0.00           N
ATOM     30  CA  PHE A   8      -1.205  11.711  18.857  0.00  0.00           C
ATOM     31  C   PHE A   8      -0.213  10.588  19.144  0.00  0.00           C
ATOM     32  O   PHE A   8      -0.477   9.734  19.988  0.00  0.00           O
ATOM     33  N   LEU A   9       0.925  10.585  18.446  0.00  0.00           N
ATOM     34  CA  LEU A   9       1.942   9.557  18.641  0.00  0.00           C
ATOM     35  C   LEU A   9       2.825   9.924  19.830  0.00  0.00           C
ATOM     36  O   LEU A   9       3.515  10.940  19.793  0.00  0.00           O
ATOM     37  N   PHE A  10       2.805   9.101  20.881  0.00  0.00           N
ATOM     38  CA  PHE A  10       3.611   9.357  22.070  0.00  0.00           C
ATOM     39  C   PHE A  10       4.130   8.018  22.585  0.00  0.00           C
ATOM     40  O   PHE A  10       3.540   6.978  22.300  0.00  0.00           O
ATOM     41  N   PHE A  11       5.231   8.040  23.340  0.00  0.00           N
ATOM     42  CA  PHE A  11       5.812   6.818  23.884  0.00  0.00           C
ATOM     43  C   PHE A  11       6.264   5.814  22.828  0.00  0.00           C
ATOM     44  O   PHE A  11       7.244   5.102  23.035  0.00  0.00           O
ATOM     45  CB  PHE A   1       7.236  23.325  21.960  1.00 44.00           C
ATOM     46  CD1 PHE A   1       7.575  22.933  24.415  1.00 44.00           C
ATOM     47  CD2 PHE A   1       7.599  21.052  22.958  1.00 44.00           C
ATOM     48  CE1 PHE A   1       7.795  22.100  25.495  1.00 44.00           C
ATOM     49  CE2 PHE A   1       7.819  20.216  24.036  1.00 44.00           C
ATOM     50  CG  PHE A   1       7.476  22.419  23.133  1.00 44.00           C
ATOM     51  CZ  PHE A   1       7.917  20.741  25.306  1.00 44.00           C
ATOM     52  CB  PHE A   2       2.270  26.035  22.560  1.00 44.00           C
ATOM     53  CD1 PHE A   2       0.835  27.157  24.285  1.00 44.00           C
ATOM     54  CD2 PHE A   2      -0.127  25.421  22.973  1.00 44.00           C
ATOM     55  CE1 PHE A   2      -0.364  27.315  24.954  1.00 44.00           C
ATOM     56  CE2 PHE A   2      -1.327  25.576  23.640  1.00 44.00           C
ATOM     57  CG  PHE A   2       0.968  26.206  23.287  1.00 44.00           C
ATOM     58  CZ  PHE A   2      -1.445  26.525  24.632  1.00 44.00           C
ATOM     59  CB  PHE A   3       1.954  20.996  21.999  1.00 44.00           C
ATOM     60  CD1 PHE A   3       0.154  22.387  23.059  1.00 44.00           C
ATOM     61  CD2 PHE A   3      -0.187  21.600  20.839  1.00 44.00           C
ATOM     62  CE1 PHE A   3      -1.078  23.010  23.027  1.00 44.00           C
ATOM     63  CE2 PHE A   3      -1.420  22.221  20.805  1.00 44.00           C
ATOM     64  CG  PHE A   3       0.614  21.673  21.965  1.00 44.00           C
ATOM     65  CZ  PHE A   3      -1.866  22.928  21.900  1.00 44.00           C
ATOM     66  CB  PHE A   4       6.055  19.394  26.156  1.00 44.00           C
ATOM     67  CD1 PHE A   4       8.495  18.838  25.971  1.00 44.00           C
ATOM     68  CD2 PHE A   4       7.086  17.347  27.176  1.00 44.00           C
ATOM     69  CE1 PHE A   4       9.580  18.024  26.231  1.00 44.00           C
ATOM     70  CE2 PHE A   4       8.169  16.530  27.438  1.00 44.00           C
ATOM     71  CG  PHE A   4       7.234  18.508  26.439  1.00 44.00           C
ATOM     72  CZ  PHE A   4       9.418  16.869  26.965  1.00 44.00           C
ATOM     73  CB  LEU A   5       3.190  15.426  25.869  1.00 59.00           C
ATOM     74  CD1 LEU A   5       4.941  13.860  24.987  1.00 59.00           C
ATOM     75  CD2 LEU A   5       5.618  15.755  26.408  1.00 59.00           C
ATOM     76  CG  LEU A   5       4.521  14.731  26.161  1.00 59.00           C
ATOM     77  CB  LEU A   6      -0.078  18.842  22.213  1.00 59.00           C
ATOM     78  CD1 LEU A   6      -1.716  19.108  24.096  1.00 59.00           C
ATOM     79  CD2 LEU A   6       0.643  19.723  24.449  1.00 59.00           C
ATOM     80  CG  LEU A   6      -0.480  19.686  23.424  1.00 59.00           C
ATOM     81  CB  PHE A   7       2.088  14.717  18.909  1.00 44.00           C
ATOM     82  CD1 PHE A   7       0.871  14.033  16.824  1.00 44.00           C
ATOM     83  CD2 PHE A   7       3.144  13.374  17.072  1.00 44.00           C
ATOM     84  CE1 PHE A   7       0.820  13.399  15.598  1.00 44.00           C
ATOM     85  CE2 PHE A   7       3.096  12.737  15.846  1.00 44.00           C
ATOM     86  CG  PHE A   7       2.033  14.027  17.576  1.00 44.00           C
ATOM     87  CZ  PHE A   7       1.933  12.750  15.108  1.00 44.00           C
ATOM     88  CB  PHE A   8      -1.992  11.401  17.581  1.00 44.00           C
ATOM     89  CD1 PHE A   8      -3.669  13.081  18.397  1.00 44.00           C
ATOM     90  CD2 PHE A   8      -3.796  12.369  16.130  1.00 44.00           C
ATOM     91  CE1 PHE A   8      -4.757  13.908  18.199  1.00 44.00           C
ATOM     92  CE2 PHE A   8      -4.885  13.195  15.929  1.00 44.00           C
ATOM     93  CG  PHE A   8      -3.176  12.300  17.365  1.00 44.00           C
ATOM     94  CZ  PHE A   8      -5.366  13.965  16.964  1.00 44.00           C
ATOM     95  CB  LEU A   9       2.785   9.379  17.383  1.00 59.00           C
ATOM     96  CD1 LEU A   9       2.973   8.852  14.936  1.00 59.00           C
ATOM     97  CD2 LEU A   9       1.565   7.431  16.375  1.00 59.00           C
ATOM     98  CG  LEU A   9       2.052   8.853  16.147  1.00 59.00           C
ATOM     99  CB  PHE A  10       2.811  10.081  23.139  1.00 44.00           C
ATOM    100  CD1 PHE A  10       4.487  11.460  24.398  1.00 44.00           C
ATOM    101  CD2 PHE A  10       3.465   9.626  25.518  1.00 44.00           C
ATOM    102  CE1 PHE A  10       5.216  11.749  25.536  1.00 44.00           C
ATOM    103  CE2 PHE A  10       4.193   9.912  26.657  1.00 44.00           C
ATOM    104  CG  PHE A  10       3.603  10.394  24.375  1.00 44.00           C
ATOM    105  CZ  PHE A  10       5.069  10.975  26.666  1.00 44.00           C
ATOM    106  CB  PHE A  11       4.798   6.140  24.825  1.00 44.00           C
ATOM    107  CD1 PHE A  11       6.707   4.773  25.710  1.00 44.00           C
ATOM    108  CD2 PHE A  11       4.492   3.986  26.074  1.00 44.00           C
ATOM    109  CE1 PHE A  11       7.209   3.672  26.377  1.00 44.00           C
ATOM    110  CE2 PHE A  11       4.990   2.883  26.741  1.00 44.00           C
ATOM    111  CG  PHE A  11       5.343   4.943  25.549  1.00 44.00           C
ATOM    112  CZ  PHE A  11       6.350   2.726  26.892  1.00 44.00           C
