# Supplementary material for: De Novo Design of Protein-Binding Peptides by Quantum Computing
Source: J Chem Theory Comput. 2025 Sep 29;21(19):9993–10005. doi: 10.1021/acs.jctc.5c00768 (PMC12529961; doi:10.1021/acs.jctc.5c00768)
Supplement: Supplementary file 1 [file ct5c00768_si_001.zip › Datafile/Structure_based_validation/3BFW/bad_guess/Results/3bfw_ranked_11.pdb]

REMARK Selection 'not deleted and not hydrogen'
ATOM      1  N   PHE A   1      -1.948  39.246  23.047  0.00  0.00           N
ATOM      2  CA  PHE A   1      -1.932  39.862  21.725  0.00  0.00           C
ATOM      3  C   PHE A   1      -1.608  38.794  20.685  0.00  0.00           C
ATOM      4  O   PHE A   1      -2.263  37.755  20.645  0.00  0.00           O
ATOM      5  N   PHE A   2      -0.600  39.046  19.845  0.00  0.00           N
ATOM      6  CA  PHE A   2      -0.206  38.093  18.813  0.00  0.00           C
ATOM      7  C   PHE A   2       0.395  36.816  19.391  0.00  0.00           C
ATOM      8  O   PHE A   2       0.303  35.758  18.773  0.00  0.00           O
ATOM      9  N   PHE A   3       1.009  36.911  20.573  0.00  0.00           N
ATOM     10  CA  PHE A   3       1.618  35.752  21.216  0.00  0.00           C
ATOM     11  C   PHE A   3       0.788  35.136  22.339  0.00  0.00           C
ATOM     12  O   PHE A   3       1.206  34.152  22.945  0.00  0.00           O
ATOM     13  N   PHE A   4      -0.385  35.711  22.617  0.00  0.00           N
ATOM     14  CA  PHE A   4      -1.257  35.204  23.670  0.00  0.00           C
ATOM     15  C   PHE A   4      -1.763  33.794  23.380  0.00  0.00           C
ATOM     16  O   PHE A   4      -1.914  32.993  24.300  0.00  0.00           O
ATOM     17  N   LEU A   5      -2.026  33.490  22.107  0.00  0.00           N
ATOM     18  CA  LEU A   5      -2.515  32.171  21.719  0.00  0.00           C
ATOM     19  C   LEU A   5      -1.357  31.207  21.480  0.00  0.00           C
ATOM     20  O   LEU A   5      -1.583  30.039  21.173  0.00  0.00           O
ATOM     21  N   LEU A   6      -0.121  31.692  21.618  0.00  0.00           N
ATOM     22  CA  LEU A   6       1.057  30.857  21.412  0.00  0.00           C
ATOM     23  C   LEU A   6       1.369  29.912  22.569  0.00  0.00           C
ATOM     24  O   LEU A   6       1.689  30.366  23.665  0.00  0.00           O
ATOM     25  N   PHE A   7       1.276  28.602  22.330  0.00  0.00           N
ATOM     26  CA  PHE A   7       1.551  27.612  23.364  0.00  0.00           C
ATOM     27  C   PHE A   7       2.491  26.524  22.854  0.00  0.00           C
ATOM     28  O   PHE A   7       2.267  25.972  21.779  0.00  0.00           O
ATOM     29  N   PHE A   8       3.540  26.214  23.620  0.00  0.00           N
ATOM     30  CA  PHE A   8       4.501  25.190  23.227  0.00  0.00           C
ATOM     31  C   PHE A   8       3.929  23.834  23.628  0.00  0.00           C
ATOM     32  O   PHE A   8       3.764  23.561  24.815  0.00  0.00           O
ATOM     33  N   LEU A   9       3.625  22.984  22.644  0.00  0.00           N
ATOM     34  CA  LEU A   9       3.072  21.662  22.915  0.00  0.00           C
ATOM     35  C   LEU A   9       4.157  20.613  23.141  0.00  0.00           C
ATOM     36  O   LEU A   9       5.166  20.610  22.439  0.00  0.00           O
ATOM     37  N   PHE A  10       3.954  19.725  24.118  0.00  0.00           N
ATOM     38  CA  PHE A  10       4.927  18.681  24.419  0.00  0.00           C
ATOM     39  C   PHE A  10       4.156  17.371  24.550  0.00  0.00           C
ATOM     40  O   PHE A  10       3.094  17.341  25.167  0.00  0.00           O
ATOM     41  N   PHE A  11       4.686  16.290  23.973  0.00  0.00           N
ATOM     42  CA  PHE A  11       4.033  14.988  24.037  0.00  0.00           C
ATOM     43  C   PHE A  11       2.646  15.171  24.645  0.00  0.00           C
ATOM     44  O   PHE A  11       2.207  16.301  24.848  0.00  0.00           O
ATOM     45  CB  PHE A   1      -0.925  41.002  21.661  1.00 44.00           C
ATOM     46  CD1 PHE A   1       1.295  40.206  20.804  1.00 44.00           C
ATOM     47  CD2 PHE A   1       1.044  40.543  23.147  1.00 44.00           C
ATOM     48  CE1 PHE A   1       2.605  39.813  21.001  1.00 44.00           C
ATOM     49  CE2 PHE A   1       2.353  40.149  23.347  1.00 44.00           C
ATOM     50  CG  PHE A   1       0.498  40.574  21.875  1.00 44.00           C
ATOM     51  CZ  PHE A   1       3.134  39.785  22.273  1.00 44.00           C
ATOM     52  CB  PHE A   2       0.796  38.745  17.849  1.00 44.00           C
ATOM     53  CD1 PHE A   2       3.155  38.275  18.561  1.00 44.00           C
ATOM     54  CD2 PHE A   2       2.230  40.409  19.061  1.00 44.00           C
ATOM     55  CE1 PHE A   2       4.342  38.649  19.163  1.00 44.00           C
ATOM     56  CE2 PHE A   2       3.414  40.785  19.664  1.00 44.00           C
ATOM     57  CG  PHE A   2       2.084  39.151  18.504  1.00 44.00           C
ATOM     58  CZ  PHE A   2       4.471  39.904  19.715  1.00 44.00           C
ATOM     59  CB  PHE A   3       3.003  36.143  21.771  1.00 44.00           C
ATOM     60  CD1 PHE A   3       4.271  37.785  20.360  1.00 44.00           C
ATOM     61  CD2 PHE A   3       4.719  35.466  20.071  1.00 44.00           C
ATOM     62  CE1 PHE A   3       5.204  38.086  19.386  1.00 44.00           C
ATOM     63  CE2 PHE A   3       5.652  35.764  19.096  1.00 44.00           C
ATOM     64  CG  PHE A   3       4.016  36.470  20.713  1.00 44.00           C
ATOM     65  CZ  PHE A   3       5.895  37.076  18.754  1.00 44.00           C
ATOM     66  CB  PHE A   4      -2.448  36.150  23.870  1.00 44.00           C
ATOM     67  CD1 PHE A   4      -2.852  34.987  26.056  1.00 44.00           C
ATOM     68  CD2 PHE A   4      -4.636  36.235  25.095  1.00 44.00           C
ATOM     69  CE1 PHE A   4      -3.663  34.649  27.122  1.00 44.00           C
ATOM     70  CE2 PHE A   4      -5.449  35.898  26.160  1.00 44.00           C
ATOM     71  CG  PHE A   4      -3.329  35.783  25.028  1.00 44.00           C
ATOM     72  CZ  PHE A   4      -4.962  35.104  27.175  1.00 44.00           C
ATOM     73  CB  LEU A   5      -3.387  32.268  20.466  1.00 59.00           C
ATOM     74  CD1 LEU A   5      -3.554  32.264  17.962  1.00 59.00           C
ATOM     75  CD2 LEU A   5      -2.251  34.028  19.084  1.00 59.00           C
ATOM     76  CG  LEU A   5      -2.658  32.565  19.154  1.00 59.00           C
ATOM     77  CB  LEU A   6       2.283  31.752  21.147  1.00 59.00           C
ATOM     78  CD1 LEU A   6       3.405  32.078  23.369  1.00 59.00           C
ATOM     79  CD2 LEU A   6       3.487  33.884  21.695  1.00 59.00           C
ATOM     80  CG  LEU A   6       2.631  32.756  22.248  1.00 59.00           C
ATOM     81  CB  PHE A   7       0.248  26.987  23.867  1.00 44.00           C
ATOM     82  CD1 PHE A   7      -0.277  24.875  22.618  1.00 44.00           C
ATOM     83  CD2 PHE A   7      -1.445  26.859  22.019  1.00 44.00           C
ATOM     84  CE1 PHE A   7      -0.970  24.175  21.649  1.00 44.00           C
ATOM     85  CE2 PHE A   7      -2.139  26.162  21.049  1.00 44.00           C
ATOM     86  CG  PHE A   7      -0.505  26.226  22.813  1.00 44.00           C
ATOM     87  CZ  PHE A   7      -1.901  24.818  20.864  1.00 44.00           C
ATOM     88  CB  PHE A   8       5.858  25.423  23.868  1.00 44.00           C
ATOM     89  CD1 PHE A   8       7.525  24.489  22.243  1.00 44.00           C
ATOM     90  CD2 PHE A   8       7.238  23.380  24.328  1.00 44.00           C
ATOM     91  CE1 PHE A   8       8.478  23.557  21.879  1.00 44.00           C
ATOM     92  CE2 PHE A   8       8.189  22.446  23.966  1.00 44.00           C
ATOM     93  CG  PHE A   8       6.893  24.410  23.472  1.00 44.00           C
ATOM     94  CZ  PHE A   8       8.811  22.535  22.740  1.00 44.00           C
ATOM     95  CB  LEU A   9       2.160  21.224  21.761  1.00 59.00           C
ATOM     96  CD1 LEU A   9       2.184  18.723  21.964  1.00 59.00           C
ATOM     97  CD2 LEU A   9       0.633  20.035  23.358  1.00 59.00           C
ATOM     98  CG  LEU A   9       1.316  19.971  22.000  1.00 59.00           C
ATOM     99  CB  PHE A  10       5.710  18.989  25.680  1.00 44.00           C
ATOM    100  CD1 PHE A  10       7.954  17.921  25.342  1.00 44.00           C
ATOM    101  CD2 PHE A  10       6.512  17.014  27.002  1.00 44.00           C
ATOM    102  CE1 PHE A  10       8.907  16.968  25.649  1.00 44.00           C
ATOM    103  CE2 PHE A  10       7.462  16.060  27.312  1.00 44.00           C
ATOM    104  CG  PHE A  10       6.744  17.954  26.014  1.00 44.00           C
ATOM    105  CZ  PHE A  10       8.661  16.037  26.634  1.00 44.00           C
ATOM    106  CB  PHE A  11       4.854  13.996  24.846  1.00 44.00           C
ATOM    107  CD1 PHE A  11       3.441  12.191  23.827  1.00 44.00           C
ATOM    108  CD2 PHE A  11       4.641  11.695  25.821  1.00 44.00           C
ATOM    109  CE1 PHE A  11       2.932  10.906  23.814  1.00 44.00           C
ATOM    110  CE2 PHE A  11       4.133  10.410  25.811  1.00 44.00           C
ATOM    111  CG  PHE A  11       4.301  12.601  24.832  1.00 44.00           C
ATOM    112  CZ  PHE A  11       3.278  10.015  24.806  1.00 44.00           C
