# Supplementary material for: De Novo Design of Protein-Binding Peptides by Quantum Computing
Source: J Chem Theory Comput. 2025 Sep 29;21(19):9993–10005. doi: 10.1021/acs.jctc.5c00768 (PMC12529961; doi:10.1021/acs.jctc.5c00768)
Supplement: Supplementary file 1 [file ct5c00768_si_001.zip › Datafile/Structure_based_validation/3BFW/bad_guess/Results/3bfw_ranked_8.pdb]

REMARK Selection 'not deleted and not hydrogen'
ATOM      1  N   PHE A   1       2.220  14.609  24.101  0.00  0.00           N
ATOM      2  CA  PHE A   1       3.489  14.875  24.768  0.00  0.00           C
ATOM      3  C   PHE A   1       3.747  16.372  24.905  0.00  0.00           C
ATOM      4  O   PHE A   1       2.878  17.107  25.370  0.00  0.00           O
ATOM      5  N   PHE A   2       4.936  16.826  24.501  0.00  0.00           N
ATOM      6  CA  PHE A   2       5.287  18.239  24.586  0.00  0.00           C
ATOM      7  C   PHE A   2       4.501  19.135  23.634  0.00  0.00           C
ATOM      8  O   PHE A   2       4.559  18.945  22.421  0.00  0.00           O
ATOM      9  N   PHE A   3       3.767  20.109  24.178  0.00  0.00           N
ATOM     10  CA  PHE A   3       2.977  21.022  23.360  0.00  0.00           C
ATOM     11  C   PHE A   3       3.362  22.461  23.690  0.00  0.00           C
ATOM     12  O   PHE A   3       2.907  23.004  24.695  0.00  0.00           O
ATOM     13  N   PHE A   4       4.196  23.078  22.851  0.00  0.00           N
ATOM     14  CA  PHE A   4       4.628  24.454  23.072  0.00  0.00           C
ATOM     15  C   PHE A   4       3.614  25.462  22.542  0.00  0.00           C
ATOM     16  O   PHE A   4       3.529  25.672  21.334  0.00  0.00           O
ATOM     17  N   LEU A   5       2.847  26.086  23.439  0.00  0.00           N
ATOM     18  CA  LEU A   5       1.845  27.069  23.040  0.00  0.00           C
ATOM     19  C   LEU A   5       1.943  28.266  23.981  0.00  0.00           C
ATOM     20  O   LEU A   5       2.533  28.159  25.054  0.00  0.00           O
ATOM     21  N   LEU A   6       1.368  29.403  23.583  0.00  0.00           N
ATOM     22  CA  LEU A   6       1.402  30.608  24.405  0.00  0.00           C
ATOM     23  C   LEU A   6       0.314  31.610  24.032  0.00  0.00           C
ATOM     24  O   LEU A   6      -0.187  31.584  22.910  0.00  0.00           O
ATOM     25  N   PHE A   7      -0.051  32.491  24.966  0.00  0.00           N
ATOM     26  CA  PHE A   7      -1.081  33.493  24.714  0.00  0.00           C
ATOM     27  C   PHE A   7      -0.651  34.362  23.536  0.00  0.00           C
ATOM     28  O   PHE A   7      -1.497  34.932  22.851  0.00  0.00           O
ATOM     29  N   PHE A   8       0.659  34.463  23.298  0.00  0.00           N
ATOM     30  CA  PHE A   8       1.178  35.267  22.197  0.00  0.00           C
ATOM     31  C   PHE A   8       0.511  34.896  20.877  0.00  0.00           C
ATOM     32  O   PHE A   8       0.645  35.621  19.894  0.00  0.00           O
ATOM     33  N   LEU A   9      -0.205  33.769  20.851  0.00  0.00           N
ATOM     34  CA  LEU A   9      -0.885  33.320  19.640  0.00  0.00           C
ATOM     35  C   LEU A   9      -2.118  34.173  19.360  0.00  0.00           C
ATOM     36  O   LEU A   9      -2.674  34.110  18.265  0.00  0.00           O
ATOM     37  N   PHE A  10      -2.546  34.970  20.342  0.00  0.00           N
ATOM     38  CA  PHE A  10      -3.715  35.826  20.180  0.00  0.00           C
ATOM     39  C   PHE A  10      -3.451  37.037  19.291  0.00  0.00           C
ATOM     40  O   PHE A  10      -2.355  37.594  19.319  0.00  0.00           O
ATOM     41  N   PHE A  11      -4.448  37.447  18.504  0.00  0.00           N
ATOM     42  CA  PHE A  11      -4.303  38.594  17.615  0.00  0.00           C
ATOM     43  C   PHE A  11      -5.512  39.518  17.725  0.00  0.00           C
ATOM     44  O   PHE A  11      -6.306  39.384  18.653  0.00  0.00           O
ATOM     45  CB  PHE A   1       4.641  14.213  24.007  1.00 44.00           C
ATOM     46  CD1 PHE A   1       4.067  11.998  22.977  1.00 44.00           C
ATOM     47  CD2 PHE A   1       5.106  12.012  25.118  1.00 44.00           C
ATOM     48  CE1 PHE A   1       4.033  10.617  23.003  1.00 44.00           C
ATOM     49  CE2 PHE A   1       5.073  10.631  25.147  1.00 44.00           C
ATOM     50  CG  PHE A   1       4.603  12.712  24.035  1.00 44.00           C
ATOM     51  CZ  PHE A   1       4.536   9.933  24.088  1.00 44.00           C
ATOM     52  CB  PHE A   2       6.794  18.414  24.318  1.00 44.00           C
ATOM     53  CD1 PHE A   2       7.157  17.519  26.634  1.00 44.00           C
ATOM     54  CD2 PHE A   2       9.024  17.637  25.164  1.00 44.00           C
ATOM     55  CE1 PHE A   2       7.968  16.996  27.623  1.00 44.00           C
ATOM     56  CE2 PHE A   2       9.838  17.115  26.151  1.00 44.00           C
ATOM     57  CG  PHE A   2       7.675  17.847  25.393  1.00 44.00           C
ATOM     58  CZ  PHE A   2       9.309  16.794  27.382  1.00 44.00           C
ATOM     59  CB  PHE A   3       1.485  20.801  23.578  1.00 44.00           C
ATOM     60  CD1 PHE A   3       0.837  18.406  23.951  1.00 44.00           C
ATOM     61  CD2 PHE A   3       0.679  19.288  21.747  1.00 44.00           C
ATOM     62  CE1 PHE A   3       0.383  17.183  23.494  1.00 44.00           C
ATOM     63  CE2 PHE A   3       0.226  18.067  21.287  1.00 44.00           C
ATOM     64  CG  PHE A   3       0.992  19.473  23.082  1.00 44.00           C
ATOM     65  CZ  PHE A   3       0.077  17.013  22.162  1.00 44.00           C
ATOM     66  CB  PHE A   4       5.993  24.694  22.417  1.00 44.00           C
ATOM     67  CD1 PHE A   4       6.965  23.396  24.331  1.00 44.00           C
ATOM     68  CD2 PHE A   4       8.337  23.801  22.430  1.00 44.00           C
ATOM     69  CE1 PHE A   4       8.002  22.711  24.934  1.00 44.00           C
ATOM     70  CE2 PHE A   4       9.377  23.118  23.031  1.00 44.00           C
ATOM     71  CG  PHE A   4       7.120  23.950  23.072  1.00 44.00           C
ATOM     72  CZ  PHE A   4       9.209  22.572  24.284  1.00 44.00           C
ATOM     73  CB  LEU A   5       0.446  26.474  23.061  1.00 59.00           C
ATOM     74  CD1 LEU A   5      -0.538  27.027  25.302  1.00 59.00           C
ATOM     75  CD2 LEU A   5      -1.178  24.926  24.184  1.00 59.00           C
ATOM     76  CG  LEU A   5      -0.039  25.910  24.398  1.00 59.00           C
ATOM     77  CB  LEU A   6       2.779  31.279  24.297  1.00 59.00           C
ATOM     78  CD1 LEU A   6       3.618  30.456  22.079  1.00 59.00           C
ATOM     79  CD2 LEU A   6       2.098  32.394  22.154  1.00 59.00           C
ATOM     80  CG  LEU A   6       3.223  31.682  22.889  1.00 59.00           C
ATOM     81  CB  PHE A   7      -1.334  34.345  25.950  1.00 44.00           C
ATOM     82  CD1 PHE A   7      -1.161  33.095  28.119  1.00 44.00           C
ATOM     83  CD2 PHE A   7      -3.312  33.362  27.138  1.00 44.00           C
ATOM     84  CE1 PHE A   7      -1.726  32.396  29.168  1.00 44.00           C
ATOM     85  CE2 PHE A   7      -3.880  32.663  28.186  1.00 44.00           C
ATOM     86  CG  PHE A   7      -1.947  33.585  27.090  1.00 44.00           C
ATOM     87  CZ  PHE A   7      -3.086  32.179  29.202  1.00 44.00           C
ATOM     88  CB  PHE A   8       2.695  35.102  22.083  1.00 44.00           C
ATOM     89  CD1 PHE A   8       2.685  37.154  20.639  1.00 44.00           C
ATOM     90  CD2 PHE A   8       4.568  35.703  20.525  1.00 44.00           C
ATOM     91  CE1 PHE A   8       3.268  37.983  19.699  1.00 44.00           C
ATOM     92  CE2 PHE A   8       5.152  36.529  19.585  1.00 44.00           C
ATOM     93  CG  PHE A   8       3.328  36.003  21.062  1.00 44.00           C
ATOM     94  CZ  PHE A   8       4.501  37.671  19.172  1.00 44.00           C
ATOM     95  CB  LEU A   9      -1.278  31.847  19.759  1.00 59.00           C
ATOM     96  CD1 LEU A   9       1.079  31.065  20.127  1.00 59.00           C
ATOM     97  CD2 LEU A   9      -0.684  29.412  19.649  1.00 59.00           C
ATOM     98  CG  LEU A   9      -0.211  30.827  19.356  1.00 59.00           C
ATOM     99  CB  PHE A  10      -4.213  36.297  21.555  1.00 44.00           C
ATOM    100  CD1 PHE A  10      -5.141  33.983  21.839  1.00 44.00           C
ATOM    101  CD2 PHE A  10      -4.991  35.383  23.758  1.00 44.00           C
ATOM    102  CE1 PHE A  10      -5.675  32.974  22.617  1.00 44.00           C
ATOM    103  CE2 PHE A  10      -5.526  34.376  24.538  1.00 44.00           C
ATOM    104  CG  PHE A  10      -4.794  35.201  22.400  1.00 44.00           C
ATOM    105  CZ  PHE A  10      -5.868  33.170  23.967  1.00 44.00           C
ATOM    106  CB  PHE A  11      -4.117  38.135  16.169  1.00 44.00           C
ATOM    107  CD1 PHE A  11      -1.774  37.530  16.831  1.00 44.00           C
ATOM    108  CD2 PHE A  11      -2.617  36.692  14.769  1.00 44.00           C
ATOM    109  CE1 PHE A  11      -0.572  36.889  16.600  1.00 44.00           C
ATOM    110  CE2 PHE A  11      -1.416  36.051  14.535  1.00 44.00           C
ATOM    111  CG  PHE A  11      -2.811  37.440  15.918  1.00 44.00           C
ATOM    112  CZ  PHE A  11      -0.392  36.150  15.452  1.00 44.00           C
