# Supplementary material for: De Novo Design of Protein-Binding Peptides by Quantum Computing
Source: J Chem Theory Comput. 2025 Sep 29;21(19):9993–10005. doi: 10.1021/acs.jctc.5c00768 (PMC12529961; doi:10.1021/acs.jctc.5c00768)
Supplement: Supplementary file 1 [file ct5c00768_si_001.zip › Datafile/Structure_based_validation/3BFW/bad_guess/Results/3bfw_ranked_13.pdb]

REMARK Selection 'not deleted and not hydrogen'
ATOM      1  N   PHE A   1      -0.986  37.616  19.206  0.00  0.00           N
ATOM      2  CA  PHE A   1       0.100  36.970  18.478  0.00  0.00           C
ATOM      3  C   PHE A   1       0.736  35.855  19.303  0.00  0.00           C
ATOM      4  O   PHE A   1       0.232  34.734  19.314  0.00  0.00           O
ATOM      5  N   PHE A   2       1.839  36.158  19.991  0.00  0.00           N
ATOM      6  CA  PHE A   2       2.527  35.168  20.811  0.00  0.00           C
ATOM      7  C   PHE A   2       1.598  34.476  21.804  0.00  0.00           C
ATOM      8  O   PHE A   2       1.951  33.435  22.354  0.00  0.00           O
ATOM      9  N   PHE A   3       0.415  35.049  22.034  0.00  0.00           N
ATOM     10  CA  PHE A   3      -0.549  34.472  22.964  0.00  0.00           C
ATOM     11  C   PHE A   3      -0.987  33.070  22.553  0.00  0.00           C
ATOM     12  O   PHE A   3      -1.432  32.292  23.394  0.00  0.00           O
ATOM     13  N   PHE A   4      -0.863  32.745  21.263  0.00  0.00           N
ATOM     14  CA  PHE A   4      -1.252  31.432  20.763  0.00  0.00           C
ATOM     15  C   PHE A   4      -0.604  30.376  21.653  0.00  0.00           C
ATOM     16  O   PHE A   4      -1.063  29.236  21.690  0.00  0.00           O
ATOM     17  N   LEU A   5       0.460  30.749  22.368  0.00  0.00           N
ATOM     18  CA  LEU A   5       1.155  29.820  23.251  0.00  0.00           C
ATOM     19  C   LEU A   5       0.188  29.102  24.187  0.00  0.00           C
ATOM     20  O   LEU A   5       0.567  28.130  24.837  0.00  0.00           O
ATOM     21  N   LEU A   6      -1.059  29.576  24.258  0.00  0.00           N
ATOM     22  CA  LEU A   6      -2.064  28.965  25.120  0.00  0.00           C
ATOM     23  C   LEU A   6      -2.337  27.541  24.646  0.00  0.00           C
ATOM     24  O   LEU A   6      -2.849  26.726  25.410  0.00  0.00           O
ATOM     25  N   PHE A   7      -1.999  27.241  23.390  0.00  0.00           N
ATOM     26  CA  PHE A   7      -2.217  25.910  22.835  0.00  0.00           C
ATOM     27  C   PHE A   7      -0.922  25.213  22.426  0.00  0.00           C
ATOM     28  O   PHE A   7      -0.941  24.336  21.565  0.00  0.00           O
ATOM     29  N   PHE A   8       0.199  25.600  23.039  0.00  0.00           N
ATOM     30  CA  PHE A   8       1.491  25.000  22.724  0.00  0.00           C
ATOM     31  C   PHE A   8       1.731  23.718  23.516  0.00  0.00           C
ATOM     32  O   PHE A   8       2.303  23.765  24.603  0.00  0.00           O
ATOM     33  N   LEU A   9       1.298  22.577  22.976  0.00  0.00           N
ATOM     34  CA  LEU A   9       1.476  21.294  23.648  0.00  0.00           C
ATOM     35  C   LEU A   9       2.839  20.649  23.422  0.00  0.00           C
ATOM     36  O   LEU A   9       3.128  20.190  22.319  0.00  0.00           O
ATOM     37  N   PHE A  10       3.678  20.614  24.460  0.00  0.00           N
ATOM     38  CA  PHE A  10       5.006  20.021  24.353  0.00  0.00           C
ATOM     39  C   PHE A  10       4.920  18.543  23.984  0.00  0.00           C
ATOM     40  O   PHE A  10       5.640  18.088  23.097  0.00  0.00           O
ATOM     41  N   PHE A  11       4.044  17.795  24.658  0.00  0.00           N
ATOM     42  CA  PHE A  11       3.881  16.371  24.385  0.00  0.00           C
ATOM     43  C   PHE A  11       2.401  16.009  24.307  0.00  0.00           C
ATOM     44  O   PHE A  11       1.581  16.618  24.991  0.00  0.00           O
ATOM     45  CB  PHE A   1       1.161  37.998  18.078  1.00 44.00           C
ATOM     46  CD1 PHE A   1       1.367  38.458  20.536  1.00 44.00           C
ATOM     47  CD2 PHE A   1       2.893  39.527  19.056  1.00 44.00           C
ATOM     48  CE1 PHE A   1       1.973  39.080  21.610  1.00 44.00           C
ATOM     49  CE2 PHE A   1       3.500  40.152  20.128  1.00 44.00           C
ATOM     50  CG  PHE A   1       1.819  38.675  19.245  1.00 44.00           C
ATOM     51  CZ  PHE A   1       3.040  39.928  21.407  1.00 44.00           C
ATOM     52  CB  PHE A   2       3.690  35.827  21.566  1.00 44.00           C
ATOM     53  CD1 PHE A   2       4.877  37.627  20.283  1.00 44.00           C
ATOM     54  CD2 PHE A   2       5.777  35.425  20.233  1.00 44.00           C
ATOM     55  CE1 PHE A   2       5.901  38.064  19.464  1.00 44.00           C
ATOM     56  CE2 PHE A   2       6.801  35.858  19.414  1.00 44.00           C
ATOM     57  CG  PHE A   2       4.802  36.302  20.676  1.00 44.00           C
ATOM     58  CZ  PHE A   2       6.864  37.179  19.029  1.00 44.00           C
ATOM     59  CB  PHE A   3      -1.777  35.384  23.084  1.00 44.00           C
ATOM     60  CD1 PHE A   3      -2.646  35.034  25.412  1.00 44.00           C
ATOM     61  CD2 PHE A   3      -3.963  34.260  23.588  1.00 44.00           C
ATOM     62  CE1 PHE A   3      -3.601  34.573  26.298  1.00 44.00           C
ATOM     63  CE2 PHE A   3      -4.919  33.797  24.471  1.00 44.00           C
ATOM     64  CG  PHE A   3      -2.815  34.882  24.046  1.00 44.00           C
ATOM     65  CZ  PHE A   3      -4.738  33.954  25.827  1.00 44.00           C
ATOM     66  CB  PHE A   4      -0.845  31.247  19.311  1.00 44.00           C
ATOM     67  CD1 PHE A   4      -2.423  29.297  19.258  1.00 44.00           C
ATOM     68  CD2 PHE A   4      -0.737  29.430  17.584  1.00 44.00           C
ATOM     69  CE1 PHE A   4      -2.882  28.119  18.701  1.00 44.00           C
ATOM     70  CE2 PHE A   4      -1.193  28.252  17.026  1.00 44.00           C
ATOM     71  CG  PHE A   4      -1.344  29.966  18.707  1.00 44.00           C
ATOM     72  CZ  PHE A   4      -2.267  27.595  17.585  1.00 44.00           C
ATOM     73  CB  LEU A   5       2.222  30.557  24.066  1.00 59.00           C
ATOM     74  CD1 LEU A   5       4.147  29.514  22.839  1.00 59.00           C
ATOM     75  CD2 LEU A   5       3.369  31.759  22.186  1.00 59.00           C
ATOM     76  CG  LEU A   5       3.556  30.814  23.363  1.00 59.00           C
ATOM     77  CB  LEU A   6      -3.348  29.784  25.130  1.00 59.00           C
ATOM     78  CD1 LEU A   6      -2.218  31.865  25.963  1.00 59.00           C
ATOM     79  CD2 LEU A   6      -4.678  31.747  25.953  1.00 59.00           C
ATOM     80  CG  LEU A   6      -3.407  30.933  26.139  1.00 59.00           C
ATOM     81  CB  PHE A   7      -3.159  25.996  21.624  1.00 44.00           C
ATOM     82  CD1 PHE A   7      -1.431  27.527  20.641  1.00 44.00           C
ATOM     83  CD2 PHE A   7      -3.273  26.882  19.280  1.00 44.00           C
ATOM     84  CE1 PHE A   7      -0.927  28.284  19.601  1.00 44.00           C
ATOM     85  CE2 PHE A   7      -2.772  27.639  18.238  1.00 44.00           C
ATOM     86  CG  PHE A   7      -2.611  26.818  20.494  1.00 44.00           C
ATOM     87  CZ  PHE A   7      -1.598  28.340  18.399  1.00 44.00           C
ATOM     88  CB  PHE A   8       2.621  25.999  22.994  1.00 44.00           C
ATOM     89  CD1 PHE A   8       4.102  24.508  21.624  1.00 44.00           C
ATOM     90  CD2 PHE A   8       5.126  26.062  23.106  1.00 44.00           C
ATOM     91  CE1 PHE A   8       5.349  24.062  21.230  1.00 44.00           C
ATOM     92  CE2 PHE A   8       6.375  25.617  22.716  1.00 44.00           C
ATOM     93  CG  PHE A   8       3.976  25.513  22.567  1.00 44.00           C
ATOM     94  CZ  PHE A   8       6.486  24.616  21.776  1.00 44.00           C
ATOM     95  CB  LEU A   9       0.374  20.317  23.193  1.00 59.00           C
ATOM     96  CD1 LEU A   9       0.179  19.000  25.321  1.00 59.00           C
ATOM     97  CD2 LEU A   9      -0.698  18.049  23.224  1.00 59.00           C
ATOM     98  CG  LEU A   9       0.397  18.921  23.818  1.00 59.00           C
ATOM     99  CB  PHE A  10       5.777  20.193  25.663  1.00 44.00           C
ATOM    100  CD1 PHE A  10       8.194  20.324  25.002  1.00 44.00           C
ATOM    101  CD2 PHE A  10       7.458  18.413  26.214  1.00 44.00           C
ATOM    102  CE1 PHE A  10       9.475  19.808  24.967  1.00 44.00           C
ATOM    103  CE2 PHE A  10       8.738  17.894  26.180  1.00 44.00           C
ATOM    104  CG  PHE A  10       7.169  19.632  25.625  1.00 44.00           C
ATOM    105  CZ  PHE A  10       9.748  18.593  25.556  1.00 44.00           C
ATOM    106  CB  PHE A  11       4.577  15.532  25.455  1.00 44.00           C
ATOM    107  CD1 PHE A  11       4.386  13.590  23.878  1.00 44.00           C
ATOM    108  CD2 PHE A  11       4.752  13.139  26.186  1.00 44.00           C
ATOM    109  CE1 PHE A  11       4.380  12.234  23.614  1.00 44.00           C
ATOM    110  CE2 PHE A  11       4.747  11.782  25.925  1.00 44.00           C
ATOM    111  CG  PHE A  11       4.571  14.059  25.168  1.00 44.00           C
ATOM    112  CZ  PHE A  11       4.561  11.329  24.637  1.00 44.00           C
