# Supplementary material for: De Novo Design of Protein-Binding Peptides by Quantum Computing
Source: J Chem Theory Comput. 2025 Sep 29;21(19):9993–10005. doi: 10.1021/acs.jctc.5c00768 (PMC12529961; doi:10.1021/acs.jctc.5c00768)
Supplement: Supplementary file 1 [file ct5c00768_si_001.zip › Datafile/Structure_based_validation/3BFW/bad_guess/Results/3bfw_ranked_12.pdb]

REMARK Selection 'not deleted and not hydrogen'
ATOM      1  N   PHE A   1       1.978  41.295  23.573  0.00  0.00           N
ATOM      2  CA  PHE A   1       1.181  40.349  22.800  0.00  0.00           C
ATOM      3  C   PHE A   1       1.796  40.022  21.443  0.00  0.00           C
ATOM      4  O   PHE A   1       1.085  39.609  20.529  0.00  0.00           O
ATOM      5  N   PHE A   2       3.111  40.205  21.309  0.00  0.00           N
ATOM      6  CA  PHE A   2       3.801  39.923  20.054  0.00  0.00           C
ATOM      7  C   PHE A   2       3.940  38.430  19.776  0.00  0.00           C
ATOM      8  O   PHE A   2       3.815  38.003  18.631  0.00  0.00           O
ATOM      9  N   PHE A   3       4.200  37.636  20.818  0.00  0.00           N
ATOM     10  CA  PHE A   3       4.353  36.194  20.664  0.00  0.00           C
ATOM     11  C   PHE A   3       3.254  35.531  21.489  0.00  0.00           C
ATOM     12  O   PHE A   3       3.411  35.355  22.695  0.00  0.00           O
ATOM     13  N   PHE A   4       2.144  35.163  20.844  0.00  0.00           N
ATOM     14  CA  PHE A   4       1.032  34.521  21.535  0.00  0.00           C
ATOM     15  C   PHE A   4       1.313  33.023  21.472  0.00  0.00           C
ATOM     16  O   PHE A   4       1.198  32.420  20.408  0.00  0.00           O
ATOM     17  N   LEU A   5       1.680  32.422  22.607  0.00  0.00           N
ATOM     18  CA  LEU A   5       1.972  30.994  22.658  0.00  0.00           C
ATOM     19  C   LEU A   5       0.706  30.174  22.430  0.00  0.00           C
ATOM     20  O   LEU A   5      -0.379  30.594  22.827  0.00  0.00           O
ATOM     21  N   LEU A   6       0.840  29.009  21.793  0.00  0.00           N
ATOM     22  CA  LEU A   6      -0.305  28.146  21.523  0.00  0.00           C
ATOM     23  C   LEU A   6      -0.311  26.918  22.427  0.00  0.00           C
ATOM     24  O   LEU A   6       0.612  26.108  22.371  0.00  0.00           O
ATOM     25  N   PHE A   7      -1.345  26.777  23.259  0.00  0.00           N
ATOM     26  CA  PHE A   7      -1.450  25.641  24.167  0.00  0.00           C
ATOM     27  C   PHE A   7      -1.174  24.287  23.521  0.00  0.00           C
ATOM     28  O   PHE A   7      -0.861  23.324  24.218  0.00  0.00           O
ATOM     29  N   PHE A   8      -1.289  24.210  22.192  0.00  0.00           N
ATOM     30  CA  PHE A   8      -1.048  22.964  21.473  0.00  0.00           C
ATOM     31  C   PHE A   8       0.442  22.636  21.444  0.00  0.00           C
ATOM     32  O   PHE A   8       0.827  21.560  20.992  0.00  0.00           O
ATOM     33  N   LEU A   9       1.280  23.559  21.923  0.00  0.00           N
ATOM     34  CA  LEU A   9       2.723  23.348  21.943  0.00  0.00           C
ATOM     35  C   LEU A   9       3.110  22.375  23.052  0.00  0.00           C
ATOM     36  O   LEU A   9       2.941  22.684  24.229  0.00  0.00           O
ATOM     37  N   PHE A  10       3.629  21.201  22.681  0.00  0.00           N
ATOM     38  CA  PHE A  10       4.033  20.198  23.659  0.00  0.00           C
ATOM     39  C   PHE A  10       5.110  20.744  24.591  0.00  0.00           C
ATOM     40  O   PHE A  10       5.101  20.446  25.784  0.00  0.00           O
ATOM     41  N   PHE A  11       6.037  21.540  24.053  0.00  0.00           N
ATOM     42  CA  PHE A  11       7.112  22.116  24.854  0.00  0.00           C
ATOM     43  C   PHE A  11       7.396  23.531  24.360  0.00  0.00           C
ATOM     44  O   PHE A  11       6.740  24.477  24.791  0.00  0.00           O
ATOM     45  CB  PHE A   1      -0.239  40.899  22.602  1.00 44.00           C
ATOM     46  CD1 PHE A   1      -0.647  40.280  24.999  1.00 44.00           C
ATOM     47  CD2 PHE A   1      -2.208  41.719  23.923  1.00 44.00           C
ATOM     48  CE1 PHE A   1      -1.391  40.343  26.162  1.00 44.00           C
ATOM     49  CE2 PHE A   1      -2.954  41.782  25.084  1.00 44.00           C
ATOM     50  CG  PHE A   1      -1.048  40.967  23.865  1.00 44.00           C
ATOM     51  CZ  PHE A   1      -2.545  41.094  26.205  1.00 44.00           C
ATOM     52  CB  PHE A   2       5.191  40.577  20.061  1.00 44.00           C
ATOM     53  CD1 PHE A   2       5.293  42.796  21.228  1.00 44.00           C
ATOM     54  CD2 PHE A   2       4.995  42.775  18.867  1.00 44.00           C
ATOM     55  CE1 PHE A   2       5.263  44.177  21.220  1.00 44.00           C
ATOM     56  CE2 PHE A   2       4.964  44.156  18.856  1.00 44.00           C
ATOM     57  CG  PHE A   2       5.158  42.078  20.052  1.00 44.00           C
ATOM     58  CZ  PHE A   2       5.099  44.858  20.034  1.00 44.00           C
ATOM     59  CB  PHE A   3       5.728  35.726  21.100  1.00 44.00           C
ATOM     60  CD1 PHE A   3       7.581  37.334  20.574  1.00 44.00           C
ATOM     61  CD2 PHE A   3       7.148  35.569  19.038  1.00 44.00           C
ATOM     62  CE1 PHE A   3       8.604  37.788  19.764  1.00 44.00           C
ATOM     63  CE2 PHE A   3       8.170  36.021  18.225  1.00 44.00           C
ATOM     64  CG  PHE A   3       6.839  36.220  20.220  1.00 44.00           C
ATOM     65  CZ  PHE A   3       8.899  37.132  18.589  1.00 44.00           C
ATOM     66  CB  PHE A   4      -0.302  34.868  20.914  1.00 44.00           C
ATOM     67  CD1 PHE A   4      -1.354  34.000  23.020  1.00 44.00           C
ATOM     68  CD2 PHE A   4      -2.707  34.174  21.071  1.00 44.00           C
ATOM     69  CE1 PHE A   4      -2.435  33.511  23.728  1.00 44.00           C
ATOM     70  CE2 PHE A   4      -3.790  33.684  21.775  1.00 44.00           C
ATOM     71  CG  PHE A   4      -1.477  34.336  21.683  1.00 44.00           C
ATOM     72  CZ  PHE A   4      -3.654  33.353  23.106  1.00 44.00           C
ATOM     73  CB  LEU A   5       2.609  30.622  23.997  1.00 59.00           C
ATOM     74  CD1 LEU A   5       2.075  28.177  24.193  1.00 59.00           C
ATOM     75  CD2 LEU A   5       4.038  28.886  22.883  1.00 59.00           C
ATOM     76  CG  LEU A   5       3.189  29.210  24.102  1.00 59.00           C
ATOM     77  CB  LEU A   6      -0.311  27.713  20.054  1.00 59.00           C
ATOM     78  CD1 LEU A   6      -0.391  30.064  19.176  1.00 59.00           C
ATOM     79  CD2 LEU A   6      -0.804  28.183  17.638  1.00 59.00           C
ATOM     80  CG  LEU A   6      -0.988  28.668  19.068  1.00 59.00           C
ATOM     81  CB  PHE A   7      -2.854  25.619  24.803  1.00 44.00           C
ATOM     82  CD1 PHE A   7      -3.822  27.884  25.283  1.00 44.00           C
ATOM     83  CD2 PHE A   7      -2.693  26.743  27.040  1.00 44.00           C
ATOM     84  CE1 PHE A   7      -4.073  28.944  26.133  1.00 44.00           C
ATOM     85  CE2 PHE A   7      -2.942  27.801  27.892  1.00 44.00           C
ATOM     86  CG  PHE A   7      -3.127  26.771  25.726  1.00 44.00           C
ATOM     87  CZ  PHE A   7      -3.633  28.903  27.438  1.00 44.00           C
ATOM     88  CB  PHE A   8      -1.599  23.048  20.050  1.00 44.00           C
ATOM     89  CD1 PHE A   8      -1.396  20.549  19.957  1.00 44.00           C
ATOM     90  CD2 PHE A   8      -1.550  21.745  17.906  1.00 44.00           C
ATOM     91  CE1 PHE A   8      -1.317  19.360  19.258  1.00 44.00           C
ATOM     92  CE2 PHE A   8      -1.470  20.558  17.204  1.00 44.00           C
ATOM     93  CG  PHE A   8      -1.512  21.756  19.290  1.00 44.00           C
ATOM     94  CZ  PHE A   8      -1.354  19.364  17.881  1.00 44.00           C
ATOM     95  CB  LEU A   9       3.460  24.675  22.122  1.00 59.00           C
ATOM     96  CD1 LEU A   9       5.514  26.082  21.805  1.00 59.00           C
ATOM     97  CD2 LEU A   9       5.719  23.859  22.847  1.00 59.00           C
ATOM     98  CG  LEU A   9       4.957  24.666  21.808  1.00 59.00           C
ATOM     99  CB  PHE A  10       4.534  18.935  22.957  1.00 44.00           C
ATOM    100  CD1 PHE A  10       3.993  17.045  24.516  1.00 44.00           C
ATOM    101  CD2 PHE A  10       6.280  17.601  24.167  1.00 44.00           C
ATOM    102  CE1 PHE A  10       4.370  16.037  25.383  1.00 44.00           C
ATOM    103  CE2 PHE A  10       6.660  16.594  25.034  1.00 44.00           C
ATOM    104  CG  PHE A  10       4.944  17.840  23.899  1.00 44.00           C
ATOM    105  CZ  PHE A  10       5.704  15.811  25.642  1.00 44.00           C
ATOM    106  CB  PHE A  11       8.368  21.258  24.787  1.00 44.00           C
ATOM    107  CD1 PHE A  11       7.176  19.686  26.337  1.00 44.00           C
ATOM    108  CD2 PHE A  11       9.136  18.912  25.232  1.00 44.00           C
ATOM    109  CE1 PHE A  11       7.044  18.460  26.961  1.00 44.00           C
ATOM    110  CE2 PHE A  11       9.007  17.686  25.856  1.00 44.00           C
ATOM    111  CG  PHE A  11       8.225  19.927  25.466  1.00 44.00           C
ATOM    112  CZ  PHE A  11       7.960  17.459  26.721  1.00 44.00           C
