# Supplementary material for: De Novo Design of Protein-Binding Peptides by Quantum Computing
Source: J Chem Theory Comput. 2025 Sep 29;21(19):9993–10005. doi: 10.1021/acs.jctc.5c00768 (PMC12529961; doi:10.1021/acs.jctc.5c00768)
Supplement: Supplementary file 1 [file ct5c00768_si_001.zip › Datafile/Structure_based_validation/3BFW/bad_guess/Results/3bfw_ranked_49.pdb]

REMARK Selection 'not deleted and not hydrogen'
ATOM      1  N   PHE A   1       5.027   2.606  28.592  0.00  0.00           N
ATOM      2  CA  PHE A   1       5.140   3.137  27.238  0.00  0.00           C
ATOM      3  C   PHE A   1       3.959   2.618  26.424  0.00  0.00           C
ATOM      4  O   PHE A   1       4.153   2.052  25.351  0.00  0.00           O
ATOM      5  N   PHE A   2       2.738   2.809  26.930  0.00  0.00           N
ATOM      6  CA  PHE A   2       1.540   2.353  26.234  0.00  0.00           C
ATOM      7  C   PHE A   2       1.294   3.083  24.918  0.00  0.00           C
ATOM      8  O   PHE A   2       0.509   2.619  24.094  0.00  0.00           O
ATOM      9  N   PHE A   3       1.962   4.222  24.717  0.00  0.00           N
ATOM     10  CA  PHE A   3       1.801   5.000  23.494  0.00  0.00           C
ATOM     11  C   PHE A   3       3.007   4.972  22.560  0.00  0.00           C
ATOM     12  O   PHE A   3       4.138   4.821  23.019  0.00  0.00           O
ATOM     13  N   PHE A   4       2.772   5.119  21.254  0.00  0.00           N
ATOM     14  CA  PHE A   4       3.852   5.108  20.274  0.00  0.00           C
ATOM     15  C   PHE A   4       4.704   6.358  20.470  0.00  0.00           C
ATOM     16  O   PHE A   4       5.922   6.304  20.315  0.00  0.00           O
ATOM     17  N   LEU A   5       4.068   7.483  20.809  0.00  0.00           N
ATOM     18  CA  LEU A   5       4.786   8.735  21.021  0.00  0.00           C
ATOM     19  C   LEU A   5       4.207   9.470  22.225  0.00  0.00           C
ATOM     20  O   LEU A   5       3.081   9.194  22.632  0.00  0.00           O
ATOM     21  N   LEU A   6       4.971  10.405  22.796  0.00  0.00           N
ATOM     22  CA  LEU A   6       4.515  11.168  23.952  0.00  0.00           C
ATOM     23  C   LEU A   6       4.150  12.561  23.449  0.00  0.00           C
ATOM     24  O   LEU A   6       4.792  13.073  22.534  0.00  0.00           O
ATOM     25  N   PHE A   7       3.123  13.175  24.041  0.00  0.00           N
ATOM     26  CA  PHE A   7       2.690  14.508  23.638  0.00  0.00           C
ATOM     27  C   PHE A   7       3.338  15.632  24.440  0.00  0.00           C
ATOM     28  O   PHE A   7       2.949  15.877  25.581  0.00  0.00           O
ATOM     29  N   PHE A   8       4.322  16.315  23.851  0.00  0.00           N
ATOM     30  CA  PHE A   8       5.009  17.409  24.528  0.00  0.00           C
ATOM     31  C   PHE A   8       4.542  18.647  23.770  0.00  0.00           C
ATOM     32  O   PHE A   8       5.250  19.136  22.892  0.00  0.00           O
ATOM     33  N   LEU A   9       3.354  19.156  24.106  0.00  0.00           N
ATOM     34  CA  LEU A   9       2.811  20.338  23.446  0.00  0.00           C
ATOM     35  C   LEU A   9       3.495  21.614  23.928  0.00  0.00           C
ATOM     36  O   LEU A   9       3.666  21.804  25.130  0.00  0.00           O
ATOM     37  N   PHE A  10       3.886  22.487  22.996  0.00  0.00           N
ATOM     38  CA  PHE A  10       4.549  23.738  23.347  0.00  0.00           C
ATOM     39  C   PHE A  10       3.930  24.935  22.633  0.00  0.00           C
ATOM     40  O   PHE A  10       3.494  24.813  21.490  0.00  0.00           O
ATOM     41  N   PHE A  11       3.890  26.091  23.300  0.00  0.00           N
ATOM     42  CA  PHE A  11       3.320  27.298  22.711  0.00  0.00           C
ATOM     43  C   PHE A  11       4.360  28.411  22.629  0.00  0.00           C
ATOM     44  O   PHE A  11       4.179  29.468  23.229  0.00  0.00           O
ATOM     45  CB  PHE A   1       6.460   2.745  26.596  1.00 44.00           C
ATOM     46  CD1 PHE A   1       6.010   4.530  24.891  1.00 44.00           C
ATOM     47  CD2 PHE A   1       7.584   2.828  24.354  1.00 44.00           C
ATOM     48  CE1 PHE A   1       6.221   5.114  23.657  1.00 44.00           C
ATOM     49  CE2 PHE A   1       7.796   3.408  23.119  1.00 44.00           C
ATOM     50  CG  PHE A   1       6.689   3.379  25.254  1.00 44.00           C
ATOM     51  CZ  PHE A   1       7.114   4.553  22.770  1.00 44.00           C
ATOM     52  CB  PHE A   2       0.313   2.513  27.146  1.00 44.00           C
ATOM     53  CD1 PHE A   2       0.919   4.948  27.196  1.00 44.00           C
ATOM     54  CD2 PHE A   2      -1.109   4.268  28.239  1.00 44.00           C
ATOM     55  CE1 PHE A   2       0.664   6.258  27.554  1.00 44.00           C
ATOM     56  CE2 PHE A   2      -1.366   5.576  28.600  1.00 44.00           C
ATOM     57  CG  PHE A   2       0.036   3.937  27.536  1.00 44.00           C
ATOM     58  CZ  PHE A   2      -0.479   6.572  28.256  1.00 44.00           C
ATOM     59  CB  PHE A   3       1.478   6.464  23.856  1.00 44.00           C
ATOM     60  CD1 PHE A   3       3.669   6.427  25.078  1.00 44.00           C
ATOM     61  CD2 PHE A   3       2.501   8.494  24.918  1.00 44.00           C
ATOM     62  CE1 PHE A   3       4.674   7.051  25.793  1.00 44.00           C
ATOM     63  CE2 PHE A   3       3.503   9.120  25.634  1.00 44.00           C
ATOM     64  CG  PHE A   3       2.570   7.141  24.633  1.00 44.00           C
ATOM     65  CZ  PHE A   3       4.591   8.397  26.071  1.00 44.00           C
ATOM     66  CB  PHE A   4       3.308   5.040  18.855  1.00 44.00           C
ATOM     67  CD1 PHE A   4       2.112   7.177  19.401  1.00 44.00           C
ATOM     68  CD2 PHE A   4       2.007   6.363  17.167  1.00 44.00           C
ATOM     69  CE1 PHE A   4       1.331   8.259  19.044  1.00 44.00           C
ATOM     70  CE2 PHE A   4       1.224   7.443  16.807  1.00 44.00           C
ATOM     71  CG  PHE A   4       2.459   6.215  18.467  1.00 44.00           C
ATOM     72  CZ  PHE A   4       0.886   8.392  17.747  1.00 44.00           C
ATOM     73  CB  LEU A   5       4.723   9.616  19.777  1.00 59.00           C
ATOM     74  CD1 LEU A   5       5.797   7.898  18.294  1.00 59.00           C
ATOM     75  CD2 LEU A   5       5.535  10.208  17.477  1.00 59.00           C
ATOM     76  CG  LEU A   5       5.793   9.361  18.713  1.00 59.00           C
ATOM     77  CB  LEU A   6       5.571  11.230  25.037  1.00 59.00           C
ATOM     78  CD1 LEU A   6       4.920  13.301  26.298  1.00 59.00           C
ATOM     79  CD2 LEU A   6       3.797  11.169  26.811  1.00 59.00           C
ATOM     80  CG  LEU A   6       5.115  11.795  26.385  1.00 59.00           C
ATOM     81  CB  PHE A   7       1.159  14.615  23.756  1.00 44.00           C
ATOM     82  CD1 PHE A   7       0.462  16.260  21.995  1.00 44.00           C
ATOM     83  CD2 PHE A   7       0.229  16.885  24.279  1.00 44.00           C
ATOM     84  CE1 PHE A   7      -0.047  17.485  21.608  1.00 44.00           C
ATOM     85  CE2 PHE A   7      -0.280  18.111  23.895  1.00 44.00           C
ATOM     86  CG  PHE A   7       0.607  15.946  23.336  1.00 44.00           C
ATOM     87  CZ  PHE A   7      -0.418  18.411  22.557  1.00 44.00           C
ATOM     88  CB  PHE A   8       6.505  17.257  24.514  1.00 44.00           C
ATOM     89  CD1 PHE A   8       6.555  18.994  26.323  1.00 44.00           C
ATOM     90  CD2 PHE A   8       8.551  18.589  25.092  1.00 44.00           C
ATOM     91  CE1 PHE A   8       7.211  19.955  27.070  1.00 44.00           C
ATOM     92  CE2 PHE A   8       9.209  19.550  25.836  1.00 44.00           C
ATOM     93  CG  PHE A   8       7.217  18.301  25.324  1.00 44.00           C
ATOM     94  CZ  PHE A   8       8.538  20.233  26.826  1.00 44.00           C
ATOM     95  CB  LEU A   9       1.301  20.433  23.680  1.00 59.00           C
ATOM     96  CD1 LEU A   9       0.853  22.882  23.363  1.00 59.00           C
ATOM     97  CD2 LEU A   9       0.963  21.407  21.393  1.00 59.00           C
ATOM     98  CG  LEU A   9       0.551  21.481  22.855  1.00 59.00           C
ATOM     99  CB  PHE A  10       6.045  23.655  23.021  1.00 44.00           C
ATOM    100  CD1 PHE A  10       6.251  22.218  25.068  1.00 44.00           C
ATOM    101  CD2 PHE A  10       8.070  22.266  23.536  1.00 44.00           C
ATOM    102  CE1 PHE A  10       6.949  21.335  25.869  1.00 44.00           C
ATOM    103  CE2 PHE A  10       8.771  21.384  24.335  1.00 44.00           C
ATOM    104  CG  PHE A  10       6.804  22.695  23.892  1.00 44.00           C
ATOM    105  CZ  PHE A  10       8.209  20.917  25.503  1.00 44.00           C
ATOM    106  CB  PHE A  11       2.108  27.768  23.517  1.00 44.00           C
ATOM    107  CD1 PHE A  11       0.605  28.904  21.859  1.00 44.00           C
ATOM    108  CD2 PHE A  11       1.658  30.236  23.526  1.00 44.00           C
ATOM    109  CE1 PHE A  11      -0.005  30.031  21.344  1.00 44.00           C
ATOM    110  CE2 PHE A  11       1.050  31.365  23.012  1.00 44.00           C
ATOM    111  CG  PHE A  11       1.445  28.993  22.956  1.00 44.00           C
ATOM    112  CZ  PHE A  11       0.218  31.262  21.920  1.00 44.00           C
