# Supplementary material for: De Novo Design of Protein-Binding Peptides by Quantum Computing
Source: J Chem Theory Comput. 2025 Sep 29;21(19):9993–10005. doi: 10.1021/acs.jctc.5c00768 (PMC12529961; doi:10.1021/acs.jctc.5c00768)
Supplement: Supplementary file 1 [file ct5c00768_si_001.zip › Datafile/Structure_based_validation/3BFW/bad_guess/Results/3bfw_ranked_61.pdb]

REMARK Selection 'not deleted and not hydrogen'
ATOM      1  N   PHE A   1       3.460  36.391  20.987  0.00  0.00           N
ATOM      2  CA  PHE A   1       3.866  37.764  20.708  0.00  0.00           C
ATOM      3  C   PHE A   1       2.695  38.738  20.803  0.00  0.00           C
ATOM      4  O   PHE A   1       2.261  39.073  21.902  0.00  0.00           O
ATOM      5  N   PHE A   2       2.184  39.191  19.656  0.00  0.00           N
ATOM      6  CA  PHE A   2       1.064  40.125  19.632  0.00  0.00           C
ATOM      7  C   PHE A   2      -0.121  39.382  20.241  0.00  0.00           C
ATOM      8  O   PHE A   2      -1.094  40.009  20.655  0.00  0.00           O
ATOM      9  N   PHE A   3      -0.042  38.050  20.299  0.00  0.00           N
ATOM     10  CA  PHE A   3      -1.118  37.242  20.862  0.00  0.00           C
ATOM     11  C   PHE A   3      -0.474  36.131  21.684  0.00  0.00           C
ATOM     12  O   PHE A   3       0.672  35.765  21.434  0.00  0.00           O
ATOM     13  N   PHE A   4      -1.206  35.593  22.663  0.00  0.00           N
ATOM     14  CA  PHE A   4      -0.688  34.524  23.510  0.00  0.00           C
ATOM     15  C   PHE A   4      -0.484  33.210  22.761  0.00  0.00           C
ATOM     16  O   PHE A   4      -1.275  32.874  21.882  0.00  0.00           O
ATOM     17  N   LEU A   5       0.571  32.468  23.106  0.00  0.00           N
ATOM     18  CA  LEU A   5       0.858  31.195  22.455  0.00  0.00           C
ATOM     19  C   LEU A   5       1.314  30.097  23.412  0.00  0.00           C
ATOM     20  O   LEU A   5       1.730  30.390  24.530  0.00  0.00           O
ATOM     21  N   LEU A   6       1.237  28.837  22.976  0.00  0.00           N
ATOM     22  CA  LEU A   6       1.646  27.712  23.809  0.00  0.00           C
ATOM     23  C   LEU A   6       1.808  26.482  22.922  0.00  0.00           C
ATOM     24  O   LEU A   6       1.449  26.519  21.747  0.00  0.00           O
ATOM     25  N   PHE A   7       2.347  25.394  23.478  0.00  0.00           N
ATOM     26  CA  PHE A   7       2.547  24.164  22.721  0.00  0.00           C
ATOM     27  C   PHE A   7       2.497  22.946  23.638  0.00  0.00           C
ATOM     28  O   PHE A   7       2.710  23.073  24.842  0.00  0.00           O
ATOM     29  N   PHE A   8       2.216  21.769  23.075  0.00  0.00           N
ATOM     30  CA  PHE A   8       2.143  20.541  23.859  0.00  0.00           C
ATOM     31  C   PHE A   8       3.191  19.534  23.398  0.00  0.00           C
ATOM     32  O   PHE A   8       3.807  19.723  22.351  0.00  0.00           O
ATOM     33  N   LEU A   9       3.395  18.466  24.173  0.00  0.00           N
ATOM     34  CA  LEU A   9       4.373  17.442  23.825  0.00  0.00           C
ATOM     35  C   LEU A   9       3.702  16.073  23.867  0.00  0.00           C
ATOM     36  O   LEU A   9       2.720  15.890  24.584  0.00  0.00           O
ATOM     37  N   PHE A  10       4.226  15.112  23.102  0.00  0.00           N
ATOM     38  CA  PHE A  10       3.663  13.767  23.067  0.00  0.00           C
ATOM     39  C   PHE A  10       4.421  12.841  24.012  0.00  0.00           C
ATOM     40  O   PHE A  10       5.645  12.752  23.937  0.00  0.00           O
ATOM     41  N   PHE A  11       3.701  12.153  24.902  0.00  0.00           N
ATOM     42  CA  PHE A  11       4.326  11.240  25.853  0.00  0.00           C
ATOM     43  C   PHE A  11       5.611  11.762  26.487  0.00  0.00           C
ATOM     44  O   PHE A  11       5.586  12.248  27.616  0.00  0.00           O
ATOM     45  CB  PHE A   1       4.508  37.855  19.319  1.00 44.00           C
ATOM     46  CD1 PHE A   1       5.877  35.855  18.672  1.00 44.00           C
ATOM     47  CD2 PHE A   1       6.994  37.726  19.629  1.00 44.00           C
ATOM     48  CE1 PHE A   1       7.084  35.189  18.567  1.00 44.00           C
ATOM     49  CE2 PHE A   1       8.201  37.062  19.527  1.00 44.00           C
ATOM     50  CG  PHE A   1       5.818  37.131  19.206  1.00 44.00           C
ATOM     51  CZ  PHE A   1       8.246  35.792  18.995  1.00 44.00           C
ATOM     52  CB  PHE A   2       0.759  40.610  18.232  1.00 44.00           C
ATOM     53  CD1 PHE A   2       0.399  38.196  17.653  1.00 44.00           C
ATOM     54  CD2 PHE A   2      -0.092  39.838  16.002  1.00 44.00           C
ATOM     55  CE1 PHE A   2       0.021  37.199  16.774  1.00 44.00           C
ATOM     56  CE2 PHE A   2      -0.470  38.843  15.121  1.00 44.00           C
ATOM     57  CG  PHE A   2       0.349  39.527  17.277  1.00 44.00           C
ATOM     58  CZ  PHE A   2      -0.414  37.522  15.508  1.00 44.00           C
ATOM     59  CB  PHE A   3      -2.017  36.675  19.780  1.00 44.00           C
ATOM     60  CD1 PHE A   3      -4.282  36.471  20.841  1.00 44.00           C
ATOM     61  CD2 PHE A   3      -3.113  34.475  20.282  1.00 44.00           C
ATOM     62  CE1 PHE A   3      -5.333  35.719  21.330  1.00 44.00           C
ATOM     63  CE2 PHE A   3      -4.162  33.720  20.771  1.00 44.00           C
ATOM     64  CG  PHE A   3      -3.159  35.858  20.312  1.00 44.00           C
ATOM     65  CZ  PHE A   3      -5.273  34.343  21.295  1.00 44.00           C
ATOM     66  CB  PHE A   4      -1.634  34.295  24.700  1.00 44.00           C
ATOM     67  CD1 PHE A   4      -3.293  32.485  24.184  1.00 44.00           C
ATOM     68  CD2 PHE A   4      -4.010  34.749  24.035  1.00 44.00           C
ATOM     69  CE1 PHE A   4      -4.555  32.061  23.815  1.00 44.00           C
ATOM     70  CE2 PHE A   4      -5.272  34.328  23.665  1.00 44.00           C
ATOM     71  CG  PHE A   4      -3.005  33.834  24.298  1.00 44.00           C
ATOM     72  CZ  PHE A   4      -5.545  32.982  23.555  1.00 44.00           C
ATOM     73  CB  LEU A   5       1.931  31.399  21.369  1.00 59.00           C
ATOM     74  CD1 LEU A   5       3.122  33.462  22.162  1.00 59.00           C
ATOM     75  CD2 LEU A   5       3.741  31.270  23.102  1.00 59.00           C
ATOM     76  CG  LEU A   5       3.264  31.981  21.845  1.00 59.00           C
ATOM     77  CB  LEU A   6       0.639  27.452  24.919  1.00 59.00           C
ATOM     78  CD1 LEU A   6      -0.930  25.688  24.067  1.00 59.00           C
ATOM     79  CD2 LEU A   6      -1.770  27.405  25.621  1.00 59.00           C
ATOM     80  CG  LEU A   6      -0.795  27.144  24.483  1.00 59.00           C
ATOM     81  CB  PHE A   7       3.878  24.205  21.970  1.00 44.00           C
ATOM     82  CD1 PHE A   7       5.705  23.137  23.318  1.00 44.00           C
ATOM     83  CD2 PHE A   7       5.586  25.513  23.261  1.00 44.00           C
ATOM     84  CE1 PHE A   7       6.811  23.212  24.143  1.00 44.00           C
ATOM     85  CE2 PHE A   7       6.691  25.591  24.087  1.00 44.00           C
ATOM     86  CG  PHE A   7       5.079  24.287  22.868  1.00 44.00           C
ATOM     87  CZ  PHE A   7       7.304  24.439  24.529  1.00 44.00           C
ATOM     88  CB  PHE A   8       0.745  19.927  23.766  1.00 44.00           C
ATOM     89  CD1 PHE A   8       0.631  18.224  21.927  1.00 44.00           C
ATOM     90  CD2 PHE A   8      -0.278  20.385  21.522  1.00 44.00           C
ATOM     91  CE1 PHE A   8       0.275  17.834  20.650  1.00 44.00           C
ATOM     92  CE2 PHE A   8      -0.634  19.999  20.244  1.00 44.00           C
ATOM     93  CG  PHE A   8       0.360  19.504  22.378  1.00 44.00           C
ATOM     94  CZ  PHE A   8      -0.357  18.722  19.808  1.00 44.00           C
ATOM     95  CB  LEU A   9       5.570  17.485  24.765  1.00 59.00           C
ATOM     96  CD1 LEU A   9       6.138  19.866  24.211  1.00 59.00           C
ATOM     97  CD2 LEU A   9       7.753  18.499  25.474  1.00 59.00           C
ATOM     98  CG  LEU A   9       6.689  18.459  24.389  1.00 59.00           C
ATOM     99  CB  PHE A  10       3.689  13.208  21.645  1.00 44.00           C
ATOM    100  CD1 PHE A  10       1.751  14.733  21.182  1.00 44.00           C
ATOM    101  CD2 PHE A  10       2.880  13.751  19.333  1.00 44.00           C
ATOM    102  CE1 PHE A  10       0.891  15.379  20.314  1.00 44.00           C
ATOM    103  CE2 PHE A  10       2.022  14.395  18.462  1.00 44.00           C
ATOM    104  CG  PHE A  10       2.755  13.910  20.702  1.00 44.00           C
ATOM    105  CZ  PHE A  10       1.027  15.210  18.954  1.00 44.00           C
ATOM    106  CB  PHE A  11       4.619   9.896  25.156  1.00 44.00           C
ATOM    107  CD1 PHE A  11       2.160   9.431  25.339  1.00 44.00           C
ATOM    108  CD2 PHE A  11       3.463   8.063  23.893  1.00 44.00           C
ATOM    109  CE1 PHE A  11       1.030   8.712  25.001  1.00 44.00           C
ATOM    110  CE2 PHE A  11       2.335   7.341  23.553  1.00 44.00           C
ATOM    111  CG  PHE A  11       3.391   9.114  24.789  1.00 44.00           C
ATOM    112  CZ  PHE A  11       1.117   7.667  24.108  1.00 44.00           C
