# Supplementary material for: De Novo Design of Protein-Binding Peptides by Quantum Computing
Source: J Chem Theory Comput. 2025 Sep 29;21(19):9993–10005. doi: 10.1021/acs.jctc.5c00768 (PMC12529961; doi:10.1021/acs.jctc.5c00768)
Supplement: Supplementary file 1 [file ct5c00768_si_001.zip › Datafile/Structure_based_validation/3BFW/bad_guess/Results/3bfw_ranked_75.pdb]

REMARK Selection 'not deleted and not hydrogen'
ATOM      1  N   PHE A   1      -0.480  19.545  15.036  0.00  0.00           N
ATOM      2  CA  PHE A   1      -0.627  20.252  16.303  0.00  0.00           C
ATOM      3  C   PHE A   1      -1.632  19.613  17.257  0.00  0.00           C
ATOM      4  O   PHE A   1      -2.460  18.810  16.832  0.00  0.00           O
ATOM      5  N   PHE A   2      -1.562  19.965  18.543  0.00  0.00           N
ATOM      6  CA  PHE A   2      -2.474  19.414  19.539  0.00  0.00           C
ATOM      7  C   PHE A   2      -3.509  20.458  19.946  0.00  0.00           C
ATOM      8  O   PHE A   2      -3.232  21.654  19.889  0.00  0.00           O
ATOM      9  N   PHE A   3      -4.699  20.011  20.356  0.00  0.00           N
ATOM     10  CA  PHE A   3      -5.760  20.923  20.767  0.00  0.00           C
ATOM     11  C   PHE A   3      -5.666  21.224  22.259  0.00  0.00           C
ATOM     12  O   PHE A   3      -6.185  22.240  22.716  0.00  0.00           O
ATOM     13  N   PHE A   4      -5.007  20.346  23.019  0.00  0.00           N
ATOM     14  CA  PHE A   4      -4.857  20.536  24.457  0.00  0.00           C
ATOM     15  C   PHE A   4      -3.764  21.551  24.777  0.00  0.00           C
ATOM     16  O   PHE A   4      -3.620  21.959  25.928  0.00  0.00           O
ATOM     17  N   LEU A   5      -2.995  21.960  23.765  0.00  0.00           N
ATOM     18  CA  LEU A   5      -1.921  22.928  23.960  0.00  0.00           C
ATOM     19  C   LEU A   5      -2.018  24.130  23.027  0.00  0.00           C
ATOM     20  O   LEU A   5      -2.526  24.007  21.915  0.00  0.00           O
ATOM     21  N   LEU A   6      -1.532  25.291  23.474  0.00  0.00           N
ATOM     22  CA  LEU A   6      -1.573  26.503  22.664  0.00  0.00           C
ATOM     23  C   LEU A   6      -0.229  26.880  22.048  0.00  0.00           C
ATOM     24  O   LEU A   6      -0.177  27.296  20.893  0.00  0.00           O
ATOM     25  N   PHE A   7       0.855  26.735  22.813  0.00  0.00           N
ATOM     26  CA  PHE A   7       2.189  27.066  22.324  0.00  0.00           C
ATOM     27  C   PHE A   7       3.039  25.813  22.134  0.00  0.00           C
ATOM     28  O   PHE A   7       3.371  25.460  21.004  0.00  0.00           O
ATOM     29  N   PHE A   8       3.390  25.142  23.233  0.00  0.00           N
ATOM     30  CA  PHE A   8       4.201  23.931  23.165  0.00  0.00           C
ATOM     31  C   PHE A   8       3.537  22.667  23.701  0.00  0.00           C
ATOM     32  O   PHE A   8       2.762  22.735  24.653  0.00  0.00           O
ATOM     33  N   LEU A   9       3.836  21.516  23.095  0.00  0.00           N
ATOM     34  CA  LEU A   9       3.257  20.248  23.527  0.00  0.00           C
ATOM     35  C   LEU A   9       4.263  19.102  23.550  0.00  0.00           C
ATOM     36  O   LEU A   9       5.223  19.110  22.783  0.00  0.00           O
ATOM     37  N   PHE A  10       4.048  18.118  24.427  0.00  0.00           N
ATOM     38  CA  PHE A  10       4.947  16.975  24.532  0.00  0.00           C
ATOM     39  C   PHE A  10       4.302  15.596  24.431  0.00  0.00           C
ATOM     40  O   PHE A  10       3.137  15.434  24.788  0.00  0.00           O
ATOM     41  N   PHE A  11       5.053  14.605  23.946  0.00  0.00           N
ATOM     42  CA  PHE A  11       4.536  13.248  23.806  0.00  0.00           C
ATOM     43  C   PHE A  11       3.158  13.262  23.153  0.00  0.00           C
ATOM     44  O   PHE A  11       2.992  13.837  22.079  0.00  0.00           O
ATOM     45  CB  PHE A   1      -1.038  21.712  16.036  1.00 44.00           C
ATOM     46  CD1 PHE A   1       1.345  22.100  15.354  1.00 44.00           C
ATOM     47  CD2 PHE A   1      -0.273  23.753  14.795  1.00 44.00           C
ATOM     48  CE1 PHE A   1       2.330  22.860  14.753  1.00 44.00           C
ATOM     49  CE2 PHE A   1       0.710  24.516  14.194  1.00 44.00           C
ATOM     50  CG  PHE A   1       0.032  22.538  15.384  1.00 44.00           C
ATOM     51  CZ  PHE A   1       2.013  24.069  14.173  1.00 44.00           C
ATOM     52  CB  PHE A   2      -1.705  18.922  20.763  1.00 44.00           C
ATOM     53  CD1 PHE A   2       0.527  17.902  20.244  1.00 44.00           C
ATOM     54  CD2 PHE A   2      -1.347  16.455  20.479  1.00 44.00           C
ATOM     55  CE1 PHE A   2       1.337  16.811  19.992  1.00 44.00           C
ATOM     56  CE2 PHE A   2      -0.541  15.363  20.226  1.00 44.00           C
ATOM     57  CG  PHE A   2      -0.825  17.737  20.489  1.00 44.00           C
ATOM     58  CZ  PHE A   2       0.804  15.541  19.983  1.00 44.00           C
ATOM     59  CB  PHE A   3      -7.132  20.340  20.430  1.00 44.00           C
ATOM     60  CD1 PHE A   3      -7.206  19.030  18.292  1.00 44.00           C
ATOM     61  CD2 PHE A   3      -7.844  21.322  18.234  1.00 44.00           C
ATOM     62  CE1 PHE A   3      -7.452  18.928  16.936  1.00 44.00           C
ATOM     63  CE2 PHE A   3      -8.090  21.223  16.879  1.00 44.00           C
ATOM     64  CG  PHE A   3      -7.398  20.229  18.957  1.00 44.00           C
ATOM     65  CZ  PHE A   3      -7.894  20.024  16.229  1.00 44.00           C
ATOM     66  CB  PHE A   4      -4.550  19.202  25.142  1.00 44.00           C
ATOM     67  CD1 PHE A   4      -2.075  18.865  25.383  1.00 44.00           C
ATOM     68  CD2 PHE A   4      -3.205  17.719  23.631  1.00 44.00           C
ATOM     69  CE1 PHE A   4      -0.880  18.296  24.985  1.00 44.00           C
ATOM     70  CE2 PHE A   4      -2.012  17.149  23.230  1.00 44.00           C
ATOM     71  CG  PHE A   4      -3.251  18.584  24.710  1.00 44.00           C
ATOM     72  CZ  PHE A   4      -0.848  17.438  23.908  1.00 44.00           C
ATOM     73  CB  LEU A   5      -0.559  22.242  23.772  1.00 59.00           C
ATOM     74  CD1 LEU A   5      -1.128  20.286  22.305  1.00 59.00           C
ATOM     75  CD2 LEU A   5      -0.746  22.495  21.282  1.00 59.00           C
ATOM     76  CG  LEU A   5      -0.324  21.573  22.416  1.00 59.00           C
ATOM     77  CB  LEU A   6      -2.089  27.678  23.515  1.00 59.00           C
ATOM     78  CD1 LEU A   6      -0.054  28.838  24.415  1.00 59.00           C
ATOM     79  CD2 LEU A   6      -2.117  28.795  25.761  1.00 59.00           C
ATOM     80  CG  LEU A   6      -1.277  28.006  24.769  1.00 59.00           C
ATOM     81  CB  PHE A   7       2.886  28.032  23.285  1.00 44.00           C
ATOM     82  CD1 PHE A   7       1.361  29.712  24.357  1.00 44.00           C
ATOM     83  CD2 PHE A   7       2.544  30.353  22.394  1.00 44.00           C
ATOM     84  CE1 PHE A   7       0.777  30.962  24.413  1.00 44.00           C
ATOM     85  CE2 PHE A   7       1.961  31.604  22.447  1.00 44.00           C
ATOM     86  CG  PHE A   7       2.251  29.391  23.346  1.00 44.00           C
ATOM     87  CZ  PHE A   7       1.076  31.909  23.458  1.00 44.00           C
ATOM     88  CB  PHE A   8       5.523  24.162  23.931  1.00 44.00           C
ATOM     89  CD1 PHE A   8       7.226  22.718  22.786  1.00 44.00           C
ATOM     90  CD2 PHE A   8       6.570  22.148  25.001  1.00 44.00           C
ATOM     91  CE1 PHE A   8       8.086  21.637  22.763  1.00 44.00           C
ATOM     92  CE2 PHE A   8       7.428  21.066  24.980  1.00 44.00           C
ATOM     93  CG  PHE A   8       6.457  22.986  23.905  1.00 44.00           C
ATOM     94  CZ  PHE A   8       8.187  20.810  23.860  1.00 44.00           C
ATOM     95  CB  LEU A   9       2.077  19.875  22.615  1.00 59.00           C
ATOM     96  CD1 LEU A   9       1.942  17.383  22.881  1.00 59.00           C
ATOM     97  CD2 LEU A   9       0.851  18.839  24.543  1.00 59.00           C
ATOM     98  CG  LEU A   9       1.208  18.702  23.071  1.00 59.00           C
ATOM     99  CB  PHE A  10       5.714  17.062  25.874  1.00 44.00           C
ATOM    100  CD1 PHE A  10       6.305  19.389  26.601  1.00 44.00           C
ATOM    101  CD2 PHE A  10       7.939  18.128  25.417  1.00 44.00           C
ATOM    102  CE1 PHE A  10       7.186  20.451  26.685  1.00 44.00           C
ATOM    103  CE2 PHE A  10       8.821  19.188  25.498  1.00 44.00           C
ATOM    104  CG  PHE A  10       6.671  18.215  25.964  1.00 44.00           C
ATOM    105  CZ  PHE A  10       8.444  20.350  26.133  1.00 44.00           C
ATOM    106  CB  PHE A  11       4.471  12.553  25.165  1.00 44.00           C
ATOM    107  CD1 PHE A  11       4.232  10.394  23.909  1.00 44.00           C
ATOM    108  CD2 PHE A  11       3.559  10.453  26.191  1.00 44.00           C
ATOM    109  CE1 PHE A  11       3.872   9.062  23.837  1.00 44.00           C
ATOM    110  CE2 PHE A  11       3.196   9.121  26.121  1.00 44.00           C
ATOM    111  CG  PHE A  11       4.079  11.106  25.087  1.00 44.00           C
ATOM    112  CZ  PHE A  11       3.353   8.425  24.943  1.00 44.00           C
