# Supplementary material for: De Novo Design of Protein-Binding Peptides by Quantum Computing
Source: J Chem Theory Comput. 2025 Sep 29;21(19):9993–10005. doi: 10.1021/acs.jctc.5c00768 (PMC12529961; doi:10.1021/acs.jctc.5c00768)
Supplement: Supplementary file 1 [file ct5c00768_si_001.zip › Datafile/Structure_based_validation/3BFW/bad_guess/Results/3bfw_ranked_74.pdb]

REMARK Selection 'not deleted and not hydrogen'
ATOM      1  N   PHE A   1      -0.870  32.041  26.507  0.00  0.00           N
ATOM      2  CA  PHE A   1      -1.944  31.895  25.530  0.00  0.00           C
ATOM      3  C   PHE A   1      -1.571  30.808  24.527  0.00  0.00           C
ATOM      4  O   PHE A   1      -0.419  30.726  24.108  0.00  0.00           O
ATOM      5  N   PHE A   2      -2.541  29.974  24.142  0.00  0.00           N
ATOM      6  CA  PHE A   2      -2.293  28.899  23.188  0.00  0.00           C
ATOM      7  C   PHE A   2      -1.586  29.379  21.924  0.00  0.00           C
ATOM      8  O   PHE A   2      -0.892  28.600  21.274  0.00  0.00           O
ATOM      9  N   PHE A   3      -1.758  30.656  21.575  0.00  0.00           N
ATOM     10  CA  PHE A   3      -1.128  31.218  20.386  0.00  0.00           C
ATOM     11  C   PHE A   3       0.391  31.175  20.520  0.00  0.00           C
ATOM     12  O   PHE A   3       1.096  31.121  19.514  0.00  0.00           O
ATOM     13  N   PHE A   4       0.897  31.199  21.755  0.00  0.00           N
ATOM     14  CA  PHE A   4       2.335  31.162  21.996  0.00  0.00           C
ATOM     15  C   PHE A   4       2.732  29.859  22.682  0.00  0.00           C
ATOM     16  O   PHE A   4       3.874  29.421  22.558  0.00  0.00           O
ATOM     17  N   LEU A   5       1.796  29.240  23.406  0.00  0.00           N
ATOM     18  CA  LEU A   5       2.069  27.988  24.103  0.00  0.00           C
ATOM     19  C   LEU A   5       2.424  26.864  23.134  0.00  0.00           C
ATOM     20  O   LEU A   5       1.804  26.742  22.080  0.00  0.00           O
ATOM     21  N   LEU A   6       3.417  26.044  23.487  0.00  0.00           N
ATOM     22  CA  LEU A   6       3.837  24.937  22.635  0.00  0.00           C
ATOM     23  C   LEU A   6       3.453  23.609  23.279  0.00  0.00           C
ATOM     24  O   LEU A   6       3.303  23.535  24.497  0.00  0.00           O
ATOM     25  N   PHE A   7       3.294  22.560  22.468  0.00  0.00           N
ATOM     26  CA  PHE A   7       2.928  21.244  22.979  0.00  0.00           C
ATOM     27  C   PHE A   7       4.073  20.245  23.116  0.00  0.00           C
ATOM     28  O   PHE A   7       4.596  19.767  22.112  0.00  0.00           O
ATOM     29  N   PHE A   8       4.463  19.929  24.353  0.00  0.00           N
ATOM     30  CA  PHE A   8       5.547  18.985  24.598  0.00  0.00           C
ATOM     31  C   PHE A   8       5.003  17.589  24.886  0.00  0.00           C
ATOM     32  O   PHE A   8       4.603  17.305  26.013  0.00  0.00           O
ATOM     33  N   LEU A   9       4.986  16.719  23.873  0.00  0.00           N
ATOM     34  CA  LEU A   9       4.486  15.359  24.039  0.00  0.00           C
ATOM     35  C   LEU A   9       2.963  15.353  24.108  0.00  0.00           C
ATOM     36  O   LEU A   9       2.387  15.881  25.058  0.00  0.00           O
ATOM     37  N   PHE A  10       2.308  14.759  23.108  0.00  0.00           N
ATOM     38  CA  PHE A  10       0.851  14.697  23.074  0.00  0.00           C
ATOM     39  C   PHE A  10       0.424  13.268  22.754  0.00  0.00           C
ATOM     40  O   PHE A  10       1.223  12.486  22.246  0.00  0.00           O
ATOM     41  N   PHE A  11      -0.833  12.926  23.049  0.00  0.00           N
ATOM     42  CA  PHE A  11      -1.345  11.586  22.785  0.00  0.00           C
ATOM     43  C   PHE A  11      -0.479  10.815  21.793  0.00  0.00           C
ATOM     44  O   PHE A  11       0.536  10.239  22.181  0.00  0.00           O
ATOM     45  CB  PHE A   1      -2.219  33.213  24.817  1.00 44.00           C
ATOM     46  CD1 PHE A   1      -3.361  33.930  26.933  1.00 44.00           C
ATOM     47  CD2 PHE A   1      -2.834  35.594  25.316  1.00 44.00           C
ATOM     48  CE1 PHE A   1      -3.911  34.898  27.751  1.00 44.00           C
ATOM     49  CE2 PHE A   1      -3.384  36.564  26.131  1.00 44.00           C
ATOM     50  CG  PHE A   1      -2.817  34.266  25.705  1.00 44.00           C
ATOM     51  CZ  PHE A   1      -3.923  36.216  27.350  1.00 44.00           C
ATOM     52  CB  PHE A   2      -3.616  28.217  22.810  1.00 44.00           C
ATOM     53  CD1 PHE A   2      -3.018  25.836  22.289  1.00 44.00           C
ATOM     54  CD2 PHE A   2      -3.753  27.232  20.507  1.00 44.00           C
ATOM     55  CE1 PHE A   2      -2.874  24.784  21.405  1.00 44.00           C
ATOM     56  CE2 PHE A   2      -3.608  26.182  19.621  1.00 44.00           C
ATOM     57  CG  PHE A   2      -3.458  27.074  21.850  1.00 44.00           C
ATOM     58  CZ  PHE A   2      -3.168  24.956  20.071  1.00 44.00           C
ATOM     59  CB  PHE A   3      -1.600  32.651  20.149  1.00 44.00           C
ATOM     60  CD1 PHE A   3      -0.675  33.135  22.430  1.00 44.00           C
ATOM     61  CD2 PHE A   3      -1.485  34.956  21.131  1.00 44.00           C
ATOM     62  CE1 PHE A   3      -0.350  34.008  23.451  1.00 44.00           C
ATOM     63  CE2 PHE A   3      -1.163  35.831  22.150  1.00 44.00           C
ATOM     64  CG  PHE A   3      -1.248  33.599  21.258  1.00 44.00           C
ATOM     65  CZ  PHE A   3      -0.594  35.356  23.312  1.00 44.00           C
ATOM     66  CB  PHE A   4       2.772  32.359  22.840  1.00 44.00           C
ATOM     67  CD1 PHE A   4       1.520  34.479  22.356  1.00 44.00           C
ATOM     68  CD2 PHE A   4       3.602  34.123  21.261  1.00 44.00           C
ATOM     69  CE1 PHE A   4       1.389  35.694  21.711  1.00 44.00           C
ATOM     70  CE2 PHE A   4       3.473  35.336  20.613  1.00 44.00           C
ATOM     71  CG  PHE A   4       2.628  33.679  22.138  1.00 44.00           C
ATOM     72  CZ  PHE A   4       2.365  36.123  20.839  1.00 44.00           C
ATOM     73  CB  LEU A   5       0.863  27.580  24.956  1.00 59.00           C
ATOM     74  CD1 LEU A   5      -0.501  26.013  23.547  1.00 59.00           C
ATOM     75  CD2 LEU A   5      -1.636  27.485  25.163  1.00 59.00           C
ATOM     76  CG  LEU A   5      -0.457  27.382  24.208  1.00 59.00           C
ATOM     77  CB  LEU A   6       5.340  24.990  22.376  1.00 59.00           C
ATOM     78  CD1 LEU A   6       7.665  24.358  23.078  1.00 59.00           C
ATOM     79  CD2 LEU A   6       6.297  25.776  24.558  1.00 59.00           C
ATOM     80  CG  LEU A   6       6.247  24.634  23.555  1.00 59.00           C
ATOM     81  CB  PHE A   7       1.842  20.631  22.065  1.00 44.00           C
ATOM     82  CD1 PHE A   7       0.233  22.216  23.158  1.00 44.00           C
ATOM     83  CD2 PHE A   7      -0.446  21.118  21.159  1.00 44.00           C
ATOM     84  CE1 PHE A   7      -0.986  22.864  23.216  1.00 44.00           C
ATOM     85  CE2 PHE A   7      -1.666  21.763  21.215  1.00 44.00           C
ATOM     86  CG  PHE A   7       0.517  21.334  22.129  1.00 44.00           C
ATOM     87  CZ  PHE A   7      -1.937  22.637  22.245  1.00 44.00           C
ATOM     88  CB  PHE A   8       6.421  19.460  25.760  1.00 44.00           C
ATOM     89  CD1 PHE A   8       8.719  18.580  25.270  1.00 44.00           C
ATOM     90  CD2 PHE A   8       7.535  17.675  27.125  1.00 44.00           C
ATOM     91  CE1 PHE A   8       9.786  17.746  25.544  1.00 44.00           C
ATOM     92  CE2 PHE A   8       8.600  16.839  27.401  1.00 44.00           C
ATOM     93  CG  PHE A   8       7.580  18.554  26.057  1.00 44.00           C
ATOM     94  CZ  PHE A   8       9.727  16.875  26.610  1.00 44.00           C
ATOM     95  CB  LEU A   9       5.076  14.716  25.293  1.00 59.00           C
ATOM     96  CD1 LEU A   9       5.113  12.346  24.468  1.00 59.00           C
ATOM     97  CD2 LEU A   9       5.250  12.787  26.888  1.00 59.00           C
ATOM     98  CG  LEU A   9       4.649  13.275  25.579  1.00 59.00           C
ATOM     99  CB  PHE A  10       0.282  15.673  22.054  1.00 44.00           C
ATOM    100  CD1 PHE A  10       0.815  17.470  23.721  1.00 44.00           C
ATOM    101  CD2 PHE A  10       0.307  18.117  21.489  1.00 44.00           C
ATOM    102  CE1 PHE A  10       0.989  18.797  24.066  1.00 44.00           C
ATOM    103  CE2 PHE A  10       0.479  19.444  21.831  1.00 44.00           C
ATOM    104  CG  PHE A  10       0.470  17.114  22.428  1.00 44.00           C
ATOM    105  CZ  PHE A  10       0.821  19.784  23.121  1.00 44.00           C
ATOM    106  CB  PHE A  11      -2.785  11.665  22.262  1.00 44.00           C
ATOM    107  CD1 PHE A  11      -4.165  13.495  23.285  1.00 44.00           C
ATOM    108  CD2 PHE A  11      -4.317  11.311  24.217  1.00 44.00           C
ATOM    109  CE1 PHE A  11      -5.075  13.956  24.216  1.00 44.00           C
ATOM    110  CE2 PHE A  11      -5.226  11.769  25.151  1.00 44.00           C
ATOM    111  CG  PHE A  11      -3.774  12.166  23.275  1.00 44.00           C
ATOM    112  CZ  PHE A  11      -5.606  13.093  25.150  1.00 44.00           C
