# Supplementary material for: De Novo Design of Protein-Binding Peptides by Quantum Computing
Source: J Chem Theory Comput. 2025 Sep 29;21(19):9993–10005. doi: 10.1021/acs.jctc.5c00768 (PMC12529961; doi:10.1021/acs.jctc.5c00768)
Supplement: Supplementary file 1 [file ct5c00768_si_001.zip › Datafile/Structure_based_validation/3BFW/bad_guess/Results/3bfw_ranked_60.pdb]

REMARK Selection 'not deleted and not hydrogen'
ATOM      1  N   PHE A   1       2.258  28.816  24.471  0.00  0.00           N
ATOM      2  CA  PHE A   1       2.720  28.766  23.089  0.00  0.00           C
ATOM      3  C   PHE A   1       3.632  27.602  22.716  0.00  0.00           C
ATOM      4  O   PHE A   1       4.355  27.679  21.725  0.00  0.00           O
ATOM      5  N   PHE A   2       3.601  26.525  23.505  0.00  0.00           N
ATOM      6  CA  PHE A   2       4.433  25.356  23.239  0.00  0.00           C
ATOM      7  C   PHE A   2       3.751  24.056  23.654  0.00  0.00           C
ATOM      8  O   PHE A   2       2.990  24.040  24.619  0.00  0.00           O
ATOM      9  N   PHE A   3       4.020  22.967  22.929  0.00  0.00           N
ATOM     10  CA  PHE A   3       3.423  21.673  23.238  0.00  0.00           C
ATOM     11  C   PHE A   3       4.519  20.621  23.377  0.00  0.00           C
ATOM     12  O   PHE A   3       5.155  20.261  22.388  0.00  0.00           O
ATOM     13  N   PHE A   4       4.741  20.127  24.597  0.00  0.00           N
ATOM     14  CA  PHE A   4       5.765  19.118  24.841  0.00  0.00           C
ATOM     15  C   PHE A   4       5.025  17.806  25.086  0.00  0.00           C
ATOM     16  O   PHE A   4       5.589  16.880  25.665  0.00  0.00           O
ATOM     17  N   LEU A   5       3.767  17.724  24.648  0.00  0.00           N
ATOM     18  CA  LEU A   5       2.969  16.516  24.829  0.00  0.00           C
ATOM     19  C   LEU A   5       3.517  15.332  24.039  0.00  0.00           C
ATOM     20  O   LEU A   5       4.145  15.524  22.999  0.00  0.00           O
ATOM     21  N   LEU A   6       3.284  14.112  24.526  0.00  0.00           N
ATOM     22  CA  LEU A   6       3.763  12.911  23.851  0.00  0.00           C
ATOM     23  C   LEU A   6       2.920  12.485  22.653  0.00  0.00           C
ATOM     24  O   LEU A   6       1.721  12.756  22.617  0.00  0.00           O
ATOM     25  N   PHE A   7       3.539  11.820  21.675  0.00  0.00           N
ATOM     26  CA  PHE A   7       2.828  11.367  20.485  0.00  0.00           C
ATOM     27  C   PHE A   7       3.248   9.965  20.055  0.00  0.00           C
ATOM     28  O   PHE A   7       3.656   9.768  18.913  0.00  0.00           O
ATOM     29  N   PHE A   8       3.150   8.992  20.965  0.00  0.00           N
ATOM     30  CA  PHE A   8       3.524   7.616  20.659  0.00  0.00           C
ATOM     31  C   PHE A   8       2.394   6.642  20.976  0.00  0.00           C
ATOM     32  O   PHE A   8       2.026   6.484  22.138  0.00  0.00           O
ATOM     33  N   LEU A   9       1.843   5.991  19.950  0.00  0.00           N
ATOM     34  CA  LEU A   9       0.756   5.037  20.141  0.00  0.00           C
ATOM     35  C   LEU A   9       1.272   3.769  20.815  0.00  0.00           C
ATOM     36  O   LEU A   9       0.480   2.909  21.196  0.00  0.00           O
ATOM     37  N   PHE A  10       2.593   3.651  20.962  0.00  0.00           N
ATOM     38  CA  PHE A  10       3.193   2.480  21.593  0.00  0.00           C
ATOM     39  C   PHE A  10       2.788   2.326  23.056  0.00  0.00           C
ATOM     40  O   PHE A  10       2.744   1.210  23.568  0.00  0.00           O
ATOM     41  N   PHE A  11       2.493   3.441  23.728  0.00  0.00           N
ATOM     42  CA  PHE A  11       2.095   3.408  25.131  0.00  0.00           C
ATOM     43  C   PHE A  11       0.671   3.929  25.294  0.00  0.00           C
ATOM     44  O   PHE A  11       0.189   4.065  26.416  0.00  0.00           O
ATOM     45  CB  PHE A   1       3.455  30.089  22.760  1.00 44.00           C
ATOM     46  CD1 PHE A   1       1.187  31.155  22.641  1.00 44.00           C
ATOM     47  CD2 PHE A   1       3.095  32.572  22.752  1.00 44.00           C
ATOM     48  CE1 PHE A   1       0.365  32.265  22.601  1.00 44.00           C
ATOM     49  CE2 PHE A   1       2.277  33.684  22.711  1.00 44.00           C
ATOM     50  CG  PHE A   1       2.562  31.295  22.716  1.00 44.00           C
ATOM     51  CZ  PHE A   1       0.910  33.530  22.636  1.00 44.00           C
ATOM     52  CB  PHE A   2       5.779  25.489  23.961  1.00 44.00           C
ATOM     53  CD1 PHE A   2       7.429  24.245  22.537  1.00 44.00           C
ATOM     54  CD2 PHE A   2       6.885  23.354  24.675  1.00 44.00           C
ATOM     55  CE1 PHE A   2       8.290  23.187  22.315  1.00 44.00           C
ATOM     56  CE2 PHE A   2       7.744  22.294  24.456  1.00 44.00           C
ATOM     57  CG  PHE A   2       6.715  24.340  23.720  1.00 44.00           C
ATOM     58  CZ  PHE A   2       8.448  22.212  23.275  1.00 44.00           C
ATOM     59  CB  PHE A   3       2.421  21.264  22.164  1.00 44.00           C
ATOM     60  CD1 PHE A   3       0.877  22.952  23.194  1.00 44.00           C
ATOM     61  CD2 PHE A   3       0.338  22.096  21.040  1.00 44.00           C
ATOM     62  CE1 PHE A   3      -0.258  23.740  23.164  1.00 44.00           C
ATOM     63  CE2 PHE A   3      -0.798  22.881  21.008  1.00 44.00           C
ATOM     64  CG  PHE A   3       1.187  22.119  22.132  1.00 44.00           C
ATOM     65  CZ  PHE A   3      -1.096  23.705  22.072  1.00 44.00           C
ATOM     66  CB  PHE A   4       6.654  19.483  26.010  1.00 44.00           C
ATOM     67  CD1 PHE A   4       8.881  18.451  25.492  1.00 44.00           C
ATOM     68  CD2 PHE A   4       7.624  17.568  27.309  1.00 44.00           C
ATOM     69  CE1 PHE A   4       9.881  17.529  25.735  1.00 44.00           C
ATOM     70  CE2 PHE A   4       8.621  16.645  27.554  1.00 44.00           C
ATOM     71  CG  PHE A   4       7.739  18.481  26.275  1.00 44.00           C
ATOM     72  CZ  PHE A   4       9.751  16.625  26.767  1.00 44.00           C
ATOM     73  CB  LEU A   5       1.513  16.780  24.423  1.00 59.00           C
ATOM     74  CD1 LEU A   5       1.727  18.701  22.822  1.00 59.00           C
ATOM     75  CD2 LEU A   5       2.086  16.403  22.010  1.00 59.00           C
ATOM     76  CG  LEU A   5       1.289  17.253  22.986  1.00 59.00           C
ATOM     77  CB  LEU A   6       3.833  11.747  24.859  1.00 59.00           C
ATOM     78  CD1 LEU A   6       5.418  12.933  26.402  1.00 59.00           C
ATOM     79  CD2 LEU A   6       4.996  10.526  26.717  1.00 59.00           C
ATOM     80  CG  LEU A   6       5.120  11.629  25.678  1.00 59.00           C
ATOM     81  CB  PHE A   7       3.051  12.352  19.330  1.00 44.00           C
ATOM     82  CD1 PHE A   7       1.105  11.259  18.182  1.00 44.00           C
ATOM     83  CD2 PHE A   7       2.625  12.531  16.864  1.00 44.00           C
ATOM     84  CE1 PHE A   7       0.364  10.974  17.052  1.00 44.00           C
ATOM     85  CE2 PHE A   7       1.886  12.246  15.732  1.00 44.00           C
ATOM     86  CG  PHE A   7       2.246  12.041  18.102  1.00 44.00           C
ATOM     87  CZ  PHE A   7       0.754  11.467  15.826  1.00 44.00           C
ATOM     88  CB  PHE A   8       4.786   7.222  21.432  1.00 44.00           C
ATOM     89  CD1 PHE A   8       3.458   7.758  23.492  1.00 44.00           C
ATOM     90  CD2 PHE A   8       5.622   6.805  23.761  1.00 44.00           C
ATOM     91  CE1 PHE A   8       3.304   7.795  24.865  1.00 44.00           C
ATOM     92  CE2 PHE A   8       5.471   6.841  25.133  1.00 44.00           C
ATOM     93  CG  PHE A   8       4.619   7.263  22.924  1.00 44.00           C
ATOM     94  CZ  PHE A   8       4.311   7.337  25.686  1.00 44.00           C
ATOM     95  CB  LEU A   9       0.094   4.697  18.807  1.00 59.00           C
ATOM     96  CD1 LEU A   9       0.015   3.256  16.754  1.00 59.00           C
ATOM     97  CD2 LEU A   9       2.009   4.636  17.187  1.00 59.00           C
ATOM     98  CG  LEU A   9       0.906   3.825  17.848  1.00 59.00           C
ATOM     99  CB  PHE A  10       4.723   2.551  21.486  1.00 44.00           C
ATOM    100  CD1 PHE A  10       5.713   3.612  23.533  1.00 44.00           C
ATOM    101  CD2 PHE A  10       5.502   4.935  21.566  1.00 44.00           C
ATOM    102  CE1 PHE A  10       6.266   4.690  24.198  1.00 44.00           C
ATOM    103  CE2 PHE A  10       6.054   6.014  22.228  1.00 44.00           C
ATOM    104  CG  PHE A  10       5.323   3.722  22.209  1.00 44.00           C
ATOM    105  CZ  PHE A  10       6.437   5.891  23.546  1.00 44.00           C
ATOM    106  CB  PHE A  11       3.061   4.226  25.986  1.00 44.00           C
ATOM    107  CD1 PHE A  11       5.454   4.113  25.242  1.00 44.00           C
ATOM    108  CD2 PHE A  11       4.734   2.630  26.957  1.00 44.00           C
ATOM    109  CE1 PHE A  11       6.726   3.578  25.313  1.00 44.00           C
ATOM    110  CE2 PHE A  11       6.005   2.092  27.030  1.00 44.00           C
ATOM    111  CG  PHE A  11       4.443   3.644  26.063  1.00 44.00           C
ATOM    112  CZ  PHE A  11       7.002   2.567  26.207  1.00 44.00           C
