# Supplementary material for: De Novo Design of Protein-Binding Peptides by Quantum Computing
Source: J Chem Theory Comput. 2025 Sep 29;21(19):9993–10005. doi: 10.1021/acs.jctc.5c00768 (PMC12529961; doi:10.1021/acs.jctc.5c00768)
Supplement: Supplementary file 1 [file ct5c00768_si_001.zip › Datafile/Structure_based_validation/3BFW/bad_guess/Results/3bfw_ranked_48.pdb]

REMARK Selection 'not deleted and not hydrogen'
ATOM      1  N   PHE A   1       8.312   1.529  24.787  0.00  0.00           N
ATOM      2  CA  PHE A   1       7.365   2.354  24.045  0.00  0.00           C
ATOM      3  C   PHE A   1       7.950   3.068  22.831  0.00  0.00           C
ATOM      4  O   PHE A   1       8.292   4.246  22.915  0.00  0.00           O
ATOM      5  N   PHE A   2       8.065   2.362  21.703  0.00  0.00           N
ATOM      6  CA  PHE A   2       8.611   2.948  20.484  0.00  0.00           C
ATOM      7  C   PHE A   2       7.689   4.083  20.049  0.00  0.00           C
ATOM      8  O   PHE A   2       8.144   5.043  19.431  0.00  0.00           O
ATOM      9  N   PHE A   3       6.397   3.977  20.369  0.00  0.00           N
ATOM     10  CA  PHE A   3       5.429   5.004  20.002  0.00  0.00           C
ATOM     11  C   PHE A   3       5.622   6.196  20.934  0.00  0.00           C
ATOM     12  O   PHE A   3       6.007   6.019  22.088  0.00  0.00           O
ATOM     13  N   PHE A   4       5.357   7.407  20.440  0.00  0.00           N
ATOM     14  CA  PHE A   4       5.507   8.614  21.245  0.00  0.00           C
ATOM     15  C   PHE A   4       4.387   8.664  22.279  0.00  0.00           C
ATOM     16  O   PHE A   4       3.213   8.645  21.916  0.00  0.00           O
ATOM     17  N   LEU A   5       4.744   8.727  23.564  0.00  0.00           N
ATOM     18  CA  LEU A   5       3.754   8.779  24.634  0.00  0.00           C
ATOM     19  C   LEU A   5       3.503  10.201  25.127  0.00  0.00           C
ATOM     20  O   LEU A   5       2.542  10.439  25.855  0.00  0.00           O
ATOM     21  N   LEU A   6       4.361  11.144  24.733  0.00  0.00           N
ATOM     22  CA  LEU A   6       4.214  12.536  25.146  0.00  0.00           C
ATOM     23  C   LEU A   6       4.510  13.521  24.019  0.00  0.00           C
ATOM     24  O   LEU A   6       5.179  13.166  23.051  0.00  0.00           O
ATOM     25  N   PHE A   7       4.015  14.755  24.142  0.00  0.00           N
ATOM     26  CA  PHE A   7       4.238  15.776  23.124  0.00  0.00           C
ATOM     27  C   PHE A   7       4.496  17.061  23.904  0.00  0.00           C
ATOM     28  O   PHE A   7       3.711  17.416  24.781  0.00  0.00           O
ATOM     29  N   PHE A   8       5.591  17.758  23.589  0.00  0.00           N
ATOM     30  CA  PHE A   8       5.932  19.000  24.273  0.00  0.00           C
ATOM     31  C   PHE A   8       5.160  20.103  23.554  0.00  0.00           C
ATOM     32  O   PHE A   8       5.710  20.769  22.680  0.00  0.00           O
ATOM     33  N   LEU A   9       3.890  20.297  23.919  0.00  0.00           N
ATOM     34  CA  LEU A   9       3.062  21.324  23.297  0.00  0.00           C
ATOM     35  C   LEU A   9       3.546  22.724  23.659  0.00  0.00           C
ATOM     36  O   LEU A   9       3.550  23.089  24.833  0.00  0.00           O
ATOM     37  N   PHE A  10       3.954  23.508  22.658  0.00  0.00           N
ATOM     38  CA  PHE A  10       4.436  24.864  22.893  0.00  0.00           C
ATOM     39  C   PHE A  10       3.379  25.893  22.505  0.00  0.00           C
ATOM     40  O   PHE A  10       2.869  25.859  21.387  0.00  0.00           O
ATOM     41  N   PHE A  11       3.050  26.806  23.421  0.00  0.00           N
ATOM     42  CA  PHE A  11       2.051  27.835  23.154  0.00  0.00           C
ATOM     43  C   PHE A  11       2.600  29.238  23.395  0.00  0.00           C
ATOM     44  O   PHE A  11       3.595  29.397  24.099  0.00  0.00           O
ATOM     45  CB  PHE A   1       6.747   3.402  24.994  1.00 44.00           C
ATOM     46  CD1 PHE A   1       5.371   1.525  25.930  1.00 44.00           C
ATOM     47  CD2 PHE A   1       5.472   3.567  27.148  1.00 44.00           C
ATOM     48  CE1 PHE A   1       4.542   0.990  26.897  1.00 44.00           C
ATOM     49  CE2 PHE A   1       4.643   3.035  28.116  1.00 44.00           C
ATOM     50  CG  PHE A   1       5.845   2.821  26.044  1.00 44.00           C
ATOM     51  CZ  PHE A   1       4.177   1.745  27.990  1.00 44.00           C
ATOM     52  CB  PHE A   2       8.755   1.909  19.384  1.00 44.00           C
ATOM     53  CD1 PHE A   2      10.251   3.548  18.212  1.00 44.00           C
ATOM     54  CD2 PHE A   2       9.278   1.792  16.933  1.00 44.00           C
ATOM     55  CE1 PHE A   2      10.882   4.023  17.078  1.00 44.00           C
ATOM     56  CE2 PHE A   2       9.906   2.266  15.798  1.00 44.00           C
ATOM     57  CG  PHE A   2       9.440   2.427  18.153  1.00 44.00           C
ATOM     58  CZ  PHE A   2      10.710   3.383  15.871  1.00 44.00           C
ATOM     59  CB  PHE A   3       4.005   4.477  20.078  1.00 44.00           C
ATOM     60  CD1 PHE A   3       2.730   5.771  18.347  1.00 44.00           C
ATOM     61  CD2 PHE A   3       2.227   6.155  20.641  1.00 44.00           C
ATOM     62  CE1 PHE A   3       1.775   6.701  17.982  1.00 44.00           C
ATOM     63  CE2 PHE A   3       1.273   7.086  20.280  1.00 44.00           C
ATOM     64  CG  PHE A   3       2.968   5.488  19.681  1.00 44.00           C
ATOM     65  CZ  PHE A   3       1.046   7.359  18.949  1.00 44.00           C
ATOM     66  CB  PHE A   4       5.493   9.862  20.373  1.00 44.00           C
ATOM     67  CD1 PHE A   4       3.182  10.824  20.202  1.00 44.00           C
ATOM     68  CD2 PHE A   4       4.009   9.542  18.376  1.00 44.00           C
ATOM     69  CE1 PHE A   4       1.996  11.025  19.523  1.00 44.00           C
ATOM     70  CE2 PHE A   4       2.823   9.740  17.695  1.00 44.00           C
ATOM     71  CG  PHE A   4       4.203  10.079  19.636  1.00 44.00           C
ATOM     72  CZ  PHE A   4       1.815  10.483  18.270  1.00 44.00           C
ATOM     73  CB  LEU A   5       4.198   7.895  25.807  1.00 59.00           C
ATOM     74  CD1 LEU A   5       2.436   6.153  25.407  1.00 59.00           C
ATOM     75  CD2 LEU A   5       4.711   5.798  24.528  1.00 59.00           C
ATOM     76  CG  LEU A   5       3.913   6.398  25.676  1.00 59.00           C
ATOM     77  CB  LEU A   6       5.132  12.829  26.341  1.00 59.00           C
ATOM     78  CD1 LEU A   6       5.448  15.315  26.193  1.00 59.00           C
ATOM     79  CD2 LEU A   6       3.445  14.414  27.309  1.00 59.00           C
ATOM     80  CG  LEU A   6       4.923  14.171  27.047  1.00 59.00           C
ATOM     81  CB  PHE A   7       3.069  15.912  22.180  1.00 44.00           C
ATOM     82  CD1 PHE A   7       1.698  16.443  24.214  1.00 44.00           C
ATOM     83  CD2 PHE A   7       0.668  16.635  22.077  1.00 44.00           C
ATOM     84  CE1 PHE A   7       0.518  16.835  24.817  1.00 44.00           C
ATOM     85  CE2 PHE A   7      -0.513  17.025  22.677  1.00 44.00           C
ATOM     86  CG  PHE A   7       1.787  16.337  22.836  1.00 44.00           C
ATOM     87  CZ  PHE A   7      -0.588  17.126  24.049  1.00 44.00           C
ATOM     88  CB  PHE A   8       7.421  19.263  24.265  1.00 44.00           C
ATOM     89  CD1 PHE A   8       7.569  17.487  26.031  1.00 44.00           C
ATOM     90  CD2 PHE A   8       9.577  18.186  24.962  1.00 44.00           C
ATOM     91  CE1 PHE A   8       8.290  16.595  26.802  1.00 44.00           C
ATOM     92  CE2 PHE A   8      10.300  17.296  25.732  1.00 44.00           C
ATOM     93  CG  PHE A   8       8.204  18.295  25.103  1.00 44.00           C
ATOM     94  CZ  PHE A   8       9.656  16.499  26.653  1.00 44.00           C
ATOM     95  CB  LEU A   9       1.598  21.152  23.709  1.00 59.00           C
ATOM     96  CD1 LEU A   9       0.664  23.459  23.379  1.00 59.00           C
ATOM     97  CD2 LEU A   9       0.826  21.932  21.452  1.00 59.00           C
ATOM     98  CG  LEU A   9       0.576  22.002  22.951  1.00 59.00           C
ATOM     99  CB  PHE A  10       5.729  25.117  22.117  1.00 44.00           C
ATOM    100  CD1 PHE A  10       6.863  23.716  23.862  1.00 44.00           C
ATOM    101  CD2 PHE A  10       8.047  24.194  21.854  1.00 44.00           C
ATOM    102  CE1 PHE A  10       7.943  22.989  24.326  1.00 44.00           C
ATOM    103  CE2 PHE A  10       9.128  23.469  22.316  1.00 44.00           C
ATOM    104  CG  PHE A  10       6.902  24.328  22.621  1.00 44.00           C
ATOM    105  CZ  PHE A  10       9.076  22.865  23.553  1.00 44.00           C
ATOM    106  CB  PHE A  11       0.808  27.606  24.020  1.00 44.00           C
ATOM    107  CD1 PHE A  11       0.247  25.736  22.444  1.00 44.00           C
ATOM    108  CD2 PHE A  11      -0.918  25.853  24.516  1.00 44.00           C
ATOM    109  CE1 PHE A  11      -0.469  24.603  22.106  1.00 44.00           C
ATOM    110  CE2 PHE A  11      -1.636  24.722  24.180  1.00 44.00           C
ATOM    111  CG  PHE A  11       0.030  26.376  23.653  1.00 44.00           C
ATOM    112  CZ  PHE A  11      -1.411  24.096  22.974  1.00 44.00           C
