# Supplementary material for: De Novo Design of Protein-Binding Peptides by Quantum Computing
Source: J Chem Theory Comput. 2025 Sep 29;21(19):9993–10005. doi: 10.1021/acs.jctc.5c00768 (PMC12529961; doi:10.1021/acs.jctc.5c00768)
Supplement: Supplementary file 1 [file ct5c00768_si_001.zip › Datafile/Structure_based_validation/3BFW/bad_guess/Results/3bfw_ranked_76.pdb]

REMARK Selection 'not deleted and not hydrogen'
ATOM      1  N   PHE A   1       5.072  18.065  25.252  0.00  0.00           N
ATOM      2  CA  PHE A   1       5.773  19.336  25.104  0.00  0.00           C
ATOM      3  C   PHE A   1       5.108  20.299  24.127  0.00  0.00           C
ATOM      4  O   PHE A   1       5.713  20.676  23.126  0.00  0.00           O
ATOM      5  N   PHE A   2       3.866  20.699  24.413  0.00  0.00           N
ATOM      6  CA  PHE A   2       3.137  21.618  23.547  0.00  0.00           C
ATOM      7  C   PHE A   2       3.651  23.044  23.721  0.00  0.00           C
ATOM      8  O   PHE A   2       3.579  23.594  24.818  0.00  0.00           O
ATOM      9  N   PHE A   3       4.168  23.643  22.646  0.00  0.00           N
ATOM     10  CA  PHE A   3       4.688  25.005  22.702  0.00  0.00           C
ATOM     11  C   PHE A   3       3.513  25.854  22.229  0.00  0.00           C
ATOM     12  O   PHE A   3       3.276  25.965  21.028  0.00  0.00           O
ATOM     13  N   PHE A   4       2.776  26.454  23.168  0.00  0.00           N
ATOM     14  CA  PHE A   4       1.630  27.289  22.827  0.00  0.00           C
ATOM     15  C   PHE A   4       1.881  28.756  23.161  0.00  0.00           C
ATOM     16  O   PHE A   4       2.143  29.088  24.316  0.00  0.00           O
ATOM     17  N   LEU A   5       1.804  29.633  22.158  0.00  0.00           N
ATOM     18  CA  LEU A   5       2.027  31.059  22.367  0.00  0.00           C
ATOM     19  C   LEU A   5       0.646  31.667  22.593  0.00  0.00           C
ATOM     20  O   LEU A   5      -0.359  31.072  22.208  0.00  0.00           O
ATOM     21  N   LEU A   6       0.592  32.848  23.214  0.00  0.00           N
ATOM     22  CA  LEU A   6      -0.676  33.517  23.480  0.00  0.00           C
ATOM     23  C   LEU A   6      -0.767  34.754  22.591  0.00  0.00           C
ATOM     24  O   LEU A   6       0.128  35.596  22.615  0.00  0.00           O
ATOM     25  N   PHE A   7      -1.843  34.866  21.809  0.00  0.00           N
ATOM     26  CA  PHE A   7      -2.031  36.008  20.921  0.00  0.00           C
ATOM     27  C   PHE A   7      -2.656  37.211  21.620  0.00  0.00           C
ATOM     28  O   PHE A   7      -3.863  37.421  21.522  0.00  0.00           O
ATOM     29  N   PHE A   8      -1.840  38.000  22.323  0.00  0.00           N
ATOM     30  CA  PHE A   8      -2.333  39.177  23.030  0.00  0.00           C
ATOM     31  C   PHE A   8      -1.294  40.291  22.951  0.00  0.00           C
ATOM     32  O   PHE A   8      -0.470  40.429  23.852  0.00  0.00           O
ATOM     33  N   LEU A   9      -1.330  41.085  21.877  0.00  0.00           N
ATOM     34  CA  LEU A   9      -0.383  42.180  21.701  0.00  0.00           C
ATOM     35  C   LEU A   9       1.010  41.561  21.633  0.00  0.00           C
ATOM     36  O   LEU A   9       1.990  42.212  21.987  0.00  0.00           O
ATOM     37  N   PHE A  10       1.100  40.308  21.181  0.00  0.00           N
ATOM     38  CA  PHE A  10       2.382  39.622  21.075  0.00  0.00           C
ATOM     39  C   PHE A  10       3.336  40.405  20.178  0.00  0.00           C
ATOM     40  O   PHE A  10       2.913  40.963  19.168  0.00  0.00           O
ATOM     41  N   PHE A  11       4.619  40.450  20.544  0.00  0.00           N
ATOM     42  CA  PHE A  11       5.615  41.171  19.759  0.00  0.00           C
ATOM     43  C   PHE A  11       5.137  42.555  19.330  0.00  0.00           C
ATOM     44  O   PHE A  11       4.705  43.344  20.168  0.00  0.00           O
ATOM     45  CB  PHE A   1       7.223  19.078  24.655  1.00 44.00           C
ATOM     46  CD1 PHE A   1       7.669  18.367  27.020  1.00 44.00           C
ATOM     47  CD2 PHE A   1       9.285  17.833  25.357  1.00 44.00           C
ATOM     48  CE1 PHE A   1       8.454  17.756  27.979  1.00 44.00           C
ATOM     49  CE2 PHE A   1      10.072  17.222  26.313  1.00 44.00           C
ATOM     50  CG  PHE A   1       8.076  18.414  25.697  1.00 44.00           C
ATOM     51  CZ  PHE A   1       9.656  17.183  27.626  1.00 44.00           C
ATOM     52  CB  PHE A   2       1.638  21.557  23.836  1.00 44.00           C
ATOM     53  CD1 PHE A   2       0.789  19.271  24.428  1.00 44.00           C
ATOM     54  CD2 PHE A   2       0.618  19.988  22.165  1.00 44.00           C
ATOM     55  CE1 PHE A   2       0.205  18.065  24.090  1.00 44.00           C
ATOM     56  CE2 PHE A   2       0.034  18.783  21.824  1.00 44.00           C
ATOM     57  CG  PHE A   2       1.004  20.246  23.469  1.00 44.00           C
ATOM     58  CZ  PHE A   2      -0.173  17.820  22.788  1.00 44.00           C
ATOM     59  CB  PHE A   3       5.914  25.197  21.854  1.00 44.00           C
ATOM     60  CD1 PHE A   3       7.144  23.959  23.657  1.00 44.00           C
ATOM     61  CD2 PHE A   3       8.225  24.265  21.560  1.00 44.00           C
ATOM     62  CE1 PHE A   3       8.251  23.281  24.129  1.00 44.00           C
ATOM     63  CE2 PHE A   3       9.334  23.588  22.029  1.00 44.00           C
ATOM     64  CG  PHE A   3       7.118  24.461  22.367  1.00 44.00           C
ATOM     65  CZ  PHE A   3       9.347  23.095  23.315  1.00 44.00           C
ATOM     66  CB  PHE A   4       0.376  26.795  23.554  1.00 44.00           C
ATOM     67  CD1 PHE A   4       0.235  24.302  23.806  1.00 44.00           C
ATOM     68  CD2 PHE A   4      -0.880  25.315  21.964  1.00 44.00           C
ATOM     69  CE1 PHE A   4      -0.201  23.060  23.387  1.00 44.00           C
ATOM     70  CE2 PHE A   4      -1.317  24.074  21.542  1.00 44.00           C
ATOM     71  CG  PHE A   4      -0.098  25.445  23.099  1.00 44.00           C
ATOM     72  CZ  PHE A   4      -0.977  22.945  22.255  1.00 44.00           C
ATOM     73  CB  LEU A   5       2.738  31.702  21.198  1.00 59.00           C
ATOM     74  CD1 LEU A   5       2.066  34.110  21.425  1.00 59.00           C
ATOM     75  CD2 LEU A   5       3.955  33.251  22.753  1.00 59.00           C
ATOM     76  CG  LEU A   5       3.232  33.133  21.420  1.00 59.00           C
ATOM     77  CB  LEU A   6      -0.806  33.892  24.948  1.00 59.00           C
ATOM     78  CD1 LEU A   6      -0.859  33.235  27.370  1.00 59.00           C
ATOM     79  CD2 LEU A   6      -2.133  31.910  25.728  1.00 59.00           C
ATOM     80  CG  LEU A   6      -0.866  32.725  25.936  1.00 59.00           C
ATOM     81  CB  PHE A   7      -2.901  35.601  19.722  1.00 44.00           C
ATOM     82  CD1 PHE A   7      -2.145  37.054  17.821  1.00 44.00           C
ATOM     83  CD2 PHE A   7      -4.326  37.400  18.708  1.00 44.00           C
ATOM     84  CE1 PHE A   7      -2.355  38.072  16.910  1.00 44.00           C
ATOM     85  CE2 PHE A   7      -4.538  38.418  17.799  1.00 44.00           C
ATOM     86  CG  PHE A   7      -3.128  36.707  18.732  1.00 44.00           C
ATOM     87  CZ  PHE A   7      -3.551  38.754  16.898  1.00 44.00           C
ATOM     88  CB  PHE A   8      -2.657  38.847  24.482  1.00 44.00           C
ATOM     89  CD1 PHE A   8      -4.517  40.406  25.119  1.00 44.00           C
ATOM     90  CD2 PHE A   8      -2.389  40.713  26.138  1.00 44.00           C
ATOM     91  CE1 PHE A   8      -5.015  41.477  25.835  1.00 44.00           C
ATOM     92  CE2 PHE A   8      -2.883  41.785  26.855  1.00 44.00           C
ATOM     93  CG  PHE A   8      -3.198  40.011  25.260  1.00 44.00           C
ATOM     94  CZ  PHE A   8      -4.198  42.167  26.704  1.00 44.00           C
ATOM     95  CB  LEU A   9      -0.483  43.195  22.822  1.00 59.00           C
ATOM     96  CD1 LEU A   9       0.148  45.222  21.483  1.00 59.00           C
ATOM     97  CD2 LEU A   9       0.309  45.298  23.940  1.00 59.00           C
ATOM     98  CG  LEU A   9       0.458  44.398  22.723  1.00 59.00           C
ATOM     99  CB  PHE A  10       2.193  38.204  20.538  1.00 44.00           C
ATOM    100  CD1 PHE A  10       4.052  36.856  21.549  1.00 44.00           C
ATOM    101  CD2 PHE A  10       4.092  37.252  19.203  1.00 44.00           C
ATOM    102  CE1 PHE A  10       5.227  36.137  21.448  1.00 44.00           C
ATOM    103  CE2 PHE A  10       5.268  36.534  19.099  1.00 44.00           C
ATOM    104  CG  PHE A  10       3.471  37.423  20.428  1.00 44.00           C
ATOM    105  CZ  PHE A  10       5.836  35.976  20.223  1.00 44.00           C
ATOM    106  CB  PHE A  11       6.002  40.352  18.520  1.00 44.00           C
ATOM    107  CD1 PHE A  11       6.064  37.871  18.890  1.00 44.00           C
ATOM    108  CD2 PHE A  11       8.099  39.091  19.076  1.00 44.00           C
ATOM    109  CE1 PHE A  11       6.739  36.701  19.180  1.00 44.00           C
ATOM    110  CE2 PHE A  11       8.776  37.923  19.367  1.00 44.00           C
ATOM    111  CG  PHE A  11       6.736  39.080  18.836  1.00 44.00           C
ATOM    112  CZ  PHE A  11       8.096  36.726  19.419  1.00 44.00           C
