# Supplementary material for: De Novo Design of Protein-Binding Peptides by Quantum Computing
Source: J Chem Theory Comput. 2025 Sep 29;21(19):9993–10005. doi: 10.1021/acs.jctc.5c00768 (PMC12529961; doi:10.1021/acs.jctc.5c00768)
Supplement: Supplementary file 1 [file ct5c00768_si_001.zip › Datafile/Structure_based_validation/3BFW/bad_guess/Results/3bfw_ranked_62.pdb]

REMARK Selection 'not deleted and not hydrogen'
ATOM      1  N   PHE A   1       0.278  26.651  23.743  0.00  0.00           N
ATOM      2  CA  PHE A   1       1.322  27.116  22.837  0.00  0.00           C
ATOM      3  C   PHE A   1       2.336  26.018  22.530  0.00  0.00           C
ATOM      4  O   PHE A   1       2.410  25.547  21.397  0.00  0.00           O
ATOM      5  N   PHE A   2       3.115  25.608  23.534  0.00  0.00           N
ATOM      6  CA  PHE A   2       4.117  24.565  23.350  0.00  0.00           C
ATOM      7  C   PHE A   2       3.531  23.189  23.652  0.00  0.00           C
ATOM      8  O   PHE A   2       3.232  22.887  24.806  0.00  0.00           O
ATOM      9  N   PHE A   3       3.365  22.356  22.622  0.00  0.00           N
ATOM     10  CA  PHE A   3       2.812  21.018  22.799  0.00  0.00           C
ATOM     11  C   PHE A   3       4.025  20.157  23.134  0.00  0.00           C
ATOM     12  O   PHE A   3       4.506  19.412  22.282  0.00  0.00           O
ATOM     13  N   PHE A   4       4.521  20.255  24.370  0.00  0.00           N
ATOM     14  CA  PHE A   4       5.679  19.476  24.795  0.00  0.00           C
ATOM     15  C   PHE A   4       5.462  17.984  24.569  0.00  0.00           C
ATOM     16  O   PHE A   4       6.400  17.271  24.219  0.00  0.00           O
ATOM     17  N   LEU A   5       4.230  17.508  24.768  0.00  0.00           N
ATOM     18  CA  LEU A   5       3.913  16.097  24.581  0.00  0.00           C
ATOM     19  C   LEU A   5       2.414  15.928  24.352  0.00  0.00           C
ATOM     20  O   LEU A   5       1.612  16.414  25.146  0.00  0.00           O
ATOM     21  N   LEU A   6       2.035  15.241  23.271  0.00  0.00           N
ATOM     22  CA  LEU A   6       0.628  15.020  22.957  0.00  0.00           C
ATOM     23  C   LEU A   6       0.323  13.569  22.600  0.00  0.00           C
ATOM     24  O   LEU A   6      -0.347  13.308  21.603  0.00  0.00           O
ATOM     25  N   PHE A   7       0.810  12.625  23.409  0.00  0.00           N
ATOM     26  CA  PHE A   7       0.578  11.207  23.161  0.00  0.00           C
ATOM     27  C   PHE A   7      -0.894  10.891  22.915  0.00  0.00           C
ATOM     28  O   PHE A   7      -1.210   9.892  22.272  0.00  0.00           O
ATOM     29  N   PHE A   8      -1.793  11.737  23.424  0.00  0.00           N
ATOM     30  CA  PHE A   8      -3.226  11.529  23.249  0.00  0.00           C
ATOM     31  C   PHE A   8      -3.540  11.227  21.787  0.00  0.00           C
ATOM     32  O   PHE A   8      -4.398  10.395  21.501  0.00  0.00           O
ATOM     33  N   LEU A   9      -2.849  11.898  20.863  0.00  0.00           N
ATOM     34  CA  LEU A   9      -3.069  11.686  19.437  0.00  0.00           C
ATOM     35  C   LEU A   9      -1.867  11.314  18.574  0.00  0.00           C
ATOM     36  O   LEU A   9      -2.023  10.633  17.562  0.00  0.00           O
ATOM     37  N   PHE A  10      -0.671  11.757  18.968  0.00  0.00           N
ATOM     38  CA  PHE A  10       0.543  11.460  18.216  0.00  0.00           C
ATOM     39  C   PHE A  10       0.872   9.973  18.312  0.00  0.00           C
ATOM     40  O   PHE A  10       1.524   9.429  17.423  0.00  0.00           O
ATOM     41  N   PHE A  11       0.425   9.316  19.385  0.00  0.00           N
ATOM     42  CA  PHE A  11       0.682   7.894  19.576  0.00  0.00           C
ATOM     43  C   PHE A  11       2.076   7.629  20.137  0.00  0.00           C
ATOM     44  O   PHE A  11       2.323   6.561  20.692  0.00  0.00           O
ATOM     45  CB  PHE A   1       2.036  28.335  23.429  1.00 44.00           C
ATOM     46  CD1 PHE A   1      -0.006  29.645  22.789  1.00 44.00           C
ATOM     47  CD2 PHE A   1       1.551  30.643  24.286  1.00 44.00           C
ATOM     48  CE1 PHE A   1      -0.796  30.777  22.857  1.00 44.00           C
ATOM     49  CE2 PHE A   1       0.764  31.776  24.355  1.00 44.00           C
ATOM     50  CG  PHE A   1       1.178  29.565  23.502  1.00 44.00           C
ATOM     51  CZ  PHE A   1      -0.411  31.843  23.640  1.00 44.00           C
ATOM     52  CB  PHE A   2       5.335  24.827  24.236  1.00 44.00           C
ATOM     53  CD1 PHE A   2       7.284  23.849  22.996  1.00 44.00           C
ATOM     54  CD2 PHE A   2       6.600  22.808  25.023  1.00 44.00           C
ATOM     55  CE1 PHE A   2       8.290  22.911  22.854  1.00 44.00           C
ATOM     56  CE2 PHE A   2       7.603  21.869  24.884  1.00 44.00           C
ATOM     57  CG  PHE A   2       6.427  23.808  24.082  1.00 44.00           C
ATOM     58  CZ  PHE A   2       8.449  21.921  23.798  1.00 44.00           C
ATOM     59  CB  PHE A   3       2.081  20.525  21.578  1.00 44.00           C
ATOM     60  CD1 PHE A   3       0.242  22.086  22.268  1.00 44.00           C
ATOM     61  CD2 PHE A   3       0.188  21.181  20.068  1.00 44.00           C
ATOM     62  CE1 PHE A   3      -0.926  22.779  22.012  1.00 44.00           C
ATOM     63  CE2 PHE A   3      -0.980  21.871  19.809  1.00 44.00           C
ATOM     64  CG  PHE A   3       0.812  21.277  21.300  1.00 44.00           C
ATOM     65  CZ  PHE A   3      -1.537  22.671  20.782  1.00 44.00           C
ATOM     66  CB  PHE A   4       5.990  19.743  26.270  1.00 44.00           C
ATOM     67  CD1 PHE A   4       8.470  19.440  26.496  1.00 44.00           C
ATOM     68  CD2 PHE A   4       7.039  17.859  27.552  1.00 44.00           C
ATOM     69  CE1 PHE A   4       9.574  18.755  26.967  1.00 44.00           C
ATOM     70  CE2 PHE A   4       8.141  17.172  28.024  1.00 44.00           C
ATOM     71  CG  PHE A   4       7.189  18.999  26.782  1.00 44.00           C
ATOM     72  CZ  PHE A   4       9.410  17.621  27.731  1.00 44.00           C
ATOM     73  CB  LEU A   5       4.367  15.273  25.782  1.00 59.00           C
ATOM     74  CD1 LEU A   5       4.885  13.148  24.551  1.00 59.00           C
ATOM     75  CD2 LEU A   5       4.542  13.081  26.990  1.00 59.00           C
ATOM     76  CG  LEU A   5       4.109  13.767  25.704  1.00 59.00           C
ATOM     77  CB  LEU A   6       0.197  15.936  21.803  1.00 59.00           C
ATOM     78  CD1 LEU A   6      -1.228  17.408  23.252  1.00 59.00           C
ATOM     79  CD2 LEU A   6       1.067  18.112  22.700  1.00 59.00           C
ATOM     80  CG  LEU A   6      -0.156  17.378  22.174  1.00 59.00           C
ATOM     81  CB  PHE A   7       1.096  10.374  24.341  1.00 44.00           C
ATOM     82  CD1 PHE A   7       3.397  10.818  23.443  1.00 44.00           C
ATOM     83  CD2 PHE A   7       3.194   9.956  25.652  1.00 44.00           C
ATOM     84  CE1 PHE A   7       4.772  10.826  23.573  1.00 44.00           C
ATOM     85  CE2 PHE A   7       4.569   9.962  25.784  1.00 44.00           C
ATOM     86  CG  PHE A   7       2.591  10.382  24.481  1.00 44.00           C
ATOM     87  CZ  PHE A   7       5.359  10.398  24.743  1.00 44.00           C
ATOM     88  CB  PHE A   8      -4.013  12.749  23.722  1.00 44.00           C
ATOM     89  CD1 PHE A   8      -2.694  14.029  22.014  1.00 44.00           C
ATOM     90  CD2 PHE A   8      -4.437  15.160  23.173  1.00 44.00           C
ATOM     91  CE1 PHE A   8      -2.414  15.184  21.308  1.00 44.00           C
ATOM     92  CE2 PHE A   8      -4.160  16.316  22.470  1.00 44.00           C
ATOM     93  CG  PHE A   8      -3.708  14.004  22.956  1.00 44.00           C
ATOM     94  CZ  PHE A   8      -3.147  16.328  21.536  1.00 44.00           C
ATOM     95  CB  LEU A   9      -3.706  12.973  18.843  1.00 59.00           C
ATOM     96  CD1 LEU A   9      -5.118  14.106  17.104  1.00 59.00           C
ATOM     97  CD2 LEU A   9      -3.275  12.632  16.395  1.00 59.00           C
ATOM     98  CG  LEU A   9      -4.342  12.846  17.457  1.00 59.00           C
ATOM     99  CB  PHE A  10       1.714  12.298  18.723  1.00 44.00           C
ATOM    100  CD1 PHE A  10       1.090  14.619  19.445  1.00 44.00           C
ATOM    101  CD2 PHE A  10       1.897  14.305  17.229  1.00 44.00           C
ATOM    102  CE1 PHE A  10       0.952  15.972  19.204  1.00 44.00           C
ATOM    103  CE2 PHE A  10       1.759  15.658  16.984  1.00 44.00           C
ATOM    104  CG  PHE A  10       1.563  13.769  18.460  1.00 44.00           C
ATOM    105  CZ  PHE A  10       1.286  16.492  17.973  1.00 44.00           C
ATOM    106  CB  PHE A  11       0.504   7.142  18.251  1.00 44.00           C
ATOM    107  CD1 PHE A  11       0.419   5.029  19.602  1.00 44.00           C
ATOM    108  CD2 PHE A  11       0.910   4.865  17.279  1.00 44.00           C
ATOM    109  CE1 PHE A  11       0.520   3.656  19.720  1.00 44.00           C
ATOM    110  CE2 PHE A  11       1.012   3.492  17.394  1.00 44.00           C
ATOM    111  CG  PHE A  11       0.614   5.650  18.380  1.00 44.00           C
ATOM    112  CZ  PHE A  11       0.817   2.887  18.616  1.00 44.00           C
