# Supplementary material for: De Novo Design of Protein-Binding Peptides by Quantum Computing
Source: J Chem Theory Comput. 2025 Sep 29;21(19):9993–10005. doi: 10.1021/acs.jctc.5c00768 (PMC12529961; doi:10.1021/acs.jctc.5c00768)
Supplement: Supplementary file 1 [file ct5c00768_si_001.zip › Datafile/Structure_based_validation/3BFW/bad_guess/Results/3bfw_ranked_89.pdb]

REMARK Selection 'not deleted and not hydrogen'
ATOM      1  N   PHE A   1       1.266   5.739  18.423  0.00  0.00           N
ATOM      2  CA  PHE A   1       1.768   6.971  17.824  0.00  0.00           C
ATOM      3  C   PHE A   1       1.567   8.185  18.725  0.00  0.00           C
ATOM      4  O   PHE A   1       1.984   8.171  19.881  0.00  0.00           O
ATOM      5  N   PHE A   2       0.930   9.236  18.200  0.00  0.00           N
ATOM      6  CA  PHE A   2       0.685  10.448  18.973  0.00  0.00           C
ATOM      7  C   PHE A   2      -0.197  10.290  20.208  0.00  0.00           C
ATOM      8  O   PHE A   2      -0.171  11.140  21.095  0.00  0.00           O
ATOM      9  N   PHE A   3      -0.976   9.208  20.268  0.00  0.00           N
ATOM     10  CA  PHE A   3      -1.858   8.959  21.403  0.00  0.00           C
ATOM     11  C   PHE A   3      -1.145   8.274  22.565  0.00  0.00           C
ATOM     12  O   PHE A   3      -1.732   8.104  23.631  0.00  0.00           O
ATOM     13  N   PHE A   4       0.115   7.882  22.363  0.00  0.00           N
ATOM     14  CA  PHE A   4       0.888   7.218  23.406  0.00  0.00           C
ATOM     15  C   PHE A   4       2.148   8.024  23.704  0.00  0.00           C
ATOM     16  O   PHE A   4       2.410   8.352  24.860  0.00  0.00           O
ATOM     17  N   LEU A   5       2.928   8.344  22.669  0.00  0.00           N
ATOM     18  CA  LEU A   5       4.155   9.112  22.842  0.00  0.00           C
ATOM     19  C   LEU A   5       3.798  10.501  23.362  0.00  0.00           C
ATOM     20  O   LEU A   5       2.781  11.065  22.964  0.00  0.00           O
ATOM     21  N   LEU A   6       4.630  11.054  24.249  0.00  0.00           N
ATOM     22  CA  LEU A   6       4.383  12.377  24.810  0.00  0.00           C
ATOM     23  C   LEU A   6       4.547  13.478  23.767  0.00  0.00           C
ATOM     24  O   LEU A   6       5.340  13.333  22.839  0.00  0.00           O
ATOM     25  N   PHE A   7       3.802  14.576  23.915  0.00  0.00           N
ATOM     26  CA  PHE A   7       3.880  15.688  22.976  0.00  0.00           C
ATOM     27  C   PHE A   7       4.089  16.966  23.782  0.00  0.00           C
ATOM     28  O   PHE A   7       3.296  17.269  24.672  0.00  0.00           O
ATOM     29  N   PHE A   8       5.150  17.716  23.475  0.00  0.00           N
ATOM     30  CA  PHE A   8       5.443  18.957  24.183  0.00  0.00           C
ATOM     31  C   PHE A   8       4.725  20.133  23.529  0.00  0.00           C
ATOM     32  O   PHE A   8       5.088  20.540  22.427  0.00  0.00           O
ATOM     33  N   LEU A   9       3.709  20.680  24.201  0.00  0.00           N
ATOM     34  CA  LEU A   9       2.955  21.809  23.667  0.00  0.00           C
ATOM     35  C   LEU A   9       3.631  23.131  24.015  0.00  0.00           C
ATOM     36  O   LEU A   9       4.170  23.277  25.110  0.00  0.00           O
ATOM     37  N   PHE A  10       3.605  24.093  23.089  0.00  0.00           N
ATOM     38  CA  PHE A  10       4.221  25.395  23.318  0.00  0.00           C
ATOM     39  C   PHE A  10       3.303  26.571  22.998  0.00  0.00           C
ATOM     40  O   PHE A  10       2.463  26.471  22.106  0.00  0.00           O
ATOM     41  N   PHE A  11       3.459  27.682  23.721  0.00  0.00           N
ATOM     42  CA  PHE A  11       2.635  28.865  23.498  0.00  0.00           C
ATOM     43  C   PHE A  11       1.321  28.436  22.854  0.00  0.00           C
ATOM     44  O   PHE A  11       0.759  29.176  22.049  0.00  0.00           O
ATOM     45  CB  PHE A   1       1.087   7.214  16.470  1.00 44.00           C
ATOM     46  CD1 PHE A   1       2.906   8.874  15.989  1.00 44.00           C
ATOM     47  CD2 PHE A   1       0.895   9.004  14.723  1.00 44.00           C
ATOM     48  CE1 PHE A   1       3.414   9.954  15.292  1.00 44.00           C
ATOM     49  CE2 PHE A   1       1.400  10.084  14.025  1.00 44.00           C
ATOM     50  CG  PHE A   1       1.639   8.387  15.713  1.00 44.00           C
ATOM     51  CZ  PHE A   1       2.661  10.559  14.310  1.00 44.00           C
ATOM     52  CB  PHE A   2       0.052  11.515  18.048  1.00 44.00           C
ATOM     53  CD1 PHE A   2       0.904  11.498  15.688  1.00 44.00           C
ATOM     54  CD2 PHE A   2       1.896  13.010  17.236  1.00 44.00           C
ATOM     55  CE1 PHE A   2       1.748  11.960  14.697  1.00 44.00           C
ATOM     56  CE2 PHE A   2       2.741  13.473  16.246  1.00 44.00           C
ATOM     57  CG  PHE A   2       0.969  12.017  16.971  1.00 44.00           C
ATOM     58  CZ  PHE A   2       2.667  12.948  14.975  1.00 44.00           C
ATOM     59  CB  PHE A   3      -3.057   8.108  20.960  1.00 44.00           C
ATOM     60  CD1 PHE A   3      -3.949  10.198  19.896  1.00 44.00           C
ATOM     61  CD2 PHE A   3      -4.940   8.118  19.302  1.00 44.00           C
ATOM     62  CE1 PHE A   3      -4.817  10.854  19.044  1.00 44.00           C
ATOM     63  CE2 PHE A   3      -5.810   8.771  18.451  1.00 44.00           C
ATOM     64  CG  PHE A   3      -4.001   8.822  20.036  1.00 44.00           C
ATOM     65  CZ  PHE A   3      -5.748  10.141  18.322  1.00 44.00           C
ATOM     66  CB  PHE A   4       1.247   5.794  22.996  1.00 44.00           C
ATOM     67  CD1 PHE A   4       1.381   4.499  25.141  1.00 44.00           C
ATOM     68  CD2 PHE A   4       3.390   4.873  23.921  1.00 44.00           C
ATOM     69  CE1 PHE A   4       2.093   3.806  26.101  1.00 44.00           C
ATOM     70  CE2 PHE A   4       4.105   4.181  24.880  1.00 44.00           C
ATOM     71  CG  PHE A   4       2.021   5.042  24.039  1.00 44.00           C
ATOM     72  CZ  PHE A   4       3.456   3.647  25.971  1.00 44.00           C
ATOM     73  CB  LEU A   5       4.935   9.206  21.538  1.00 59.00           C
ATOM     74  CD1 LEU A   5       4.254  11.362  20.448  1.00 59.00           C
ATOM     75  CD2 LEU A   5       4.859   9.432  19.041  1.00 59.00           C
ATOM     76  CG  LEU A   5       4.209   9.844  20.352  1.00 59.00           C
ATOM     77  CB  LEU A   6       5.322  12.636  25.993  1.00 59.00           C
ATOM     78  CD1 LEU A   6       5.407  15.143  26.085  1.00 59.00           C
ATOM     79  CD2 LEU A   6       3.544  13.954  27.174  1.00 59.00           C
ATOM     80  CG  LEU A   6       5.024  13.877  26.837  1.00 59.00           C
ATOM     81  CB  PHE A   7       2.632  15.780  22.116  1.00 44.00           C
ATOM     82  CD1 PHE A   7       3.550  13.810  20.864  1.00 44.00           C
ATOM     83  CD2 PHE A   7       1.269  14.398  20.526  1.00 44.00           C
ATOM     84  CE1 PHE A   7       3.411  12.761  19.975  1.00 44.00           C
ATOM     85  CE2 PHE A   7       1.127  13.352  19.636  1.00 44.00           C
ATOM     86  CG  PHE A   7       2.481  14.642  21.150  1.00 44.00           C
ATOM     87  CZ  PHE A   7       2.200  12.532  19.360  1.00 44.00           C
ATOM     88  CB  PHE A   8       6.949  19.212  24.223  1.00 44.00           C
ATOM     89  CD1 PHE A   8       7.043  17.426  25.983  1.00 44.00           C
ATOM     90  CD2 PHE A   8       9.082  18.124  24.973  1.00 44.00           C
ATOM     91  CE1 PHE A   8       7.739  16.527  26.768  1.00 44.00           C
ATOM     92  CE2 PHE A   8       9.781  17.228  25.758  1.00 44.00           C
ATOM     93  CG  PHE A   8       7.706  18.236  25.077  1.00 44.00           C
ATOM     94  CZ  PHE A   8       9.109  16.428  26.656  1.00 44.00           C
ATOM     95  CB  LEU A   9       1.520  21.795  24.196  1.00 59.00           C
ATOM     96  CD1 LEU A   9       0.837  24.200  23.979  1.00 59.00           C
ATOM     97  CD2 LEU A   9       0.665  22.713  22.023  1.00 59.00           C
ATOM     98  CG  LEU A   9       0.546  22.774  23.537  1.00 59.00           C
ATOM     99  CB  PHE A  10       5.510  25.514  22.486  1.00 44.00           C
ATOM    100  CD1 PHE A  10       6.563  23.994  24.183  1.00 44.00           C
ATOM    101  CD2 PHE A  10       7.706  24.356  22.127  1.00 44.00           C
ATOM    102  CE1 PHE A  10       7.580  23.157  24.601  1.00 44.00           C
ATOM    103  CE2 PHE A  10       8.725  23.520  22.543  1.00 44.00           C
ATOM    104  CG  PHE A  10       6.615  24.605  22.941  1.00 44.00           C
ATOM    105  CZ  PHE A  10       8.661  22.920  23.781  1.00 44.00           C
ATOM    106  CB  PHE A  11       3.357  29.883  22.628  1.00 44.00           C
ATOM    107  CD1 PHE A  11       1.652  31.556  23.396  1.00 44.00           C
ATOM    108  CD2 PHE A  11       2.883  32.028  21.416  1.00 44.00           C
ATOM    109  CE1 PHE A  11       0.971  32.750  23.257  1.00 44.00           C
ATOM    110  CE2 PHE A  11       2.203  33.222  21.273  1.00 44.00           C
ATOM    111  CG  PHE A  11       2.616  31.180  22.476  1.00 44.00           C
ATOM    112  CZ  PHE A  11       1.245  33.583  22.196  1.00 44.00           C
