# Supplementary material for: De Novo Design of Protein-Binding Peptides by Quantum Computing
Source: J Chem Theory Comput. 2025 Sep 29;21(19):9993–10005. doi: 10.1021/acs.jctc.5c00768 (PMC12529961; doi:10.1021/acs.jctc.5c00768)
Supplement: Supplementary file 1 [file ct5c00768_si_001.zip › Datafile/Structure_based_validation/3BFW/bad_guess/Results/3bfw_ranked_88.pdb]

REMARK Selection 'not deleted and not hydrogen'
ATOM      1  N   PHE A   1      -1.697  26.268  25.884  0.00  0.00           N
ATOM      2  CA  PHE A   1      -0.849  26.762  24.805  0.00  0.00           C
ATOM      3  C   PHE A   1      -0.362  25.556  24.008  0.00  0.00           C
ATOM      4  O   PHE A   1      -1.069  24.555  23.914  0.00  0.00           O
ATOM      5  N   PHE A   2       0.841  25.647  23.436  0.00  0.00           N
ATOM      6  CA  PHE A   2       1.402  24.553  22.652  0.00  0.00           C
ATOM      7  C   PHE A   2       2.052  23.510  23.557  0.00  0.00           C
ATOM      8  O   PHE A   2       2.930  23.845  24.349  0.00  0.00           O
ATOM      9  N   PHE A   3       1.624  22.251  23.443  0.00  0.00           N
ATOM     10  CA  PHE A   3       2.177  21.176  24.259  0.00  0.00           C
ATOM     11  C   PHE A   3       3.477  20.692  23.625  0.00  0.00           C
ATOM     12  O   PHE A   3       3.485  20.298  22.461  0.00  0.00           O
ATOM     13  N   PHE A   4       4.575  20.721  24.385  0.00  0.00           N
ATOM     14  CA  PHE A   4       5.870  20.281  23.879  0.00  0.00           C
ATOM     15  C   PHE A   4       6.279  18.850  24.210  0.00  0.00           C
ATOM     16  O   PHE A   4       6.755  18.128  23.337  0.00  0.00           O
ATOM     17  N   LEU A   5       6.097  18.438  25.467  0.00  0.00           N
ATOM     18  CA  LEU A   5       6.454  17.089  25.892  0.00  0.00           C
ATOM     19  C   LEU A   5       5.204  16.239  25.690  0.00  0.00           C
ATOM     20  O   LEU A   5       4.328  16.217  26.552  0.00  0.00           O
ATOM     21  N   LEU A   6       5.118  15.540  24.555  0.00  0.00           N
ATOM     22  CA  LEU A   6       3.966  14.695  24.261  0.00  0.00           C
ATOM     23  C   LEU A   6       4.374  13.227  24.184  0.00  0.00           C
ATOM     24  O   LEU A   6       5.511  12.922  23.830  0.00  0.00           O
ATOM     25  N   PHE A   7       3.453  12.318  24.515  0.00  0.00           N
ATOM     26  CA  PHE A   7       3.738  10.888  24.477  0.00  0.00           C
ATOM     27  C   PHE A   7       3.717  10.277  23.079  0.00  0.00           C
ATOM     28  O   PHE A   7       2.672  10.258  22.432  0.00  0.00           O
ATOM     29  N   PHE A   8       4.864   9.780  22.613  0.00  0.00           N
ATOM     30  CA  PHE A   8       4.956   9.173  21.290  0.00  0.00           C
ATOM     31  C   PHE A   8       5.193   7.667  21.348  0.00  0.00           C
ATOM     32  O   PHE A   8       5.051   6.982  20.337  0.00  0.00           O
ATOM     33  N   LEU A   9       5.553   7.150  22.525  0.00  0.00           N
ATOM     34  CA  LEU A   9       5.805   5.724  22.692  0.00  0.00           C
ATOM     35  C   LEU A   9       4.506   4.943  22.514  0.00  0.00           C
ATOM     36  O   LEU A   9       3.429   5.469  22.788  0.00  0.00           O
ATOM     37  N   PHE A  10       4.603   3.692  22.058  0.00  0.00           N
ATOM     38  CA  PHE A  10       3.425   2.858  21.851  0.00  0.00           C
ATOM     39  C   PHE A  10       3.071   2.020  23.076  0.00  0.00           C
ATOM     40  O   PHE A  10       3.631   0.942  23.267  0.00  0.00           O
ATOM     41  N   PHE A  11       2.146   2.509  23.905  0.00  0.00           N
ATOM     42  CA  PHE A  11       1.734   1.790  25.105  0.00  0.00           C
ATOM     43  C   PHE A  11       0.255   1.415  25.138  0.00  0.00           C
ATOM     44  O   PHE A  11      -0.599   2.291  25.256  0.00  0.00           O
ATOM     45  CB  PHE A   1       0.317  27.574  25.339  1.00 44.00           C
ATOM     46  CD1 PHE A   1       0.830  29.252  23.545  1.00 44.00           C
ATOM     47  CD2 PHE A   1       2.420  27.534  23.971  1.00 44.00           C
ATOM     48  CE1 PHE A   1       1.648  29.764  22.556  1.00 44.00           C
ATOM     49  CE2 PHE A   1       3.239  28.043  22.982  1.00 44.00           C
ATOM     50  CG  PHE A   1       1.206  28.130  24.264  1.00 44.00           C
ATOM     51  CZ  PHE A   1       2.853  29.159  22.274  1.00 44.00           C
ATOM     52  CB  PHE A   2       2.420  25.083  21.642  1.00 44.00           C
ATOM     53  CD1 PHE A   2       4.746  25.001  22.580  1.00 44.00           C
ATOM     54  CD2 PHE A   2       3.613  27.093  22.554  1.00 44.00           C
ATOM     55  CE1 PHE A   2       5.846  25.604  23.159  1.00 44.00           C
ATOM     56  CE2 PHE A   2       4.711  27.699  23.133  1.00 44.00           C
ATOM     57  CG  PHE A   2       3.615  25.738  22.271  1.00 44.00           C
ATOM     58  CZ  PHE A   2       5.829  26.953  23.436  1.00 44.00           C
ATOM     59  CB  PHE A   3       1.186  20.029  24.404  1.00 44.00           C
ATOM     60  CD1 PHE A   3       1.259  19.889  21.900  1.00 44.00           C
ATOM     61  CD2 PHE A   3       0.039  18.227  23.089  1.00 44.00           C
ATOM     62  CE1 PHE A   3       0.922  19.281  20.705  1.00 44.00           C
ATOM     63  CE2 PHE A   3      -0.300  17.618  21.896  1.00 44.00           C
ATOM     64  CG  PHE A   3       0.820  19.370  23.106  1.00 44.00           C
ATOM     65  CZ  PHE A   3       0.142  18.146  20.703  1.00 44.00           C
ATOM     66  CB  PHE A   4       6.966  21.239  24.408  1.00 44.00           C
ATOM     67  CD1 PHE A   4       6.265  23.641  24.590  1.00 44.00           C
ATOM     68  CD2 PHE A   4       7.414  22.946  22.626  1.00 44.00           C
ATOM     69  CE1 PHE A   4       6.186  24.927  24.089  1.00 44.00           C
ATOM     70  CE2 PHE A   4       7.336  24.230  22.121  1.00 44.00           C
ATOM     71  CG  PHE A   4       6.879  22.635  23.863  1.00 44.00           C
ATOM     72  CZ  PHE A   4       6.721  25.222  22.854  1.00 44.00           C
ATOM     73  CB  LEU A   5       6.929  17.052  27.327  1.00 59.00           C
ATOM     74  CD1 LEU A   5       9.316  16.591  26.702  1.00 59.00           C
ATOM     75  CD2 LEU A   5       8.619  18.902  27.194  1.00 59.00           C
ATOM     76  CG  LEU A   5       8.391  17.443  27.557  1.00 59.00           C
ATOM     77  CB  LEU A   6       3.301  15.128  22.954  1.00 59.00           C
ATOM     78  CD1 LEU A   6       1.266  16.064  24.085  1.00 59.00           C
ATOM     79  CD2 LEU A   6       3.094  17.582  23.434  1.00 59.00           C
ATOM     80  CG  LEU A   6       2.344  16.318  23.043  1.00 59.00           C
ATOM     81  CB  PHE A   7       2.730  10.139  25.370  1.00 44.00           C
ATOM     82  CD1 PHE A   7       4.283   8.170  25.270  1.00 44.00           C
ATOM     83  CD2 PHE A   7       2.019   7.791  25.896  1.00 44.00           C
ATOM     84  CE1 PHE A   7       4.546   6.821  25.403  1.00 44.00           C
ATOM     85  CE2 PHE A   7       2.278   6.441  26.029  1.00 44.00           C
ATOM     86  CG  PHE A   7       3.015   8.672  25.514  1.00 44.00           C
ATOM     87  CZ  PHE A   7       3.544   5.955  25.782  1.00 44.00           C
ATOM     88  CB  PHE A   8       6.077   9.841  20.482  1.00 44.00           C
ATOM     89  CD1 PHE A   8       5.067   8.791  18.439  1.00 44.00           C
ATOM     90  CD2 PHE A   8       7.327   9.528  18.329  1.00 44.00           C
ATOM     91  CE1 PHE A   8       5.142   8.365  17.127  1.00 44.00           C
ATOM     92  CE2 PHE A   8       7.405   9.102  17.017  1.00 44.00           C
ATOM     93  CG  PHE A   8       6.159   9.377  19.056  1.00 44.00           C
ATOM     94  CZ  PHE A   8       6.311   8.520  16.415  1.00 44.00           C
ATOM     95  CB  LEU A   9       6.419   5.436  24.058  1.00 59.00           C
ATOM     96  CD1 LEU A   9       7.807   3.455  23.389  1.00 59.00           C
ATOM     97  CD2 LEU A   9       7.287   3.819  25.769  1.00 59.00           C
ATOM     98  CG  LEU A   9       6.751   3.972  24.355  1.00 59.00           C
ATOM     99  CB  PHE A  10       3.639   1.937  20.641  1.00 44.00           C
ATOM    100  CD1 PHE A  10       4.952   2.968  18.767  1.00 44.00           C
ATOM    101  CD2 PHE A  10       2.576   3.042  18.656  1.00 44.00           C
ATOM    102  CE1 PHE A  10       5.029   3.636  17.560  1.00 44.00           C
ATOM    103  CE2 PHE A  10       2.650   3.711  17.449  1.00 44.00           C
ATOM    104  CG  PHE A  10       3.724   2.664  19.330  1.00 44.00           C
ATOM    105  CZ  PHE A  10       3.879   4.008  16.901  1.00 44.00           C
ATOM    106  CB  PHE A  11       2.069   2.633  26.351  1.00 44.00           C
ATOM    107  CD1 PHE A  11       4.194   3.955  26.176  1.00 44.00           C
ATOM    108  CD2 PHE A  11       4.273   1.827  27.238  1.00 44.00           C
ATOM    109  CE1 PHE A  11       5.548   4.116  26.398  1.00 44.00           C
ATOM    110  CE2 PHE A  11       5.627   1.985  27.461  1.00 44.00           C
ATOM    111  CG  PHE A  11       3.540   2.808  26.592  1.00 44.00           C
ATOM    112  CZ  PHE A  11       6.266   3.131  27.040  1.00 44.00           C
