# Supplementary material for: De Novo Design of Protein-Binding Peptides by Quantum Computing
Source: J Chem Theory Comput. 2025 Sep 29;21(19):9993–10005. doi: 10.1021/acs.jctc.5c00768 (PMC12529961; doi:10.1021/acs.jctc.5c00768)
Supplement: Supplementary file 1 [file ct5c00768_si_001.zip › Datafile/Structure_based_validation/3BFW/bad_guess/Results/3bfw_ranked_63.pdb]

REMARK Selection 'not deleted and not hydrogen'
ATOM      1  N   PHE A   1       4.273  11.360  26.850  0.00  0.00           N
ATOM      2  CA  PHE A   1       5.142  12.335  26.202  0.00  0.00           C
ATOM      3  C   PHE A   1       4.538  13.735  26.252  0.00  0.00           C
ATOM      4  O   PHE A   1       3.683  14.007  27.092  0.00  0.00           O
ATOM      5  N   PHE A   2       4.978  14.622  25.356  0.00  0.00           N
ATOM      6  CA  PHE A   2       4.467  15.988  25.315  0.00  0.00           C
ATOM      7  C   PHE A   2       3.159  16.085  24.537  0.00  0.00           C
ATOM      8  O   PHE A   2       2.898  15.258  23.666  0.00  0.00           O
ATOM      9  N   PHE A   3       2.337  17.090  24.848  0.00  0.00           N
ATOM     10  CA  PHE A   3       1.060  17.276  24.166  0.00  0.00           C
ATOM     11  C   PHE A   3       1.273  18.084  22.890  0.00  0.00           C
ATOM     12  O   PHE A   3       2.329  18.687  22.713  0.00  0.00           O
ATOM     13  N   PHE A   4       0.276  18.098  22.003  0.00  0.00           N
ATOM     14  CA  PHE A   4       0.375  18.839  20.750  0.00  0.00           C
ATOM     15  C   PHE A   4       0.253  20.325  21.071  0.00  0.00           C
ATOM     16  O   PHE A   4       0.417  21.161  20.185  0.00  0.00           O
ATOM     17  N   LEU A   5      -0.033  20.656  22.332  0.00  0.00           N
ATOM     18  CA  LEU A   5      -0.171  22.048  22.747  0.00  0.00           C
ATOM     19  C   LEU A   5       1.021  22.494  23.588  0.00  0.00           C
ATOM     20  O   LEU A   5       0.903  23.431  24.374  0.00  0.00           O
ATOM     21  N   LEU A   6       2.166  21.827  23.426  0.00  0.00           N
ATOM     22  CA  LEU A   6       3.367  22.170  24.180  0.00  0.00           C
ATOM     23  C   LEU A   6       3.682  23.638  23.908  0.00  0.00           C
ATOM     24  O   LEU A   6       4.382  24.273  24.694  0.00  0.00           O
ATOM     25  N   PHE A   7       3.168  24.178  22.800  0.00  0.00           N
ATOM     26  CA  PHE A   7       3.406  25.573  22.445  0.00  0.00           C
ATOM     27  C   PHE A   7       2.163  26.169  21.794  0.00  0.00           C
ATOM     28  O   PHE A   7       2.208  26.570  20.633  0.00  0.00           O
ATOM     29  N   PHE A   8       1.054  26.230  22.536  0.00  0.00           N
ATOM     30  CA  PHE A   8      -0.190  26.782  22.011  0.00  0.00           C
ATOM     31  C   PHE A   8      -0.329  28.262  22.355  0.00  0.00           C
ATOM     32  O   PHE A   8      -1.368  28.861  22.084  0.00  0.00           O
ATOM     33  N   LEU A   9       0.711  28.852  22.948  0.00  0.00           N
ATOM     34  CA  LEU A   9       0.684  30.262  23.319  0.00  0.00           C
ATOM     35  C   LEU A   9       0.698  31.163  22.088  0.00  0.00           C
ATOM     36  O   LEU A   9       1.296  30.809  21.074  0.00  0.00           O
ATOM     37  N   PHE A  10       0.044  32.324  22.173  0.00  0.00           N
ATOM     38  CA  PHE A  10      -0.005  33.259  21.055  0.00  0.00           C
ATOM     39  C   PHE A  10       1.320  33.905  20.664  0.00  0.00           C
ATOM     40  O   PHE A  10       1.540  34.197  19.490  0.00  0.00           O
ATOM     41  N   PHE A  11       2.202  34.129  21.641  0.00  0.00           N
ATOM     42  CA  PHE A  11       3.500  34.742  21.377  0.00  0.00           C
ATOM     43  C   PHE A  11       4.298  35.008  22.649  0.00  0.00           C
ATOM     44  O   PHE A  11       5.456  34.609  22.744  0.00  0.00           O
ATOM     45  CB  PHE A   1       5.412  11.931  24.751  1.00 44.00           C
ATOM     46  CD1 PHE A   1       3.777  13.026  23.194  1.00 44.00           C
ATOM     47  CD2 PHE A   1       3.426  10.745  23.777  1.00 44.00           C
ATOM     48  CE1 PHE A   1       2.644  12.997  22.403  1.00 44.00           C
ATOM     49  CE2 PHE A   1       2.293  10.714  22.988  1.00 44.00           C
ATOM     50  CG  PHE A   1       4.181  11.900  23.892  1.00 44.00           C
ATOM     51  CZ  PHE A   1       1.902  11.841  22.299  1.00 44.00           C
ATOM     52  CB  PHE A   2       5.510  16.927  24.699  1.00 44.00           C
ATOM     53  CD1 PHE A   2       6.726  16.757  26.887  1.00 44.00           C
ATOM     54  CD2 PHE A   2       7.885  17.669  25.020  1.00 44.00           C
ATOM     55  CE1 PHE A   2       7.849  16.937  27.672  1.00 44.00           C
ATOM     56  CE2 PHE A   2       9.009  17.851  25.802  1.00 44.00           C
ATOM     57  CG  PHE A   2       6.730  17.123  25.552  1.00 44.00           C
ATOM     58  CZ  PHE A   2       8.991  17.484  27.129  1.00 44.00           C
ATOM     59  CB  PHE A   3       0.051  17.967  25.076  1.00 44.00           C
ATOM     60  CD1 PHE A   3      -1.722  17.215  23.467  1.00 44.00           C
ATOM     61  CD2 PHE A   3      -2.229  19.007  24.949  1.00 44.00           C
ATOM     62  CE1 PHE A   3      -2.989  17.306  22.924  1.00 44.00           C
ATOM     63  CE2 PHE A   3      -3.496  19.100  24.407  1.00 44.00           C
ATOM     64  CG  PHE A   3      -1.326  18.066  24.485  1.00 44.00           C
ATOM     65  CZ  PHE A   3      -3.877  18.249  23.393  1.00 44.00           C
ATOM     66  CB  PHE A   4      -0.692  18.404  19.760  1.00 44.00           C
ATOM     67  CD1 PHE A   4       0.326  18.755  17.494  1.00 44.00           C
ATOM     68  CD2 PHE A   4      -1.489  20.149  18.144  1.00 44.00           C
ATOM     69  CE1 PHE A   4       0.395  19.410  16.280  1.00 44.00           C
ATOM     70  CE2 PHE A   4      -1.422  20.807  16.931  1.00 44.00           C
ATOM     71  CG  PHE A   4      -0.616  19.117  18.441  1.00 44.00           C
ATOM     72  CZ  PHE A   4      -0.478  20.437  15.998  1.00 44.00           C
ATOM     73  CB  LEU A   5      -1.471  22.248  23.529  1.00 59.00           C
ATOM     74  CD1 LEU A   5      -2.585  23.559  21.703  1.00 59.00           C
ATOM     75  CD2 LEU A   5      -3.051  21.150  21.919  1.00 59.00           C
ATOM     76  CG  LEU A   5      -2.743  22.419  22.697  1.00 59.00           C
ATOM     77  CB  LEU A   6       4.537  21.279  23.803  1.00 59.00           C
ATOM     78  CD1 LEU A   6       6.725  20.202  24.396  1.00 59.00           C
ATOM     79  CD2 LEU A   6       6.452  22.632  24.695  1.00 59.00           C
ATOM     80  CG  LEU A   6       5.731  21.295  24.759  1.00 59.00           C
ATOM     81  CB  PHE A   7       4.608  25.698  21.512  1.00 44.00           C
ATOM     82  CD1 PHE A   7       6.462  24.077  21.990  1.00 44.00           C
ATOM     83  CD2 PHE A   7       6.599  26.258  22.932  1.00 44.00           C
ATOM     84  CE1 PHE A   7       7.665  23.745  22.584  1.00 44.00           C
ATOM     85  CE2 PHE A   7       7.801  25.928  23.528  1.00 44.00           C
ATOM     86  CG  PHE A   7       5.914  25.337  22.158  1.00 44.00           C
ATOM     87  CZ  PHE A   7       8.335  24.670  23.353  1.00 44.00           C
ATOM     88  CB  PHE A   8      -1.391  26.002  22.551  1.00 44.00           C
ATOM     89  CD1 PHE A   8      -0.558  26.666  24.823  1.00 44.00           C
ATOM     90  CD2 PHE A   8      -2.643  25.528  24.673  1.00 44.00           C
ATOM     91  CE1 PHE A   8      -0.689  26.725  26.197  1.00 44.00           C
ATOM     92  CE2 PHE A   8      -2.776  25.585  26.047  1.00 44.00           C
ATOM     93  CG  PHE A   8      -1.533  26.066  24.044  1.00 44.00           C
ATOM     94  CZ  PHE A   8      -1.798  26.184  26.810  1.00 44.00           C
ATOM     95  CB  LEU A   9       1.869  30.598  24.228  1.00 59.00           C
ATOM     96  CD1 LEU A   9       3.543  28.824  23.637  1.00 59.00           C
ATOM     97  CD2 LEU A   9       3.373  30.842  22.235  1.00 59.00           C
ATOM     98  CG  LEU A   9       3.261  30.318  23.658  1.00 59.00           C
ATOM     99  CB  PHE A  10      -1.023  34.378  21.379  1.00 44.00           C
ATOM    100  CD1 PHE A  10      -1.950  35.112  19.166  1.00 44.00           C
ATOM    101  CD2 PHE A  10      -0.578  36.634  20.375  1.00 44.00           C
ATOM    102  CE1 PHE A  10      -2.101  36.048  18.160  1.00 44.00           C
ATOM    103  CE2 PHE A  10      -0.726  37.571  19.371  1.00 44.00           C
ATOM    104  CG  PHE A  10      -1.186  35.394  20.285  1.00 44.00           C
ATOM    105  CZ  PHE A  10      -1.488  37.277  18.262  1.00 44.00           C
ATOM    106  CB  PHE A  11       3.313  36.055  20.602  1.00 44.00           C
ATOM    107  CD1 PHE A  11       5.759  35.941  20.056  1.00 44.00           C
ATOM    108  CD2 PHE A  11       4.654  38.039  19.854  1.00 44.00           C
ATOM    109  CE1 PHE A  11       6.944  36.527  19.651  1.00 44.00           C
ATOM    110  CE2 PHE A  11       5.837  38.627  19.450  1.00 44.00           C
ATOM    111  CG  PHE A  11       4.600  36.691  20.163  1.00 44.00           C
ATOM    112  CZ  PHE A  11       6.983  37.870  19.348  1.00 44.00           C
