# Supplementary material for: De Novo Design of Protein-Binding Peptides by Quantum Computing
Source: J Chem Theory Comput. 2025 Sep 29;21(19):9993–10005. doi: 10.1021/acs.jctc.5c00768 (PMC12529961; doi:10.1021/acs.jctc.5c00768)
Supplement: Supplementary file 1 [file ct5c00768_si_001.zip › Datafile/Structure_based_validation/3BFW/bad_guess/Results/3bfw_ranked_77.pdb]

REMARK Selection 'not deleted and not hydrogen'
ATOM      1  N   PHE A   1       0.694   4.949  21.381  0.00  0.00           N
ATOM      2  CA  PHE A   1       1.928   5.291  20.682  0.00  0.00           C
ATOM      3  C   PHE A   1       2.635   6.442  21.391  0.00  0.00           C
ATOM      4  O   PHE A   1       1.988   7.408  21.792  0.00  0.00           O
ATOM      5  N   PHE A   2       3.957   6.343  21.547  0.00  0.00           N
ATOM      6  CA  PHE A   2       4.731   7.387  22.211  0.00  0.00           C
ATOM      7  C   PHE A   2       5.073   8.528  21.259  0.00  0.00           C
ATOM      8  O   PHE A   2       5.201   9.672  21.690  0.00  0.00           O
ATOM      9  N   PHE A   3       5.221   8.223  19.967  0.00  0.00           N
ATOM     10  CA  PHE A   3       5.548   9.238  18.972  0.00  0.00           C
ATOM     11  C   PHE A   3       4.382  10.219  18.901  0.00  0.00           C
ATOM     12  O   PHE A   3       4.471  11.231  18.208  0.00  0.00           O
ATOM     13  N   PHE A   4       3.292   9.925  19.613  0.00  0.00           N
ATOM     14  CA  PHE A   4       2.120  10.793  19.616  0.00  0.00           C
ATOM     15  C   PHE A   4       2.022  11.615  20.898  0.00  0.00           C
ATOM     16  O   PHE A   4       1.011  12.273  21.131  0.00  0.00           O
ATOM     17  N   LEU A   5       3.067  11.578  21.728  0.00  0.00           N
ATOM     18  CA  LEU A   5       3.078  12.326  22.980  0.00  0.00           C
ATOM     19  C   LEU A   5       2.878  13.819  22.738  0.00  0.00           C
ATOM     20  O   LEU A   5       3.488  14.382  21.832  0.00  0.00           O
ATOM     21  N   LEU A   6       2.028  14.460  23.543  0.00  0.00           N
ATOM     22  CA  LEU A   6       1.763  15.887  23.399  0.00  0.00           C
ATOM     23  C   LEU A   6       2.671  16.731  24.288  0.00  0.00           C
ATOM     24  O   LEU A   6       2.182  17.514  25.099  0.00  0.00           O
ATOM     25  N   PHE A   7       3.989  16.576  24.138  0.00  0.00           N
ATOM     26  CA  PHE A   7       4.946  17.333  24.936  0.00  0.00           C
ATOM     27  C   PHE A   7       5.211  18.751  24.440  0.00  0.00           C
ATOM     28  O   PHE A   7       5.332  18.970  23.237  0.00  0.00           O
ATOM     29  N   PHE A   8       5.301  19.714  25.361  0.00  0.00           N
ATOM     30  CA  PHE A   8       5.552  21.104  24.997  0.00  0.00           C
ATOM     31  C   PHE A   8       4.524  21.700  24.041  0.00  0.00           C
ATOM     32  O   PHE A   8       4.892  22.402  23.101  0.00  0.00           O
ATOM     33  N   LEU A   9       3.239  21.425  24.276  0.00  0.00           N
ATOM     34  CA  LEU A   9       2.175  21.944  23.424  0.00  0.00           C
ATOM     35  C   LEU A   9       2.024  23.448  23.631  0.00  0.00           C
ATOM     36  O   LEU A   9       2.352  23.957  24.701  0.00  0.00           O
ATOM     37  N   PHE A  10       1.531  24.158  22.614  0.00  0.00           N
ATOM     38  CA  PHE A  10       1.345  25.602  22.706  0.00  0.00           C
ATOM     39  C   PHE A  10      -0.018  26.040  22.179  0.00  0.00           C
ATOM     40  O   PHE A  10      -0.712  25.254  21.539  0.00  0.00           O
ATOM     41  N   PHE A  11      -0.402  27.291  22.447  0.00  0.00           N
ATOM     42  CA  PHE A  11      -1.686  27.812  21.991  0.00  0.00           C
ATOM     43  C   PHE A  11      -2.604  26.646  21.640  0.00  0.00           C
ATOM     44  O   PHE A  11      -3.725  26.574  22.139  0.00  0.00           O
ATOM     45  CB  PHE A   1       1.643   5.657  19.227  1.00 44.00           C
ATOM     46  CD1 PHE A   1      -0.202   4.327  18.167  1.00 44.00           C
ATOM     47  CD2 PHE A   1       2.041   3.598  17.849  1.00 44.00           C
ATOM     48  CE1 PHE A   1      -0.654   3.267  17.405  1.00 44.00           C
ATOM     49  CE2 PHE A   1       1.591   2.537  17.087  1.00 44.00           C
ATOM     50  CG  PHE A   1       1.152   4.505  18.399  1.00 44.00           C
ATOM     51  CZ  PHE A   1       0.242   2.372  16.865  1.00 44.00           C
ATOM     52  CB  PHE A   2       6.015   6.801  22.807  1.00 44.00           C
ATOM     53  CD1 PHE A   2       4.554   5.837  24.604  1.00 44.00           C
ATOM     54  CD2 PHE A   2       6.779   5.020  24.400  1.00 44.00           C
ATOM     55  CE1 PHE A   2       4.336   4.979  25.665  1.00 44.00           C
ATOM     56  CE2 PHE A   2       6.565   4.162  25.461  1.00 44.00           C
ATOM     57  CG  PHE A   2       5.779   5.869  23.960  1.00 44.00           C
ATOM     58  CZ  PHE A   2       5.342   4.141  26.094  1.00 44.00           C
ATOM     59  CB  PHE A   3       5.824   8.617  17.614  1.00 44.00           C
ATOM     60  CD1 PHE A   3       7.471  10.154  16.508  1.00 44.00           C
ATOM     61  CD2 PHE A   3       5.270  10.025  15.613  1.00 44.00           C
ATOM     62  CE1 PHE A   3       7.812  11.076  15.536  1.00 44.00           C
ATOM     63  CE2 PHE A   3       5.607  10.947  14.641  1.00 44.00           C
ATOM     64  CG  PHE A   3       6.195   9.619  16.558  1.00 44.00           C
ATOM     65  CZ  PHE A   3       6.880  11.473  14.602  1.00 44.00           C
ATOM     66  CB  PHE A   4       0.845   9.964  19.430  1.00 44.00           C
ATOM     67  CD1 PHE A   4       1.099   7.997  17.892  1.00 44.00           C
ATOM     68  CD2 PHE A   4       0.253  10.032  16.993  1.00 44.00           C
ATOM     69  CE1 PHE A   4       0.993   7.404  16.649  1.00 44.00           C
ATOM     70  CE2 PHE A   4       0.148   9.442  15.748  1.00 44.00           C
ATOM     71  CG  PHE A   4       0.731   9.319  18.079  1.00 44.00           C
ATOM     72  CZ  PHE A   4       0.518   8.126  15.576  1.00 44.00           C
ATOM     73  CB  LEU A   5       4.389  12.088  23.734  1.00 59.00           C
ATOM     74  CD1 LEU A   5       5.676  12.008  25.887  1.00 59.00           C
ATOM     75  CD2 LEU A   5       4.364  14.019  25.335  1.00 59.00           C
ATOM     76  CG  LEU A   5       4.410  12.505  25.206  1.00 59.00           C
ATOM     77  CB  LEU A   6       0.295  16.189  23.720  1.00 59.00           C
ATOM     78  CD1 LEU A   6      -0.596  14.653  21.945  1.00 59.00           C
ATOM     79  CD2 LEU A   6      -2.124  16.236  23.054  1.00 59.00           C
ATOM     80  CG  LEU A   6      -0.698  16.039  22.565  1.00 59.00           C
ATOM     81  CB  PHE A   7       6.282  16.565  24.998  1.00 44.00           C
ATOM     82  CD1 PHE A   7       7.310  17.173  27.205  1.00 44.00           C
ATOM     83  CD2 PHE A   7       8.366  17.944  25.217  1.00 44.00           C
ATOM     84  CE1 PHE A   7       8.283  17.795  27.964  1.00 44.00           C
ATOM     85  CE2 PHE A   7       9.340  18.568  25.973  1.00 44.00           C
ATOM     86  CG  PHE A   7       7.339  17.241  25.822  1.00 44.00           C
ATOM     87  CZ  PHE A   7       9.299  18.493  27.348  1.00 44.00           C
ATOM     88  CB  PHE A   8       6.955  21.227  24.370  1.00 44.00           C
ATOM     89  CD1 PHE A   8       6.776  23.702  24.740  1.00 44.00           C
ATOM     90  CD2 PHE A   8       8.367  22.909  23.158  1.00 44.00           C
ATOM     91  CE1 PHE A   8       7.161  25.002  24.476  1.00 44.00           C
ATOM     92  CE2 PHE A   8       8.754  24.208  22.892  1.00 44.00           C
ATOM     93  CG  PHE A   8       7.373  22.640  24.083  1.00 44.00           C
ATOM     94  CZ  PHE A   8       8.150  25.256  23.552  1.00 44.00           C
ATOM     95  CB  LEU A   9       0.856  21.232  23.708  1.00 59.00           C
ATOM     96  CD1 LEU A   9       0.849  19.988  21.528  1.00 59.00           C
ATOM     97  CD2 LEU A   9       1.672  18.864  23.560  1.00 59.00           C
ATOM     98  CG  LEU A   9       0.663  19.872  23.034  1.00 59.00           C
ATOM     99  CB  PHE A  10       2.457  26.329  21.941  1.00 44.00           C
ATOM    100  CD1 PHE A  10       4.703  25.218  22.064  1.00 44.00           C
ATOM    101  CD2 PHE A  10       4.222  26.966  23.606  1.00 44.00           C
ATOM    102  CE1 PHE A  10       5.957  25.070  22.624  1.00 44.00           C
ATOM    103  CE2 PHE A  10       5.475  26.820  24.168  1.00 44.00           C
ATOM    104  CG  PHE A  10       3.820  26.168  22.549  1.00 44.00           C
ATOM    105  CZ  PHE A  10       6.344  25.870  23.676  1.00 44.00           C
ATOM    106  CB  PHE A  11      -1.509  28.738  20.795  1.00 44.00           C
ATOM    107  CD1 PHE A  11      -0.669  30.435  22.441  1.00 44.00           C
ATOM    108  CD2 PHE A  11      -0.290  30.826  20.124  1.00 44.00           C
ATOM    109  CE1 PHE A  11      -0.026  31.619  22.746  1.00 44.00           C
ATOM    110  CE2 PHE A  11       0.353  32.011  20.426  1.00 44.00           C
ATOM    111  CG  PHE A  11      -0.810  30.025  21.126  1.00 44.00           C
ATOM    112  CZ  PHE A  11       0.485  32.408  21.738  1.00 44.00           C
