# Supplementary material for: De Novo Design of Protein-Binding Peptides by Quantum Computing
Source: J Chem Theory Comput. 2025 Sep 29;21(19):9993–10005. doi: 10.1021/acs.jctc.5c00768 (PMC12529961; doi:10.1021/acs.jctc.5c00768)
Supplement: Supplementary file 1 [file ct5c00768_si_001.zip › Datafile/Structure_based_validation/3BFW/bad_guess/Results/3bfw_ranked_73.pdb]

REMARK Selection 'not deleted and not hydrogen'
ATOM      1  N   PHE A   1       4.551  14.653  20.903  0.00  0.00           N
ATOM      2  CA  PHE A   1       3.191  15.014  21.284  0.00  0.00           C
ATOM      3  C   PHE A   1       3.144  15.206  22.797  0.00  0.00           C
ATOM      4  O   PHE A   1       2.115  15.608  23.334  0.00  0.00           O
ATOM      5  N   PHE A   2       4.253  14.920  23.483  0.00  0.00           N
ATOM      6  CA  PHE A   2       4.317  15.068  24.933  0.00  0.00           C
ATOM      7  C   PHE A   2       4.662  16.523  25.236  0.00  0.00           C
ATOM      8  O   PHE A   2       4.429  16.992  26.348  0.00  0.00           O
ATOM      9  N   PHE A   3       5.214  17.238  24.253  0.00  0.00           N
ATOM     10  CA  PHE A   3       5.583  18.637  24.435  0.00  0.00           C
ATOM     11  C   PHE A   3       4.824  19.523  23.452  0.00  0.00           C
ATOM     12  O   PHE A   3       5.330  20.568  23.049  0.00  0.00           O
ATOM     13  N   PHE A   4       3.614  19.110  23.066  0.00  0.00           N
ATOM     14  CA  PHE A   4       2.804  19.881  22.130  0.00  0.00           C
ATOM     15  C   PHE A   4       2.071  21.064  22.754  0.00  0.00           C
ATOM     16  O   PHE A   4       1.428  20.913  23.791  0.00  0.00           O
ATOM     17  N   LEU A   5       2.165  22.240  22.127  0.00  0.00           N
ATOM     18  CA  LEU A   5       1.503  23.436  22.638  0.00  0.00           C
ATOM     19  C   LEU A   5       0.020  23.398  22.285  0.00  0.00           C
ATOM     20  O   LEU A   5      -0.332  23.332  21.109  0.00  0.00           O
ATOM     21  N   LEU A   6      -0.850  23.441  23.297  0.00  0.00           N
ATOM     22  CA  LEU A   6      -2.291  23.412  23.072  0.00  0.00           C
ATOM     23  C   LEU A   6      -2.782  24.496  22.119  0.00  0.00           C
ATOM     24  O   LEU A   6      -3.676  24.249  21.313  0.00  0.00           O
ATOM     25  N   PHE A   7      -2.202  25.696  22.208  0.00  0.00           N
ATOM     26  CA  PHE A   7      -2.595  26.804  21.345  0.00  0.00           C
ATOM     27  C   PHE A   7      -1.395  27.654  20.940  0.00  0.00           C
ATOM     28  O   PHE A   7      -0.344  27.575  21.573  0.00  0.00           O
ATOM     29  N   PHE A   8      -1.547  28.465  19.891  0.00  0.00           N
ATOM     30  CA  PHE A   8      -0.464  29.321  19.420  0.00  0.00           C
ATOM     31  C   PHE A   8      -0.100  30.431  20.401  0.00  0.00           C
ATOM     32  O   PHE A   8      -0.986  31.084  20.948  0.00  0.00           O
ATOM     33  N   LEU A   9       1.199  30.647  20.624  0.00  0.00           N
ATOM     34  CA  LEU A   9       1.657  31.684  21.543  0.00  0.00           C
ATOM     35  C   LEU A   9       1.781  32.960  20.717  0.00  0.00           C
ATOM     36  O   LEU A   9       2.888  33.445  20.495  0.00  0.00           O
ATOM     37  N   PHE A  10       0.650  33.504  20.261  0.00  0.00           N
ATOM     38  CA  PHE A  10       0.654  34.724  19.461  0.00  0.00           C
ATOM     39  C   PHE A  10       1.260  35.815  20.339  0.00  0.00           C
ATOM     40  O   PHE A  10       0.921  35.917  21.516  0.00  0.00           O
ATOM     41  N   PHE A  11       2.154  36.628  19.772  0.00  0.00           N
ATOM     42  CA  PHE A  11       2.795  37.704  20.520  0.00  0.00           C
ATOM     43  C   PHE A  11       3.091  38.924  19.653  0.00  0.00           C
ATOM     44  O   PHE A  11       2.655  38.984  18.506  0.00  0.00           O
ATOM     45  CB  PHE A   1       2.193  13.955  20.840  1.00 44.00           C
ATOM     46  CD1 PHE A   1       2.486  14.885  18.528  1.00 44.00           C
ATOM     47  CD2 PHE A   1       1.418  12.772  18.768  1.00 44.00           C
ATOM     48  CE1 PHE A   1       2.335  14.806  17.157  1.00 44.00           C
ATOM     49  CE2 PHE A   1       1.264  12.691  17.397  1.00 44.00           C
ATOM     50  CG  PHE A   1       2.028  13.869  19.350  1.00 44.00           C
ATOM     51  CZ  PHE A   1       1.724  13.709  16.591  1.00 44.00           C
ATOM     52  CB  PHE A   2       5.335  14.124  25.546  1.00 44.00           C
ATOM     53  CD1 PHE A   2       5.480  11.889  24.414  1.00 44.00           C
ATOM     54  CD2 PHE A   2       4.085  12.095  26.331  1.00 44.00           C
ATOM     55  CE1 PHE A   2       5.133  10.556  24.306  1.00 44.00           C
ATOM     56  CE2 PHE A   2       3.736  10.763  26.225  1.00 44.00           C
ATOM     57  CG  PHE A   2       4.958  12.675  25.428  1.00 44.00           C
ATOM     58  CZ  PHE A   2       4.261   9.992  25.211  1.00 44.00           C
ATOM     59  CB  PHE A   3       7.089  18.825  24.264  1.00 44.00           C
ATOM     60  CD1 PHE A   3       7.313  17.795  26.541  1.00 44.00           C
ATOM     61  CD2 PHE A   3       9.266  17.993  25.195  1.00 44.00           C
ATOM     62  CE1 PHE A   3       8.064  17.213  27.545  1.00 44.00           C
ATOM     63  CE2 PHE A   3      10.019  17.413  26.197  1.00 44.00           C
ATOM     64  CG  PHE A   3       7.906  18.193  25.355  1.00 44.00           C
ATOM     65  CZ  PHE A   3       9.418  17.022  27.373  1.00 44.00           C
ATOM     66  CB  PHE A   4       1.777  18.952  21.453  1.00 44.00           C
ATOM     67  CD1 PHE A   4       0.965  18.494  23.782  1.00 44.00           C
ATOM     68  CD2 PHE A   4      -0.260  17.578  21.959  1.00 44.00           C
ATOM     69  CE1 PHE A   4       0.073  17.920  24.668  1.00 44.00           C
ATOM     70  CE2 PHE A   4      -1.152  17.003  22.843  1.00 44.00           C
ATOM     71  CG  PHE A   4       0.809  18.328  22.416  1.00 44.00           C
ATOM     72  CZ  PHE A   4      -0.985  17.174  24.199  1.00 44.00           C
ATOM     73  CB  LEU A   5       2.153  24.698  22.081  1.00 59.00           C
ATOM     74  CD1 LEU A   5       4.422  24.145  23.001  1.00 59.00           C
ATOM     75  CD2 LEU A   5       3.993  26.404  22.116  1.00 59.00           C
ATOM     76  CG  LEU A   5       3.365  25.229  22.849  1.00 59.00           C
ATOM     77  CB  LEU A   6      -3.030  23.541  24.415  1.00 59.00           C
ATOM     78  CD1 LEU A   6      -3.538  25.982  24.704  1.00 59.00           C
ATOM     79  CD2 LEU A   6      -3.088  24.596  26.691  1.00 59.00           C
ATOM     80  CG  LEU A   6      -2.731  24.803  25.228  1.00 59.00           C
ATOM     81  CB  PHE A   7      -3.643  27.677  22.042  1.00 44.00           C
ATOM     82  CD1 PHE A   7      -1.908  27.999  23.825  1.00 44.00           C
ATOM     83  CD2 PHE A   7      -3.931  29.243  23.981  1.00 44.00           C
ATOM     84  CE1 PHE A   7      -1.456  28.590  24.990  1.00 44.00           C
ATOM     85  CE2 PHE A   7      -3.482  29.834  25.145  1.00 44.00           C
ATOM     86  CG  PHE A   7      -3.152  28.318  23.307  1.00 44.00           C
ATOM     87  CZ  PHE A   7      -2.242  29.507  25.650  1.00 44.00           C
ATOM     88  CB  PHE A   8      -0.841  29.940  18.064  1.00 44.00           C
ATOM     89  CD1 PHE A   8      -2.171  28.433  16.563  1.00 44.00           C
ATOM     90  CD2 PHE A   8       0.189  28.517  16.273  1.00 44.00           C
ATOM     91  CE1 PHE A   8      -2.265  27.516  15.533  1.00 44.00           C
ATOM     92  CE2 PHE A   8       0.099  27.599  15.244  1.00 44.00           C
ATOM     93  CG  PHE A   8      -0.942  28.943  16.946  1.00 44.00           C
ATOM     94  CZ  PHE A   8      -1.130  27.099  14.873  1.00 44.00           C
ATOM     95  CB  LEU A   9       2.967  31.318  22.205  1.00 59.00           C
ATOM     96  CD1 LEU A   9       1.923  30.949  24.457  1.00 59.00           C
ATOM     97  CD2 LEU A   9       2.345  29.017  22.988  1.00 59.00           C
ATOM     98  CG  LEU A   9       2.869  30.381  23.410  1.00 59.00           C
ATOM     99  CB  PHE A  10      -0.736  35.097  18.990  1.00 44.00           C
ATOM    100  CD1 PHE A  10      -0.393  36.285  16.807  1.00 44.00           C
ATOM    101  CD2 PHE A  10      -1.178  37.545  18.666  1.00 44.00           C
ATOM    102  CE1 PHE A  10      -0.424  37.422  16.023  1.00 44.00           C
ATOM    103  CE2 PHE A  10      -1.209  38.684  17.886  1.00 44.00           C
ATOM    104  CG  PHE A  10      -0.769  36.333  18.139  1.00 44.00           C
ATOM    105  CZ  PHE A  10      -0.832  38.622  16.562  1.00 44.00           C
ATOM    106  CB  PHE A  11       4.094  37.198  21.162  1.00 44.00           C
ATOM    107  CD1 PHE A  11       6.063  37.657  19.676  1.00 44.00           C
ATOM    108  CD2 PHE A  11       5.170  35.452  19.717  1.00 44.00           C
ATOM    109  CE1 PHE A  11       7.015  37.255  18.759  1.00 44.00           C
ATOM    110  CE2 PHE A  11       6.120  35.047  18.799  1.00 44.00           C
ATOM    111  CG  PHE A  11       5.128  36.761  20.165  1.00 44.00           C
ATOM    112  CZ  PHE A  11       7.044  35.949  18.320  1.00 44.00           C
