# Supplementary material for: De Novo Design of Protein-Binding Peptides by Quantum Computing
Source: J Chem Theory Comput. 2025 Sep 29;21(19):9993–10005. doi: 10.1021/acs.jctc.5c00768 (PMC12529961; doi:10.1021/acs.jctc.5c00768)
Supplement: Supplementary file 1 [file ct5c00768_si_001.zip › Datafile/Structure_based_validation/3BFW/bad_guess/Results/3bfw_ranked_67.pdb]

REMARK Selection 'not deleted and not hydrogen'
ATOM      1  N   PHE A   1      -2.764  31.353  26.772  0.00  0.00           N
ATOM      2  CA  PHE A   1      -2.262  31.942  25.536  0.00  0.00           C
ATOM      3  C   PHE A   1      -2.495  31.057  24.315  0.00  0.00           C
ATOM      4  O   PHE A   1      -3.601  31.025  23.781  0.00  0.00           O
ATOM      5  N   PHE A   2      -1.459  30.341  23.873  0.00  0.00           N
ATOM      6  CA  PHE A   2      -1.572  29.463  22.714  0.00  0.00           C
ATOM      7  C   PHE A   2      -1.005  28.114  23.144  0.00  0.00           C
ATOM      8  O   PHE A   2      -0.319  28.031  24.161  0.00  0.00           O
ATOM      9  N   PHE A   3      -1.287  27.059  22.376  0.00  0.00           N
ATOM     10  CA  PHE A   3      -0.795  25.724  22.695  0.00  0.00           C
ATOM     11  C   PHE A   3       0.725  25.709  22.818  0.00  0.00           C
ATOM     12  O   PHE A   3       1.269  24.976  23.641  0.00  0.00           O
ATOM     13  N   PHE A   4       1.411  26.516  22.005  0.00  0.00           N
ATOM     14  CA  PHE A   4       2.868  26.581  22.039  0.00  0.00           C
ATOM     15  C   PHE A   4       3.603  25.247  21.949  0.00  0.00           C
ATOM     16  O   PHE A   4       3.257  24.409  21.119  0.00  0.00           O
ATOM     17  N   LEU A   5       4.614  25.048  22.797  0.00  0.00           N
ATOM     18  CA  LEU A   5       5.384  23.809  22.797  0.00  0.00           C
ATOM     19  C   LEU A   5       4.761  22.749  23.699  0.00  0.00           C
ATOM     20  O   LEU A   5       4.674  22.945  24.909  0.00  0.00           O
ATOM     21  N   LEU A   6       4.329  21.628  23.116  0.00  0.00           N
ATOM     22  CA  LEU A   6       3.717  20.550  23.885  0.00  0.00           C
ATOM     23  C   LEU A   6       4.539  19.306  23.564  0.00  0.00           C
ATOM     24  O   LEU A   6       5.169  19.240  22.510  0.00  0.00           O
ATOM     25  N   PHE A   7       4.536  18.322  24.466  0.00  0.00           N
ATOM     26  CA  PHE A   7       5.288  17.089  24.260  0.00  0.00           C
ATOM     27  C   PHE A   7       4.343  16.007  23.746  0.00  0.00           C
ATOM     28  O   PHE A   7       4.539  15.489  22.649  0.00  0.00           O
ATOM     29  N   PHE A   8       3.321  15.665  24.534  0.00  0.00           N
ATOM     30  CA  PHE A   8       2.358  14.643  24.140  0.00  0.00           C
ATOM     31  C   PHE A   8       3.084  13.357  23.760  0.00  0.00           C
ATOM     32  O   PHE A   8       2.746  12.732  22.756  0.00  0.00           O
ATOM     33  N   LEU A   9       4.080  12.959  24.556  0.00  0.00           N
ATOM     34  CA  LEU A   9       4.840  11.744  24.285  0.00  0.00           C
ATOM     35  C   LEU A   9       3.957  10.506  24.155  0.00  0.00           C
ATOM     36  O   LEU A   9       2.993  10.357  24.902  0.00  0.00           O
ATOM     37  N   PHE A  10       4.282   9.621  23.210  0.00  0.00           N
ATOM     38  CA  PHE A  10       3.506   8.403  23.000  0.00  0.00           C
ATOM     39  C   PHE A  10       4.290   7.106  23.175  0.00  0.00           C
ATOM     40  O   PHE A  10       5.413   6.995  22.689  0.00  0.00           O
ATOM     41  N   PHE A  11       3.702   6.127  23.867  0.00  0.00           N
ATOM     42  CA  PHE A  11       4.362   4.846  24.094  0.00  0.00           C
ATOM     43  C   PHE A  11       3.355   3.770  24.488  0.00  0.00           C
ATOM     44  O   PHE A  11       3.741   2.633  24.751  0.00  0.00           O
ATOM     45  CB  PHE A   1      -0.762  32.245  25.672  1.00 44.00           C
ATOM     46  CD1 PHE A   1      -0.342  34.231  24.196  1.00 44.00           C
ATOM     47  CD2 PHE A   1       0.600  32.138  23.568  1.00 44.00           C
ATOM     48  CE1 PHE A   1       0.215  34.818  23.076  1.00 44.00           C
ATOM     49  CE2 PHE A   1       1.157  32.722  22.447  1.00 44.00           C
ATOM     50  CG  PHE A   1      -0.157  32.883  24.455  1.00 44.00           C
ATOM     51  CZ  PHE A   1       0.965  34.064  22.201  1.00 44.00           C
ATOM     52  CB  PHE A   2      -0.842  30.016  21.510  1.00 44.00           C
ATOM     53  CD1 PHE A   2      -2.143  28.368  20.136  1.00 44.00           C
ATOM     54  CD2 PHE A   2      -0.157  29.294  19.207  1.00 44.00           C
ATOM     55  CE1 PHE A   2      -2.335  27.627  18.986  1.00 44.00           C
ATOM     56  CE2 PHE A   2      -0.346  28.553  18.056  1.00 44.00           C
ATOM     57  CG  PHE A   2      -1.051  29.210  20.260  1.00 44.00           C
ATOM     58  CZ  PHE A   2      -1.437  27.719  17.946  1.00 44.00           C
ATOM     59  CB  PHE A   3      -1.246  24.719  21.633  1.00 44.00           C
ATOM     60  CD1 PHE A   3      -1.463  22.528  22.836  1.00 44.00           C
ATOM     61  CD2 PHE A   3       0.272  22.764  21.225  1.00 44.00           C
ATOM     62  CE1 PHE A   3      -1.056  21.231  23.085  1.00 44.00           C
ATOM     63  CE2 PHE A   3       0.682  21.468  21.472  1.00 44.00           C
ATOM     64  CG  PHE A   3      -0.803  23.311  21.903  1.00 44.00           C
ATOM     65  CZ  PHE A   3       0.017  20.701  22.403  1.00 44.00           C
ATOM     66  CB  PHE A   4       3.309  27.300  23.336  1.00 44.00           C
ATOM     67  CD1 PHE A   4       1.799  29.165  24.069  1.00 44.00           C
ATOM     68  CD2 PHE A   4       3.717  29.710  22.772  1.00 44.00           C
ATOM     69  CE1 PHE A   4       1.454  30.502  24.121  1.00 44.00           C
ATOM     70  CE2 PHE A   4       3.375  31.047  22.821  1.00 44.00           C
ATOM     71  CG  PHE A   4       2.934  28.753  23.392  1.00 44.00           C
ATOM     72  CZ  PHE A   4       2.242  31.444  23.497  1.00 44.00           C
ATOM     73  CB  LEU A   5       6.828  24.082  23.234  1.00 59.00           C
ATOM     74  CD1 LEU A   5       9.260  23.461  23.220  1.00 59.00           C
ATOM     75  CD2 LEU A   5       7.582  21.764  23.830  1.00 59.00           C
ATOM     76  CG  LEU A   5       7.844  22.974  22.948  1.00 59.00           C
ATOM     77  CB  LEU A   6       2.257  20.363  23.547  1.00 59.00           C
ATOM     78  CD1 LEU A   6       1.643  22.714  24.174  1.00 59.00           C
ATOM     79  CD2 LEU A   6      -0.141  21.058  23.794  1.00 59.00           C
ATOM     80  CG  LEU A   6       1.274  21.246  24.318  1.00 59.00           C
ATOM     81  CB  PHE A   7       5.972  16.642  25.545  1.00 44.00           C
ATOM     82  CD1 PHE A   7       7.620  18.485  25.114  1.00 44.00           C
ATOM     83  CD2 PHE A   7       7.590  17.479  27.270  1.00 44.00           C
ATOM     84  CE1 PHE A   7       8.641  19.323  25.519  1.00 44.00           C
ATOM     85  CE2 PHE A   7       8.612  18.314  27.678  1.00 44.00           C
ATOM     86  CG  PHE A   7       7.082  17.552  25.985  1.00 44.00           C
ATOM     87  CZ  PHE A   7       9.137  19.238  26.801  1.00 44.00           C
ATOM     88  CB  PHE A   8       1.494  15.130  22.980  1.00 44.00           C
ATOM     89  CD1 PHE A   8      -0.068  13.241  23.517  1.00 44.00           C
ATOM     90  CD2 PHE A   8      -0.200  14.236  21.359  1.00 44.00           C
ATOM     91  CE1 PHE A   8      -1.086  12.370  23.177  1.00 44.00           C
ATOM     92  CE2 PHE A   8      -1.217  13.366  21.017  1.00 44.00           C
ATOM     93  CG  PHE A   8       0.388  14.184  22.611  1.00 44.00           C
ATOM     94  CZ  PHE A   8      -1.661  12.433  21.927  1.00 44.00           C
ATOM     95  CB  LEU A   9       5.881  11.519  25.392  1.00 59.00           C
ATOM     96  CD1 LEU A   9       4.891  12.760  27.336  1.00 59.00           C
ATOM     97  CD2 LEU A   9       4.138  10.464  26.856  1.00 59.00           C
ATOM     98  CG  LEU A   9       5.335  11.401  26.816  1.00 59.00           C
ATOM     99  CB  PHE A  10       2.886   8.428  21.587  1.00 44.00           C
ATOM    100  CD1 PHE A  10       4.375   7.250  19.947  1.00 44.00           C
ATOM    101  CD2 PHE A  10       4.403   9.629  19.990  1.00 44.00           C
ATOM    102  CE1 PHE A  10       5.315   7.258  18.934  1.00 44.00           C
ATOM    103  CE2 PHE A  10       5.344   9.640  18.979  1.00 44.00           C
ATOM    104  CG  PHE A  10       3.909   8.436  20.488  1.00 44.00           C
ATOM    105  CZ  PHE A  10       5.800   8.453  18.450  1.00 44.00           C
ATOM    106  CB  PHE A  11       5.438   4.981  25.174  1.00 44.00           C
ATOM    107  CD1 PHE A  11       7.185   3.277  24.591  1.00 44.00           C
ATOM    108  CD2 PHE A  11       5.893   2.941  26.561  1.00 44.00           C
ATOM    109  CE1 PHE A  11       7.874   2.106  24.843  1.00 44.00           C
ATOM    110  CE2 PHE A  11       6.579   1.769  26.814  1.00 44.00           C
ATOM    111  CG  PHE A  11       6.185   3.708  25.447  1.00 44.00           C
ATOM    112  CZ  PHE A  11       7.571   1.351  25.954  1.00 44.00           C
