# Supplementary material for: De Novo Design of Protein-Binding Peptides by Quantum Computing
Source: J Chem Theory Comput. 2025 Sep 29;21(19):9993–10005. doi: 10.1021/acs.jctc.5c00768 (PMC12529961; doi:10.1021/acs.jctc.5c00768)
Supplement: Supplementary file 1 [file ct5c00768_si_001.zip › Datafile/Structure_based_validation/3BFW/bad_guess/Results/3bfw_ranked_98.pdb]

REMARK Selection 'not deleted and not hydrogen'
ATOM      1  N   PHE A   1       1.428  26.718  22.270  0.00  0.00           N
ATOM      2  CA  PHE A   1       2.871  26.895  22.379  0.00  0.00           C
ATOM      3  C   PHE A   1       3.550  25.530  22.333  0.00  0.00           C
ATOM      4  O   PHE A   1       3.527  24.866  21.299  0.00  0.00           O
ATOM      5  N   PHE A   2       4.154  25.110  23.448  0.00  0.00           N
ATOM      6  CA  PHE A   2       4.833  23.820  23.513  0.00  0.00           C
ATOM      7  C   PHE A   2       3.866  22.673  23.787  0.00  0.00           C
ATOM      8  O   PHE A   2       2.983  22.800  24.632  0.00  0.00           O
ATOM      9  N   PHE A   3       4.030  21.553  23.078  0.00  0.00           N
ATOM     10  CA  PHE A   3       3.162  20.395  23.260  0.00  0.00           C
ATOM     11  C   PHE A   3       3.968  19.101  23.267  0.00  0.00           C
ATOM     12  O   PHE A   3       4.763  18.866  22.359  0.00  0.00           O
ATOM     13  N   PHE A   4       3.768  18.261  24.286  0.00  0.00           N
ATOM     14  CA  PHE A   4       4.486  16.996  24.390  0.00  0.00           C
ATOM     15  C   PHE A   4       3.519  15.857  24.081  0.00  0.00           C
ATOM     16  O   PHE A   4       2.420  15.816  24.629  0.00  0.00           O
ATOM     17  N   LEU A   5       3.923  14.934  23.204  0.00  0.00           N
ATOM     18  CA  LEU A   5       3.077  13.804  22.837  0.00  0.00           C
ATOM     19  C   LEU A   5       3.762  12.516  23.285  0.00  0.00           C
ATOM     20  O   LEU A   5       4.895  12.252  22.888  0.00  0.00           O
ATOM     21  N   LEU A   6       3.081  11.717  24.109  0.00  0.00           N
ATOM     22  CA  LEU A   6       3.641  10.463  24.598  0.00  0.00           C
ATOM     23  C   LEU A   6       2.828   9.319  24.000  0.00  0.00           C
ATOM     24  O   LEU A   6       2.811   8.221  24.553  0.00  0.00           O
ATOM     25  N   PHE A   7       2.156   9.570  22.875  0.00  0.00           N
ATOM     26  CA  PHE A   7       1.348   8.549  22.219  0.00  0.00           C
ATOM     27  C   PHE A   7       2.261   7.598  21.452  0.00  0.00           C
ATOM     28  O   PHE A   7       2.077   7.401  20.253  0.00  0.00           O
ATOM     29  N   PHE A   8       3.243   7.008  22.139  0.00  0.00           N
ATOM     30  CA  PHE A   8       4.174   6.082  21.503  0.00  0.00           C
ATOM     31  C   PHE A   8       3.476   4.741  21.297  0.00  0.00           C
ATOM     32  O   PHE A   8       2.394   4.521  21.837  0.00  0.00           O
ATOM     33  N   LEU A   9       4.091   3.846  20.520  0.00  0.00           N
ATOM     34  CA  LEU A   9       3.512   2.533  20.256  0.00  0.00           C
ATOM     35  C   LEU A   9       3.508   1.659  21.506  0.00  0.00           C
ATOM     36  O   LEU A   9       2.550   0.926  21.742  0.00  0.00           O
ATOM     37  N   PHE A  10       4.574   1.732  22.307  0.00  0.00           N
ATOM     38  CA  PHE A  10       4.673   0.939  23.527  0.00  0.00           C
ATOM     39  C   PHE A  10       3.544   1.250  24.504  0.00  0.00           C
ATOM     40  O   PHE A  10       3.037   0.348  25.167  0.00  0.00           O
ATOM     41  N   PHE A  11       3.148   2.522  24.594  0.00  0.00           N
ATOM     42  CA  PHE A  11       2.076   2.930  25.496  0.00  0.00           C
ATOM     43  C   PHE A  11       0.780   3.184  24.733  0.00  0.00           C
ATOM     44  O   PHE A  11       0.126   4.201  24.952  0.00  0.00           O
ATOM     45  CB  PHE A   1       3.238  27.636  23.658  1.00 44.00           C
ATOM     46  CD1 PHE A   1       1.598  29.413  24.329  1.00 44.00           C
ATOM     47  CD2 PHE A   1       3.507  30.058  23.063  1.00 44.00           C
ATOM     48  CE1 PHE A   1       1.169  30.726  24.352  1.00 44.00           C
ATOM     49  CE2 PHE A   1       3.080  31.372  23.084  1.00 44.00           C
ATOM     50  CG  PHE A   1       2.771  29.063  23.683  1.00 44.00           C
ATOM     51  CZ  PHE A   1       1.910  31.707  23.729  1.00 44.00           C
ATOM     52  CB  PHE A   2       5.923  23.849  24.591  1.00 44.00           C
ATOM     53  CD1 PHE A   2       6.852  21.771  23.537  1.00 44.00           C
ATOM     54  CD2 PHE A   2       7.480  22.278  25.775  1.00 44.00           C
ATOM     55  CE1 PHE A   2       7.630  20.629  23.578  1.00 44.00           C
ATOM     56  CE2 PHE A   2       8.257  21.137  25.820  1.00 44.00           C
ATOM     57  CG  PHE A   2       6.767  22.608  24.636  1.00 44.00           C
ATOM     58  CZ  PHE A   2       8.332  20.312  24.719  1.00 44.00           C
ATOM     59  CB  PHE A   3       2.096  20.346  22.164  1.00 44.00           C
ATOM     60  CD1 PHE A   3       0.961  22.207  23.406  1.00 44.00           C
ATOM     61  CD2 PHE A   3       0.258  21.741  21.181  1.00 44.00           C
ATOM     62  CE1 PHE A   3       0.030  23.225  23.487  1.00 44.00           C
ATOM     63  CE2 PHE A   3      -0.674  22.758  21.259  1.00 44.00           C
ATOM     64  CG  PHE A   3       1.085  21.452  22.252  1.00 44.00           C
ATOM     65  CZ  PHE A   3      -0.788  23.501  22.414  1.00 44.00           C
ATOM     66  CB  PHE A   4       5.103  16.824  25.770  1.00 44.00           C
ATOM     67  CD1 PHE A   4       5.955  18.951  26.793  1.00 44.00           C
ATOM     68  CD2 PHE A   4       7.493  17.571  25.613  1.00 44.00           C
ATOM     69  CE1 PHE A   4       6.968  19.850  27.063  1.00 44.00           C
ATOM     70  CE2 PHE A   4       8.509  18.468  25.881  1.00 44.00           C
ATOM     71  CG  PHE A   4       6.205  17.801  26.063  1.00 44.00           C
ATOM     72  CZ  PHE A   4       8.246  19.609  26.608  1.00 44.00           C
ATOM     73  CB  LEU A   5       2.804  13.781  21.341  1.00 59.00           C
ATOM     74  CD1 LEU A   5       1.912  14.882  19.269  1.00 59.00           C
ATOM     75  CD2 LEU A   5       0.581  14.946  21.342  1.00 59.00           C
ATOM     76  CG  LEU A   5       1.997  14.957  20.786  1.00 59.00           C
ATOM     77  CB  LEU A   6       3.633  10.404  26.116  1.00 59.00           C
ATOM     78  CD1 LEU A   6       6.125  10.627  26.313  1.00 59.00           C
ATOM     79  CD2 LEU A   6       4.708  12.625  26.574  1.00 59.00           C
ATOM     80  CG  LEU A   6       4.782  11.126  26.823  1.00 59.00           C
ATOM     81  CB  PHE A   7       0.321   9.179  21.286  1.00 44.00           C
ATOM     82  CD1 PHE A   7      -0.638  11.344  22.115  1.00 44.00           C
ATOM     83  CD2 PHE A   7      -1.838   9.336  22.553  1.00 44.00           C
ATOM     84  CE1 PHE A   7      -1.614  12.070  22.771  1.00 44.00           C
ATOM     85  CE2 PHE A   7      -2.815  10.059  23.211  1.00 44.00           C
ATOM     86  CG  PHE A   7      -0.738   9.968  22.000  1.00 44.00           C
ATOM     87  CZ  PHE A   7      -2.702  11.428  23.320  1.00 44.00           C
ATOM     88  CB  PHE A   8       5.437   5.912  22.336  1.00 44.00           C
ATOM     89  CD1 PHE A   8       6.493   4.905  20.295  1.00 44.00           C
ATOM     90  CD2 PHE A   8       7.488   4.469  22.412  1.00 44.00           C
ATOM     91  CE1 PHE A   8       7.465   4.139  19.681  1.00 44.00           C
ATOM     92  CE2 PHE A   8       8.460   3.702  21.801  1.00 44.00           C
ATOM     93  CG  PHE A   8       6.492   5.079  21.669  1.00 44.00           C
ATOM     94  CZ  PHE A   8       8.449   3.537  20.433  1.00 44.00           C
ATOM     95  CB  LEU A   9       4.275   1.831  19.129  1.00 59.00           C
ATOM     96  CD1 LEU A   9       2.405   2.057  17.470  1.00 59.00           C
ATOM     97  CD2 LEU A   9       4.251   3.689  17.443  1.00 59.00           C
ATOM     98  CG  LEU A   9       3.898   2.233  17.702  1.00 59.00           C
ATOM     99  CB  PHE A  10       6.028   1.175  24.205  1.00 44.00           C
ATOM    100  CD1 PHE A  10       5.863   2.989  25.930  1.00 44.00           C
ATOM    101  CD2 PHE A  10       6.814   3.525  23.815  1.00 44.00           C
ATOM    102  CE1 PHE A  10       6.057   4.292  26.347  1.00 44.00           C
ATOM    103  CE2 PHE A  10       7.008   4.829  24.229  1.00 44.00           C
ATOM    104  CG  PHE A  10       6.238   2.590  24.658  1.00 44.00           C
ATOM    105  CZ  PHE A  10       6.630   5.212  25.497  1.00 44.00           C
ATOM    106  CB  PHE A  11       2.480   4.182  26.277  1.00 44.00           C
ATOM    107  CD1 PHE A  11       1.275   4.017  28.472  1.00 44.00           C
ATOM    108  CD2 PHE A  11       0.624   5.728  26.952  1.00 44.00           C
ATOM    109  CE1 PHE A  11       0.317   4.449  29.369  1.00 44.00           C
ATOM    110  CE2 PHE A  11      -0.336   6.162  27.846  1.00 44.00           C
ATOM    111  CG  PHE A  11       1.439   4.651  27.252  1.00 44.00           C
ATOM    112  CZ  PHE A  11      -0.489   5.522  29.056  1.00 44.00           C
