# Supplementary material for: De Novo Design of Protein-Binding Peptides by Quantum Computing
Source: J Chem Theory Comput. 2025 Sep 29;21(19):9993–10005. doi: 10.1021/acs.jctc.5c00768 (PMC12529961; doi:10.1021/acs.jctc.5c00768)
Supplement: Supplementary file 1 [file ct5c00768_si_001.zip › Datafile/Structure_based_validation/3BFW/bad_guess/Results/3bfw_ranked_99.pdb]

REMARK Selection 'not deleted and not hydrogen'
ATOM      1  N   PHE A   1      -0.421   4.493  25.995  0.00  0.00           N
ATOM      2  CA  PHE A   1       0.110   5.251  27.122  0.00  0.00           C
ATOM      3  C   PHE A   1       0.481   6.659  26.667  0.00  0.00           C
ATOM      4  O   PHE A   1      -0.317   7.583  26.811  0.00  0.00           O
ATOM      5  N   PHE A   2       1.687   6.826  26.118  0.00  0.00           N
ATOM      6  CA  PHE A   2       2.142   8.129  25.649  0.00  0.00           C
ATOM      7  C   PHE A   2       1.435   8.462  24.339  0.00  0.00           C
ATOM      8  O   PHE A   2       1.248   7.584  23.500  0.00  0.00           O
ATOM      9  N   PHE A   3       1.043   9.726  24.161  0.00  0.00           N
ATOM     10  CA  PHE A   3       0.358  10.153  22.946  0.00  0.00           C
ATOM     11  C   PHE A   3       1.345  10.490  21.832  0.00  0.00           C
ATOM     12  O   PHE A   3       2.489  10.843  22.110  0.00  0.00           O
ATOM     13  N   PHE A   4       0.908  10.383  20.575  0.00  0.00           N
ATOM     14  CA  PHE A   4       1.768  10.681  19.436  0.00  0.00           C
ATOM     15  C   PHE A   4       2.405  12.045  19.681  0.00  0.00           C
ATOM     16  O   PHE A   4       3.600  12.217  19.448  0.00  0.00           O
ATOM     17  N   LEU A   5       1.614  13.013  20.150  0.00  0.00           N
ATOM     18  CA  LEU A   5       2.121  14.354  20.419  0.00  0.00           C
ATOM     19  C   LEU A   5       1.982  14.524  21.929  0.00  0.00           C
ATOM     20  O   LEU A   5       0.868  14.511  22.449  0.00  0.00           O
ATOM     21  N   LEU A   6       3.106  14.682  22.632  0.00  0.00           N
ATOM     22  CA  LEU A   6       3.086  14.853  24.080  0.00  0.00           C
ATOM     23  C   LEU A   6       3.411  16.257  24.581  0.00  0.00           C
ATOM     24  O   LEU A   6       2.635  16.835  25.339  0.00  0.00           O
ATOM     25  N   PHE A   7       4.554  16.806  24.162  0.00  0.00           N
ATOM     26  CA  PHE A   7       4.961  18.143  24.580  0.00  0.00           C
ATOM     27  C   PHE A   7       4.440  19.242  23.660  0.00  0.00           C
ATOM     28  O   PHE A   7       4.446  19.079  22.442  0.00  0.00           O
ATOM     29  N   PHE A   8       3.990  20.359  24.237  0.00  0.00           N
ATOM     30  CA  PHE A   8       3.470  21.472  23.451  0.00  0.00           C
ATOM     31  C   PHE A   8       4.269  22.736  23.753  0.00  0.00           C
ATOM     32  O   PHE A   8       4.601  22.994  24.908  0.00  0.00           O
ATOM     33  N   LEU A   9       4.579  23.524  22.720  0.00  0.00           N
ATOM     34  CA  LEU A   9       5.340  24.756  22.896  0.00  0.00           C
ATOM     35  C   LEU A   9       4.629  25.942  22.253  0.00  0.00           C
ATOM     36  O   LEU A   9       5.001  26.365  21.161  0.00  0.00           O
ATOM     37  N   PHE A  10       3.608  26.480  22.925  0.00  0.00           N
ATOM     38  CA  PHE A  10       2.859  27.617  22.402  0.00  0.00           C
ATOM     39  C   PHE A  10       2.942  28.793  23.369  0.00  0.00           C
ATOM     40  O   PHE A  10       2.910  28.596  24.582  0.00  0.00           O
ATOM     41  N   PHE A  11       3.048  30.014  22.839  0.00  0.00           N
ATOM     42  CA  PHE A  11       3.134  31.208  23.673  0.00  0.00           C
ATOM     43  C   PHE A  11       1.838  31.443  24.443  0.00  0.00           C
ATOM     44  O   PHE A  11       0.795  31.677  23.836  0.00  0.00           O
ATOM     45  CB  PHE A   1       1.319   4.549  27.730  1.00 44.00           C
ATOM     46  CD1 PHE A   1      -0.326   2.948  28.744  1.00 44.00           C
ATOM     47  CD2 PHE A   1       1.977   2.348  28.740  1.00 44.00           C
ATOM     48  CE1 PHE A   1      -0.634   1.759  29.377  1.00 44.00           C
ATOM     49  CE2 PHE A   1       1.672   1.160  29.375  1.00 44.00           C
ATOM     50  CG  PHE A   1       0.984   3.257  28.419  1.00 44.00           C
ATOM     51  CZ  PHE A   1       0.364   0.865  29.693  1.00 44.00           C
ATOM     52  CB  PHE A   2       3.654   8.151  25.467  1.00 44.00           C
ATOM     53  CD1 PHE A   2       4.340  10.524  25.906  1.00 44.00           C
ATOM     54  CD2 PHE A   2       4.541   9.682  23.690  1.00 44.00           C
ATOM     55  CE1 PHE A   2       4.833  11.745  25.487  1.00 44.00           C
ATOM     56  CE2 PHE A   2       5.033  10.902  23.267  1.00 44.00           C
ATOM     57  CG  PHE A   2       4.188   9.478  25.012  1.00 44.00           C
ATOM     58  CZ  PHE A   2       5.179  11.935  24.168  1.00 44.00           C
ATOM     59  CB  PHE A   3      -0.537  11.362  23.235  1.00 44.00           C
ATOM     60  CD1 PHE A   3      -1.666  10.896  21.044  1.00 44.00           C
ATOM     61  CD2 PHE A   3      -1.906  13.062  21.999  1.00 44.00           C
ATOM     62  CE1 PHE A   3      -2.447  11.282  19.971  1.00 44.00           C
ATOM     63  CE2 PHE A   3      -2.686  13.452  20.927  1.00 44.00           C
ATOM     64  CG  PHE A   3      -1.385  11.782  22.070  1.00 44.00           C
ATOM     65  CZ  PHE A   3      -2.957  12.560  19.913  1.00 44.00           C
ATOM     66  CB  PHE A   4       0.993  10.664  18.131  1.00 44.00           C
ATOM     67  CD1 PHE A   4       2.649   9.949  16.387  1.00 44.00           C
ATOM     68  CD2 PHE A   4       1.830  12.182  16.318  1.00 44.00           C
ATOM     69  CE1 PHE A   4       3.429  10.200  15.275  1.00 44.00           C
ATOM     70  CE2 PHE A   4       2.610  12.437  15.206  1.00 44.00           C
ATOM     71  CG  PHE A   4       1.841  10.937  16.923  1.00 44.00           C
ATOM     72  CZ  PHE A   4       3.410  11.444  14.684  1.00 44.00           C
ATOM     73  CB  LEU A   5       1.372  15.418  19.657  1.00 59.00           C
ATOM     74  CD1 LEU A   5       1.907  14.417  17.418  1.00 59.00           C
ATOM     75  CD2 LEU A   5       0.955  16.686  17.532  1.00 59.00           C
ATOM     76  CG  LEU A   5       1.871  15.698  18.238  1.00 59.00           C
ATOM     77  CB  LEU A   6       4.076  13.855  24.722  1.00 59.00           C
ATOM     78  CD1 LEU A   6       4.811  12.470  26.682  1.00 59.00           C
ATOM     79  CD2 LEU A   6       4.368  14.873  26.997  1.00 59.00           C
ATOM     80  CG  LEU A   6       3.940  13.632  26.230  1.00 59.00           C
ATOM     81  CB  PHE A   7       6.494  18.223  24.659  1.00 44.00           C
ATOM     82  CD1 PHE A   7       6.987  19.910  26.449  1.00 44.00           C
ATOM     83  CD2 PHE A   7       7.526  20.463  24.198  1.00 44.00           C
ATOM     84  CE1 PHE A   7       7.464  21.139  26.864  1.00 44.00           C
ATOM     85  CE2 PHE A   7       8.002  21.692  24.610  1.00 44.00           C
ATOM     86  CG  PHE A   7       7.011  19.558  25.110  1.00 44.00           C
ATOM     87  CZ  PHE A   7       7.972  22.030  25.945  1.00 44.00           C
ATOM     88  CB  PHE A   8       1.988  21.695  23.736  1.00 44.00           C
ATOM     89  CD1 PHE A   8       0.685  19.590  24.143  1.00 44.00           C
ATOM     90  CD2 PHE A   8       0.697  20.502  21.945  1.00 44.00           C
ATOM     91  CE1 PHE A   8      -0.126  18.559  23.710  1.00 44.00           C
ATOM     92  CE2 PHE A   8      -0.113  19.472  21.509  1.00 44.00           C
ATOM     93  CG  PHE A   8       1.107  20.574  23.265  1.00 44.00           C
ATOM     94  CZ  PHE A   8      -0.526  18.499  22.393  1.00 44.00           C
ATOM     95  CB  LEU A   9       6.746  24.605  22.310  1.00 59.00           C
ATOM     96  CD1 LEU A   9       7.338  22.653  23.772  1.00 59.00           C
ATOM     97  CD2 LEU A   9       9.110  23.783  22.486  1.00 59.00           C
ATOM     98  CG  LEU A   9       7.803  23.997  23.234  1.00 59.00           C
ATOM     99  CB  PHE A  10       1.402  27.237  22.150  1.00 44.00           C
ATOM    100  CD1 PHE A  10       0.657  28.684  20.240  1.00 44.00           C
ATOM    101  CD2 PHE A  10      -0.290  29.074  22.388  1.00 44.00           C
ATOM    102  CE1 PHE A  10      -0.105  29.711  19.718  1.00 44.00           C
ATOM    103  CE2 PHE A  10      -1.052  30.102  21.869  1.00 44.00           C
ATOM    104  CG  PHE A  10       0.574  28.354  21.583  1.00 44.00           C
ATOM    105  CZ  PHE A  10      -0.960  30.421  20.532  1.00 44.00           C
ATOM    106  CB  PHE A  11       3.467  32.434  22.819  1.00 44.00           C
ATOM    107  CD1 PHE A  11       1.358  31.898  21.570  1.00 44.00           C
ATOM    108  CD2 PHE A  11       2.512  33.906  21.026  1.00 44.00           C
ATOM    109  CE1 PHE A  11       0.400  32.191  20.618  1.00 44.00           C
ATOM    110  CE2 PHE A  11       1.557  34.201  20.073  1.00 44.00           C
ATOM    111  CG  PHE A  11       2.426  32.752  21.784  1.00 44.00           C
ATOM    112  CZ  PHE A  11       0.499  33.342  19.869  1.00 44.00           C
