# Supplementary material for: De Novo Design of Protein-Binding Peptides by Quantum Computing
Source: J Chem Theory Comput. 2025 Sep 29;21(19):9993–10005. doi: 10.1021/acs.jctc.5c00768 (PMC12529961; doi:10.1021/acs.jctc.5c00768)
Supplement: Supplementary file 1 [file ct5c00768_si_001.zip › Datafile/Structure_based_validation/3BFW/bad_guess/Results/3bfw_ranked_66.pdb]

REMARK Selection 'not deleted and not hydrogen'
ATOM      1  N   PHE A   1      -4.255  35.557  23.327  0.00  0.00           N
ATOM      2  CA  PHE A   1      -3.128  34.882  22.692  0.00  0.00           C
ATOM      3  C   PHE A   1      -3.449  33.396  22.570  0.00  0.00           C
ATOM      4  O   PHE A   1      -4.539  33.036  22.129  0.00  0.00           O
ATOM      5  N   PHE A   2      -2.507  32.533  22.958  0.00  0.00           N
ATOM      6  CA  PHE A   2      -2.710  31.091  22.884  0.00  0.00           C
ATOM      7  C   PHE A   2      -2.238  30.432  24.176  0.00  0.00           C
ATOM      8  O   PHE A   2      -1.339  30.947  24.837  0.00  0.00           O
ATOM      9  N   PHE A   3      -2.840  29.296  24.538  0.00  0.00           N
ATOM     10  CA  PHE A   3      -2.467  28.584  25.755  0.00  0.00           C
ATOM     11  C   PHE A   3      -1.458  27.466  25.512  0.00  0.00           C
ATOM     12  O   PHE A   3      -0.819  26.999  26.452  0.00  0.00           O
ATOM     13  N   PHE A   4      -1.312  27.037  24.256  0.00  0.00           N
ATOM     14  CA  PHE A   4      -0.376  25.973  23.913  0.00  0.00           C
ATOM     15  C   PHE A   4       0.775  26.459  23.037  0.00  0.00           C
ATOM     16  O   PHE A   4       0.557  26.840  21.889  0.00  0.00           O
ATOM     17  N   LEU A   5       1.998  26.445  23.573  0.00  0.00           N
ATOM     18  CA  LEU A   5       3.169  26.888  22.824  0.00  0.00           C
ATOM     19  C   LEU A   5       3.943  25.637  22.420  0.00  0.00           C
ATOM     20  O   LEU A   5       3.968  25.282  21.243  0.00  0.00           O
ATOM     21  N   LEU A   6       4.574  24.969  23.389  0.00  0.00           N
ATOM     22  CA  LEU A   6       5.343  23.761  23.112  0.00  0.00           C
ATOM     23  C   LEU A   6       4.546  22.616  23.731  0.00  0.00           C
ATOM     24  O   LEU A   6       3.845  22.819  24.719  0.00  0.00           O
ATOM     25  N   PHE A   7       4.652  21.417  23.154  0.00  0.00           N
ATOM     26  CA  PHE A   7       3.934  20.254  23.664  0.00  0.00           C
ATOM     27  C   PHE A   7       4.788  19.002  23.839  0.00  0.00           C
ATOM     28  O   PHE A   7       5.821  18.866  23.189  0.00  0.00           O
ATOM     29  N   PHE A   8       4.360  18.089  24.715  0.00  0.00           N
ATOM     30  CA  PHE A   8       5.099  16.856  24.959  0.00  0.00           C
ATOM     31  C   PHE A   8       4.121  15.687  25.026  0.00  0.00           C
ATOM     32  O   PHE A   8       3.076  15.795  25.664  0.00  0.00           O
ATOM     33  N   LEU A   9       4.455  14.573  24.371  0.00  0.00           N
ATOM     34  CA  LEU A   9       3.592  13.397  24.368  0.00  0.00           C
ATOM     35  C   LEU A   9       4.343  12.127  23.979  0.00  0.00           C
ATOM     36  O   LEU A   9       5.341  12.197  23.266  0.00  0.00           O
ATOM     37  N   PHE A  10       3.867  10.969  24.445  0.00  0.00           N
ATOM     38  CA  PHE A  10       4.508   9.697  24.134  0.00  0.00           C
ATOM     39  C   PHE A  10       4.435   9.428  22.634  0.00  0.00           C
ATOM     40  O   PHE A  10       5.225   8.646  22.109  0.00  0.00           O
ATOM     41  N   PHE A  11       3.491  10.072  21.943  0.00  0.00           N
ATOM     42  CA  PHE A  11       3.333   9.889  20.505  0.00  0.00           C
ATOM     43  C   PHE A  11       3.658  11.142  19.699  0.00  0.00           C
ATOM     44  O   PHE A  11       4.189  11.043  18.595  0.00  0.00           O
ATOM     45  CB  PHE A   1      -1.843  35.095  23.479  1.00 44.00           C
ATOM     46  CD1 PHE A   1      -0.003  35.028  21.775  1.00 44.00           C
ATOM     47  CD2 PHE A   1      -0.142  33.256  23.356  1.00 44.00           C
ATOM     48  CE1 PHE A   1       1.105  34.432  21.204  1.00 44.00           C
ATOM     49  CE2 PHE A   1       0.965  32.656  22.787  1.00 44.00           C
ATOM     50  CG  PHE A   1      -0.640  34.447  22.858  1.00 44.00           C
ATOM     51  CZ  PHE A   1       1.589  33.245  21.709  1.00 44.00           C
ATOM     52  CB  PHE A   2      -1.977  30.499  21.684  1.00 44.00           C
ATOM     53  CD1 PHE A   2      -3.812  31.484  20.285  1.00 44.00           C
ATOM     54  CD2 PHE A   2      -1.837  30.735  19.190  1.00 44.00           C
ATOM     55  CE1 PHE A   2      -4.342  31.866  19.067  1.00 44.00           C
ATOM     56  CE2 PHE A   2      -2.364  31.114  17.971  1.00 44.00           C
ATOM     57  CG  PHE A   2      -2.553  30.913  20.361  1.00 44.00           C
ATOM     58  CZ  PHE A   2      -3.618  31.680  17.909  1.00 44.00           C
ATOM     59  CB  PHE A   3      -3.722  28.005  26.427  1.00 44.00           C
ATOM     60  CD1 PHE A   3      -3.212  27.970  28.884  1.00 44.00           C
ATOM     61  CD2 PHE A   3      -3.416  25.891  27.744  1.00 44.00           C
ATOM     62  CE1 PHE A   3      -2.957  27.297  30.064  1.00 44.00           C
ATOM     63  CE2 PHE A   3      -3.160  25.216  28.921  1.00 44.00           C
ATOM     64  CG  PHE A   3      -3.444  27.274  27.709  1.00 44.00           C
ATOM     65  CZ  PHE A   3      -2.931  25.920  30.083  1.00 44.00           C
ATOM     66  CB  PHE A   4      -1.116  24.830  23.204  1.00 44.00           C
ATOM     67  CD1 PHE A   4       0.897  23.404  23.660  1.00 44.00           C
ATOM     68  CD2 PHE A   4      -0.612  22.713  21.955  1.00 44.00           C
ATOM     69  CE1 PHE A   4       1.685  22.296  23.412  1.00 44.00           C
ATOM     70  CE2 PHE A   4       0.174  21.605  21.704  1.00 44.00           C
ATOM     71  CG  PHE A   4      -0.260  23.627  22.934  1.00 44.00           C
ATOM     72  CZ  PHE A   4       1.324  21.396  22.433  1.00 44.00           C
ATOM     73  CB  LEU A   5       4.032  27.833  23.637  1.00 59.00           C
ATOM     74  CD1 LEU A   5       3.427  29.845  22.263  1.00 59.00           C
ATOM     75  CD2 LEU A   5       2.236  29.421  24.378  1.00 59.00           C
ATOM     76  CG  LEU A   5       3.577  29.293  23.673  1.00 59.00           C
ATOM     77  CB  LEU A   6       6.745  23.836  23.670  1.00 59.00           C
ATOM     78  CD1 LEU A   6       7.357  21.413  23.908  1.00 59.00           C
ATOM     79  CD2 LEU A   6       7.626  22.520  21.724  1.00 59.00           C
ATOM     80  CG  LEU A   6       7.704  22.729  23.228  1.00 59.00           C
ATOM     81  CB  PHE A   7       2.753  19.929  22.726  1.00 44.00           C
ATOM     82  CD1 PHE A   7       0.993  18.900  24.189  1.00 44.00           C
ATOM     83  CD2 PHE A   7       2.066  17.521  22.574  1.00 44.00           C
ATOM     84  CE1 PHE A   7       0.229  17.825  24.599  1.00 44.00           C
ATOM     85  CE2 PHE A   7       1.304  16.444  22.982  1.00 44.00           C
ATOM     86  CG  PHE A   7       1.923  18.761  23.172  1.00 44.00           C
ATOM     87  CZ  PHE A   7       0.383  16.596  23.996  1.00 44.00           C
ATOM     88  CB  PHE A   8       5.914  16.950  26.243  1.00 44.00           C
ATOM     89  CD1 PHE A   8       6.880  19.223  26.689  1.00 44.00           C
ATOM     90  CD2 PHE A   8       8.247  17.610  25.596  1.00 44.00           C
ATOM     91  CE1 PHE A   8       7.912  20.140  26.626  1.00 44.00           C
ATOM     92  CE2 PHE A   8       9.280  18.525  25.531  1.00 44.00           C
ATOM     93  CG  PHE A   8       7.035  17.947  26.173  1.00 44.00           C
ATOM     94  CZ  PHE A   8       9.112  19.791  26.047  1.00 44.00           C
ATOM     95  CB  LEU A   9       2.409  13.612  23.415  1.00 59.00           C
ATOM     96  CD1 LEU A   9       3.298  15.328  21.813  1.00 59.00           C
ATOM     97  CD2 LEU A   9       3.829  12.948  21.455  1.00 59.00           C
ATOM     98  CG  LEU A   9       2.763  13.911  21.957  1.00 59.00           C
ATOM     99  CB  PHE A  10       3.859   8.557  24.913  1.00 44.00           C
ATOM    100  CD1 PHE A  10       5.878   7.183  24.336  1.00 44.00           C
ATOM    101  CD2 PHE A  10       3.895   6.050  25.006  1.00 44.00           C
ATOM    102  CE1 PHE A  10       6.520   5.969  24.184  1.00 44.00           C
ATOM    103  CE2 PHE A  10       4.534   4.834  24.854  1.00 44.00           C
ATOM    104  CG  PHE A  10       4.557   7.238  24.747  1.00 44.00           C
ATOM    105  CZ  PHE A  10       5.849   4.794  24.443  1.00 44.00           C
ATOM    106  CB  PHE A  11       1.898   9.436  20.191  1.00 44.00           C
ATOM    107  CD1 PHE A  11       2.077   8.027  18.122  1.00 44.00           C
ATOM    108  CD2 PHE A  11       0.965  10.125  17.966  1.00 44.00           C
ATOM    109  CE1 PHE A  11       1.841   7.802  16.780  1.00 44.00           C
ATOM    110  CE2 PHE A  11       0.728   9.903  16.623  1.00 44.00           C
ATOM    111  CG  PHE A  11       1.642   9.192  18.732  1.00 44.00           C
ATOM    112  CZ  PHE A  11       1.167   8.740  16.029  1.00 44.00           C
