# Supplementary material for: De Novo Design of Protein-Binding Peptides by Quantum Computing
Source: J Chem Theory Comput. 2025 Sep 29;21(19):9993–10005. doi: 10.1021/acs.jctc.5c00768 (PMC12529961; doi:10.1021/acs.jctc.5c00768)
Supplement: Supplementary file 1 [file ct5c00768_si_001.zip › Datafile/Structure_based_validation/3BFW/bad_guess/Results/3bfw_ranked_72.pdb]

REMARK Selection 'not deleted and not hydrogen'
ATOM      1  N   PHE A   1       1.310  36.514  21.698  0.00  0.00           N
ATOM      2  CA  PHE A   1       2.488  36.189  20.901  0.00  0.00           C
ATOM      3  C   PHE A   1       2.804  34.698  20.968  0.00  0.00           C
ATOM      4  O   PHE A   1       3.878  34.277  20.544  0.00  0.00           O
ATOM      5  N   PHE A   2       1.874  33.899  21.498  0.00  0.00           N
ATOM      6  CA  PHE A   2       2.074  32.459  21.610  0.00  0.00           C
ATOM      7  C   PHE A   2       0.838  31.655  21.220  0.00  0.00           C
ATOM      8  O   PHE A   2      -0.284  32.116  21.420  0.00  0.00           O
ATOM      9  N   PHE A   3       1.038  30.457  20.665  0.00  0.00           N
ATOM     10  CA  PHE A   3      -0.074  29.607  20.255  0.00  0.00           C
ATOM     11  C   PHE A   3      -0.274  28.533  21.319  0.00  0.00           C
ATOM     12  O   PHE A   3       0.584  27.670  21.492  0.00  0.00           O
ATOM     13  N   PHE A   4      -1.402  28.582  22.033  0.00  0.00           N
ATOM     14  CA  PHE A   4      -1.693  27.605  23.075  0.00  0.00           C
ATOM     15  C   PHE A   4      -2.400  26.385  22.493  0.00  0.00           C
ATOM     16  O   PHE A   4      -3.300  26.530  21.668  0.00  0.00           O
ATOM     17  N   LEU A   5      -1.998  25.185  22.918  0.00  0.00           N
ATOM     18  CA  LEU A   5      -2.606  23.953  22.426  0.00  0.00           C
ATOM     19  C   LEU A   5      -2.412  22.772  23.371  0.00  0.00           C
ATOM     20  O   LEU A   5      -1.543  22.814  24.239  0.00  0.00           O
ATOM     21  N   LEU A   6      -3.217  21.719  23.205  0.00  0.00           N
ATOM     22  CA  LEU A   6      -3.118  20.537  24.053  0.00  0.00           C
ATOM     23  C   LEU A   6      -1.763  19.856  23.884  0.00  0.00           C
ATOM     24  O   LEU A   6      -1.293  19.184  24.799  0.00  0.00           O
ATOM     25  N   PHE A   7      -1.135  20.027  22.718  0.00  0.00           N
ATOM     26  CA  PHE A   7       0.165  19.421  22.450  0.00  0.00           C
ATOM     27  C   PHE A   7       1.279  20.431  22.197  0.00  0.00           C
ATOM     28  O   PHE A   7       1.299  21.077  21.151  0.00  0.00           O
ATOM     29  N   PHE A   8       2.205  20.571  23.149  0.00  0.00           N
ATOM     30  CA  PHE A   8       3.314  21.508  23.010  0.00  0.00           C
ATOM     31  C   PHE A   8       4.587  20.719  23.296  0.00  0.00           C
ATOM     32  O   PHE A   8       5.334  20.399  22.374  0.00  0.00           O
ATOM     33  N   LEU A   9       4.839  20.407  24.570  0.00  0.00           N
ATOM     34  CA  LEU A   9       6.028  19.655  24.955  0.00  0.00           C
ATOM     35  C   LEU A   9       5.841  18.159  24.723  0.00  0.00           C
ATOM     36  O   LEU A   9       6.761  17.489  24.260  0.00  0.00           O
ATOM     37  N   PHE A  10       4.656  17.635  25.042  0.00  0.00           N
ATOM     38  CA  PHE A  10       4.371  16.216  24.861  0.00  0.00           C
ATOM     39  C   PHE A  10       2.886  16.095  24.532  0.00  0.00           C
ATOM     40  O   PHE A  10       2.087  16.912  24.985  0.00  0.00           O
ATOM     41  N   PHE A  11       2.515  15.082  23.746  0.00  0.00           N
ATOM     42  CA  PHE A  11       1.121  14.874  23.369  0.00  0.00           C
ATOM     43  C   PHE A  11       0.858  13.394  23.112  0.00  0.00           C
ATOM     44  O   PHE A  11      -0.014  12.804  23.748  0.00  0.00           O
ATOM     45  CB  PHE A   1       3.694  37.004  21.370  1.00 44.00           C
ATOM     46  CD1 PHE A   1       5.121  37.320  19.331  1.00 44.00           C
ATOM     47  CD2 PHE A   1       5.947  35.937  21.082  1.00 44.00           C
ATOM     48  CE1 PHE A   1       6.272  37.084  18.603  1.00 44.00           C
ATOM     49  CE2 PHE A   1       7.098  35.699  20.357  1.00 44.00           C
ATOM     50  CG  PHE A   1       4.944  36.748  20.579  1.00 44.00           C
ATOM     51  CZ  PHE A   1       7.260  36.273  19.115  1.00 44.00           C
ATOM     52  CB  PHE A   2       2.492  32.097  23.043  1.00 44.00           C
ATOM     53  CD1 PHE A   2       3.935  30.056  22.827  1.00 44.00           C
ATOM     54  CD2 PHE A   2       1.809  29.830  23.873  1.00 44.00           C
ATOM     55  CE1 PHE A   2       4.172  28.709  23.019  1.00 44.00           C
ATOM     56  CE2 PHE A   2       2.044  28.482  24.065  1.00 44.00           C
ATOM     57  CG  PHE A   2       2.750  30.633  23.251  1.00 44.00           C
ATOM     58  CZ  PHE A   2       3.227  27.921  23.638  1.00 44.00           C
ATOM     59  CB  PHE A   3       0.178  28.983  18.892  1.00 44.00           C
ATOM     60  CD1 PHE A   3      -2.272  28.446  18.830  1.00 44.00           C
ATOM     61  CD2 PHE A   3      -0.816  27.244  17.382  1.00 44.00           C
ATOM     62  CE1 PHE A   3      -3.349  27.734  18.339  1.00 44.00           C
ATOM     63  CE2 PHE A   3      -1.891  26.529  16.890  1.00 44.00           C
ATOM     64  CG  PHE A   3      -0.992  28.209  18.359  1.00 44.00           C
ATOM     65  CZ  PHE A   3      -3.159  26.775  17.368  1.00 44.00           C
ATOM     66  CB  PHE A   4      -2.545  28.233  24.179  1.00 44.00           C
ATOM     67  CD1 PHE A   4      -1.922  26.265  25.606  1.00 44.00           C
ATOM     68  CD2 PHE A   4      -3.834  27.543  26.217  1.00 44.00           C
ATOM     69  CE1 PHE A   4      -2.130  25.434  26.690  1.00 44.00           C
ATOM     70  CE2 PHE A   4      -4.045  26.713  27.302  1.00 44.00           C
ATOM     71  CG  PHE A   4      -2.772  27.329  25.356  1.00 44.00           C
ATOM     72  CZ  PHE A   4      -3.192  25.658  27.538  1.00 44.00           C
ATOM     73  CB  LEU A   5      -2.035  23.603  21.043  1.00 59.00           C
ATOM     74  CD1 LEU A   5      -2.269  22.479  18.811  1.00 59.00           C
ATOM     75  CD2 LEU A   5      -2.676  21.184  20.867  1.00 59.00           C
ATOM     76  CG  LEU A   5      -2.806  22.560  20.232  1.00 59.00           C
ATOM     77  CB  LEU A   6      -4.246  19.553  23.738  1.00 59.00           C
ATOM     78  CD1 LEU A   6      -3.296  17.367  24.524  1.00 59.00           C
ATOM     79  CD2 LEU A   6      -4.380  18.869  26.148  1.00 59.00           C
ATOM     80  CG  LEU A   6      -4.414  18.382  24.708  1.00 59.00           C
ATOM     81  CB  PHE A   7       0.055  18.473  21.241  1.00 44.00           C
ATOM     82  CD1 PHE A   7      -0.701  20.505  19.977  1.00 44.00           C
ATOM     83  CD2 PHE A   7      -0.351  18.486  18.766  1.00 44.00           C
ATOM     84  CE1 PHE A   7      -1.064  21.144  18.807  1.00 44.00           C
ATOM     85  CE2 PHE A   7      -0.716  19.122  17.595  1.00 44.00           C
ATOM     86  CG  PHE A   7      -0.341  19.167  19.970  1.00 44.00           C
ATOM     87  CZ  PHE A   7      -1.072  20.453  17.615  1.00 44.00           C
ATOM     88  CB  PHE A   8       3.173  22.693  23.942  1.00 44.00           C
ATOM     89  CD1 PHE A   8       4.299  24.597  22.756  1.00 44.00           C
ATOM     90  CD2 PHE A   8       5.311  23.742  24.733  1.00 44.00           C
ATOM     91  CE1 PHE A   8       5.319  25.520  22.633  1.00 44.00           C
ATOM     92  CE2 PHE A   8       6.333  24.663  24.612  1.00 44.00           C
ATOM     93  CG  PHE A   8       4.283  23.696  23.807  1.00 44.00           C
ATOM     94  CZ  PHE A   8       6.337  25.554  23.561  1.00 44.00           C
ATOM     95  CB  LEU A   9       6.375  19.919  26.422  1.00 59.00           C
ATOM     96  CD1 LEU A   9       7.698  17.879  27.045  1.00 59.00           C
ATOM     97  CD2 LEU A   9       8.827  19.756  25.917  1.00 59.00           C
ATOM     98  CG  LEU A   9       7.729  19.393  26.904  1.00 59.00           C
ATOM     99  CB  PHE A  10       4.732  15.409  26.092  1.00 44.00           C
ATOM    100  CD1 PHE A  10       4.588  13.372  24.634  1.00 44.00           C
ATOM    101  CD2 PHE A  10       4.446  13.084  26.992  1.00 44.00           C
ATOM    102  CE1 PHE A  10       4.453  12.008  24.460  1.00 44.00           C
ATOM    103  CE2 PHE A  10       4.310  11.720  26.821  1.00 44.00           C
ATOM    104  CG  PHE A  10       4.585  13.927  25.903  1.00 44.00           C
ATOM    105  CZ  PHE A  10       4.314  11.181  25.553  1.00 44.00           C
ATOM    106  CB  PHE A  11       0.764  15.700  22.135  1.00 44.00           C
ATOM    107  CD1 PHE A  11       2.598  14.431  20.986  1.00 44.00           C
ATOM    108  CD2 PHE A  11       1.253  15.898  19.682  1.00 44.00           C
ATOM    109  CE1 PHE A  11       3.325  14.096  19.859  1.00 44.00           C
ATOM    110  CE2 PHE A  11       1.978  15.567  18.554  1.00 44.00           C
ATOM    111  CG  PHE A  11       1.554  15.337  20.911  1.00 44.00           C
ATOM    112  CZ  PHE A  11       3.015  14.664  18.643  1.00 44.00           C
