# Supplementary material for: De Novo Design of Protein-Binding Peptides by Quantum Computing
Source: J Chem Theory Comput. 2025 Sep 29;21(19):9993–10005. doi: 10.1021/acs.jctc.5c00768 (PMC12529961; doi:10.1021/acs.jctc.5c00768)
Supplement: Supplementary file 1 [file ct5c00768_si_001.zip › Datafile/Structure_based_validation/3BFW/bad_guess/Results/3bfw_ranked_100.pdb]

REMARK Selection 'not deleted and not hydrogen'
ATOM      1  N   PHE A   1       6.325  20.673  25.874  0.00  0.00           N
ATOM      2  CA  PHE A   1       6.412  19.931  24.621  0.00  0.00           C
ATOM      3  C   PHE A   1       5.343  20.507  23.698  0.00  0.00           C
ATOM      4  O   PHE A   1       5.654  20.937  22.590  0.00  0.00           O
ATOM      5  N   PHE A   2       4.087  20.515  24.149  0.00  0.00           N
ATOM      6  CA  PHE A   2       2.988  21.042  23.348  0.00  0.00           C
ATOM      7  C   PHE A   2       2.822  22.533  23.625  0.00  0.00           C
ATOM      8  O   PHE A   2       2.809  22.947  24.782  0.00  0.00           O
ATOM      9  N   PHE A   3       2.696  23.340  22.568  0.00  0.00           N
ATOM     10  CA  PHE A   3       2.532  24.781  22.719  0.00  0.00           C
ATOM     11  C   PHE A   3       1.173  25.332  22.300  0.00  0.00           C
ATOM     12  O   PHE A   3       1.068  26.501  21.934  0.00  0.00           O
ATOM     13  N   PHE A   4       0.133  24.496  22.351  0.00  0.00           N
ATOM     14  CA  PHE A   4      -1.211  24.919  21.973  0.00  0.00           C
ATOM     15  C   PHE A   4      -1.667  26.118  22.798  0.00  0.00           C
ATOM     16  O   PHE A   4      -2.485  26.909  22.334  0.00  0.00           O
ATOM     17  N   LEU A   5      -1.142  26.255  24.018  0.00  0.00           N
ATOM     18  CA  LEU A   5      -1.509  27.365  24.891  0.00  0.00           C
ATOM     19  C   LEU A   5      -0.803  28.652  24.473  0.00  0.00           C
ATOM     20  O   LEU A   5      -1.448  29.687  24.324  0.00  0.00           O
ATOM     21  N   LEU A   6       0.517  28.590  24.285  0.00  0.00           N
ATOM     22  CA  LEU A   6       1.290  29.761  23.885  0.00  0.00           C
ATOM     23  C   LEU A   6       0.853  30.215  22.496  0.00  0.00           C
ATOM     24  O   LEU A   6       0.739  31.414  22.248  0.00  0.00           O
ATOM     25  N   PHE A   7       0.608  29.264  21.591  0.00  0.00           N
ATOM     26  CA  PHE A   7       0.184  29.589  20.234  0.00  0.00           C
ATOM     27  C   PHE A   7      -1.075  30.450  20.240  0.00  0.00           C
ATOM     28  O   PHE A   7      -1.220  31.334  19.399  0.00  0.00           O
ATOM     29  N   PHE A   8      -1.984  30.195  21.184  0.00  0.00           N
ATOM     30  CA  PHE A   8      -3.224  30.958  21.281  0.00  0.00           C
ATOM     31  C   PHE A   8      -3.096  32.273  22.043  0.00  0.00           C
ATOM     32  O   PHE A   8      -3.701  33.271  21.654  0.00  0.00           O
ATOM     33  N   LEU A   9      -2.313  32.279  23.124  0.00  0.00           N
ATOM     34  CA  LEU A   9      -2.121  33.483  23.925  0.00  0.00           C
ATOM     35  C   LEU A   9      -1.188  34.521  23.311  0.00  0.00           C
ATOM     36  O   LEU A   9      -1.438  35.719  23.427  0.00  0.00           O
ATOM     37  N   PHE A  10      -0.115  34.068  22.658  0.00  0.00           N
ATOM     38  CA  PHE A  10       0.843  34.974  22.034  0.00  0.00           C
ATOM     39  C   PHE A  10       0.320  35.704  20.801  0.00  0.00           C
ATOM     40  O   PHE A  10      -0.244  35.077  19.907  0.00  0.00           O
ATOM     41  N   PHE A  11       0.504  37.025  20.750  0.00  0.00           N
ATOM     42  CA  PHE A  11       0.043  37.821  19.617  0.00  0.00           C
ATOM     43  C   PHE A  11       0.911  37.512  18.402  0.00  0.00           C
ATOM     44  O   PHE A  11       2.115  37.758  18.426  0.00  0.00           O
ATOM     45  CB  PHE A   1       6.222  18.443  24.831  1.00 44.00           C
ATOM     46  CD1 PHE A   1       7.202  17.574  26.971  1.00 44.00           C
ATOM     47  CD2 PHE A   1       8.508  17.422  24.987  1.00 44.00           C
ATOM     48  CE1 PHE A   1       8.224  16.982  27.688  1.00 44.00           C
ATOM     49  CE2 PHE A   1       9.532  16.831  25.702  1.00 44.00           C
ATOM     50  CG  PHE A   1       7.333  17.802  25.611  1.00 44.00           C
ATOM     51  CZ  PHE A   1       9.389  16.611  27.055  1.00 44.00           C
ATOM     52  CB  PHE A   2       1.692  20.295  23.640  1.00 44.00           C
ATOM     53  CD1 PHE A   2       1.990  17.845  24.094  1.00 44.00           C
ATOM     54  CD2 PHE A   2       1.440  18.524  21.881  1.00 44.00           C
ATOM     55  CE1 PHE A   2       2.005  16.525  23.686  1.00 44.00           C
ATOM     56  CE2 PHE A   2       1.456  17.205  21.469  1.00 44.00           C
ATOM     57  CG  PHE A   2       1.709  18.860  23.196  1.00 44.00           C
ATOM     58  CZ  PHE A   2       1.738  16.204  22.373  1.00 44.00           C
ATOM     59  CB  PHE A   3       3.633  25.505  21.912  1.00 44.00           C
ATOM     60  CD1 PHE A   3       5.856  24.341  21.892  1.00 44.00           C
ATOM     61  CD2 PHE A   3       5.497  26.061  23.497  1.00 44.00           C
ATOM     62  CE1 PHE A   3       7.134  24.151  22.382  1.00 44.00           C
ATOM     63  CE2 PHE A   3       6.774  25.873  23.989  1.00 44.00           C
ATOM     64  CG  PHE A   3       5.021  25.298  22.445  1.00 44.00           C
ATOM     65  CZ  PHE A   3       7.593  24.917  23.431  1.00 44.00           C
ATOM     66  CB  PHE A   4      -2.201  23.763  22.134  1.00 44.00           C
ATOM     67  CD1 PHE A   4      -1.263  21.506  21.569  1.00 44.00           C
ATOM     68  CD2 PHE A   4      -2.464  22.683  19.885  1.00 44.00           C
ATOM     69  CE1 PHE A   4      -1.052  20.462  20.688  1.00 44.00           C
ATOM     70  CE2 PHE A   4      -2.254  21.642  19.002  1.00 44.00           C
ATOM     71  CG  PHE A   4      -1.971  22.630  21.177  1.00 44.00           C
ATOM     72  CZ  PHE A   4      -1.547  20.530  19.404  1.00 44.00           C
ATOM     73  CB  LEU A   5      -1.179  27.033  26.348  1.00 59.00           C
ATOM     74  CD1 LEU A   5      -2.631  24.986  26.396  1.00 59.00           C
ATOM     75  CD2 LEU A   5      -1.738  25.886  28.508  1.00 59.00           C
ATOM     76  CG  LEU A   5      -2.248  26.264  27.126  1.00 59.00           C
ATOM     77  CB  LEU A   6       2.785  29.461  23.905  1.00 59.00           C
ATOM     78  CD1 LEU A   6       4.827  28.629  22.706  1.00 59.00           C
ATOM     79  CD2 LEU A   6       2.934  27.096  23.080  1.00 59.00           C
ATOM     80  CG  LEU A   6       3.311  28.543  22.800  1.00 59.00           C
ATOM     81  CB  PHE A   7      -0.057  28.311  19.427  1.00 44.00           C
ATOM     82  CD1 PHE A   7       0.466  28.915  17.049  1.00 44.00           C
ATOM     83  CD2 PHE A   7      -1.794  28.438  17.622  1.00 44.00           C
ATOM     84  CE1 PHE A   7       0.085  29.144  15.740  1.00 44.00           C
ATOM     85  CE2 PHE A   7      -2.178  28.667  16.315  1.00 44.00           C
ATOM     86  CG  PHE A   7      -0.470  28.560  18.006  1.00 44.00           C
ATOM     87  CZ  PHE A   7      -1.236  29.020  15.373  1.00 44.00           C
ATOM     88  CB  PHE A   8      -4.311  30.092  21.948  1.00 44.00           C
ATOM     89  CD1 PHE A   8      -4.472  28.875  19.759  1.00 44.00           C
ATOM     90  CD2 PHE A   8      -5.486  27.892  21.675  1.00 44.00           C
ATOM     91  CE1 PHE A   8      -4.890  27.806  18.990  1.00 44.00           C
ATOM     92  CE2 PHE A   8      -5.906  26.823  20.908  1.00 44.00           C
ATOM     93  CG  PHE A   8      -4.766  28.931  21.111  1.00 44.00           C
ATOM     94  CZ  PHE A   8      -5.608  26.780  19.564  1.00 44.00           C
ATOM     95  CB  LEU A   9      -1.586  33.090  25.318  1.00 59.00           C
ATOM     96  CD1 LEU A   9      -2.645  34.947  26.634  1.00 59.00           C
ATOM     97  CD2 LEU A   9      -0.751  33.705  27.603  1.00 59.00           C
ATOM     98  CG  LEU A   9      -1.342  34.233  26.306  1.00 59.00           C
ATOM     99  CB  PHE A  10       2.116  34.191  21.652  1.00 44.00           C
ATOM    100  CD1 PHE A  10       3.267  36.407  21.404  1.00 44.00           C
ATOM    101  CD2 PHE A  10       4.239  34.506  20.353  1.00 44.00           C
ATOM    102  CE1 PHE A  10       4.291  37.198  20.920  1.00 44.00           C
ATOM    103  CE2 PHE A  10       5.263  35.295  19.867  1.00 44.00           C
ATOM    104  CG  PHE A  10       3.228  35.051  21.126  1.00 44.00           C
ATOM    105  CZ  PHE A  10       5.289  36.643  20.151  1.00 44.00           C
ATOM    106  CB  PHE A  11       0.078  39.309  19.941  1.00 44.00           C
ATOM    107  CD1 PHE A  11       2.237  40.348  19.196  1.00 44.00           C
ATOM    108  CD2 PHE A  11       1.967  39.840  21.505  1.00 44.00           C
ATOM    109  CE1 PHE A  11       3.503  40.839  19.452  1.00 44.00           C
ATOM    110  CE2 PHE A  11       3.233  40.329  21.764  1.00 44.00           C
ATOM    111  CG  PHE A  11       1.454  39.841  20.219  1.00 44.00           C
ATOM    112  CZ  PHE A  11       4.001  40.829  20.736  1.00 44.00           C
