# Supplementary material for: De Novo Design of Protein-Binding Peptides by Quantum Computing
Source: J Chem Theory Comput. 2025 Sep 29;21(19):9993–10005. doi: 10.1021/acs.jctc.5c00768 (PMC12529961; doi:10.1021/acs.jctc.5c00768)
Supplement: Supplementary file 1 [file ct5c00768_si_001.zip › Datafile/Structure_based_validation/3BFW/bad_guess/Results/3bfw_best_0.82.pdb]

REMARK AtomGroup 3bfw
ATOM      1  N   PHE A   1       5.555   7.156  22.317  0.00  0.00           N
ATOM      2  CA  PHE A   1       5.608   8.180  21.280  0.00  0.00           C
ATOM      3  C   PHE A   1       4.421   9.134  21.373  0.00  0.00           C
ATOM      4  O   PHE A   1       3.505   9.058  20.557  0.00  0.00           O
ATOM      5  CB  PHE A   1       5.662   7.532  19.893  0.00  0.00           C
ATOM      6  CG  PHE A   1       5.828   9.448  17.722  0.00  0.00           C
ATOM      7  H   PHE A   1       5.898   7.368  23.229  0.00  0.00           H
ATOM      8  N   PHE A   2       4.434  10.030  22.363  0.00  0.00           N
ATOM      9  CA  PHE A   2       3.349  10.988  22.544  0.00  0.00           C
ATOM     10  C   PHE A   2       3.796  12.392  22.149  0.00  0.00           C
ATOM     11  O   PHE A   2       4.991  12.680  22.150  0.00  0.00           O
ATOM     12  CB  PHE A   2       2.843  10.967  23.990  0.00  0.00           C
ATOM     13  CG  PHE A   2       4.840  11.760  25.935  0.00  0.00           C
ATOM     14  H   PHE A   2       5.205  10.043  22.996  0.00  0.00           H
ATOM     15  N   PHE A   3       2.843  13.264  21.812  0.00  0.00           N
ATOM     16  CA  PHE A   3       3.160  14.632  21.418  0.00  0.00           C
ATOM     17  C   PHE A   3       3.287  15.632  22.562  0.00  0.00           C
ATOM     18  O   PHE A   3       2.552  15.541  23.544  0.00  0.00           O
ATOM     19  CB  PHE A   3       2.067  15.123  20.471  0.00  0.00           C
ATOM     20  CG  PHE A   3       2.302  14.521  17.735  0.00  0.00           C
ATOM     21  H   PHE A   3       1.890  12.972  21.829  0.00  0.00           H
ATOM     22  N   PHE A   4       4.214  16.585  22.441  0.00  0.00           N
ATOM     23  CA  PHE A   4       4.419  17.592  23.477  0.00  0.00           C
ATOM     24  C   PHE A   4       4.221  18.986  22.890  0.00  0.00           C
ATOM     25  O   PHE A   4       5.156  19.559  22.336  0.00  0.00           O
ATOM     26  CB  PHE A   4       5.802  17.452  24.121  0.00  0.00           C
ATOM     27  CG  PHE A   4       6.344  19.336  26.228  0.00  0.00           C
ATOM     28  H   PHE A   4       4.781  16.609  21.621  0.00  0.00           H
ATOM     29  N   LEU A   5       3.008  19.532  23.008  0.00  0.00           N
ATOM     30  CA  LEU A   5       2.709  20.859  22.483  0.00  0.00           C
ATOM     31  C   LEU A   5       2.993  22.054  23.387  0.00  0.00           C
ATOM     32  O   LEU A   5       2.790  21.973  24.597  0.00  0.00           O
ATOM     33  CB  LEU A   5       1.226  20.889  22.145  0.00  0.00           C
ATOM     34  CG  LEU A   5      -0.205  20.549  23.498  0.00  0.00           C
ATOM     35  H   LEU A   5       2.287  19.018  23.469  0.00  0.00           H
ATOM     36  N   LEU A   6       3.461  23.162  22.807  0.00  0.00           N
ATOM     37  CA  LEU A   6       3.765  24.362  23.578  0.00  0.00           C
ATOM     38  C   LEU A   6       2.810  25.445  23.087  0.00  0.00           C
ATOM     39  O   LEU A   6       2.810  25.776  21.904  0.00  0.00           O
ATOM     40  CB  LEU A   6       5.234  24.773  23.497  0.00  0.00           C
ATOM     41  CG  LEU A   6       6.157  25.389  21.869  0.00  0.00           C
ATOM     42  H   LEU A   6       3.605  23.169  21.820  0.00  0.00           H
ATOM     43  N   PHE A   7       1.997  25.998  23.991  0.00  0.00           N
ATOM     44  CA  PHE A   7       1.045  27.042  23.629  0.00  0.00           C
ATOM     45  C   PHE A   7       1.573  28.462  23.803  0.00  0.00           C
ATOM     46  O   PHE A   7       2.187  28.770  24.822  0.00  0.00           O
ATOM     47  CB  PHE A   7      -0.216  26.877  24.479  0.00  0.00           C
ATOM     48  CG  PHE A   7      -1.798  24.554  23.837  0.00  0.00           C
ATOM     49  H   PHE A   7       2.042  25.688  24.938  0.00  0.00           H
ATOM     50  N   PHE A   8       1.337  29.327  22.813  0.00  0.00           N
ATOM     51  CA  PHE A   8       1.797  30.709  22.876  0.00  0.00           C
ATOM     52  C   PHE A   8       0.720  31.702  22.450  0.00  0.00           C
ATOM     53  O   PHE A   8      -0.153  31.359  21.655  0.00  0.00           O
ATOM     54  CB  PHE A   8       3.041  30.884  22.000  0.00  0.00           C
ATOM     55  CG  PHE A   8       3.979  33.687  22.044  0.00  0.00           C
ATOM     56  H   PHE A   8       0.832  29.019  22.010  0.00  0.00           H
ATOM     57  N   LEU A   9       0.778  32.929  22.973  0.00  0.00           N
ATOM     58  CA  LEU A   9      -0.202  33.954  22.633  0.00  0.00           C
ATOM     59  C   LEU A   9       0.341  34.865  21.536  0.00  0.00           C
ATOM     60  O   LEU A   9       1.497  35.278  21.596  0.00  0.00           O
ATOM     61  CB  LEU A   9      -0.598  34.765  23.871  0.00  0.00           C
ATOM     62  CG  LEU A   9      -1.669  33.473  24.871  0.00  0.00           C
ATOM     63  H   LEU A   9       1.510  33.149  23.613  0.00  0.00           H
ATOM     64  N   PHE A  10      -0.487  35.178  20.537  0.00  0.00           N
ATOM     65  CA  PHE A  10      -0.071  36.041  19.437  0.00  0.00           C
ATOM     66  C   PHE A  10       0.548  37.346  19.928  0.00  0.00           C
ATOM     67  O   PHE A  10      -0.068  38.061  20.715  0.00  0.00           O
ATOM     68  CB  PHE A  10      -1.266  36.340  18.528  0.00  0.00           C
ATOM     69  CG  PHE A  10      -0.575  38.014  16.248  0.00  0.00           C
ATOM     70  H   PHE A  10      -1.415  34.812  20.543  0.00  0.00           H
ATOM     71  N   PHE A  11       1.762  37.658  19.467  0.00  0.00           N
ATOM     72  CA  PHE A  11       2.445  38.881  19.872  0.00  0.00           C
ATOM     73  C   PHE A  11       2.986  39.676  18.687  0.00  0.00           C
ATOM     74  O   PHE A  11       4.196  39.854  18.568  0.00  0.00           O
ATOM     75  CB  PHE A  11       3.591  38.538  20.828  0.00  0.00           C
ATOM     76  CG  PHE A  11       5.672  36.935  19.532  0.00  0.00           C
ATOM     77  H   PHE A  11       2.213  37.037  18.829  0.00  0.00           H
