# Supplementary material for: De Novo Design of Protein-Binding Peptides by Quantum Computing
Source: J Chem Theory Comput. 2025 Sep 29;21(19):9993–10005. doi: 10.1021/acs.jctc.5c00768 (PMC12529961; doi:10.1021/acs.jctc.5c00768)
Supplement: Supplementary file 1 [file ct5c00768_si_001.zip › Datafile/Structure_based_validation/3BFW/bad_guess/Results/3bfw_ranked_64.pdb]

REMARK Selection 'not deleted and not hydrogen'
ATOM      1  N   PHE A   1       7.471  10.738  17.053  0.00  0.00           N
ATOM      2  CA  PHE A   1       6.503   9.676  17.301  0.00  0.00           C
ATOM      3  C   PHE A   1       5.365  10.126  18.211  0.00  0.00           C
ATOM      4  O   PHE A   1       4.625  11.045  17.864  0.00  0.00           O
ATOM      5  N   PHE A   2       5.222   9.485  19.374  0.00  0.00           N
ATOM      6  CA  PHE A   2       4.167   9.835  20.318  0.00  0.00           C
ATOM      7  C   PHE A   2       4.513  11.209  20.884  0.00  0.00           C
ATOM      8  O   PHE A   2       5.537  11.361  21.547  0.00  0.00           O
ATOM      9  N   PHE A   3       3.666  12.207  20.625  0.00  0.00           N
ATOM     10  CA  PHE A   3       3.901  13.560  21.118  0.00  0.00           C
ATOM     11  C   PHE A   3       3.444  13.833  22.547  0.00  0.00           C
ATOM     12  O   PHE A   3       2.249  13.795  22.830  0.00  0.00           O
ATOM     13  N   PHE A   4       4.391  14.108  23.448  0.00  0.00           N
ATOM     14  CA  PHE A   4       4.065  14.384  24.843  0.00  0.00           C
ATOM     15  C   PHE A   4       4.252  15.843  25.247  0.00  0.00           C
ATOM     16  O   PHE A   4       3.733  16.269  26.276  0.00  0.00           O
ATOM     17  N   LEU A   5       4.991  16.610  24.441  0.00  0.00           N
ATOM     18  CA  LEU A   5       5.234  18.018  24.732  0.00  0.00           C
ATOM     19  C   LEU A   5       4.594  18.972  23.728  0.00  0.00           C
ATOM     20  O   LEU A   5       4.615  18.708  22.528  0.00  0.00           O
ATOM     21  N   LEU A   6       4.026  20.079  24.214  0.00  0.00           N
ATOM     22  CA  LEU A   6       3.386  21.058  23.343  0.00  0.00           C
ATOM     23  C   LEU A   6       3.973  22.424  23.686  0.00  0.00           C
ATOM     24  O   LEU A   6       4.161  22.735  24.860  0.00  0.00           O
ATOM     25  N   PHE A   7       4.261  23.239  22.668  0.00  0.00           N
ATOM     26  CA  PHE A   7       4.824  24.566  22.885  0.00  0.00           C
ATOM     27  C   PHE A   7       3.873  25.612  22.312  0.00  0.00           C
ATOM     28  O   PHE A   7       4.192  26.254  21.314  0.00  0.00           O
ATOM     29  N   PHE A   8       2.706  25.784  22.938  0.00  0.00           N
ATOM     30  CA  PHE A   8       1.723  26.757  22.475  0.00  0.00           C
ATOM     31  C   PHE A   8       1.534  27.793  23.579  0.00  0.00           C
ATOM     32  O   PHE A   8       1.592  27.453  24.758  0.00  0.00           O
ATOM     33  N   LEU A   9       1.308  29.054  23.201  0.00  0.00           N
ATOM     34  CA  LEU A   9       1.113  30.122  24.174  0.00  0.00           C
ATOM     35  C   LEU A   9       0.321  31.334  23.694  0.00  0.00           C
ATOM     36  O   LEU A   9      -0.031  31.414  22.519  0.00  0.00           O
ATOM     37  N   PHE A  10       0.040  32.277  24.597  0.00  0.00           N
ATOM     38  CA  PHE A  10      -0.712  33.476  24.245  0.00  0.00           C
ATOM     39  C   PHE A  10      -0.111  34.307  23.116  0.00  0.00           C
ATOM     40  O   PHE A  10      -0.806  35.123  22.514  0.00  0.00           O
ATOM     41  N   PHE A  11       1.177  34.103  22.827  0.00  0.00           N
ATOM     42  CA  PHE A  11       1.851  34.844  21.766  0.00  0.00           C
ATOM     43  C   PHE A  11       1.763  34.082  20.447  0.00  0.00           C
ATOM     44  O   PHE A  11       0.898  34.374  19.625  0.00  0.00           O
ATOM     45  CB  PHE A   1       7.204   8.456  17.913  1.00 44.00           C
ATOM     46  CD1 PHE A   1       9.519   8.038  17.040  1.00 44.00           C
ATOM     47  CD2 PHE A   1       7.707   6.861  16.043  1.00 44.00           C
ATOM     48  CE1 PHE A   1      10.400   7.409  16.181  1.00 44.00           C
ATOM     49  CE2 PHE A   1       8.585   6.231  15.183  1.00 44.00           C
ATOM     50  CG  PHE A   1       8.161   7.772  16.980  1.00 44.00           C
ATOM     51  CZ  PHE A   1       9.933   6.505  15.252  1.00 44.00           C
ATOM     52  CB  PHE A   2       4.031   8.802  21.418  1.00 44.00           C
ATOM     53  CD1 PHE A   2       1.611   8.858  22.080  1.00 44.00           C
ATOM     54  CD2 PHE A   2       3.227   9.644  23.641  1.00 44.00           C
ATOM     55  CE1 PHE A   2       0.603   9.140  22.982  1.00 44.00           C
ATOM     56  CE2 PHE A   2       2.221   9.927  24.544  1.00 44.00           C
ATOM     57  CG  PHE A   2       2.936   9.108  22.398  1.00 44.00           C
ATOM     58  CZ  PHE A   2       0.908   9.675  24.215  1.00 44.00           C
ATOM     59  CB  PHE A   3       3.207  14.569  20.175  1.00 44.00           C
ATOM     60  CD1 PHE A   3       0.906  15.119  21.010  1.00 44.00           C
ATOM     61  CD2 PHE A   3       1.115  13.569  19.217  1.00 44.00           C
ATOM     62  CE1 PHE A   3      -0.468  14.978  20.972  1.00 44.00           C
ATOM     63  CE2 PHE A   3      -0.258  13.424  19.177  1.00 44.00           C
ATOM     64  CG  PHE A   3       1.714  14.415  20.134  1.00 44.00           C
ATOM     65  CZ  PHE A   3      -1.051  14.130  20.056  1.00 44.00           C
ATOM     66  CB  PHE A   4       4.919  13.490  25.761  1.00 44.00           C
ATOM     67  CD1 PHE A   4       3.392  11.612  25.100  1.00 44.00           C
ATOM     68  CD2 PHE A   4       5.439  11.073  26.186  1.00 44.00           C
ATOM     69  CE1 PHE A   4       3.076  10.269  25.027  1.00 44.00           C
ATOM     70  CE2 PHE A   4       5.126   9.729  26.115  1.00 44.00           C
ATOM     71  CG  PHE A   4       4.577  12.030  25.682  1.00 44.00           C
ATOM     72  CZ  PHE A   4       3.944   9.327  25.535  1.00 44.00           C
ATOM     73  CB  LEU A   5       6.749  18.282  24.791  1.00 59.00           C
ATOM     74  CD1 LEU A   5       9.015  17.826  25.769  1.00 59.00           C
ATOM     75  CD2 LEU A   5       7.084  18.111  27.272  1.00 59.00           C
ATOM     76  CG  LEU A   5       7.520  17.585  25.913  1.00 59.00           C
ATOM     77  CB  LEU A   6       1.878  21.050  23.504  1.00 59.00           C
ATOM     78  CD1 LEU A   6       1.242  23.351  22.727  1.00 59.00           C
ATOM     79  CD2 LEU A   6       1.580  21.563  21.066  1.00 59.00           C
ATOM     80  CG  LEU A   6       1.087  21.859  22.474  1.00 59.00           C
ATOM     81  CB  PHE A   7       6.204  24.687  22.253  1.00 44.00           C
ATOM     82  CD1 PHE A   7       7.028  23.311  24.182  1.00 44.00           C
ATOM     83  CD2 PHE A   7       8.461  23.593  22.303  1.00 44.00           C
ATOM     84  CE1 PHE A   7       7.992  22.538  24.801  1.00 44.00           C
ATOM     85  CE2 PHE A   7       9.427  22.822  22.920  1.00 44.00           C
ATOM     86  CG  PHE A   7       7.252  23.849  22.926  1.00 44.00           C
ATOM     87  CZ  PHE A   7       9.192  22.294  24.171  1.00 44.00           C
ATOM     88  CB  PHE A   8       0.406  26.091  22.117  1.00 44.00           C
ATOM     89  CD1 PHE A   8      -0.184  28.212  20.913  1.00 44.00           C
ATOM     90  CD2 PHE A   8      -1.945  26.730  21.517  1.00 44.00           C
ATOM     91  CE1 PHE A   8      -1.104  29.075  20.349  1.00 44.00           C
ATOM     92  CE2 PHE A   8      -2.867  27.591  20.955  1.00 44.00           C
ATOM     93  CG  PHE A   8      -0.594  27.029  21.505  1.00 44.00           C
ATOM     94  CZ  PHE A   8      -2.446  28.765  20.370  1.00 44.00           C
ATOM     95  CB  LEU A   9       2.496  30.604  24.675  1.00 59.00           C
ATOM     96  CD1 LEU A   9       4.006  29.964  22.775  1.00 59.00           C
ATOM     97  CD2 LEU A   9       2.731  32.069  22.651  1.00 59.00           C
ATOM     98  CG  LEU A   9       3.451  31.119  23.595  1.00 59.00           C
ATOM     99  CB  PHE A  10      -0.865  34.368  25.496  1.00 44.00           C
ATOM    100  CD1 PHE A  10      -2.596  32.725  26.271  1.00 44.00           C
ATOM    101  CD2 PHE A  10      -1.742  34.292  27.845  1.00 44.00           C
ATOM    102  CE1 PHE A  10      -3.412  32.188  27.249  1.00 44.00           C
ATOM    103  CE2 PHE A  10      -2.557  33.758  28.824  1.00 44.00           C
ATOM    104  CG  PHE A  10      -1.752  33.785  26.557  1.00 44.00           C
ATOM    105  CZ  PHE A  10      -3.393  32.704  28.526  1.00 44.00           C
ATOM    106  CB  PHE A  11       3.310  35.106  22.132  1.00 44.00           C
ATOM    107  CD1 PHE A  11       3.330  36.822  20.301  1.00 44.00           C
ATOM    108  CD2 PHE A  11       5.414  35.974  21.075  1.00 44.00           C
ATOM    109  CE1 PHE A  11       3.994  37.629  19.398  1.00 44.00           C
ATOM    110  CE2 PHE A  11       6.081  36.779  20.173  1.00 44.00           C
ATOM    111  CG  PHE A  11       4.032  35.983  21.150  1.00 44.00           C
ATOM    112  CZ  PHE A  11       5.370  37.608  19.333  1.00 44.00           C
