# Supplementary material for: De Novo Design of Protein-Binding Peptides by Quantum Computing
Source: J Chem Theory Comput. 2025 Sep 29;21(19):9993–10005. doi: 10.1021/acs.jctc.5c00768 (PMC12529961; doi:10.1021/acs.jctc.5c00768)
Supplement: Supplementary file 1 [file ct5c00768_si_001.zip › Datafile/Structure_based_validation/3BFW/bad_guess/Results/3bfw_ranked_70.pdb]

REMARK Selection 'not deleted and not hydrogen'
ATOM      1  N   PHE A   1      -2.839  31.294  26.901  0.00  0.00           N
ATOM      2  CA  PHE A   1      -2.416  32.027  25.714  0.00  0.00           C
ATOM      3  C   PHE A   1      -1.906  31.018  24.690  0.00  0.00           C
ATOM      4  O   PHE A   1      -0.698  30.889  24.502  0.00  0.00           O
ATOM      5  N   PHE A   2      -2.819  30.303  24.029  0.00  0.00           N
ATOM      6  CA  PHE A   2      -2.440  29.311  23.029  0.00  0.00           C
ATOM      7  C   PHE A   2      -1.646  29.974  21.908  0.00  0.00           C
ATOM      8  O   PHE A   2      -0.977  29.288  21.139  0.00  0.00           O
ATOM      9  N   PHE A   3      -1.718  31.304  21.814  0.00  0.00           N
ATOM     10  CA  PHE A   3      -0.998  32.039  20.780  0.00  0.00           C
ATOM     11  C   PHE A   3       0.503  31.769  20.818  0.00  0.00           C
ATOM     12  O   PHE A   3       1.156  31.776  19.777  0.00  0.00           O
ATOM     13  N   PHE A   4       1.050  31.532  22.013  0.00  0.00           N
ATOM     14  CA  PHE A   4       2.476  31.262  22.163  0.00  0.00           C
ATOM     15  C   PHE A   4       2.675  29.923  22.866  0.00  0.00           C
ATOM     16  O   PHE A   4       3.760  29.650  23.374  0.00  0.00           O
ATOM     17  N   LEU A   5       1.633  29.088  22.896  0.00  0.00           N
ATOM     18  CA  LEU A   5       1.715  27.783  23.542  0.00  0.00           C
ATOM     19  C   LEU A   5       2.458  26.684  22.790  0.00  0.00           C
ATOM     20  O   LEU A   5       1.964  26.184  21.782  0.00  0.00           O
ATOM     21  N   LEU A   6       3.643  26.305  23.277  0.00  0.00           N
ATOM     22  CA  LEU A   6       4.438  25.263  22.636  0.00  0.00           C
ATOM     23  C   LEU A   6       4.112  23.984  23.401  0.00  0.00           C
ATOM     24  O   LEU A   6       4.161  23.972  24.629  0.00  0.00           O
ATOM     25  N   PHE A   7       3.781  22.909  22.681  0.00  0.00           N
ATOM     26  CA  PHE A   7       3.451  21.636  23.311  0.00  0.00           C
ATOM     27  C   PHE A   7       4.574  20.606  23.392  0.00  0.00           C
ATOM     28  O   PHE A   7       5.197  20.294  22.380  0.00  0.00           O
ATOM     29  N   PHE A   8       4.833  20.079  24.591  0.00  0.00           N
ATOM     30  CA  PHE A   8       5.885  19.086  24.781  0.00  0.00           C
ATOM     31  C   PHE A   8       5.324  17.673  24.892  0.00  0.00           C
ATOM     32  O   PHE A   8       6.072  16.732  25.149  0.00  0.00           O
ATOM     33  N   LEU A   9       4.011  17.520  24.700  0.00  0.00           N
ATOM     34  CA  LEU A   9       3.371  16.212  24.783  0.00  0.00           C
ATOM     35  C   LEU A   9       3.658  15.284  23.607  0.00  0.00           C
ATOM     36  O   LEU A   9       4.194  15.725  22.592  0.00  0.00           O
ATOM     37  N   PHE A  10       3.304  14.003  23.738  0.00  0.00           N
ATOM     38  CA  PHE A  10       3.532  13.032  22.675  0.00  0.00           C
ATOM     39  C   PHE A  10       2.220  12.450  22.156  0.00  0.00           C
ATOM     40  O   PHE A  10       1.241  12.383  22.896  0.00  0.00           O
ATOM     41  N   PHE A  11       2.198  12.030  20.889  0.00  0.00           N
ATOM     42  CA  PHE A  11       0.996  11.457  20.292  0.00  0.00           C
ATOM     43  C   PHE A  11       1.299  10.030  19.847  0.00  0.00           C
ATOM     44  O   PHE A  11       0.378   9.260  19.580  0.00  0.00           O
ATOM     45  CB  PHE A   1      -1.347  33.055  26.047  1.00 44.00           C
ATOM     46  CD1 PHE A   1      -3.208  34.425  27.026  1.00 44.00           C
ATOM     47  CD2 PHE A   1      -0.966  35.036  27.538  1.00 44.00           C
ATOM     48  CE1 PHE A   1      -3.670  35.473  27.799  1.00 44.00           C
ATOM     49  CE2 PHE A   1      -1.424  36.085  28.310  1.00 44.00           C
ATOM     50  CG  PHE A   1      -1.850  34.194  26.886  1.00 44.00           C
ATOM     51  CZ  PHE A   1      -2.778  36.304  28.441  1.00 44.00           C
ATOM     52  CB  PHE A   2      -3.673  28.609  22.466  1.00 44.00           C
ATOM     53  CD1 PHE A   2      -2.899  26.305  21.843  1.00 44.00           C
ATOM     54  CD2 PHE A   2      -3.513  27.800  20.097  1.00 44.00           C
ATOM     55  CE1 PHE A   2      -2.607  25.331  20.907  1.00 44.00           C
ATOM     56  CE2 PHE A   2      -3.221  26.829  19.158  1.00 44.00           C
ATOM     57  CG  PHE A   2      -3.355  27.551  21.449  1.00 44.00           C
ATOM     58  CZ  PHE A   2      -2.768  25.593  19.564  1.00 44.00           C
ATOM     59  CB  PHE A   3      -1.258  33.544  20.922  1.00 44.00           C
ATOM     60  CD1 PHE A   3      -3.580  34.132  21.670  1.00 44.00           C
ATOM     61  CD2 PHE A   3      -3.109  34.140  19.337  1.00 44.00           C
ATOM     62  CE1 PHE A   3      -4.885  34.502  21.407  1.00 44.00           C
ATOM     63  CE2 PHE A   3      -4.414  34.509  19.072  1.00 44.00           C
ATOM     64  CG  PHE A   3      -2.677  33.945  20.637  1.00 44.00           C
ATOM     65  CZ  PHE A   3      -5.303  34.691  20.108  1.00 44.00           C
ATOM     66  CB  PHE A   4       3.165  32.381  22.937  1.00 44.00           C
ATOM     67  CD1 PHE A   4       2.255  34.673  22.471  1.00 44.00           C
ATOM     68  CD2 PHE A   4       4.166  33.947  21.251  1.00 44.00           C
ATOM     69  CE1 PHE A   4       2.284  35.879  21.797  1.00 44.00           C
ATOM     70  CE2 PHE A   4       4.196  35.151  20.576  1.00 44.00           C
ATOM     71  CG  PHE A   4       3.195  33.691  22.205  1.00 44.00           C
ATOM     72  CZ  PHE A   4       3.255  36.119  20.849  1.00 44.00           C
ATOM     73  CB  LEU A   5       0.277  27.284  23.838  1.00 59.00           C
ATOM     74  CD1 LEU A   5      -1.310  25.886  25.190  1.00 59.00           C
ATOM     75  CD2 LEU A   5       0.691  24.837  24.208  1.00 59.00           C
ATOM     76  CG  LEU A   5       0.147  26.118  24.820  1.00 59.00           C
ATOM     77  CB  LEU A   6       5.915  25.573  22.658  1.00 59.00           C
ATOM     78  CD1 LEU A   6       6.872  24.428  24.677  1.00 59.00           C
ATOM     79  CD2 LEU A   6       7.861  26.549  23.906  1.00 59.00           C
ATOM     80  CG  LEU A   6       6.561  25.770  24.031  1.00 59.00           C
ATOM     81  CB  PHE A   7       2.256  21.000  22.559  1.00 44.00           C
ATOM     82  CD1 PHE A   7       0.811  22.689  23.724  1.00 44.00           C
ATOM     83  CD2 PHE A   7      -0.108  21.497  21.881  1.00 44.00           C
ATOM     84  CE1 PHE A   7      -0.380  23.372  23.877  1.00 44.00           C
ATOM     85  CE2 PHE A   7      -1.301  22.178  22.032  1.00 44.00           C
ATOM     86  CG  PHE A   7       0.961  21.742  22.725  1.00 44.00           C
ATOM     87  CZ  PHE A   7      -1.436  23.117  23.031  1.00 44.00           C
ATOM     88  CB  PHE A   8       6.709  19.419  26.030  1.00 44.00           C
ATOM     89  CD1 PHE A   8       9.014  18.543  25.563  1.00 44.00           C
ATOM     90  CD2 PHE A   8       7.722  17.477  27.254  1.00 44.00           C
ATOM     91  CE1 PHE A   8      10.051  17.662  25.800  1.00 44.00           C
ATOM     92  CE2 PHE A   8       8.757  16.594  27.492  1.00 44.00           C
ATOM     93  CG  PHE A   8       7.836  18.460  26.287  1.00 44.00           C
ATOM     94  CZ  PHE A   8       9.924  16.687  26.764  1.00 44.00           C
ATOM     95  CB  LEU A   9       1.845  16.396  24.917  1.00 59.00           C
ATOM     96  CD1 LEU A   9       0.920  16.252  22.588  1.00 59.00           C
ATOM     97  CD2 LEU A   9      -0.179  17.715  24.238  1.00 59.00           C
ATOM     98  CG  LEU A   9       1.163  17.163  23.782  1.00 59.00           C
ATOM     99  CB  PHE A  10       4.446  11.906  23.168  1.00 44.00           C
ATOM    100  CD1 PHE A  10       3.101   9.972  24.032  1.00 44.00           C
ATOM    101  CD2 PHE A  10       4.071  11.466  25.609  1.00 44.00           C
ATOM    102  CE1 PHE A  10       2.563   9.230  25.066  1.00 44.00           C
ATOM    103  CE2 PHE A  10       3.534  10.727  26.645  1.00 44.00           C
ATOM    104  CG  PHE A  10       3.861  11.100  24.291  1.00 44.00           C
ATOM    105  CZ  PHE A  10       2.779   9.607  26.373  1.00 44.00           C
ATOM    106  CB  PHE A  11       0.508  12.297  19.121  1.00 44.00           C
ATOM    107  CD1 PHE A  11       1.429  11.446  16.947  1.00 44.00           C
ATOM    108  CD2 PHE A  11       2.435  13.369  17.923  1.00 44.00           C
ATOM    109  CE1 PHE A  11       2.319  11.515  15.893  1.00 44.00           C
ATOM    110  CE2 PHE A  11       3.327  13.440  16.871  1.00 44.00           C
ATOM    111  CG  PHE A  11       1.477  12.372  17.976  1.00 44.00           C
ATOM    112  CZ  PHE A  11       3.269  12.512  15.855  1.00 44.00           C
