# Supplementary material for: De Novo Design of Protein-Binding Peptides by Quantum Computing
Source: J Chem Theory Comput. 2025 Sep 29;21(19):9993–10005. doi: 10.1021/acs.jctc.5c00768 (PMC12529961; doi:10.1021/acs.jctc.5c00768)
Supplement: Supplementary file 1 [file ct5c00768_si_001.zip › Datafile/Structure_based_validation/3BFW/bad_guess/Results/3bfw_ranked_58.pdb]

REMARK Selection 'not deleted and not hydrogen'
ATOM      1  N   PHE A   1      -4.831   9.490  19.958  0.00  0.00           N
ATOM      2  CA  PHE A   1      -3.656   9.409  19.098  0.00  0.00           C
ATOM      3  C   PHE A   1      -2.665   8.434  19.725  0.00  0.00           C
ATOM      4  O   PHE A   1      -2.899   7.227  19.717  0.00  0.00           O
ATOM      5  N   PHE A   2      -1.560   8.951  20.268  0.00  0.00           N
ATOM      6  CA  PHE A   2      -0.546   8.109  20.893  0.00  0.00           C
ATOM      7  C   PHE A   2      -0.606   8.166  22.416  0.00  0.00           C
ATOM      8  O   PHE A   2      -1.119   9.133  22.976  0.00  0.00           O
ATOM      9  N   PHE A   3      -0.085   7.136  23.087  0.00  0.00           N
ATOM     10  CA  PHE A   3      -0.090   7.089  24.545  0.00  0.00           C
ATOM     11  C   PHE A   3       1.149   7.712  25.180  0.00  0.00           C
ATOM     12  O   PHE A   3       1.145   8.011  26.372  0.00  0.00           O
ATOM     13  N   PHE A   4       2.207   7.909  24.390  0.00  0.00           N
ATOM     14  CA  PHE A   4       3.442   8.499  24.894  0.00  0.00           C
ATOM     15  C   PHE A   4       3.229  10.001  25.051  0.00  0.00           C
ATOM     16  O   PHE A   4       2.224  10.532  24.585  0.00  0.00           O
ATOM     17  N   LEU A   5       4.171  10.686  25.704  0.00  0.00           N
ATOM     18  CA  LEU A   5       4.067  12.127  25.910  0.00  0.00           C
ATOM     19  C   LEU A   5       4.405  12.985  24.696  0.00  0.00           C
ATOM     20  O   LEU A   5       5.281  12.625  23.912  0.00  0.00           O
ATOM     21  N   LEU A   6       3.716  14.118  24.538  0.00  0.00           N
ATOM     22  CA  LEU A   6       3.960  15.013  23.412  0.00  0.00           C
ATOM     23  C   LEU A   6       3.923  16.451  23.919  0.00  0.00           C
ATOM     24  O   LEU A   6       2.869  16.933  24.328  0.00  0.00           O
ATOM     25  N   PHE A   7       5.069  17.136  23.895  0.00  0.00           N
ATOM     26  CA  PHE A   7       5.146  18.517  24.357  0.00  0.00           C
ATOM     27  C   PHE A   7       4.371  19.451  23.433  0.00  0.00           C
ATOM     28  O   PHE A   7       4.514  19.369  22.215  0.00  0.00           O
ATOM     29  N   PHE A   8       3.552  20.336  24.006  0.00  0.00           N
ATOM     30  CA  PHE A   8       2.764  21.275  23.215  0.00  0.00           C
ATOM     31  C   PHE A   8       3.015  22.730  23.599  0.00  0.00           C
ATOM     32  O   PHE A   8       3.251  23.027  24.768  0.00  0.00           O
ATOM     33  N   LEU A   9       2.964  23.637  22.620  0.00  0.00           N
ATOM     34  CA  LEU A   9       3.188  25.056  22.876  0.00  0.00           C
ATOM     35  C   LEU A   9       1.856  25.794  22.794  0.00  0.00           C
ATOM     36  O   LEU A   9       0.932  25.326  22.133  0.00  0.00           O
ATOM     37  N   PHE A  10       1.754  26.946  23.463  0.00  0.00           N
ATOM     38  CA  PHE A  10       0.526  27.732  23.452  0.00  0.00           C
ATOM     39  C   PHE A  10      -0.031  28.113  22.084  0.00  0.00           C
ATOM     40  O   PHE A  10      -1.212  28.432  21.967  0.00  0.00           O
ATOM     41  N   PHE A  11       0.814  28.081  21.050  0.00  0.00           N
ATOM     42  CA  PHE A  11       0.386  28.426  19.699  0.00  0.00           C
ATOM     43  C   PHE A  11       0.368  29.938  19.495  0.00  0.00           C
ATOM     44  O   PHE A  11       1.028  30.666  20.232  0.00  0.00           O
ATOM     45  CB  PHE A   1      -3.021  10.776  18.898  1.00 44.00           C
ATOM     46  CD1 PHE A   1      -4.666  12.666  18.765  1.00 44.00           C
ATOM     47  CD2 PHE A   1      -3.900  11.692  16.734  1.00 44.00           C
ATOM     48  CE1 PHE A   1      -5.455  13.544  18.046  1.00 44.00           C
ATOM     49  CE2 PHE A   1      -4.689  12.567  16.012  1.00 44.00           C
ATOM     50  CG  PHE A   1      -3.880  11.729  18.117  1.00 44.00           C
ATOM     51  CZ  PHE A   1      -5.467  13.494  16.670  1.00 44.00           C
ATOM     52  CB  PHE A   2       0.852   8.520  20.413  1.00 44.00           C
ATOM     53  CD1 PHE A   2       0.954   9.254  18.016  1.00 44.00           C
ATOM     54  CD2 PHE A   2       1.478   6.989  18.526  1.00 44.00           C
ATOM     55  CE1 PHE A   2       1.182   9.005  16.676  1.00 44.00           C
ATOM     56  CE2 PHE A   2       1.705   6.737  17.187  1.00 44.00           C
ATOM     57  CG  PHE A   2       1.098   8.249  18.957  1.00 44.00           C
ATOM     58  CZ  PHE A   2       1.557   7.746  16.261  1.00 44.00           C
ATOM     59  CB  PHE A   3      -0.228   5.632  25.018  1.00 44.00           C
ATOM     60  CD1 PHE A   3      -0.823   6.545  27.278  1.00 44.00           C
ATOM     61  CD2 PHE A   3      -0.087   4.286  27.131  1.00 44.00           C
ATOM     62  CE1 PHE A   3      -0.965   6.409  28.646  1.00 44.00           C
ATOM     63  CE2 PHE A   3      -0.227   4.148  28.498  1.00 44.00           C
ATOM     64  CG  PHE A   3      -0.381   5.485  26.504  1.00 44.00           C
ATOM     65  CZ  PHE A   3      -0.667   5.211  29.257  1.00 44.00           C
ATOM     66  CB  PHE A   4       4.612   8.209  23.968  1.00 44.00           C
ATOM     67  CD1 PHE A   4       4.570   5.886  24.915  1.00 44.00           C
ATOM     68  CD2 PHE A   4       5.829   6.274  22.934  1.00 44.00           C
ATOM     69  CE1 PHE A   4       4.937   4.555  24.888  1.00 44.00           C
ATOM     70  CE2 PHE A   4       6.199   4.943  22.904  1.00 44.00           C
ATOM     71  CG  PHE A   4       5.012   6.762  23.939  1.00 44.00           C
ATOM     72  CZ  PHE A   4       5.752   4.083  23.883  1.00 44.00           C
ATOM     73  CB  LEU A   5       4.983  12.540  27.083  1.00 59.00           C
ATOM     74  CD1 LEU A   5       5.416  14.968  26.616  1.00 59.00           C
ATOM     75  CD2 LEU A   5       3.355  14.312  27.797  1.00 59.00           C
ATOM     76  CG  LEU A   5       4.824  13.971  27.601  1.00 59.00           C
ATOM     77  CB  LEU A   6       2.939  14.801  22.305  1.00 59.00           C
ATOM     78  CD1 LEU A   6       3.519  12.377  22.005  1.00 59.00           C
ATOM     79  CD2 LEU A   6       2.105  13.500  20.328  1.00 59.00           C
ATOM     80  CG  LEU A   6       3.262  13.698  21.295  1.00 59.00           C
ATOM     81  CB  PHE A   7       6.604  18.968  24.458  1.00 44.00           C
ATOM     82  CD1 PHE A   7       6.722  17.580  26.545  1.00 44.00           C
ATOM     83  CD2 PHE A   7       8.760  18.330  25.572  1.00 44.00           C
ATOM     84  CE1 PHE A   7       7.434  16.947  27.547  1.00 44.00           C
ATOM     85  CE2 PHE A   7       9.474  17.699  26.572  1.00 44.00           C
ATOM     86  CG  PHE A   7       7.377  18.281  25.546  1.00 44.00           C
ATOM     87  CZ  PHE A   7       8.810  17.006  27.560  1.00 44.00           C
ATOM     88  CB  PHE A   8       1.269  20.955  23.357  1.00 44.00           C
ATOM     89  CD1 PHE A   8       0.739  18.509  23.535  1.00 44.00           C
ATOM     90  CD2 PHE A   8       0.611  19.540  21.393  1.00 44.00           C
ATOM     91  CE1 PHE A   8       0.367  17.302  22.976  1.00 44.00           C
ATOM     92  CE2 PHE A   8       0.241  18.333  20.831  1.00 44.00           C
ATOM     93  CG  PHE A   8       0.866  19.643  22.750  1.00 44.00           C
ATOM     94  CZ  PHE A   8       0.119  17.213  21.624  1.00 44.00           C
ATOM     95  CB  LEU A   9       4.191  25.641  21.890  1.00 59.00           C
ATOM     96  CD1 LEU A   9       5.999  25.902  23.611  1.00 59.00           C
ATOM     97  CD2 LEU A   9       6.001  23.922  22.145  1.00 59.00           C
ATOM     98  CG  LEU A   9       5.667  25.404  22.212  1.00 59.00           C
ATOM     99  CB  PHE A  10       0.757  29.031  24.265  1.00 44.00           C
ATOM    100  CD1 PHE A  10       1.473  30.898  22.750  1.00 44.00           C
ATOM    101  CD2 PHE A  10       3.139  29.784  24.033  1.00 44.00           C
ATOM    102  CE1 PHE A  10       2.442  31.718  22.204  1.00 44.00           C
ATOM    103  CE2 PHE A  10       4.110  30.602  23.488  1.00 44.00           C
ATOM    104  CG  PHE A  10       1.810  29.921  23.671  1.00 44.00           C
ATOM    105  CZ  PHE A  10       3.761  31.570  22.572  1.00 44.00           C
ATOM    106  CB  PHE A  11      -0.997  27.840  19.409  1.00 44.00           C
ATOM    107  CD1 PHE A  11      -0.537  28.276  16.981  1.00 44.00           C
ATOM    108  CD2 PHE A  11      -2.795  27.967  17.664  1.00 44.00           C
ATOM    109  CE1 PHE A  11      -0.955  28.453  15.676  1.00 44.00           C
ATOM    110  CE2 PHE A  11      -3.217  28.144  16.360  1.00 44.00           C
ATOM    111  CG  PHE A  11      -1.452  28.032  17.991  1.00 44.00           C
ATOM    112  CZ  PHE A  11      -2.296  28.387  15.365  1.00 44.00           C
