# Supplementary material for: De Novo Design of Protein-Binding Peptides by Quantum Computing
Source: J Chem Theory Comput. 2025 Sep 29;21(19):9993–10005. doi: 10.1021/acs.jctc.5c00768 (PMC12529961; doi:10.1021/acs.jctc.5c00768)
Supplement: Supplementary file 1 [file ct5c00768_si_001.zip › Datafile/Structure_based_validation/3BFW/bad_guess/Results/3bfw_ranked_59.pdb]

REMARK Selection 'not deleted and not hydrogen'
ATOM      1  N   PHE A   1       2.137  35.266  22.881  0.00  0.00           N
ATOM      2  CA  PHE A   1       1.702  35.034  21.508  0.00  0.00           C
ATOM      3  C   PHE A   1       0.547  34.037  21.488  0.00  0.00           C
ATOM      4  O   PHE A   1      -0.473  34.263  22.135  0.00  0.00           O
ATOM      5  N   PHE A   2       0.704  32.937  20.748  0.00  0.00           N
ATOM      6  CA  PHE A   2      -0.337  31.919  20.658  0.00  0.00           C
ATOM      7  C   PHE A   2      -0.575  31.288  22.026  0.00  0.00           C
ATOM      8  O   PHE A   2       0.365  31.129  22.802  0.00  0.00           O
ATOM      9  N   PHE A   3      -1.826  30.929  22.324  0.00  0.00           N
ATOM     10  CA  PHE A   3      -2.164  30.318  23.604  0.00  0.00           C
ATOM     11  C   PHE A   3      -1.340  29.053  23.823  0.00  0.00           C
ATOM     12  O   PHE A   3      -0.769  28.868  24.895  0.00  0.00           O
ATOM     13  N   PHE A   4      -1.277  28.183  22.811  0.00  0.00           N
ATOM     14  CA  PHE A   4      -0.517  26.942  22.913  0.00  0.00           C
ATOM     15  C   PHE A   4       0.879  27.179  22.346  0.00  0.00           C
ATOM     16  O   PHE A   4       1.015  27.568  21.188  0.00  0.00           O
ATOM     17  N   LEU A   5       1.914  26.947  23.157  0.00  0.00           N
ATOM     18  CA  LEU A   5       3.291  27.142  22.716  0.00  0.00           C
ATOM     19  C   LEU A   5       4.044  25.856  22.390  0.00  0.00           C
ATOM     20  O   LEU A   5       4.525  25.691  21.271  0.00  0.00           O
ATOM     21  N   LEU A   6       4.149  24.946  23.362  0.00  0.00           N
ATOM     22  CA  LEU A   6       4.848  23.682  23.158  0.00  0.00           C
ATOM     23  C   LEU A   6       4.164  22.497  23.831  0.00  0.00           C
ATOM     24  O   LEU A   6       3.602  22.644  24.914  0.00  0.00           O
ATOM     25  N   PHE A   7       4.210  21.323  23.196  0.00  0.00           N
ATOM     26  CA  PHE A   7       3.589  20.126  23.751  0.00  0.00           C
ATOM     27  C   PHE A   7       4.538  18.937  23.873  0.00  0.00           C
ATOM     28  O   PHE A   7       5.548  18.881  23.175  0.00  0.00           O
ATOM     29  N   PHE A   8       4.217  17.989  24.756  0.00  0.00           N
ATOM     30  CA  PHE A   8       5.054  16.810  24.954  0.00  0.00           C
ATOM     31  C   PHE A   8       4.124  15.602  24.900  0.00  0.00           C
ATOM     32  O   PHE A   8       3.291  15.427  25.787  0.00  0.00           O
ATOM     33  N   LEU A   9       4.264  14.769  23.866  0.00  0.00           N
ATOM     34  CA  LEU A   9       3.427  13.584  23.718  0.00  0.00           C
ATOM     35  C   LEU A   9       4.279  12.343  23.467  0.00  0.00           C
ATOM     36  O   LEU A   9       5.455  12.462  23.128  0.00  0.00           O
ATOM     37  N   PHE A  10       3.692  11.155  23.633  0.00  0.00           N
ATOM     38  CA  PHE A  10       4.414   9.906  23.420  0.00  0.00           C
ATOM     39  C   PHE A  10       4.703   9.778  21.928  0.00  0.00           C
ATOM     40  O   PHE A  10       5.747   9.252  21.546  0.00  0.00           O
ATOM     41  N   PHE A  11       3.785  10.256  21.084  0.00  0.00           N
ATOM     42  CA  PHE A  11       3.961  10.185  19.638  0.00  0.00           C
ATOM     43  C   PHE A  11       3.136  11.250  18.922  0.00  0.00           C
ATOM     44  O   PHE A  11       3.654  11.949  18.054  0.00  0.00           O
ATOM     45  CB  PHE A   1       2.858  34.529  20.649  1.00 44.00           C
ATOM     46  CD1 PHE A   1       3.694  36.895  20.673  1.00 44.00           C
ATOM     47  CD2 PHE A   1       5.174  35.182  19.939  1.00 44.00           C
ATOM     48  CE1 PHE A   1       4.680  37.839  20.458  1.00 44.00           C
ATOM     49  CE2 PHE A   1       6.161  36.124  19.722  1.00 44.00           C
ATOM     50  CG  PHE A   1       3.929  35.555  20.415  1.00 44.00           C
ATOM     51  CZ  PHE A   1       5.914  37.454  19.982  1.00 44.00           C
ATOM     52  CB  PHE A   2       0.037  30.849  19.636  1.00 44.00           C
ATOM     53  CD1 PHE A   2      -2.368  30.136  19.688  1.00 44.00           C
ATOM     54  CD2 PHE A   2      -0.754  28.600  18.854  1.00 44.00           C
ATOM     55  CE1 PHE A   2      -3.367  29.210  19.460  1.00 44.00           C
ATOM     56  CE2 PHE A   2      -1.750  27.671  18.626  1.00 44.00           C
ATOM     57  CG  PHE A   2      -1.049  29.842  19.389  1.00 44.00           C
ATOM     58  CZ  PHE A   2      -3.059  27.977  18.929  1.00 44.00           C
ATOM     59  CB  PHE A   3      -3.656  29.999  23.674  1.00 44.00           C
ATOM     60  CD1 PHE A   3      -4.262  30.182  26.102  1.00 44.00           C
ATOM     61  CD2 PHE A   3      -4.313  28.031  25.085  1.00 44.00           C
ATOM     62  CE1 PHE A   3      -4.657  29.623  27.303  1.00 44.00           C
ATOM     63  CE2 PHE A   3      -4.707  27.470  26.284  1.00 44.00           C
ATOM     64  CG  PHE A   3      -4.084  29.392  24.979  1.00 44.00           C
ATOM     65  CZ  PHE A   3      -4.879  28.267  27.394  1.00 44.00           C
ATOM     66  CB  PHE A   4      -1.214  25.805  22.182  1.00 44.00           C
ATOM     67  CD1 PHE A   4       0.290  24.244  23.445  1.00 44.00           C
ATOM     68  CD2 PHE A   4      -0.765  23.442  21.468  1.00 44.00           C
ATOM     69  CE1 PHE A   4       0.902  23.017  23.616  1.00 44.00           C
ATOM     70  CE2 PHE A   4      -0.154  22.215  21.637  1.00 44.00           C
ATOM     71  CG  PHE A   4      -0.550  24.472  22.368  1.00 44.00           C
ATOM     72  CZ  PHE A   4       0.680  22.002  22.712  1.00 44.00           C
ATOM     73  CB  LEU A   5       4.070  27.920  23.796  1.00 59.00           C
ATOM     74  CD1 LEU A   5       4.232  30.027  22.441  1.00 59.00           C
ATOM     75  CD2 LEU A   5       2.462  29.816  24.142  1.00 59.00           C
ATOM     76  CG  LEU A   5       3.896  29.441  23.804  1.00 59.00           C
ATOM     77  CB  LEU A   6       6.293  23.797  23.670  1.00 59.00           C
ATOM     78  CD1 LEU A   6       6.902  21.407  24.135  1.00 59.00           C
ATOM     79  CD2 LEU A   6       7.111  22.284  21.843  1.00 59.00           C
ATOM     80  CG  LEU A   6       7.235  22.644  23.315  1.00 59.00           C
ATOM     81  CB  PHE A   7       2.378  19.723  22.889  1.00 44.00           C
ATOM     82  CD1 PHE A   7       0.773  18.608  24.462  1.00 44.00           C
ATOM     83  CD2 PHE A   7       1.828  17.278  22.796  1.00 44.00           C
ATOM     84  CE1 PHE A   7       0.099  17.495  24.925  1.00 44.00           C
ATOM     85  CE2 PHE A   7       1.156  16.162  23.257  1.00 44.00           C
ATOM     86  CG  PHE A   7       1.647  18.513  23.393  1.00 44.00           C
ATOM     87  CZ  PHE A   7       0.290  16.271  24.323  1.00 44.00           C
ATOM     88  CB  PHE A   8       5.813  16.869  26.263  1.00 44.00           C
ATOM     89  CD1 PHE A   8       6.573  19.172  26.907  1.00 44.00           C
ATOM     90  CD2 PHE A   8       8.101  17.761  25.750  1.00 44.00           C
ATOM     91  CE1 PHE A   8       7.527  20.171  26.948  1.00 44.00           C
ATOM     92  CE2 PHE A   8       9.056  18.759  25.788  1.00 44.00           C
ATOM     93  CG  PHE A   8       6.849  17.955  26.306  1.00 44.00           C
ATOM     94  CZ  PHE A   8       8.769  19.965  26.388  1.00 44.00           C
ATOM     95  CB  LEU A   9       2.423  13.774  22.581  1.00 59.00           C
ATOM     96  CD1 LEU A   9       3.538  15.496  21.135  1.00 59.00           C
ATOM     97  CD2 LEU A   9       4.160  13.124  20.890  1.00 59.00           C
ATOM     98  CG  LEU A   9       3.010  14.070  21.199  1.00 59.00           C
ATOM     99  CB  PHE A  10       3.624   8.713  23.928  1.00 44.00           C
ATOM    100  CD1 PHE A  10       5.347   7.028  24.628  1.00 44.00           C
ATOM    101  CD2 PHE A  10       3.996   6.539  22.732  1.00 44.00           C
ATOM    102  CE1 PHE A  10       6.002   5.822  24.473  1.00 44.00           C
ATOM    103  CE2 PHE A  10       4.650   5.333  22.573  1.00 44.00           C
ATOM    104  CG  PHE A  10       4.336   7.402  23.759  1.00 44.00           C
ATOM    105  CZ  PHE A  10       5.654   4.974  23.445  1.00 44.00           C
ATOM    106  CB  PHE A  11       3.583   8.794  19.122  1.00 44.00           C
ATOM    107  CD1 PHE A  11       5.021   8.419  17.100  1.00 44.00           C
ATOM    108  CD2 PHE A  11       2.676   8.676  16.785  1.00 44.00           C
ATOM    109  CE1 PHE A  11       5.187   8.265  15.737  1.00 44.00           C
ATOM    110  CE2 PHE A  11       2.839   8.523  15.422  1.00 44.00           C
ATOM    111  CG  PHE A  11       3.763   8.627  17.641  1.00 44.00           C
ATOM    112  CZ  PHE A  11       4.096   8.317  14.897  1.00 44.00           C
