# Supplementary material for: De Novo Design of Protein-Binding Peptides by Quantum Computing
Source: J Chem Theory Comput. 2025 Sep 29;21(19):9993–10005. doi: 10.1021/acs.jctc.5c00768 (PMC12529961; doi:10.1021/acs.jctc.5c00768)
Supplement: Supplementary file 1 [file ct5c00768_si_001.zip › Datafile/Structure_based_validation/3BFW/bad_guess/Results/3bfw_ranked_71.pdb]

REMARK Selection 'not deleted and not hydrogen'
ATOM      1  N   PHE A   1       5.014  14.595  23.391  0.00  0.00           N
ATOM      2  CA  PHE A   1       4.354  14.867  24.663  0.00  0.00           C
ATOM      3  C   PHE A   1       4.384  16.352  25.011  0.00  0.00           C
ATOM      4  O   PHE A   1       3.576  16.812  25.816  0.00  0.00           O
ATOM      5  N   PHE A   2       5.310  17.102  24.409  0.00  0.00           N
ATOM      6  CA  PHE A   2       5.426  18.533  24.669  0.00  0.00           C
ATOM      7  C   PHE A   2       4.622  19.461  23.764  0.00  0.00           C
ATOM      8  O   PHE A   2       4.766  19.408  22.545  0.00  0.00           O
ATOM      9  N   PHE A   3       3.778  20.310  24.355  0.00  0.00           N
ATOM     10  CA  PHE A   3       2.961  21.241  23.584  0.00  0.00           C
ATOM     11  C   PHE A   3       3.502  22.649  23.805  0.00  0.00           C
ATOM     12  O   PHE A   3       3.247  23.250  24.847  0.00  0.00           O
ATOM     13  N   PHE A   4       4.248  23.177  22.832  0.00  0.00           N
ATOM     14  CA  PHE A   4       4.815  24.517  22.940  0.00  0.00           C
ATOM     15  C   PHE A   4       3.867  25.521  22.292  0.00  0.00           C
ATOM     16  O   PHE A   4       3.585  25.421  21.100  0.00  0.00           O
ATOM     17  N   LEU A   5       3.376  26.488  23.071  0.00  0.00           N
ATOM     18  CA  LEU A   5       2.461  27.500  22.554  0.00  0.00           C
ATOM     19  C   LEU A   5       2.502  28.780  23.382  0.00  0.00           C
ATOM     20  O   LEU A   5       2.782  28.732  24.578  0.00  0.00           O
ATOM     21  N   LEU A   6       2.224  29.924  22.752  0.00  0.00           N
ATOM     22  CA  LEU A   6       2.234  31.206  23.448  0.00  0.00           C
ATOM     23  C   LEU A   6       0.838  31.608  23.913  0.00  0.00           C
ATOM     24  O   LEU A   6       0.602  32.776  24.213  0.00  0.00           O
ATOM     25  N   PHE A   7      -0.086  30.646  23.973  0.00  0.00           N
ATOM     26  CA  PHE A   7      -1.452  30.921  24.404  0.00  0.00           C
ATOM     27  C   PHE A   7      -1.963  29.774  25.271  0.00  0.00           C
ATOM     28  O   PHE A   7      -1.433  28.667  25.202  0.00  0.00           O
ATOM     29  N   PHE A   8      -2.988  30.034  26.086  0.00  0.00           N
ATOM     30  CA  PHE A   8      -3.554  29.010  26.957  0.00  0.00           C
ATOM     31  C   PHE A   8      -4.197  27.863  26.185  0.00  0.00           C
ATOM     32  O   PHE A   8      -4.485  26.817  26.762  0.00  0.00           O
ATOM     33  N   LEU A   9      -4.424  28.054  24.883  0.00  0.00           N
ATOM     34  CA  LEU A   9      -5.034  27.023  24.050  0.00  0.00           C
ATOM     35  C   LEU A   9      -4.122  25.803  23.978  0.00  0.00           C
ATOM     36  O   LEU A   9      -2.915  25.923  24.179  0.00  0.00           O
ATOM     37  N   PHE A  10      -4.693  24.630  23.691  0.00  0.00           N
ATOM     38  CA  PHE A  10      -3.914  23.401  23.597  0.00  0.00           C
ATOM     39  C   PHE A  10      -3.930  22.801  22.195  0.00  0.00           C
ATOM     40  O   PHE A  10      -4.993  22.679  21.590  0.00  0.00           O
ATOM     41  N   PHE A  11      -2.757  22.428  21.676  0.00  0.00           N
ATOM     42  CA  PHE A  11      -2.658  21.844  20.344  0.00  0.00           C
ATOM     43  C   PHE A  11      -3.514  20.583  20.287  0.00  0.00           C
ATOM     44  O   PHE A  11      -3.334  19.756  19.396  0.00  0.00           O
ATOM     45  CB  PHE A   1       5.007  14.054  25.786  1.00 44.00           C
ATOM     46  CD1 PHE A   1       3.797  12.070  24.841  1.00 44.00           C
ATOM     47  CD2 PHE A   1       5.546  11.684  26.407  1.00 44.00           C
ATOM     48  CE1 PHE A   1       3.586  10.708  24.740  1.00 44.00           C
ATOM     49  CE2 PHE A   1       5.337  10.322  26.309  1.00 44.00           C
ATOM     50  CG  PHE A   1       4.778  12.575  25.677  1.00 44.00           C
ATOM     51  CZ  PHE A   1       4.357   9.834  25.474  1.00 44.00           C
ATOM     52  CB  PHE A   2       6.919  18.937  24.581  1.00 44.00           C
ATOM     53  CD1 PHE A   2       7.198  17.850  26.825  1.00 44.00           C
ATOM     54  CD2 PHE A   2       9.153  18.378  25.576  1.00 44.00           C
ATOM     55  CE1 PHE A   2       7.985  17.336  27.838  1.00 44.00           C
ATOM     56  CE2 PHE A   2       9.942  17.865  26.587  1.00 44.00           C
ATOM     57  CG  PHE A   2       7.774  18.379  25.682  1.00 44.00           C
ATOM     58  CZ  PHE A   2       9.357  17.343  27.720  1.00 44.00           C
ATOM     59  CB  PHE A   3       1.496  21.152  23.980  1.00 44.00           C
ATOM     60  CD1 PHE A   3       0.723  18.836  24.557  1.00 44.00           C
ATOM     61  CD2 PHE A   3       0.376  19.621  22.337  1.00 44.00           C
ATOM     62  CE1 PHE A   3       0.131  17.633  24.223  1.00 44.00           C
ATOM     63  CE2 PHE A   3      -0.216  18.419  22.001  1.00 44.00           C
ATOM     64  CG  PHE A   3       0.853  19.844  23.617  1.00 44.00           C
ATOM     65  CZ  PHE A   3      -0.339  17.424  22.945  1.00 44.00           C
ATOM     66  CB  PHE A   4       6.193  24.583  22.293  1.00 44.00           C
ATOM     67  CD1 PHE A   4       7.023  23.363  24.322  1.00 44.00           C
ATOM     68  CD2 PHE A   4       8.447  23.489  22.419  1.00 44.00           C
ATOM     69  CE1 PHE A   4       7.988  22.639  24.996  1.00 44.00           C
ATOM     70  CE2 PHE A   4       9.414  22.766  23.091  1.00 44.00           C
ATOM     71  CG  PHE A   4       7.242  23.797  23.025  1.00 44.00           C
ATOM     72  CZ  PHE A   4       9.184  22.341  24.381  1.00 44.00           C
ATOM     73  CB  LEU A   5       1.031  26.952  22.512  1.00 59.00           C
ATOM     74  CD1 LEU A   5       1.080  25.146  24.255  1.00 59.00           C
ATOM     75  CD2 LEU A   5       0.722  27.483  24.945  1.00 59.00           C
ATOM     76  CG  LEU A   5       0.453  26.469  23.844  1.00 59.00           C
ATOM     77  CB  LEU A   6       2.818  32.297  22.545  1.00 59.00           C
ATOM     78  CD1 LEU A   6       0.867  33.401  21.416  1.00 59.00           C
ATOM     79  CD2 LEU A   6       3.016  33.230  20.224  1.00 59.00           C
ATOM     80  CG  LEU A   6       2.099  32.531  21.215  1.00 59.00           C
ATOM     81  CB  PHE A   7      -2.369  31.134  23.204  1.00 44.00           C
ATOM     82  CD1 PHE A   7      -1.289  32.313  21.270  1.00 44.00           C
ATOM     83  CD2 PHE A   7      -2.541  33.608  22.825  1.00 44.00           C
ATOM     84  CE1 PHE A   7      -1.005  33.456  20.548  1.00 44.00           C
ATOM     85  CE2 PHE A   7      -2.258  34.752  22.105  1.00 44.00           C
ATOM     86  CG  PHE A   7      -2.060  32.376  22.419  1.00 44.00           C
ATOM     87  CZ  PHE A   7      -1.489  34.676  20.964  1.00 44.00           C
ATOM     88  CB  PHE A   8      -4.589  29.639  27.902  1.00 44.00           C
ATOM     89  CD1 PHE A   8      -4.021  31.956  28.678  1.00 44.00           C
ATOM     90  CD2 PHE A   8      -3.432  30.122  30.074  1.00 44.00           C
ATOM     91  CE1 PHE A   8      -3.480  32.832  29.600  1.00 44.00           C
ATOM     92  CE2 PHE A   8      -2.890  30.995  30.998  1.00 44.00           C
ATOM     93  CG  PHE A   8      -4.002  30.590  28.903  1.00 44.00           C
ATOM     94  CZ  PHE A   8      -2.914  32.352  30.760  1.00 44.00           C
ATOM     95  CB  LEU A   9      -5.324  27.556  22.650  1.00 59.00           C
ATOM     96  CD1 LEU A   9      -3.680  29.439  22.417  1.00 59.00           C
ATOM     97  CD2 LEU A   9      -2.951  27.132  21.954  1.00 59.00           C
ATOM     98  CG  LEU A   9      -4.125  28.093  21.865  1.00 59.00           C
ATOM     99  CB  PHE A  10      -4.436  22.369  24.606  1.00 44.00           C
ATOM    100  CD1 PHE A  10      -2.292  21.114  24.249  1.00 44.00           C
ATOM    101  CD2 PHE A  10      -4.142  19.945  25.183  1.00 44.00           C
ATOM    102  CE1 PHE A  10      -1.530  19.964  24.317  1.00 44.00           C
ATOM    103  CE2 PHE A  10      -3.383  18.793  25.252  1.00 44.00           C
ATOM    104  CG  PHE A  10      -3.608  21.118  24.680  1.00 44.00           C
ATOM    105  CZ  PHE A  10      -2.075  18.802  24.819  1.00 44.00           C
ATOM    106  CB  PHE A  11      -1.211  21.531  19.988  1.00 44.00           C
ATOM    107  CD1 PHE A  11      -1.077  21.765  17.493  1.00 44.00           C
ATOM    108  CD2 PHE A  11      -0.839  19.594  18.437  1.00 44.00           C
ATOM    109  CE1 PHE A  11      -0.918  21.233  16.228  1.00 44.00           C
ATOM    110  CE2 PHE A  11      -0.681  19.058  17.173  1.00 44.00           C
ATOM    111  CG  PHE A  11      -1.040  20.952  18.613  1.00 44.00           C
ATOM    112  CZ  PHE A  11      -0.721  19.879  16.068  1.00 44.00           C
