# Supplementary material for: De Novo Design of Protein-Binding Peptides by Quantum Computing
Source: J Chem Theory Comput. 2025 Sep 29;21(19):9993–10005. doi: 10.1021/acs.jctc.5c00768 (PMC12529961; doi:10.1021/acs.jctc.5c00768)
Supplement: Supplementary file 1 [file ct5c00768_si_001.zip › Datafile/Structure_based_validation/3BFW/bad_guess/Results/3bfw_ranked_65.pdb]

REMARK Selection 'not deleted and not hydrogen'
ATOM      1  N   PHE A   1       5.438   3.472  28.974  0.00  0.00           N
ATOM      2  CA  PHE A   1       5.202   2.847  27.677  0.00  0.00           C
ATOM      3  C   PHE A   1       6.256   3.290  26.667  0.00  0.00           C
ATOM      4  O   PHE A   1       7.044   4.188  26.954  0.00  0.00           O
ATOM      5  N   PHE A   2       6.271   2.665  25.487  0.00  0.00           N
ATOM      6  CA  PHE A   2       7.236   3.010  24.449  0.00  0.00           C
ATOM      7  C   PHE A   2       6.682   3.975  23.406  0.00  0.00           C
ATOM      8  O   PHE A   2       7.429   4.464  22.561  0.00  0.00           O
ATOM      9  N   PHE A   3       5.377   4.250  23.462  0.00  0.00           N
ATOM     10  CA  PHE A   3       4.743   5.159  22.513  0.00  0.00           C
ATOM     11  C   PHE A   3       5.034   6.656  22.552  0.00  0.00           C
ATOM     12  O   PHE A   3       5.538   7.160  23.554  0.00  0.00           O
ATOM     13  N   PHE A   4       4.719   7.368  21.468  0.00  0.00           N
ATOM     14  CA  PHE A   4       4.954   8.806  21.399  0.00  0.00           C
ATOM     15  C   PHE A   4       3.972   9.508  22.332  0.00  0.00           C
ATOM     16  O   PHE A   4       2.920   8.956  22.646  0.00  0.00           O
ATOM     17  N   LEU A   5       4.310  10.722  22.774  0.00  0.00           N
ATOM     18  CA  LEU A   5       3.445  11.481  23.669  0.00  0.00           C
ATOM     19  C   LEU A   5       3.412  12.968  23.334  0.00  0.00           C
ATOM     20  O   LEU A   5       4.216  13.436  22.531  0.00  0.00           O
ATOM     21  N   LEU A   6       2.486  13.712  23.944  0.00  0.00           N
ATOM     22  CA  LEU A   6       2.366  15.144  23.696  0.00  0.00           C
ATOM     23  C   LEU A   6       3.319  15.856  24.652  0.00  0.00           C
ATOM     24  O   LEU A   6       3.330  15.559  25.844  0.00  0.00           O
ATOM     25  N   PHE A   7       4.117  16.792  24.133  0.00  0.00           N
ATOM     26  CA  PHE A   7       5.066  17.533  24.957  0.00  0.00           C
ATOM     27  C   PHE A   7       5.271  18.957  24.450  0.00  0.00           C
ATOM     28  O   PHE A   7       5.425  19.166  23.248  0.00  0.00           O
ATOM     29  N   PHE A   8       5.274  19.935  25.359  0.00  0.00           N
ATOM     30  CA  PHE A   8       5.462  21.331  24.983  0.00  0.00           C
ATOM     31  C   PHE A   8       4.427  21.693  23.923  0.00  0.00           C
ATOM     32  O   PHE A   8       4.701  22.513  23.049  0.00  0.00           O
ATOM     33  N   LEU A   9       3.239  21.087  23.997  0.00  0.00           N
ATOM     34  CA  LEU A   9       2.177  21.360  23.035  0.00  0.00           C
ATOM     35  C   LEU A   9       1.534  22.720  23.286  0.00  0.00           C
ATOM     36  O   LEU A   9       0.995  22.956  24.365  0.00  0.00           O
ATOM     37  N   PHE A  10       1.587  23.613  22.295  0.00  0.00           N
ATOM     38  CA  PHE A  10       1.004  24.943  22.429  0.00  0.00           C
ATOM     39  C   PHE A  10      -0.457  24.917  21.991  0.00  0.00           C
ATOM     40  O   PHE A  10      -1.159  25.916  22.129  0.00  0.00           O
ATOM     41  N   PHE A  11      -0.916  23.779  21.464  0.00  0.00           N
ATOM     42  CA  PHE A  11      -2.296  23.645  21.012  0.00  0.00           C
ATOM     43  C   PHE A  11      -3.075  22.682  21.902  0.00  0.00           C
ATOM     44  O   PHE A  11      -3.004  22.780  23.125  0.00  0.00           O
ATOM     45  CB  PHE A   1       3.802   3.182  27.163  1.00 44.00           C
ATOM     46  CD1 PHE A   1       2.962   1.520  28.845  1.00 44.00           C
ATOM     47  CD2 PHE A   1       1.393   2.999  27.839  1.00 44.00           C
ATOM     48  CE1 PHE A   1       1.946   0.943  29.582  1.00 44.00           C
ATOM     49  CE2 PHE A   1       0.375   2.423  28.573  1.00 44.00           C
ATOM     50  CG  PHE A   1       2.698   2.554  27.963  1.00 44.00           C
ATOM     51  CZ  PHE A   1       0.652   1.394  29.446  1.00 44.00           C
ATOM     52  CB  PHE A   2       7.732   1.732  23.752  1.00 44.00           C
ATOM     53  CD1 PHE A   2       9.613   3.110  22.826  1.00 44.00           C
ATOM     54  CD2 PHE A   2       9.091   1.049  21.758  1.00 44.00           C
ATOM     55  CE1 PHE A   2      10.627   3.327  21.912  1.00 44.00           C
ATOM     56  CE2 PHE A   2      10.103   1.263  20.842  1.00 44.00           C
ATOM     57  CG  PHE A   2       8.833   1.968  22.759  1.00 44.00           C
ATOM     58  CZ  PHE A   2      10.872   2.403  20.919  1.00 44.00           C
ATOM     59  CB  PHE A   3       3.195   4.987  22.659  1.00 44.00           C
ATOM     60  CD1 PHE A   3       2.291   6.675  24.281  1.00 44.00           C
ATOM     61  CD2 PHE A   3       2.623   4.445  25.041  1.00 44.00           C
ATOM     62  CE1 PHE A   3       1.829   7.033  25.533  1.00 44.00           C
ATOM     63  CE2 PHE A   3       2.162   4.800  26.294  1.00 44.00           C
ATOM     64  CG  PHE A   3       2.694   5.376  24.020  1.00 44.00           C
ATOM     65  CZ  PHE A   3       1.765   6.096  26.540  1.00 44.00           C
ATOM     66  CB  PHE A   4       4.811   9.321  19.974  1.00 44.00           C
ATOM     67  CD1 PHE A   4       5.629   7.730  18.215  1.00 44.00           C
ATOM     68  CD2 PHE A   4       7.115   9.421  18.986  1.00 44.00           C
ATOM     69  CE1 PHE A   4       6.606   7.264  17.356  1.00 44.00           C
ATOM     70  CE2 PHE A   4       8.094   8.957  18.129  1.00 44.00           C
ATOM     71  CG  PHE A   4       5.872   8.814  19.042  1.00 44.00           C
ATOM     72  CZ  PHE A   4       7.839   7.877  17.313  1.00 44.00           C
ATOM     73  CB  LEU A   5       3.896  11.290  25.124  1.00 59.00           C
ATOM     74  CD1 LEU A   5       5.425  13.210  25.646  1.00 59.00           C
ATOM     75  CD2 LEU A   5       5.818  11.026  26.716  1.00 59.00           C
ATOM     76  CG  LEU A   5       5.333  11.705  25.444  1.00 59.00           C
ATOM     77  CB  LEU A   6       0.939  15.626  23.881  1.00 59.00           C
ATOM     78  CD1 LEU A   6       0.571  16.017  21.429  1.00 59.00           C
ATOM     79  CD2 LEU A   6      -0.211  13.916  22.450  1.00 59.00           C
ATOM     80  CG  LEU A   6      -0.003  15.402  22.696  1.00 59.00           C
ATOM     81  CB  PHE A   7       6.411  16.799  25.008  1.00 44.00           C
ATOM     82  CD1 PHE A   7       7.401  17.373  27.241  1.00 44.00           C
ATOM     83  CD2 PHE A   7       8.456  18.226  25.286  1.00 44.00           C
ATOM     84  CE1 PHE A   7       8.350  17.999  28.026  1.00 44.00           C
ATOM     85  CE2 PHE A   7       9.405  18.854  26.068  1.00 44.00           C
ATOM     86  CG  PHE A   7       7.442  17.480  25.861  1.00 44.00           C
ATOM     87  CZ  PHE A   7       9.353  18.740  27.440  1.00 44.00           C
ATOM     88  CB  PHE A   8       6.873  21.580  24.472  1.00 44.00           C
ATOM     89  CD1 PHE A   8       6.418  24.027  24.794  1.00 44.00           C
ATOM     90  CD2 PHE A   8       8.199  23.391  23.350  1.00 44.00           C
ATOM     91  CE1 PHE A   8       6.690  25.358  24.543  1.00 44.00           C
ATOM     92  CE2 PHE A   8       8.473  24.721  23.097  1.00 44.00           C
ATOM     93  CG  PHE A   8       7.168  23.027  24.199  1.00 44.00           C
ATOM     94  CZ  PHE A   8       7.718  25.706  23.694  1.00 44.00           C
ATOM     95  CB  LEU A   9       1.114  20.260  23.086  1.00 59.00           C
ATOM     96  CD1 LEU A   9       2.734  18.422  22.541  1.00 59.00           C
ATOM     97  CD2 LEU A   9       0.315  17.962  22.470  1.00 59.00           C
ATOM     98  CG  LEU A   9       1.374  19.024  22.222  1.00 59.00           C
ATOM     99  CB  PHE A  10       1.788  25.966  21.613  1.00 44.00           C
ATOM    100  CD1 PHE A  10       4.264  25.563  21.554  1.00 44.00           C
ATOM    101  CD2 PHE A  10       3.406  27.082  23.172  1.00 44.00           C
ATOM    102  CE1 PHE A  10       5.545  25.787  22.023  1.00 44.00           C
ATOM    103  CE2 PHE A  10       4.685  27.307  23.644  1.00 44.00           C
ATOM    104  CG  PHE A  10       3.179  26.208  22.123  1.00 44.00           C
ATOM    105  CZ  PHE A  10       5.755  26.658  23.069  1.00 44.00           C
ATOM    106  CB  PHE A  11      -2.341  23.171  19.558  1.00 44.00           C
ATOM    107  CD1 PHE A  11      -1.064  21.170  20.371  1.00 44.00           C
ATOM    108  CD2 PHE A  11      -1.808  21.192  18.111  1.00 44.00           C
ATOM    109  CE1 PHE A  11      -0.498  19.925  20.172  1.00 44.00           C
ATOM    110  CE2 PHE A  11      -1.243  19.948  17.909  1.00 44.00           C
ATOM    111  CG  PHE A  11      -1.725  21.819  19.342  1.00 44.00           C
ATOM    112  CZ  PHE A  11      -0.587  19.314  18.941  1.00 44.00           C
