# Supplementary material for: De Novo Design of Protein-Binding Peptides by Quantum Computing
Source: J Chem Theory Comput. 2025 Sep 29;21(19):9993–10005. doi: 10.1021/acs.jctc.5c00768 (PMC12529961; doi:10.1021/acs.jctc.5c00768)
Supplement: Supplementary file 1 [file ct5c00768_si_001.zip › Datafile/Structure_based_validation/3BFW/bad_guess/Results/3bfw_bad_guess_fixed.pdb]

REMARK Selection 'not deleted and not hydrogen'
ATOM      1  N   PHE A   1       2.361  14.640  23.985  0.00  0.00           N
ATOM      2  CA  PHE A   1       3.364  14.943  25.000  0.00  0.00           C
ATOM      3  C   PHE A   1       3.783  16.406  25.105  0.00  0.00           C
ATOM      4  O   PHE A   1       3.079  17.206  25.717  0.00  0.00           O
ATOM      5  CB  PHE A   1       4.624  14.085  24.737  1.00 44.00           C
ATOM      6  CG  PHE A   1       4.418  12.612  24.939  1.00 44.00           C
ATOM      7  CD1 PHE A   1       4.161  11.779  23.863  1.00 44.00           C
ATOM      8  CD2 PHE A   1       4.484  12.055  26.204  1.00 44.00           C
ATOM      9  CE1 PHE A   1       3.972  10.423  24.048  1.00 44.00           C
ATOM     10  CE2 PHE A   1       4.295  10.700  26.393  1.00 44.00           C
ATOM     11  CZ  PHE A   1       4.039   9.883  25.314  1.00 44.00           C
ATOM     12  N   PHE A   2       4.926  16.757  24.511  0.00  0.00           N
ATOM     13  CA  PHE A   2       5.421  18.129  24.549  0.00  0.00           C
ATOM     14  C   PHE A   2       4.712  19.084  23.594  0.00  0.00           C
ATOM     15  O   PHE A   2       5.055  19.143  22.415  0.00  0.00           O
ATOM     16  CB  PHE A   2       6.932  18.139  24.242  1.00 44.00           C
ATOM     17  CG  PHE A   2       7.778  17.511  25.312  1.00 44.00           C
ATOM     18  CD1 PHE A   2       7.260  17.271  26.573  1.00 44.00           C
ATOM     19  CD2 PHE A   2       9.091  17.156  25.058  1.00 44.00           C
ATOM     20  CE1 PHE A   2       8.038  16.692  27.557  1.00 44.00           C
ATOM     21  CE2 PHE A   2       9.872  16.578  26.040  1.00 44.00           C
ATOM     22  CZ  PHE A   2       9.345  16.346  27.291  1.00 44.00           C
ATOM     23  N   PHE A   3       3.726  19.831  24.097  0.00  0.00           N
ATOM     24  CA  PHE A   3       2.983  20.777  23.271  0.00  0.00           C
ATOM     25  C   PHE A   3       3.301  22.219  23.654  0.00  0.00           C
ATOM     26  O   PHE A   3       3.043  22.627  24.784  0.00  0.00           O
ATOM     27  CB  PHE A   3       1.478  20.522  23.388  1.00 44.00           C
ATOM     28  CG  PHE A   3       1.037  19.212  22.802  1.00 44.00           C
ATOM     29  CD1 PHE A   3       0.849  18.104  23.610  1.00 44.00           C
ATOM     30  CD2 PHE A   3       0.807  19.087  21.444  1.00 44.00           C
ATOM     31  CE1 PHE A   3       0.442  16.898  23.071  1.00 44.00           C
ATOM     32  CE2 PHE A   3       0.402  17.883  20.901  1.00 44.00           C
ATOM     33  CZ  PHE A   3       0.219  16.787  21.716  1.00 44.00           C
ATOM     34  N   PHE A   4       3.859  22.990  22.717  0.00  0.00           N
ATOM     35  CA  PHE A   4       4.204  24.383  22.976  0.00  0.00           C
ATOM     36  C   PHE A   4       3.086  25.322  22.535  0.00  0.00           C
ATOM     37  O   PHE A   4       2.576  25.193  21.424  0.00  0.00           O
ATOM     38  CB  PHE A   4       5.510  24.752  22.268  1.00 44.00           C
ATOM     39  CG  PHE A   4       6.721  24.068  22.834  1.00 44.00           C
ATOM     40  CD1 PHE A   4       6.671  23.452  24.073  1.00 44.00           C
ATOM     41  CD2 PHE A   4       7.910  24.037  22.128  1.00 44.00           C
ATOM     42  CE1 PHE A   4       7.785  22.822  24.594  1.00 44.00           C
ATOM     43  CE2 PHE A   4       9.027  23.410  22.647  1.00 44.00           C
ATOM     44  CZ  PHE A   4       8.963  22.801  23.881  1.00 44.00           C
ATOM     45  N   LEU A   5       2.703  26.265  23.400  0.00  0.00           N
ATOM     46  CA  LEU A   5       1.643  27.215  23.079  0.00  0.00           C
ATOM     47  C   LEU A   5       1.985  28.652  23.461  0.00  0.00           C
ATOM     48  O   LEU A   5       2.216  28.939  24.634  0.00  0.00           O
ATOM     49  CB  LEU A   5       0.338  26.797  23.776  1.00 59.00           C
ATOM     50  CG  LEU A   5      -0.538  25.788  23.031  1.00 59.00           C
ATOM     51  CD1 LEU A   5       0.259  24.542  22.676  1.00 59.00           C
ATOM     52  CD2 LEU A   5      -1.720  25.365  23.891  1.00 59.00           C
ATOM     53  N   LEU A   6       2.018  29.554  22.477  0.00  0.00           N
ATOM     54  CA  LEU A   6       2.334  30.955  22.731  0.00  0.00           C
ATOM     55  C   LEU A   6       1.877  31.891  21.617  0.00  0.00           C
ATOM     56  O   LEU A   6       1.631  31.443  20.499  0.00  0.00           O
ATOM     57  CB  LEU A   6       3.848  31.117  22.946  1.00 59.00           C
ATOM     58  CG  LEU A   6       4.309  32.436  23.570  1.00 59.00           C
ATOM     59  CD1 LEU A   6       5.785  32.371  23.934  1.00 59.00           C
ATOM     60  CD2 LEU A   6       4.111  33.588  22.597  1.00 59.00           C
ATOM     61  N   PHE A   7       1.764  33.187  21.916  0.00  0.00           N
ATOM     62  CA  PHE A   7       1.335  34.168  20.925  0.00  0.00           C
ATOM     63  C   PHE A   7       1.851  35.528  21.386  0.00  0.00           C
ATOM     64  O   PHE A   7       1.845  35.816  22.581  0.00  0.00           O
ATOM     65  CB  PHE A   7      -0.172  34.177  20.759  1.00 44.00           C
ATOM     66  CG  PHE A   7      -0.649  35.072  19.652  1.00 44.00           C
ATOM     67  CD1 PHE A   7       0.205  35.448  18.628  1.00 44.00           C
ATOM     68  CD2 PHE A   7      -1.952  35.537  19.629  1.00 44.00           C
ATOM     69  CE1 PHE A   7      -0.234  36.271  17.609  1.00 44.00           C
ATOM     70  CE2 PHE A   7      -2.393  36.361  18.612  1.00 44.00           C
ATOM     71  CZ  PHE A   7      -1.533  36.728  17.601  1.00 44.00           C
ATOM     72  N   PHE A   8       2.296  36.363  20.444  0.00  0.00           N
ATOM     73  CA  PHE A   8       2.811  37.687  20.774  0.00  0.00           C
ATOM     74  C   PHE A   8       1.623  38.638  20.889  0.00  0.00           C
ATOM     75  O   PHE A   8       0.767  38.662  20.008  0.00  0.00           O
ATOM     76  CB  PHE A   8       3.803  38.174  19.732  1.00 44.00           C
ATOM     77  CG  PHE A   8       5.088  37.397  19.716  1.00 44.00           C
ATOM     78  CD1 PHE A   8       5.427  36.569  20.773  1.00 44.00           C
ATOM     79  CD2 PHE A   8       5.958  37.491  18.644  1.00 44.00           C
ATOM     80  CE1 PHE A   8       6.609  35.854  20.758  1.00 44.00           C
ATOM     81  CE2 PHE A   8       7.141  36.778  18.627  1.00 44.00           C
ATOM     82  CZ  PHE A   8       7.467  35.958  19.685  1.00 44.00           C
ATOM     83  N   LEU A   9       1.569  39.420  21.970  0.00  0.00           N
ATOM     84  CA  LEU A   9       0.478  40.365  22.179  0.00  0.00           C
ATOM     85  C   LEU A   9       0.733  41.662  21.417  0.00  0.00           C
ATOM     86  O   LEU A   9      -0.123  42.544  21.400  0.00  0.00           O
ATOM     87  CB  LEU A   9       0.293  40.654  23.668  1.00 59.00           C
ATOM     88  CG  LEU A   9      -1.018  41.333  24.069  1.00 59.00           C
ATOM     89  CD1 LEU A   9      -1.172  41.354  25.582  1.00 59.00           C
ATOM     90  CD2 LEU A   9      -1.054  42.769  23.569  1.00 59.00           C
ATOM     91  N   PHE A  10       1.904  41.780  20.786  0.00  0.00           N
ATOM     92  CA  PHE A  10       2.250  42.977  20.028  0.00  0.00           C
ATOM     93  C   PHE A  10       1.946  42.759  18.549  0.00  0.00           C
ATOM     94  O   PHE A  10       2.703  42.079  17.859  0.00  0.00           O
ATOM     95  CB  PHE A  10       3.718  43.341  20.224  1.00 44.00           C
ATOM     96  CG  PHE A  10       4.677  42.301  19.720  1.00 44.00           C
ATOM     97  CD1 PHE A  10       5.147  42.344  18.419  1.00 44.00           C
ATOM     98  CD2 PHE A  10       5.112  41.280  20.547  1.00 44.00           C
ATOM     99  CE1 PHE A  10       6.029  41.387  17.955  1.00 44.00           C
ATOM    100  CE2 PHE A  10       5.994  40.321  20.086  1.00 44.00           C
ATOM    101  CZ  PHE A  10       6.453  40.375  18.788  1.00 44.00           C
ATOM    102  N   PHE A  11       0.843  43.331  18.061  0.00  0.00           N
ATOM    103  CA  PHE A  11       0.458  43.187  16.662  0.00  0.00           C
ATOM    104  C   PHE A  11      -0.041  44.478  16.021  0.00  0.00           C
ATOM    105  O   PHE A  11      -0.218  44.534  14.806  0.00  0.00           O
ATOM    106  CB  PHE A  11      -0.628  42.103  16.533  1.00 44.00           C
ATOM    107  CG  PHE A  11      -0.143  40.714  16.828  1.00 44.00           C
ATOM    108  CD1 PHE A  11       1.212  40.431  16.871  1.00 44.00           C
ATOM    109  CD2 PHE A  11      -1.040  39.687  17.067  1.00 44.00           C
ATOM    110  CE1 PHE A  11       1.658  39.152  17.143  1.00 44.00           C
ATOM    111  CE2 PHE A  11      -0.596  38.407  17.339  1.00 44.00           C
ATOM    112  CZ  PHE A  11       0.754  38.139  17.377  1.00 44.00           C
