# Supplementary material for: De Novo Design of Protein-Binding Peptides by Quantum Computing
Source: J Chem Theory Comput. 2025 Sep 29;21(19):9993–10005. doi: 10.1021/acs.jctc.5c00768 (PMC12529961; doi:10.1021/acs.jctc.5c00768)
Supplement: Supplementary file 1 [file ct5c00768_si_001.zip › Datafile/Structure_based_validation/3BFW/redocking/Results/3bfw_ranked_68.pdb]

REMARK Selection 'not deleted and not hydrogen'
ATOM      1  N   ASP A   1       0.254   1.533  29.450  0.00  0.00           N
ATOM      2  CA  ASP A   1       1.636   1.068  29.412  0.00  0.00           C
ATOM      3  C   ASP A   1       2.545   2.173  28.885  0.00  0.00           C
ATOM      4  O   ASP A   1       2.275   3.351  29.108  0.00  0.00           O
ATOM      5  N   SER A   2       3.620   1.798  28.187  0.00  0.00           N
ATOM      6  CA  SER A   2       4.555   2.773  27.637  0.00  0.00           C
ATOM      7  C   SER A   2       4.189   3.221  26.226  0.00  0.00           C
ATOM      8  O   SER A   2       4.333   2.450  25.279  0.00  0.00           O
ATOM      9  N   THR A   3       3.718   4.462  26.082  0.00  0.00           N
ATOM     10  CA  THR A   3       3.338   4.991  24.777  0.00  0.00           C
ATOM     11  C   THR A   3       4.068   6.320  24.606  0.00  0.00           C
ATOM     12  O   THR A   3       4.693   6.804  25.547  0.00  0.00           O
ATOM     13  N   ILE A   4       3.991   6.910  23.411  0.00  0.00           N
ATOM     14  CA  ILE A   4       4.651   8.182  23.140  0.00  0.00           C
ATOM     15  C   ILE A   4       4.017   9.368  23.860  0.00  0.00           C
ATOM     16  O   ILE A   4       2.887   9.268  24.334  0.00  0.00           O
ATOM     17  N   THR A   5       4.739  10.488  23.946  0.00  0.00           N
ATOM     18  CA  THR A   5       4.229  11.681  24.613  0.00  0.00           C
ATOM     19  C   THR A   5       4.474  12.857  23.674  0.00  0.00           C
ATOM     20  O   THR A   5       5.381  12.806  22.846  0.00  0.00           O
ATOM     21  N   ILE A   6       3.670  13.916  23.798  0.00  0.00           N
ATOM     22  CA  ILE A   6       3.816  15.094  22.951  0.00  0.00           C
ATOM     23  C   ILE A   6       3.875  16.380  23.770  0.00  0.00           C
ATOM     24  O   ILE A   6       3.007  16.618  24.606  0.00  0.00           O
ATOM     25  N   ARG A   7       4.895  17.208  23.533  0.00  0.00           N
ATOM     26  CA  ARG A   7       5.048  18.464  24.259  0.00  0.00           C
ATOM     27  C   ARG A   7       4.656  19.704  23.461  0.00  0.00           C
ATOM     28  O   ARG A   7       5.389  20.115  22.564  0.00  0.00           O
ATOM     29  N   GLY A   8       3.506  20.300  23.784  0.00  0.00           N
ATOM     30  CA  GLY A   8       3.037  21.491  23.086  0.00  0.00           C
ATOM     31  C   GLY A   8       3.714  22.742  23.638  0.00  0.00           C
ATOM     32  O   GLY A   8       3.838  22.889  24.852  0.00  0.00           O
ATOM     33  N   TYR A   9       4.152  23.641  22.753  0.00  0.00           N
ATOM     34  CA  TYR A   9       4.814  24.871  23.173  0.00  0.00           C
ATOM     35  C   TYR A   9       4.027  26.087  22.695  0.00  0.00           C
ATOM     36  O   TYR A   9       4.531  26.871  21.894  0.00  0.00           O
ATOM     37  N   VAL A  10       2.794  26.247  23.182  0.00  0.00           N
ATOM     38  CA  VAL A  10       1.955  27.375  22.793  0.00  0.00           C
ATOM     39  C   VAL A  10       2.581  28.693  23.235  0.00  0.00           C
ATOM     40  O   VAL A  10       3.180  28.761  24.306  0.00  0.00           O
ATOM     41  N   ARG A  11       2.446  29.739  22.416  0.00  0.00           N
ATOM     42  CA  ARG A  11       3.005  31.046  22.742  0.00  0.00           C
ATOM     43  C   ARG A  11       2.440  31.505  24.083  0.00  0.00           C
ATOM     44  O   ARG A  11       1.270  31.265  24.372  0.00  0.00           O
ATOM     45  CB  ASP A   1       1.764  -0.185  28.550  1.00 51.00           C
ATOM     46  OD1 ASP A   1       0.257   0.529  26.853  1.00 51.00           O
ATOM     47  OD2 ASP A   1       2.222  -0.219  26.216  1.00 51.00           O
ATOM     48  CG  ASP A   1       1.388   0.059  27.102  1.00 51.00           C
ATOM     49  CB  SER A   2       5.978   2.193  27.639  1.00 48.00           C
ATOM     50  OG  SER A   2       6.905   3.112  27.088  1.00 48.00           O
ATOM     51  CB  THR A   3       1.832   5.189  24.636  1.00 49.00           C
ATOM     52  CG2 THR A   3       1.315   6.185  25.662  1.00 49.00           C
ATOM     53  OG1 THR A   3       1.537   5.681  23.322  1.00 49.00           O
ATOM     54  CB  ILE A   4       4.658   8.482  21.620  1.00 60.00           C
ATOM     55  CD1 ILE A   4       5.120  10.989  21.627  1.00 60.00           C
ATOM     56  CG1 ILE A   4       5.644   9.608  21.301  1.00 60.00           C
ATOM     57  CG2 ILE A   4       3.272   8.910  21.162  1.00 60.00           C
ATOM     58  CB  THR A   5       4.893  11.931  25.964  1.00 49.00           C
ATOM     59  CG2 THR A   5       4.210  13.085  26.682  1.00 49.00           C
ATOM     60  OG1 THR A   5       4.786  10.753  26.772  1.00 49.00           O
ATOM     61  CB  ILE A   6       2.659  15.201  21.937  1.00 60.00           C
ATOM     62  CD1 ILE A   6       0.962  16.734  23.061  1.00 60.00           C
ATOM     63  CG1 ILE A   6       1.320  15.319  22.668  1.00 60.00           C
ATOM     64  CG2 ILE A   6       2.615  13.968  21.046  1.00 60.00           C
ATOM     65  CB  ARG A   7       6.507  18.610  24.734  1.00  0.00           C
ATOM     66  CD  ARG A   7       8.273  17.962  26.396  1.00  0.00           C
ATOM     67  NE  ARG A   7       9.337  17.843  25.405  1.00  0.00           N
ATOM     68  CG  ARG A   7       6.911  17.619  25.813  1.00  0.00           C
ATOM     69  NH1 ARG A   7       9.641  15.590  25.750  1.00  0.00           N
ATOM     70  NH2 ARG A   7      10.924  16.695  24.200  1.00  0.00           N
ATOM     71  CZ  ARG A   7       9.967  16.708  25.117  1.00  0.00           C
ATOM     72  CB  TYR A   9       6.246  24.923  22.644  1.00 43.00           C
ATOM     73  CD1 TYR A   9       6.810  23.228  24.426  1.00 43.00           C
ATOM     74  CD2 TYR A   9       8.373  23.566  22.655  1.00 43.00           C
ATOM     75  CE1 TYR A   9       7.640  22.278  24.989  1.00 43.00           C
ATOM     76  CE2 TYR A   9       9.216  22.619  23.205  1.00 43.00           C
ATOM     77  CG  TYR A   9       7.161  23.885  23.254  1.00 43.00           C
ATOM     78  OH  TYR A   9       9.679  21.031  24.927  1.00 43.00           O
ATOM     79  CZ  TYR A   9       8.847  21.976  24.371  1.00 43.00           C
ATOM     80  CB  VAL A  10       0.541  27.261  23.388  1.00 73.00           C
ATOM     81  CG1 VAL A  10      -0.155  26.009  22.876  1.00 73.00           C
ATOM     82  CG2 VAL A  10       0.607  27.186  24.906  1.00 73.00           C
ATOM     83  CB  ARG A  11       2.701  32.063  21.651  1.00  0.00           C
ATOM     84  CD  ARG A  11       3.038  34.374  20.733  1.00  0.00           C
ATOM     85  NE  ARG A  11       3.657  35.681  20.930  1.00  0.00           N
ATOM     86  CG  ARG A  11       3.307  33.434  21.897  1.00  0.00           C
ATOM     87  NH1 ARG A  11       1.900  36.517  22.156  1.00  0.00           N
ATOM     88  NH2 ARG A  11       3.736  37.832  21.737  1.00  0.00           N
ATOM     89  CZ  ARG A  11       3.098  36.678  21.609  1.00  0.00           C
