# Supplementary material for: De Novo Design of Protein-Binding Peptides by Quantum Computing
Source: J Chem Theory Comput. 2025 Sep 29;21(19):9993–10005. doi: 10.1021/acs.jctc.5c00768 (PMC12529961; doi:10.1021/acs.jctc.5c00768)
Supplement: Supplementary file 1 [file ct5c00768_si_001.zip › Datafile/Structure_based_validation/3BFW/redocking/Results/3bfw_ranked_40.pdb]

REMARK Selection 'not deleted and not hydrogen'
ATOM      1  N   ASP A   1      -0.009  33.654  23.335  0.00  0.00           N
ATOM      2  CA  ASP A   1       0.060  33.195  21.952  0.00  0.00           C
ATOM      3  C   ASP A   1       1.262  32.274  21.767  0.00  0.00           C
ATOM      4  O   ASP A   1       1.391  31.632  20.727  0.00  0.00           O
ATOM      5  N   SER A   2       2.141  32.208  22.770  0.00  0.00           N
ATOM      6  CA  SER A   2       3.325  31.360  22.698  0.00  0.00           C
ATOM      7  C   SER A   2       2.978  30.014  23.327  0.00  0.00           C
ATOM      8  O   SER A   2       2.579  29.962  24.488  0.00  0.00           O
ATOM      9  N   THR A   3       3.128  28.927  22.566  0.00  0.00           N
ATOM     10  CA  THR A   3       2.825  27.592  23.067  0.00  0.00           C
ATOM     11  C   THR A   3       3.829  26.524  22.643  0.00  0.00           C
ATOM     12  O   THR A   3       4.270  26.515  21.496  0.00  0.00           O
ATOM     13  N   ILE A   4       4.190  25.626  23.563  0.00  0.00           N
ATOM     14  CA  ILE A   4       5.143  24.563  23.263  0.00  0.00           C
ATOM     15  C   ILE A   4       4.483  23.334  23.882  0.00  0.00           C
ATOM     16  O   ILE A   4       4.168  23.337  25.069  0.00  0.00           O
ATOM     17  N   THR A   5       4.275  22.285  23.082  0.00  0.00           N
ATOM     18  CA  THR A   5       3.652  21.060  23.570  0.00  0.00           C
ATOM     19  C   THR A   5       4.447  19.781  23.332  0.00  0.00           C
ATOM     20  O   THR A   5       4.988  19.585  22.245  0.00  0.00           O
ATOM     21  N   ILE A   6       4.520  18.910  24.341  0.00  0.00           N
ATOM     22  CA  ILE A   6       5.255  17.655  24.221  0.00  0.00           C
ATOM     23  C   ILE A   6       4.275  16.570  24.657  0.00  0.00           C
ATOM     24  O   ILE A   6       3.415  16.820  25.499  0.00  0.00           O
ATOM     25  N   ARG A   7       4.403  15.369  24.090  0.00  0.00           N
ATOM     26  CA  ARG A   7       3.519  14.260  24.434  0.00  0.00           C
ATOM     27  C   ARG A   7       4.295  12.947  24.425  0.00  0.00           C
ATOM     28  O   ARG A   7       5.310  12.837  23.741  0.00  0.00           O
ATOM     29  N   GLY A   8       3.822  11.953  25.180  0.00  0.00           N
ATOM     30  CA  GLY A   8       4.486  10.656  25.244  0.00  0.00           C
ATOM     31  C   GLY A   8       4.220   9.726  24.065  0.00  0.00           C
ATOM     32  O   GLY A   8       3.336   9.996  23.255  0.00  0.00           O
ATOM     33  N   TYR A   9       4.980   8.633  23.965  0.00  0.00           N
ATOM     34  CA  TYR A   9       4.810   7.677  22.876  0.00  0.00           C
ATOM     35  C   TYR A   9       3.556   6.840  23.110  0.00  0.00           C
ATOM     36  O   TYR A   9       3.209   6.006  22.276  0.00  0.00           O
ATOM     37  N   VAL A  10       2.877   7.059  24.238  0.00  0.00           N
ATOM     38  CA  VAL A  10       1.665   6.315  24.560  0.00  0.00           C
ATOM     39  C   VAL A  10       0.527   6.722  23.629  0.00  0.00           C
ATOM     40  O   VAL A  10       0.306   7.912  23.413  0.00  0.00           O
ATOM     41  N   ARG A  11      -0.193   5.742  23.079  0.00  0.00           N
ATOM     42  CA  ARG A  11      -1.302   6.020  22.174  0.00  0.00           C
ATOM     43  C   ARG A  11      -2.433   4.998  22.218  0.00  0.00           C
ATOM     44  O   ARG A  11      -3.474   5.257  22.819  0.00  0.00           O
ATOM     45  CB  ASP A   1       0.140  34.377  20.990  1.00 51.00           C
ATOM     46  OD1 ASP A   1      -0.101  32.738  19.282  1.00 51.00           O
ATOM     47  OD2 ASP A   1       0.062  34.838  18.658  1.00 51.00           O
ATOM     48  CG  ASP A   1       0.026  33.954  19.539  1.00 51.00           C
ATOM     49  CB  SER A   2       4.512  32.001  23.396  1.00 48.00           C
ATOM     50  OG  SER A   2       4.892  33.200  22.746  1.00 48.00           O
ATOM     51  CB  THR A   3       1.416  27.143  22.603  1.00 49.00           C
ATOM     52  CG2 THR A   3       0.349  28.093  23.125  1.00 49.00           C
ATOM     53  OG1 THR A   3       1.369  27.136  21.170  1.00 49.00           O
ATOM     54  CB  ILE A   4       6.526  24.799  23.826  1.00 60.00           C
ATOM     55  CD1 ILE A   4       8.428  26.494  23.850  1.00 60.00           C
ATOM     56  CG1 ILE A   4       7.148  26.040  23.185  1.00 60.00           C
ATOM     57  CG2 ILE A   4       7.419  23.603  23.530  1.00 60.00           C
ATOM     58  CB  THR A   5       2.251  20.876  22.921  1.00 49.00           C
ATOM     59  CG2 THR A   5       1.336  22.041  23.267  1.00 49.00           C
ATOM     60  OG1 THR A   5       2.398  20.808  21.497  1.00 49.00           O
ATOM     61  CB  ILE A   6       6.519  17.616  25.065  1.00 60.00           C
ATOM     62  CD1 ILE A   6       7.370  17.523  27.466  1.00 60.00           C
ATOM     63  CG1 ILE A   6       6.190  17.767  26.552  1.00 60.00           C
ATOM     64  CG2 ILE A   6       7.454  18.746  24.661  1.00 60.00           C
ATOM     65  CB  ARG A   7       2.338  14.188  23.469  1.00  0.00           C
ATOM     66  CD  ARG A   7       1.540  14.030  21.095  1.00  0.00           C
ATOM     67  NE  ARG A   7       0.504  13.042  21.379  1.00  0.00           N
ATOM     68  CG  ARG A   7       2.730  13.893  22.031  1.00  0.00           C
ATOM     69  NH1 ARG A   7      -0.863  14.538  22.467  1.00  0.00           N
ATOM     70  NH2 ARG A   7      -1.511  12.346  22.241  1.00  0.00           N
ATOM     71  CZ  ARG A   7      -0.625  13.309  22.029  1.00  0.00           C
ATOM     72  CB  TYR A   9       6.036   6.778  22.745  1.00 43.00           C
ATOM     73  CD1 TYR A   9       5.417   5.888  25.024  1.00 43.00           C
ATOM     74  CD2 TYR A   9       7.154   4.786  23.815  1.00 43.00           C
ATOM     75  CE1 TYR A   9       5.567   4.998  26.069  1.00 43.00           C
ATOM     76  CE2 TYR A   9       7.317   3.885  24.851  1.00 43.00           C
ATOM     77  CG  TYR A   9       6.206   5.798  23.884  1.00 43.00           C
ATOM     78  OH  TYR A   9       6.676   3.102  27.013  1.00 43.00           O
ATOM     79  CZ  TYR A   9       6.522   3.992  25.976  1.00 43.00           C
ATOM     80  CB  VAL A  10       1.233   6.535  26.019  1.00 73.00           C
ATOM     81  CG1 VAL A  10       0.826   7.984  26.240  1.00 73.00           C
ATOM     82  CG2 VAL A  10       0.048   5.646  26.362  1.00 73.00           C
ATOM     83  CB  ARG A  11      -0.772   6.120  20.729  1.00  0.00           C
ATOM     84  CD  ARG A  11       0.416   5.014  18.815  1.00  0.00           C
ATOM     85  NE  ARG A  11       1.601   5.865  18.841  1.00  0.00           N
ATOM     86  CG  ARG A  11      -0.180   4.824  20.200  1.00  0.00           C
ATOM     87  NH1 ARG A  11       1.786   5.969  16.551  1.00  0.00           N
ATOM     88  NH2 ARG A  11       3.302   7.075  17.876  1.00  0.00           N
ATOM     89  CZ  ARG A  11       2.230   6.304  17.755  1.00  0.00           C
