# Supplementary material for: De Novo Design of Protein-Binding Peptides by Quantum Computing
Source: J Chem Theory Comput. 2025 Sep 29;21(19):9993–10005. doi: 10.1021/acs.jctc.5c00768 (PMC12529961; doi:10.1021/acs.jctc.5c00768)
Supplement: Supplementary file 1 [file ct5c00768_si_001.zip › Datafile/Structure_based_validation/3BFW/redocking/Results/3bfw_ranked_54.pdb]

REMARK Selection 'not deleted and not hydrogen'
ATOM      1  N   ASP A   1      -3.416  17.724  22.253  0.00  0.00           N
ATOM      2  CA  ASP A   1      -3.069  17.634  20.840  0.00  0.00           C
ATOM      3  C   ASP A   1      -1.600  17.959  20.586  0.00  0.00           C
ATOM      4  O   ASP A   1      -0.913  17.206  19.900  0.00  0.00           O
ATOM      5  N   SER A   2      -1.119  19.076  21.136  0.00  0.00           N
ATOM      6  CA  SER A   2       0.271  19.481  20.958  0.00  0.00           C
ATOM      7  C   SER A   2       1.077  19.234  22.229  0.00  0.00           C
ATOM      8  O   SER A   2       0.550  19.375  23.330  0.00  0.00           O
ATOM      9  N   THR A   3       2.352  18.865  22.081  0.00  0.00           N
ATOM     10  CA  THR A   3       3.213  18.603  23.229  0.00  0.00           C
ATOM     11  C   THR A   3       4.180  19.773  23.380  0.00  0.00           C
ATOM     12  O   THR A   3       4.533  20.410  22.390  0.00  0.00           O
ATOM     13  N   ILE A   4       4.608  20.057  24.612  0.00  0.00           N
ATOM     14  CA  ILE A   4       5.535  21.154  24.868  0.00  0.00           C
ATOM     15  C   ILE A   4       4.817  22.459  24.538  0.00  0.00           C
ATOM     16  O   ILE A   4       3.672  22.651  24.942  0.00  0.00           O
ATOM     17  N   THR A   5       5.484  23.354  23.806  0.00  0.00           N
ATOM     18  CA  THR A   5       4.893  24.634  23.433  0.00  0.00           C
ATOM     19  C   THR A   5       3.524  24.571  22.763  0.00  0.00           C
ATOM     20  O   THR A   5       3.343  23.828  21.800  0.00  0.00           O
ATOM     21  N   ILE A   6       2.560  25.345  23.268  0.00  0.00           N
ATOM     22  CA  ILE A   6       1.215  25.362  22.704  0.00  0.00           C
ATOM     23  C   ILE A   6       0.577  26.719  22.423  0.00  0.00           C
ATOM     24  O   ILE A   6       0.042  26.934  21.338  0.00  0.00           O
ATOM     25  N   ARG A   7       0.633  27.632  23.396  0.00  0.00           N
ATOM     26  CA  ARG A   7       0.055  28.962  23.233  0.00  0.00           C
ATOM     27  C   ARG A   7       1.000  30.157  23.303  0.00  0.00           C
ATOM     28  O   ARG A   7       0.581  31.252  23.670  0.00  0.00           O
ATOM     29  N   GLY A   8       2.272  29.951  22.952  0.00  0.00           N
ATOM     30  CA  GLY A   8       3.259  31.025  22.982  0.00  0.00           C
ATOM     31  C   GLY A   8       2.930  32.083  21.934  0.00  0.00           C
ATOM     32  O   GLY A   8       2.428  31.752  20.862  0.00  0.00           O
ATOM     33  N   TYR A   9       3.212  33.352  22.238  0.00  0.00           N
ATOM     34  CA  TYR A   9       2.939  34.442  21.308  0.00  0.00           C
ATOM     35  C   TYR A   9       3.845  35.669  21.316  0.00  0.00           C
ATOM     36  O   TYR A   9       4.050  36.277  22.365  0.00  0.00           O
ATOM     37  N   VAL A  10       4.388  36.035  20.152  0.00  0.00           N
ATOM     38  CA  VAL A  10       5.270  37.192  20.047  0.00  0.00           C
ATOM     39  C   VAL A  10       4.490  38.430  19.613  0.00  0.00           C
ATOM     40  O   VAL A  10       3.666  38.351  18.705  0.00  0.00           O
ATOM     41  N   ARG A  11       4.748  39.571  20.258  0.00  0.00           N
ATOM     42  CA  ARG A  11       4.060  40.812  19.923  0.00  0.00           C
ATOM     43  C   ARG A  11       4.835  41.537  18.827  0.00  0.00           C
ATOM     44  O   ARG A  11       4.234  42.072  17.898  0.00  0.00           O
ATOM     45  CB  ASP A   1      -3.959  18.572  20.015  1.00 51.00           C
ATOM     46  OD1 ASP A   1      -2.725  18.359  17.992  1.00 51.00           O
ATOM     47  OD2 ASP A   1      -4.901  18.072  17.889  1.00 51.00           O
ATOM     48  CG  ASP A   1      -3.855  18.316  18.525  1.00 51.00           C
ATOM     49  CB  SER A   2       0.355  20.954  20.558  1.00 48.00           C
ATOM     50  OG  SER A   2      -0.254  21.175  19.298  1.00 48.00           O
ATOM     51  CB  THR A   3       3.993  17.294  23.085  1.00 49.00           C
ATOM     52  CG2 THR A   3       4.745  16.983  24.370  1.00 49.00           C
ATOM     53  OG1 THR A   3       3.082  16.223  22.810  1.00 49.00           O
ATOM     54  CB  ILE A   4       6.820  21.038  24.048  1.00 60.00           C
ATOM     55  CD1 ILE A   4       7.947  19.594  25.820  1.00 60.00           C
ATOM     56  CG1 ILE A   4       7.534  19.724  24.371  1.00 60.00           C
ATOM     57  CG2 ILE A   4       7.761  22.189  24.369  1.00 60.00           C
ATOM     58  CB  THR A   5       5.850  25.403  22.475  1.00 49.00           C
ATOM     59  CG2 THR A   5       7.187  25.675  23.149  1.00 49.00           C
ATOM     60  OG1 THR A   5       6.075  24.610  21.303  1.00 49.00           O
ATOM     61  CB  ILE A   6       0.244  24.587  23.653  1.00 60.00           C
ATOM     62  CD1 ILE A   6       0.734  22.340  22.555  1.00 60.00           C
ATOM     63  CG1 ILE A   6       0.698  23.138  23.839  1.00 60.00           C
ATOM     64  CG2 ILE A   6      -1.168  24.582  23.086  1.00 60.00           C
ATOM     65  CB  ARG A   7      -1.048  29.155  24.309  1.00  0.00           C
ATOM     66  CD  ARG A   7      -3.313  28.540  25.198  1.00  0.00           C
ATOM     67  NE  ARG A   7      -3.831  29.902  25.119  1.00  0.00           N
ATOM     68  CG  ARG A   7      -2.267  28.266  24.130  1.00  0.00           C
ATOM     69  NH1 ARG A   7      -2.562  30.669  26.877  1.00  0.00           N
ATOM     70  NH2 ARG A   7      -3.984  32.100  25.778  1.00  0.00           N
ATOM     71  CZ  ARG A   7      -3.459  30.892  25.925  1.00  0.00           C
ATOM     72  CB  TYR A   9       1.480  34.931  21.553  1.00 43.00           C
ATOM     73  CD1 TYR A   9       0.678  35.820  19.332  1.00 43.00           C
ATOM     74  CD2 TYR A   9       0.995  37.369  21.119  1.00 43.00           C
ATOM     75  CE1 TYR A   9       0.277  36.848  18.501  1.00 43.00           C
ATOM     76  CE2 TYR A   9       0.596  38.409  20.302  1.00 43.00           C
ATOM     77  CG  TYR A   9       1.042  36.063  20.650  1.00 43.00           C
ATOM     78  OH  TYR A   9      -0.162  39.175  18.172  1.00 43.00           O
ATOM     79  CZ  TYR A   9       0.237  38.147  18.994  1.00 43.00           C
ATOM     80  CB  VAL A  10       6.417  36.941  19.053  1.00 73.00           C
ATOM     81  CG1 VAL A  10       7.262  38.196  18.887  1.00 73.00           C
ATOM     82  CG2 VAL A  10       7.317  35.819  19.548  1.00 73.00           C
ATOM     83  CB  ARG A  11       3.904  41.701  21.150  1.00  0.00           C
ATOM     84  CD  ARG A  11       1.596  40.991  21.835  1.00  0.00           C
ATOM     85  NE  ARG A  11       0.769  40.390  22.877  1.00  0.00           N
ATOM     86  CG  ARG A  11       3.055  41.088  22.251  1.00  0.00           C
ATOM     87  NH1 ARG A  11       0.486  42.362  24.026  1.00  0.00           N
ATOM     88  NH2 ARG A  11      -0.487  40.432  24.802  1.00  0.00           N
ATOM     89  CZ  ARG A  11       0.254  41.062  23.902  1.00  0.00           C
