# Supplementary material for: De Novo Design of Protein-Binding Peptides by Quantum Computing
Source: J Chem Theory Comput. 2025 Sep 29;21(19):9993–10005. doi: 10.1021/acs.jctc.5c00768 (PMC12529961; doi:10.1021/acs.jctc.5c00768)
Supplement: Supplementary file 1 [file ct5c00768_si_001.zip › Datafile/Structure_based_validation/3BFW/redocking/Results/3bfw_ranked_55.pdb]

REMARK Selection 'not deleted and not hydrogen'
ATOM      1  N   ASP A   1       1.065   6.786  18.735  0.00  0.00           N
ATOM      2  CA  ASP A   1       2.281   6.905  17.938  0.00  0.00           C
ATOM      3  C   ASP A   1       3.523   7.060  18.809  0.00  0.00           C
ATOM      4  O   ASP A   1       4.551   6.446  18.530  0.00  0.00           O
ATOM      5  N   SER A   2       3.433   7.876  19.862  0.00  0.00           N
ATOM      6  CA  SER A   2       4.561   8.096  20.761  0.00  0.00           C
ATOM      7  C   SER A   2       3.995   7.813  22.149  0.00  0.00           C
ATOM      8  O   SER A   2       2.782   7.696  22.307  0.00  0.00           O
ATOM      9  N   THR A   3       4.868   7.702  23.154  0.00  0.00           N
ATOM     10  CA  THR A   3       4.434   7.433  24.520  0.00  0.00           C
ATOM     11  C   THR A   3       3.940   8.729  25.154  0.00  0.00           C
ATOM     12  O   THR A   3       3.017   8.705  25.965  0.00  0.00           O
ATOM     13  N   ILE A   4       4.550   9.859  24.787  0.00  0.00           N
ATOM     14  CA  ILE A   4       4.156  11.154  25.332  0.00  0.00           C
ATOM     15  C   ILE A   4       4.405  12.239  24.288  0.00  0.00           C
ATOM     16  O   ILE A   4       5.344  12.134  23.503  0.00  0.00           O
ATOM     17  N   THR A   5       3.568  13.279  24.277  0.00  0.00           N
ATOM     18  CA  THR A   5       3.714  14.371  23.322  0.00  0.00           C
ATOM     19  C   THR A   5       3.647  15.684  24.096  0.00  0.00           C
ATOM     20  O   THR A   5       2.630  15.979  24.719  0.00  0.00           O
ATOM     21  N   ILE A   6       4.725  16.470  24.060  0.00  0.00           N
ATOM     22  CA  ILE A   6       4.768  17.747  24.765  0.00  0.00           C
ATOM     23  C   ILE A   6       4.514  18.825  23.716  0.00  0.00           C
ATOM     24  O   ILE A   6       5.162  18.833  22.672  0.00  0.00           O
ATOM     25  N   ARG A   7       3.573  19.732  23.989  0.00  0.00           N
ATOM     26  CA  ARG A   7       3.250  20.806  23.056  0.00  0.00           C
ATOM     27  C   ARG A   7       3.493  22.216  23.585  0.00  0.00           C
ATOM     28  O   ARG A   7       2.751  22.687  24.444  0.00  0.00           O
ATOM     29  N   GLY A   8       4.529  22.888  23.078  0.00  0.00           N
ATOM     30  CA  GLY A   8       4.852  24.243  23.513  0.00  0.00           C
ATOM     31  C   GLY A   8       4.177  25.247  22.584  0.00  0.00           C
ATOM     32  O   GLY A   8       4.151  25.043  21.372  0.00  0.00           O
ATOM     33  N   TYR A   9       3.633  26.329  23.146  0.00  0.00           N
ATOM     34  CA  TYR A   9       2.963  27.352  22.350  0.00  0.00           C
ATOM     35  C   TYR A   9       2.745  28.673  23.080  0.00  0.00           C
ATOM     36  O   TYR A   9       2.791  28.713  24.308  0.00  0.00           O
ATOM     37  N   VAL A  10       2.508  29.753  22.331  0.00  0.00           N
ATOM     38  CA  VAL A  10       2.286  31.066  22.926  0.00  0.00           C
ATOM     39  C   VAL A  10       0.832  31.157  23.380  0.00  0.00           C
ATOM     40  O   VAL A  10      -0.022  30.445  22.856  0.00  0.00           O
ATOM     41  N   ARG A  11       0.549  32.029  24.350  0.00  0.00           N
ATOM     42  CA  ARG A  11      -0.808  32.197  24.859  0.00  0.00           C
ATOM     43  C   ARG A  11      -1.554  32.751  23.649  0.00  0.00           C
ATOM     44  O   ARG A  11      -2.748  32.504  23.496  0.00  0.00           O
ATOM     45  CB  ASP A   1       2.170   8.092  16.974  1.00 51.00           C
ATOM     46  OD1 ASP A   1       0.809   6.660  15.647  1.00 51.00           O
ATOM     47  OD2 ASP A   1       0.848   8.794  15.126  1.00 51.00           O
ATOM     48  CG  ASP A   1       1.206   7.831  15.833  1.00 51.00           C
ATOM     49  CB  SER A   2       5.129   9.487  20.649  1.00 48.00           C
ATOM     50  OG  SER A   2       6.205   9.665  21.553  1.00 48.00           O
ATOM     51  CB  THR A   3       5.557   6.834  25.375  1.00 49.00           C
ATOM     52  CG2 THR A   3       6.029   5.516  24.780  1.00 49.00           C
ATOM     53  OG1 THR A   3       6.665   7.742  25.425  1.00 49.00           O
ATOM     54  CB  ILE A   4       4.917  11.492  26.620  1.00 60.00           C
ATOM     55  CD1 ILE A   4       4.541  14.010  26.745  1.00 60.00           C
ATOM     56  CG1 ILE A   4       4.240  12.656  27.347  1.00 60.00           C
ATOM     57  CG2 ILE A   4       6.352  11.888  26.309  1.00 60.00           C
ATOM     58  CB  THR A   5       2.638  14.345  22.236  1.00 49.00           C
ATOM     59  CG2 THR A   5       2.714  13.047  21.448  1.00 49.00           C
ATOM     60  OG1 THR A   5       1.339  14.451  22.832  1.00 49.00           O
ATOM     61  CB  ILE A   6       6.094  17.990  25.474  1.00 60.00           C
ATOM     62  CD1 ILE A   6       8.565  18.469  25.072  1.00 60.00           C
ATOM     63  CG1 ILE A   6       7.251  18.021  24.473  1.00 60.00           C
ATOM     64  CG2 ILE A   6       6.361  16.886  26.486  1.00 60.00           C
ATOM     65  CB  ARG A   7       1.773  20.681  22.626  1.00  0.00           C
ATOM     66  CD  ARG A   7       1.462  18.266  22.015  1.00  0.00           C
ATOM     67  NE  ARG A   7       0.249  18.031  22.790  1.00  0.00           N
ATOM     68  CG  ARG A   7       1.538  19.693  21.495  1.00  0.00           C
ATOM     69  NH1 ARG A   7       0.792  15.854  23.297  1.00  0.00           N
ATOM     70  NH2 ARG A   7      -1.172  16.757  24.074  1.00  0.00           N
ATOM     71  CZ  ARG A   7      -0.044  16.880  23.388  1.00  0.00           C
ATOM     72  CB  TYR A   9       1.604  26.815  21.860  1.00 43.00           C
ATOM     73  CD1 TYR A   9       0.954  26.778  24.298  1.00 43.00           C
ATOM     74  CD2 TYR A   9      -0.742  26.366  22.672  1.00 43.00           C
ATOM     75  CE1 TYR A   9       0.030  26.629  25.313  1.00 43.00           C
ATOM     76  CE2 TYR A   9      -1.681  26.213  23.674  1.00 43.00           C
ATOM     77  CG  TYR A   9       0.585  26.650  22.965  1.00 43.00           C
ATOM     78  OH  TYR A   9      -2.219  26.195  26.000  1.00 43.00           O
ATOM     79  CZ  TYR A   9      -1.293  26.345  24.994  1.00 43.00           C
ATOM     80  CB  VAL A  10       2.600  32.205  21.952  1.00 73.00           C
ATOM     81  CG1 VAL A  10       1.626  32.184  20.783  1.00 73.00           C
ATOM     82  CG2 VAL A  10       2.481  33.550  22.652  1.00 73.00           C
ATOM     83  CB  ARG A  11      -0.881  33.106  26.051  1.00  0.00           C
ATOM     84  CD  ARG A  11      -3.243  33.947  26.174  1.00  0.00           C
ATOM     85  NE  ARG A  11      -2.815  35.342  26.155  1.00  0.00           N
ATOM     86  CG  ARG A  11      -2.199  33.039  26.805  1.00  0.00           C
ATOM     87  NH1 ARG A  11      -3.455  35.747  28.326  1.00  0.00           N
ATOM     88  NH2 ARG A  11      -2.508  37.426  27.078  1.00  0.00           N
ATOM     89  CZ  ARG A  11      -2.925  36.172  27.187  1.00  0.00           C
