# Supplementary material for: De Novo Design of Protein-Binding Peptides by Quantum Computing
Source: J Chem Theory Comput. 2025 Sep 29;21(19):9993–10005. doi: 10.1021/acs.jctc.5c00768 (PMC12529961; doi:10.1021/acs.jctc.5c00768)
Supplement: Supplementary file 1 [file ct5c00768_si_001.zip › Datafile/Structure_based_validation/3BFW/redocking/Results/3bfw_ranked_41.pdb]

REMARK Selection 'not deleted and not hydrogen'
ATOM      1  N   ASP A   1       5.296  10.889  27.107  0.00  0.00           N
ATOM      2  CA  ASP A   1       4.501  10.579  25.924  0.00  0.00           C
ATOM      3  C   ASP A   1       4.651  11.685  24.884  0.00  0.00           C
ATOM      4  O   ASP A   1       5.637  11.710  24.150  0.00  0.00           O
ATOM      5  N   SER A   2       3.680  12.599  24.820  0.00  0.00           N
ATOM      6  CA  SER A   2       3.724  13.699  23.864  0.00  0.00           C
ATOM      7  C   SER A   2       3.706  15.049  24.574  0.00  0.00           C
ATOM      8  O   SER A   2       2.893  15.262  25.471  0.00  0.00           O
ATOM      9  N   THR A   3       4.599  15.959  24.177  0.00  0.00           N
ATOM     10  CA  THR A   3       4.669  17.281  24.789  0.00  0.00           C
ATOM     11  C   THR A   3       4.483  18.366  23.732  0.00  0.00           C
ATOM     12  O   THR A   3       4.990  18.235  22.620  0.00  0.00           O
ATOM     13  N   ILE A   4       3.758  19.434  24.074  0.00  0.00           N
ATOM     14  CA  ILE A   4       3.517  20.528  23.141  0.00  0.00           C
ATOM     15  C   ILE A   4       3.925  21.870  23.741  0.00  0.00           C
ATOM     16  O   ILE A   4       3.975  22.008  24.962  0.00  0.00           O
ATOM     17  N   THR A   5       4.216  22.857  22.891  0.00  0.00           N
ATOM     18  CA  THR A   5       4.617  24.179  23.358  0.00  0.00           C
ATOM     19  C   THR A   5       3.747  25.193  22.623  0.00  0.00           C
ATOM     20  O   THR A   5       3.554  25.078  21.414  0.00  0.00           O
ATOM     21  N   ILE A   6       3.221  26.185  23.346  0.00  0.00           N
ATOM     22  CA  ILE A   6       2.375  27.209  22.743  0.00  0.00           C
ATOM     23  C   ILE A   6       2.570  28.620  23.288  0.00  0.00           C
ATOM     24  O   ILE A   6       3.058  28.787  24.404  0.00  0.00           O
ATOM     25  N   ARG A   7       2.193  29.634  22.506  0.00  0.00           N
ATOM     26  CA  ARG A   7       2.335  31.023  22.929  0.00  0.00           C
ATOM     27  C   ARG A   7       0.967  31.596  23.284  0.00  0.00           C
ATOM     28  O   ARG A   7       0.054  31.565  22.462  0.00  0.00           O
ATOM     29  N   GLY A   8       0.822  32.119  24.504  0.00  0.00           N
ATOM     30  CA  GLY A   8      -0.444  32.694  24.947  0.00  0.00           C
ATOM     31  C   GLY A   8      -1.629  31.735  24.909  0.00  0.00           C
ATOM     32  O   GLY A   8      -2.708  32.107  24.453  0.00  0.00           O
ATOM     33  N   TYR A   9      -1.433  30.503  25.385  0.00  0.00           N
ATOM     34  CA  TYR A   9      -2.498  29.506  25.396  0.00  0.00           C
ATOM     35  C   TYR A   9      -3.655  29.943  26.290  0.00  0.00           C
ATOM     36  O   TYR A   9      -4.714  29.320  26.274  0.00  0.00           O
ATOM     37  N   VAL A  10      -3.456  31.009  27.069  0.00  0.00           N
ATOM     38  CA  VAL A  10      -4.495  31.511  27.961  0.00  0.00           C
ATOM     39  C   VAL A  10      -5.745  32.000  27.238  0.00  0.00           C
ATOM     40  O   VAL A  10      -6.804  32.120  27.852  0.00  0.00           O
ATOM     41  N   ARG A  11      -5.628  32.282  25.938  0.00  0.00           N
ATOM     42  CA  ARG A  11      -6.761  32.757  25.152  0.00  0.00           C
ATOM     43  C   ARG A  11      -6.700  32.257  23.712  0.00  0.00           C
ATOM     44  O   ARG A  11      -5.890  31.388  23.396  0.00  0.00           O
ATOM     45  CB  ASP A   1       3.032  10.390  26.292  1.00 51.00           C
ATOM     46  OD1 ASP A   1       2.228  10.360  24.053  1.00 51.00           O
ATOM     47  OD2 ASP A   1       1.583   8.736  25.384  1.00 51.00           O
ATOM     48  CG  ASP A   1       2.222   9.785  25.162  1.00 51.00           C
ATOM     49  CB  SER A   2       2.552  13.604  22.884  1.00 48.00           C
ATOM     50  OG  SER A   2       1.315  13.784  23.551  1.00 48.00           O
ATOM     51  CB  THR A   3       6.005  17.502  25.516  1.00 49.00           C
ATOM     52  CG2 THR A   3       6.183  16.475  26.624  1.00 49.00           C
ATOM     53  OG1 THR A   3       7.088  17.373  24.586  1.00 49.00           O
ATOM     54  CB  ILE A   4       2.036  20.594  22.721  1.00 60.00           C
ATOM     55  CD1 ILE A   4       1.904  22.971  21.811  1.00 60.00           C
ATOM     56  CG1 ILE A   4       1.869  21.493  21.495  1.00 60.00           C
ATOM     57  CG2 ILE A   4       1.187  21.157  23.851  1.00 60.00           C
ATOM     58  CB  THR A   5       6.095  24.469  23.113  1.00 49.00           C
ATOM     59  CG2 THR A   5       6.959  23.456  23.847  1.00 49.00           C
ATOM     60  OG1 THR A   5       6.384  24.396  21.711  1.00 49.00           O
ATOM     61  CB  ILE A   6       0.876  26.836  22.914  1.00 60.00           C
ATOM     62  CD1 ILE A   6       0.162  28.063  25.031  1.00 60.00           C
ATOM     63  CG1 ILE A   6       0.528  26.738  24.401  1.00 60.00           C
ATOM     64  CG2 ILE A   6       0.581  25.494  22.260  1.00 60.00           C
ATOM     65  CB  ARG A   7       3.000  31.859  21.841  1.00  0.00           C
ATOM     66  CD  ARG A   7       2.197  34.220  22.125  1.00  0.00           C
ATOM     67  NE  ARG A   7       2.573  35.601  22.409  1.00  0.00           N
ATOM     68  CG  ARG A   7       3.370  33.266  22.280  1.00  0.00           C
ATOM     69  NH1 ARG A   7       3.373  35.997  20.289  1.00  0.00           N
ATOM     70  NH2 ARG A   7       3.437  37.663  21.869  1.00  0.00           N
ATOM     71  CZ  ARG A   7       3.128  36.422  21.522  1.00  0.00           C
ATOM     72  CB  TYR A   9      -1.959  28.151  25.859  1.00 43.00           C
ATOM     73  CD1 TYR A   9      -4.068  27.125  24.928  1.00 43.00           C
ATOM     74  CD2 TYR A   9      -2.811  25.871  26.521  1.00 43.00           C
ATOM     75  CE1 TYR A   9      -4.992  26.103  24.839  1.00 43.00           C
ATOM     76  CE2 TYR A   9      -3.726  24.837  26.445  1.00 43.00           C
ATOM     77  CG  TYR A   9      -2.966  27.026  25.768  1.00 43.00           C
ATOM     78  OH  TYR A   9      -5.732  23.933  25.519  1.00 43.00           O
ATOM     79  CZ  TYR A   9      -4.815  24.955  25.603  1.00 43.00           C
ATOM     80  CB  VAL A  10      -3.953  32.671  28.833  1.00 73.00           C
ATOM     81  CG1 VAL A  10      -2.809  32.181  29.709  1.00 73.00           C
ATOM     82  CG2 VAL A  10      -3.437  33.803  27.958  1.00 73.00           C
ATOM     83  CB  ARG A  11      -6.818  34.288  25.171  1.00  0.00           C
ATOM     84  CD  ARG A  11      -5.707  36.470  24.621  1.00  0.00           C
ATOM     85  NE  ARG A  11      -4.627  37.135  23.900  1.00  0.00           N
ATOM     86  CG  ARG A  11      -5.652  34.959  24.465  1.00  0.00           C
ATOM     87  NH1 ARG A  11      -3.080  36.806  25.569  1.00  0.00           N
ATOM     88  NH2 ARG A  11      -2.473  37.898  23.643  1.00  0.00           N
ATOM     89  CZ  ARG A  11      -3.392  37.279  24.371  1.00  0.00           C
