# Supplementary material for: De Novo Design of Protein-Binding Peptides by Quantum Computing
Source: J Chem Theory Comput. 2025 Sep 29;21(19):9993–10005. doi: 10.1021/acs.jctc.5c00768 (PMC12529961; doi:10.1021/acs.jctc.5c00768)
Supplement: Supplementary file 1 [file ct5c00768_si_001.zip › Datafile/Structure_based_validation/3BFW/redocking/Results/3bfw_ranked_69.pdb]

REMARK Selection 'not deleted and not hydrogen'
ATOM      1  N   ASP A   1      -3.555  13.528  22.067  0.00  0.00           N
ATOM      2  CA  ASP A   1      -2.576  12.614  21.489  0.00  0.00           C
ATOM      3  C   ASP A   1      -1.157  13.159  21.618  0.00  0.00           C
ATOM      4  O   ASP A   1      -0.284  12.483  22.158  0.00  0.00           O
ATOM      5  N   SER A   2      -0.924  14.378  21.125  0.00  0.00           N
ATOM      6  CA  SER A   2       0.397  14.994  21.195  0.00  0.00           C
ATOM      7  C   SER A   2       0.844  15.083  22.651  0.00  0.00           C
ATOM      8  O   SER A   2       0.020  15.310  23.535  0.00  0.00           O
ATOM      9  N   THR A   3       2.143  14.907  22.903  0.00  0.00           N
ATOM     10  CA  THR A   3       2.677  14.971  24.259  0.00  0.00           C
ATOM     11  C   THR A   3       3.098  16.397  24.601  0.00  0.00           C
ATOM     12  O   THR A   3       2.256  17.217  24.961  0.00  0.00           O
ATOM     13  N   ILE A   4       4.395  16.694  24.490  0.00  0.00           N
ATOM     14  CA  ILE A   4       4.905  18.027  24.793  0.00  0.00           C
ATOM     15  C   ILE A   4       4.611  19.015  23.668  0.00  0.00           C
ATOM     16  O   ILE A   4       5.025  18.794  22.532  0.00  0.00           O
ATOM     17  N   THR A   5       3.900  20.101  23.979  0.00  0.00           N
ATOM     18  CA  THR A   5       3.563  21.109  22.980  0.00  0.00           C
ATOM     19  C   THR A   5       3.392  22.522  23.528  0.00  0.00           C
ATOM     20  O   THR A   5       2.973  22.693  24.671  0.00  0.00           O
ATOM     21  N   ILE A   6       3.714  23.534  22.718  0.00  0.00           N
ATOM     22  CA  ILE A   6       3.588  24.924  23.141  0.00  0.00           C
ATOM     23  C   ILE A   6       2.128  25.360  23.077  0.00  0.00           C
ATOM     24  O   ILE A   6       1.493  25.232  22.032  0.00  0.00           O
ATOM     25  N   ARG A   7       1.593  25.873  24.188  0.00  0.00           N
ATOM     26  CA  ARG A   7       0.206  26.320  24.236  0.00  0.00           C
ATOM     27  C   ARG A   7      -0.064  27.471  23.272  0.00  0.00           C
ATOM     28  O   ARG A   7       0.753  28.383  23.158  0.00  0.00           O
ATOM     29  N   GLY A   8      -1.204  27.432  22.578  0.00  0.00           N
ATOM     30  CA  GLY A   8      -1.561  28.481  21.630  0.00  0.00           C
ATOM     31  C   GLY A   8      -1.685  29.872  22.242  0.00  0.00           C
ATOM     32  O   GLY A   8      -2.068  30.816  21.554  0.00  0.00           O
ATOM     33  N   TYR A   9      -1.364  30.003  23.532  0.00  0.00           N
ATOM     34  CA  TYR A   9      -1.446  31.288  24.217  0.00  0.00           C
ATOM     35  C   TYR A   9      -0.084  31.950  24.035  0.00  0.00           C
ATOM     36  O   TYR A   9       0.081  33.120  24.373  0.00  0.00           O
ATOM     37  N   VAL A  10       0.890  31.207  23.503  0.00  0.00           N
ATOM     38  CA  VAL A  10       2.230  31.741  23.286  0.00  0.00           C
ATOM     39  C   VAL A  10       2.294  32.674  22.081  0.00  0.00           C
ATOM     40  O   VAL A  10       2.080  32.237  20.952  0.00  0.00           O
ATOM     41  N   ARG A  11       2.586  33.956  22.315  0.00  0.00           N
ATOM     42  CA  ARG A  11       2.673  34.932  21.235  0.00  0.00           C
ATOM     43  C   ARG A  11       3.989  35.703  21.237  0.00  0.00           C
ATOM     44  O   ARG A  11       4.729  35.660  20.256  0.00  0.00           O
ATOM     45  CB  ASP A   1      -2.902  12.344  20.017  1.00 51.00           C
ATOM     46  OD1 ASP A   1      -3.538  14.578  19.499  1.00 51.00           O
ATOM     47  OD2 ASP A   1      -2.086  13.601  18.170  1.00 51.00           O
ATOM     48  CG  ASP A   1      -2.837  13.597  19.167  1.00 51.00           C
ATOM     49  CB  SER A   2       0.390  16.376  20.551  1.00 48.00           C
ATOM     50  OG  SER A   2       0.105  16.289  19.165  1.00 48.00           O
ATOM     51  CB  THR A   3       3.878  14.028  24.442  1.00 49.00           C
ATOM     52  CG2 THR A   3       4.309  13.992  25.900  1.00 49.00           C
ATOM     53  OG1 THR A   3       3.515  12.704  24.032  1.00 49.00           O
ATOM     54  CB  ILE A   4       6.425  18.000  25.050  1.00 60.00           C
ATOM     55  CD1 ILE A   4       8.217  16.888  26.481  1.00 60.00           C
ATOM     56  CG1 ILE A   4       6.742  17.163  26.292  1.00 60.00           C
ATOM     57  CG2 ILE A   4       6.955  19.409  25.270  1.00 60.00           C
ATOM     58  CB  THR A   5       2.254  20.720  22.241  1.00 49.00           C
ATOM     59  CG2 THR A   5       1.100  20.640  23.228  1.00 49.00           C
ATOM     60  OG1 THR A   5       1.946  21.706  21.247  1.00 49.00           O
ATOM     61  CB  ILE A   6       4.441  25.864  22.276  1.00 60.00           C
ATOM     62  CD1 ILE A   6       6.496  25.541  23.750  1.00 60.00           C
ATOM     63  CG1 ILE A   6       5.916  25.465  22.355  1.00 60.00           C
ATOM     64  CG2 ILE A   6       4.304  27.301  22.755  1.00 60.00           C
ATOM     65  CB  ARG A   7      -0.165  26.741  25.663  1.00  0.00           C
ATOM     66  CD  ARG A   7      -1.937  27.470  27.284  1.00  0.00           C
ATOM     67  NE  ARG A   7      -3.322  27.896  27.460  1.00  0.00           N
ATOM     68  CG  ARG A   7      -1.618  27.154  25.832  1.00  0.00           C
ATOM     69  NH1 ARG A   7      -3.117  28.209  29.729  1.00  0.00           N
ATOM     70  NH2 ARG A   7      -5.125  28.617  28.691  1.00  0.00           N
ATOM     71  CZ  ARG A   7      -3.855  28.242  28.628  1.00  0.00           C
ATOM     72  CB  TYR A   9      -1.801  31.132  25.679  1.00 43.00           C
ATOM     73  CD1 TYR A   9      -3.027  33.252  26.286  1.00 43.00           C
ATOM     74  CD2 TYR A   9      -0.880  32.873  27.256  1.00 43.00           C
ATOM     75  CE1 TYR A   9      -3.129  34.453  26.960  1.00 43.00           C
ATOM     76  CE2 TYR A   9      -0.965  34.071  27.939  1.00 43.00           C
ATOM     77  CG  TYR A   9      -1.905  32.445  26.422  1.00 43.00           C
ATOM     78  OH  TYR A   9      -2.187  36.054  28.465  1.00 43.00           O
ATOM     79  CZ  TYR A   9      -2.091  34.859  27.790  1.00 43.00           C
ATOM     80  CB  VAL A  10       3.257  30.605  23.089  1.00 73.00           C
ATOM     81  CG1 VAL A  10       4.629  31.175  22.764  1.00 73.00           C
ATOM     82  CG2 VAL A  10       3.371  29.770  24.355  1.00 73.00           C
ATOM     83  CB  ARG A  11       1.499  35.918  21.323  1.00  0.00           C
ATOM     84  CD  ARG A  11      -0.967  36.336  21.113  1.00  0.00           C
ATOM     85  NE  ARG A  11      -0.814  37.366  20.092  1.00  0.00           N
ATOM     86  CG  ARG A  11       0.140  35.297  21.045  1.00  0.00           C
ATOM     87  NH1 ARG A  11       0.049  38.923  21.548  1.00  0.00           N
ATOM     88  NH2 ARG A  11      -0.226  39.455  19.331  1.00  0.00           N
ATOM     89  CZ  ARG A  11      -0.329  38.582  20.324  1.00  0.00           C
