# Supplementary material for: De Novo Design of Protein-Binding Peptides by Quantum Computing
Source: J Chem Theory Comput. 2025 Sep 29;21(19):9993–10005. doi: 10.1021/acs.jctc.5c00768 (PMC12529961; doi:10.1021/acs.jctc.5c00768)
Supplement: Supplementary file 1 [file ct5c00768_si_001.zip › Datafile/Structure_based_validation/3BFW/redocking/Results/3bfw_ranked_57.pdb]

REMARK Selection 'not deleted and not hydrogen'
ATOM      1  N   ASP A   1       5.032   8.360  23.097  0.00  0.00           N
ATOM      2  CA  ASP A   1       4.236   8.156  24.302  0.00  0.00           C
ATOM      3  C   ASP A   1       3.806   9.473  24.941  0.00  0.00           C
ATOM      4  O   ASP A   1       2.628   9.655  25.241  0.00  0.00           O
ATOM      5  N   SER A   2       4.754  10.390  25.148  0.00  0.00           N
ATOM      6  CA  SER A   2       4.451  11.683  25.751  0.00  0.00           C
ATOM      7  C   SER A   2       4.645  12.747  24.675  0.00  0.00           C
ATOM      8  O   SER A   2       5.571  12.648  23.873  0.00  0.00           O
ATOM      9  N   THR A   3       3.778  13.761  24.656  0.00  0.00           N
ATOM     10  CA  THR A   3       3.872  14.832  23.670  0.00  0.00           C
ATOM     11  C   THR A   3       3.972  16.196  24.346  0.00  0.00           C
ATOM     12  O   THR A   3       3.139  16.529  25.185  0.00  0.00           O
ATOM     13  N   ILE A   4       4.987  16.984  23.984  0.00  0.00           N
ATOM     14  CA  ILE A   4       5.177  18.307  24.567  0.00  0.00           C
ATOM     15  C   ILE A   4       4.641  19.344  23.585  0.00  0.00           C
ATOM     16  O   ILE A   4       4.989  19.315  22.407  0.00  0.00           O
ATOM     17  N   THR A   5       3.796  20.260  24.065  0.00  0.00           N
ATOM     18  CA  THR A   5       3.224  21.297  23.214  0.00  0.00           C
ATOM     19  C   THR A   5       3.373  22.725  23.729  0.00  0.00           C
ATOM     20  O   THR A   5       3.285  22.957  24.933  0.00  0.00           O
ATOM     21  N   ILE A   6       3.599  23.680  22.824  0.00  0.00           N
ATOM     22  CA  ILE A   6       3.758  25.078  23.208  0.00  0.00           C
ATOM     23  C   ILE A   6       2.583  25.965  22.807  0.00  0.00           C
ATOM     24  O   ILE A   6       2.361  26.192  21.620  0.00  0.00           O
ATOM     25  N   ARG A   7       1.831  26.464  23.790  0.00  0.00           N
ATOM     26  CA  ARG A   7       0.684  27.323  23.518  0.00  0.00           C
ATOM     27  C   ARG A   7       1.064  28.620  22.811  0.00  0.00           C
ATOM     28  O   ARG A   7       2.035  29.269  23.196  0.00  0.00           O
ATOM     29  N   GLY A   8       0.305  29.000  21.781  0.00  0.00           N
ATOM     30  CA  GLY A   8       0.579  30.223  21.035  0.00  0.00           C
ATOM     31  C   GLY A   8      -0.104  31.444  21.643  0.00  0.00           C
ATOM     32  O   GLY A   8      -0.484  31.418  22.812  0.00  0.00           O
ATOM     33  N   TYR A   9      -0.260  32.511  20.857  0.00  0.00           N
ATOM     34  CA  TYR A   9      -0.899  33.731  21.337  0.00  0.00           C
ATOM     35  C   TYR A   9      -2.410  33.632  21.154  0.00  0.00           C
ATOM     36  O   TYR A   9      -3.102  34.648  21.186  0.00  0.00           O
ATOM     37  N   VAL A  10      -2.924  32.415  20.961  0.00  0.00           N
ATOM     38  CA  VAL A  10      -4.356  32.207  20.775  0.00  0.00           C
ATOM     39  C   VAL A  10      -5.091  32.628  22.044  0.00  0.00           C
ATOM     40  O   VAL A  10      -6.241  33.056  21.976  0.00  0.00           O
ATOM     41  N   ARG A  11      -4.432  32.509  23.199  0.00  0.00           N
ATOM     42  CA  ARG A  11      -5.040  32.883  24.471  0.00  0.00           C
ATOM     43  C   ARG A  11      -4.060  33.659  25.345  0.00  0.00           C
ATOM     44  O   ARG A  11      -4.072  33.510  26.565  0.00  0.00           O
ATOM     45  CB  ASP A   1       5.021   7.318  25.319  1.00 51.00           C
ATOM     46  OD1 ASP A   1       4.321   5.242  24.389  1.00 51.00           O
ATOM     47  OD2 ASP A   1       6.447   5.460  24.901  1.00 51.00           O
ATOM     48  CG  ASP A   1       5.283   5.905  24.835  1.00 51.00           C
ATOM     49  CB  SER A   2       5.327  11.956  26.959  1.00 48.00           C
ATOM     50  OG  SER A   2       5.074  11.016  27.988  1.00 48.00           O
ATOM     51  CB  THR A   3       2.662  14.829  22.717  1.00 49.00           C
ATOM     52  CG2 THR A   3       2.584  13.513  21.959  1.00 49.00           C
ATOM     53  OG1 THR A   3       1.456  15.003  23.471  1.00 49.00           O
ATOM     54  CB  ILE A   4       6.645  18.598  24.886  1.00 60.00           C
ATOM     55  CD1 ILE A   4       8.653  17.685  26.163  1.00 60.00           C
ATOM     56  CG1 ILE A   4       7.156  17.629  25.955  1.00 60.00           C
ATOM     57  CG2 ILE A   4       6.802  20.018  25.407  1.00 60.00           C
ATOM     58  CB  THR A   5       1.709  21.030  22.989  1.00 49.00           C
ATOM     59  CG2 THR A   5       1.492  19.687  22.309  1.00 49.00           C
ATOM     60  OG1 THR A   5       1.040  21.020  24.256  1.00 49.00           O
ATOM     61  CB  ILE A   6       5.048  25.672  22.589  1.00 60.00           C
ATOM     62  CD1 ILE A   6       6.657  23.694  22.565  1.00 60.00           C
ATOM     63  CG1 ILE A   6       6.287  25.015  23.202  1.00 60.00           C
ATOM     64  CG2 ILE A   6       5.124  27.170  22.838  1.00 60.00           C
ATOM     65  CB  ARG A   7      -0.049  27.648  24.828  1.00  0.00           C
ATOM     66  CD  ARG A   7      -1.401  26.844  26.785  1.00  0.00           C
ATOM     67  NE  ARG A   7      -2.535  27.731  26.549  1.00  0.00           N
ATOM     68  CG  ARG A   7      -0.707  26.449  25.491  1.00  0.00           C
ATOM     69  NH1 ARG A   7      -4.003  26.016  26.109  1.00  0.00           N
ATOM     70  NH2 ARG A   7      -4.728  28.194  26.035  1.00  0.00           N
ATOM     71  CZ  ARG A   7      -3.757  27.314  26.231  1.00  0.00           C
ATOM     72  CB  TYR A   9      -0.351  34.955  20.609  1.00 43.00           C
ATOM     73  CD1 TYR A   9       1.717  34.690  22.030  1.00 43.00           C
ATOM     74  CD2 TYR A   9       1.842  36.096  20.107  1.00 43.00           C
ATOM     75  CE1 TYR A   9       3.041  34.957  22.322  1.00 43.00           C
ATOM     76  CE2 TYR A   9       3.167  36.375  20.383  1.00 43.00           C
ATOM     77  CG  TYR A   9       1.098  35.253  20.921  1.00 43.00           C
ATOM     78  OH  TYR A   9       5.083  36.074  21.775  1.00 43.00           O
ATOM     79  CZ  TYR A   9       3.764  35.804  21.491  1.00 43.00           C
ATOM     80  CB  VAL A  10      -4.689  30.748  20.443  1.00 73.00           C
ATOM     81  CG1 VAL A  10      -4.029  30.328  19.139  1.00 73.00           C
ATOM     82  CG2 VAL A  10      -4.196  29.828  21.549  1.00 73.00           C
ATOM     83  CB  ARG A  11      -5.536  31.640  25.213  1.00  0.00           C
ATOM     84  CD  ARG A  11      -5.555  32.008  27.696  1.00  0.00           C
ATOM     85  NE  ARG A  11      -5.105  30.687  28.120  1.00  0.00           N
ATOM     86  CG  ARG A  11      -6.394  31.946  26.430  1.00  0.00           C
ATOM     87  NH1 ARG A  11      -2.952  30.992  27.369  1.00  0.00           N
ATOM     88  NH2 ARG A  11      -3.548  29.014  28.373  1.00  0.00           N
ATOM     89  CZ  ARG A  11      -3.867  30.230  27.955  1.00  0.00           C
