# Supplementary material for: De Novo Design of Protein-Binding Peptides by Quantum Computing
Source: J Chem Theory Comput. 2025 Sep 29;21(19):9993–10005. doi: 10.1021/acs.jctc.5c00768 (PMC12529961; doi:10.1021/acs.jctc.5c00768)
Supplement: Supplementary file 1 [file ct5c00768_si_001.zip › Datafile/Structure_based_validation/3BFW/redocking/Results/3bfw_ranked_43.pdb]

REMARK Selection 'not deleted and not hydrogen'
ATOM      1  N   ASP A   1       6.005   2.315  28.739  0.00  0.00           N
ATOM      2  CA  ASP A   1       5.561   3.168  27.642  0.00  0.00           C
ATOM      3  C   ASP A   1       4.161   2.792  27.167  0.00  0.00           C
ATOM      4  O   ASP A   1       3.993   2.356  26.030  0.00  0.00           O
ATOM      5  N   SER A   2       3.157   2.960  28.031  0.00  0.00           N
ATOM      6  CA  SER A   2       1.780   2.633  27.680  0.00  0.00           C
ATOM      7  C   SER A   2       1.232   3.535  26.579  0.00  0.00           C
ATOM      8  O   SER A   2       0.406   3.099  25.779  0.00  0.00           O
ATOM      9  N   THR A   3       1.687   4.790  26.534  0.00  0.00           N
ATOM     10  CA  THR A   3       1.229   5.736  25.523  0.00  0.00           C
ATOM     11  C   THR A   3       2.420   6.621  25.170  0.00  0.00           C
ATOM     12  O   THR A   3       3.383   6.691  25.932  0.00  0.00           O
ATOM     13  N   ILE A   4       2.360   7.297  24.020  0.00  0.00           N
ATOM     14  CA  ILE A   4       3.443   8.172  23.587  0.00  0.00           C
ATOM     15  C   ILE A   4       3.287   9.540  24.243  0.00  0.00           C
ATOM     16  O   ILE A   4       2.170  10.032  24.382  0.00  0.00           O
ATOM     17  N   THR A   5       4.402  10.155  24.646  0.00  0.00           N
ATOM     18  CA  THR A   5       4.367  11.465  25.285  0.00  0.00           C
ATOM     19  C   THR A   5       4.688  12.602  24.320  0.00  0.00           C
ATOM     20  O   THR A   5       5.538  12.446  23.446  0.00  0.00           O
ATOM     21  N   ILE A   6       4.014  13.744  24.475  0.00  0.00           N
ATOM     22  CA  ILE A   6       4.242  14.894  23.608  0.00  0.00           C
ATOM     23  C   ILE A   6       4.139  16.221  24.353  0.00  0.00           C
ATOM     24  O   ILE A   6       3.458  16.303  25.373  0.00  0.00           O
ATOM     25  N   ARG A   7       4.810  17.259  23.847  0.00  0.00           N
ATOM     26  CA  ARG A   7       4.780  18.573  24.480  0.00  0.00           C
ATOM     27  C   ARG A   7       4.303  19.650  23.511  0.00  0.00           C
ATOM     28  O   ARG A   7       5.011  19.982  22.562  0.00  0.00           O
ATOM     29  N   GLY A   8       3.107  20.196  23.744  0.00  0.00           N
ATOM     30  CA  GLY A   8       2.555  21.234  22.880  0.00  0.00           C
ATOM     31  C   GLY A   8       3.093  22.555  23.420  0.00  0.00           C
ATOM     32  O   GLY A   8       3.186  22.732  24.633  0.00  0.00           O
ATOM     33  N   TYR A   9       3.447  23.482  22.526  0.00  0.00           N
ATOM     34  CA  TYR A   9       3.973  24.780  22.934  0.00  0.00           C
ATOM     35  C   TYR A   9       3.040  25.945  22.617  0.00  0.00           C
ATOM     36  O   TYR A   9       3.017  26.424  21.485  0.00  0.00           O
ATOM     37  N   VAL A  10       2.274  26.401  23.610  0.00  0.00           N
ATOM     38  CA  VAL A  10       1.347  27.511  23.416  0.00  0.00           C
ATOM     39  C   VAL A  10       2.041  28.843  23.683  0.00  0.00           C
ATOM     40  O   VAL A  10       3.033  28.886  24.407  0.00  0.00           O
ATOM     41  N   ARG A  11       1.525  29.928  23.101  0.00  0.00           N
ATOM     42  CA  ARG A  11       2.110  31.251  23.288  0.00  0.00           C
ATOM     43  C   ARG A  11       1.087  32.121  24.011  0.00  0.00           C
ATOM     44  O   ARG A  11       0.494  31.686  24.995  0.00  0.00           O
ATOM     45  CB  ASP A   1       6.548   3.090  26.473  1.00 51.00           C
ATOM     46  OD1 ASP A   1       5.169   4.245  24.915  1.00 51.00           O
ATOM     47  OD2 ASP A   1       7.248   4.923  25.129  1.00 51.00           O
ATOM     48  CG  ASP A   1       6.305   4.164  25.431  1.00 51.00           C
ATOM     49  CB  SER A   2       0.882   2.726  28.921  1.00 48.00           C
ATOM     50  OG  SER A   2       0.810   4.059  29.395  1.00 48.00           O
ATOM     51  CB  THR A   3       0.056   6.587  25.999  1.00 49.00           C
ATOM     52  CG2 THR A   3       0.444   7.420  27.211  1.00 49.00           C
ATOM     53  OG1 THR A   3      -0.353   7.467  24.944  1.00 49.00           O
ATOM     54  CB  ILE A   4       3.476   8.333  22.061  1.00 60.00           C
ATOM     55  CD1 ILE A   4       4.894  10.439  21.838  1.00 60.00           C
ATOM     56  CG1 ILE A   4       4.807   8.945  21.620  1.00 60.00           C
ATOM     57  CG2 ILE A   4       2.349   9.240  21.592  1.00 60.00           C
ATOM     58  CB  THR A   5       5.357  11.529  26.470  1.00 49.00           C
ATOM     59  CG2 THR A   5       5.197  12.837  27.231  1.00 49.00           C
ATOM     60  OG1 THR A   5       5.110  10.438  27.366  1.00 49.00           O
ATOM     61  CB  ILE A   6       3.240  14.909  22.432  1.00 60.00           C
ATOM     62  CD1 ILE A   6       1.342  16.410  23.231  1.00 60.00           C
ATOM     63  CG1 ILE A   6       1.806  14.997  22.958  1.00 60.00           C
ATOM     64  CG2 ILE A   6       3.372  13.641  21.602  1.00 60.00           C
ATOM     65  CB  ARG A   7       6.164  18.935  25.025  1.00  0.00           C
ATOM     66  CD  ARG A   7       7.591  20.502  26.370  1.00  0.00           C
ATOM     67  NE  ARG A   7       8.016  19.478  27.318  1.00  0.00           N
ATOM     68  CG  ARG A   7       6.200  20.229  25.821  1.00  0.00           C
ATOM     69  NH1 ARG A   7       9.467  18.472  25.845  1.00  0.00           N
ATOM     70  NH2 ARG A   7       9.232  17.639  27.972  1.00  0.00           N
ATOM     71  CZ  ARG A   7       8.906  18.529  27.045  1.00  0.00           C
ATOM     72  CB  TYR A   9       5.337  25.022  22.264  1.00 43.00           C
ATOM     73  CD1 TYR A   9       6.291  23.375  23.921  1.00 43.00           C
ATOM     74  CD2 TYR A   9       7.605  23.947  22.014  1.00 43.00           C
ATOM     75  CE1 TYR A   9       7.287  22.527  24.364  1.00 43.00           C
ATOM     76  CE2 TYR A   9       8.613  23.104  22.442  1.00 43.00           C
ATOM     77  CG  TYR A   9       6.433  24.096  22.742  1.00 43.00           C
ATOM     78  OH  TYR A   9       9.448  21.552  24.053  1.00 43.00           O
ATOM     79  CZ  TYR A   9       8.452  22.394  23.617  1.00 43.00           C
ATOM     80  CB  VAL A  10       0.115  27.388  24.329  1.00 73.00           C
ATOM     81  CG1 VAL A  10      -0.783  28.607  24.179  1.00 73.00           C
ATOM     82  CG2 VAL A  10      -0.692  26.150  23.971  1.00 73.00           C
ATOM     83  CB  ARG A  11       2.516  31.872  21.963  1.00  0.00           C
ATOM     84  CD  ARG A  11       2.457  34.377  22.115  1.00  0.00           C
ATOM     85  NE  ARG A  11       1.798  34.598  20.832  1.00  0.00           N
ATOM     86  CG  ARG A  11       3.342  33.141  22.096  1.00  0.00           C
ATOM     87  NH1 ARG A  11       0.405  36.241  21.638  1.00  0.00           N
ATOM     88  NH2 ARG A  11       0.290  35.620  19.429  1.00  0.00           N
ATOM     89  CZ  ARG A  11       0.831  35.488  20.632  1.00  0.00           C
