# Supplementary material for: De Novo Design of Protein-Binding Peptides by Quantum Computing
Source: J Chem Theory Comput. 2025 Sep 29;21(19):9993–10005. doi: 10.1021/acs.jctc.5c00768 (PMC12529961; doi:10.1021/acs.jctc.5c00768)
Supplement: Supplementary file 1 [file ct5c00768_si_001.zip › Datafile/Structure_based_validation/3BFW/redocking/Results/3bfw_ranked_42.pdb]

REMARK Selection 'not deleted and not hydrogen'
ATOM      1  N   ASP A   1       5.340   8.105  23.223  0.00  0.00           N
ATOM      2  CA  ASP A   1       4.405   7.869  24.317  0.00  0.00           C
ATOM      3  C   ASP A   1       3.968   9.256  24.777  0.00  0.00           C
ATOM      4  O   ASP A   1       2.841   9.666  24.508  0.00  0.00           O
ATOM      5  N   SER A   2       4.853   9.977  25.469  0.00  0.00           N
ATOM      6  CA  SER A   2       4.538  11.315  25.956  0.00  0.00           C
ATOM      7  C   SER A   2       4.833  12.356  24.881  0.00  0.00           C
ATOM      8  O   SER A   2       5.730  12.160  24.064  0.00  0.00           O
ATOM      9  N   THR A   3       4.083  13.461  24.877  0.00  0.00           N
ATOM     10  CA  THR A   3       4.280  14.519  23.893  0.00  0.00           C
ATOM     11  C   THR A   3       4.200  15.859  24.616  0.00  0.00           C
ATOM     12  O   THR A   3       3.445  15.997  25.576  0.00  0.00           O
ATOM     13  N   ILE A   4       4.975  16.847  24.160  0.00  0.00           N
ATOM     14  CA  ILE A   4       4.976  18.168  24.778  0.00  0.00           C
ATOM     15  C   ILE A   4       4.778  19.238  23.709  0.00  0.00           C
ATOM     16  O   ILE A   4       5.623  19.394  22.830  0.00  0.00           O
ATOM     17  N   THR A   5       3.666  19.974  23.779  0.00  0.00           N
ATOM     18  CA  THR A   5       3.378  21.023  22.808  0.00  0.00           C
ATOM     19  C   THR A   5       3.438  22.414  23.433  0.00  0.00           C
ATOM     20  O   THR A   5       3.114  22.576  24.607  0.00  0.00           O
ATOM     21  N   ILE A   6       3.853  23.416  22.654  0.00  0.00           N
ATOM     22  CA  ILE A   6       3.948  24.784  23.150  0.00  0.00           C
ATOM     23  C   ILE A   6       2.653  25.541  22.870  0.00  0.00           C
ATOM     24  O   ILE A   6       1.973  25.254  21.888  0.00  0.00           O
ATOM     25  N   ARG A   7       2.312  26.505  23.728  0.00  0.00           N
ATOM     26  CA  ARG A   7       1.095  27.290  23.555  0.00  0.00           C
ATOM     27  C   ARG A   7       1.412  28.766  23.333  0.00  0.00           C
ATOM     28  O   ARG A   7       0.551  29.618  23.542  0.00  0.00           O
ATOM     29  N   GLY A   8       2.642  29.070  22.912  0.00  0.00           N
ATOM     30  CA  GLY A   8       3.050  30.449  22.669  0.00  0.00           C
ATOM     31  C   GLY A   8       2.182  31.078  21.584  0.00  0.00           C
ATOM     32  O   GLY A   8       2.218  32.291  21.393  0.00  0.00           O
ATOM     33  N   TYR A   9       1.402  30.259  20.874  0.00  0.00           N
ATOM     34  CA  TYR A   9       0.533  30.755  19.814  0.00  0.00           C
ATOM     35  C   TYR A   9      -0.563  31.673  20.346  0.00  0.00           C
ATOM     36  O   TYR A   9      -1.275  32.299  19.564  0.00  0.00           O
ATOM     37  N   VAL A  10      -0.701  31.755  21.671  0.00  0.00           N
ATOM     38  CA  VAL A  10      -1.716  32.603  22.286  0.00  0.00           C
ATOM     39  C   VAL A  10      -1.273  34.062  22.322  0.00  0.00           C
ATOM     40  O   VAL A  10      -2.065  34.937  22.667  0.00  0.00           O
ATOM     41  N   ARG A  11      -0.013  34.327  21.968  0.00  0.00           N
ATOM     42  CA  ARG A  11       0.513  35.687  21.967  0.00  0.00           C
ATOM     43  C   ARG A  11       0.127  36.388  20.669  0.00  0.00           C
ATOM     44  O   ARG A  11      -0.392  35.749  19.756  0.00  0.00           O
ATOM     45  CB  ASP A   1       5.025   7.072  25.439  1.00 51.00           C
ATOM     46  OD1 ASP A   1       4.516   4.979  24.427  1.00 51.00           O
ATOM     47  OD2 ASP A   1       6.531   5.239  25.264  1.00 51.00           O
ATOM     48  CG  ASP A   1       5.384   5.662  25.013  1.00 51.00           C
ATOM     49  CB  SER A   2       5.325  11.627  27.227  1.00 48.00           C
ATOM     50  OG  SER A   2       4.951  10.758  28.282  1.00 48.00           O
ATOM     51  CB  THR A   3       3.247  14.468  22.766  1.00 49.00           C
ATOM     52  CG2 THR A   3       3.338  13.142  22.026  1.00 49.00           C
ATOM     53  OG1 THR A   3       1.927  14.607  23.308  1.00 49.00           O
ATOM     54  CB  ILE A   4       6.278  18.441  25.544  1.00 60.00           C
ATOM     55  CD1 ILE A   4       7.782  17.504  27.376  1.00 60.00           C
ATOM     56  CG1 ILE A   4       6.423  17.465  26.713  1.00 60.00           C
ATOM     57  CG2 ILE A   4       6.282  19.859  26.096  1.00 60.00           C
ATOM     58  CB  THR A   5       1.989  20.824  22.167  1.00 49.00           C
ATOM     59  CG2 THR A   5       0.901  20.883  23.228  1.00 49.00           C
ATOM     60  OG1 THR A   5       1.751  21.857  21.202  1.00 49.00           O
ATOM     61  CB  ILE A   6       5.127  25.539  22.516  1.00 60.00           C
ATOM     62  CD1 ILE A   6       6.881  23.719  22.189  1.00 60.00           C
ATOM     63  CG1 ILE A   6       6.456  24.937  22.978  1.00 60.00           C
ATOM     64  CG2 ILE A   6       5.097  27.006  22.917  1.00 60.00           C
ATOM     65  CB  ARG A   7       0.177  27.127  24.769  1.00  0.00           C
ATOM     66  CD  ARG A   7      -2.049  27.576  25.839  1.00  0.00           C
ATOM     67  NE  ARG A   7      -3.319  28.288  25.748  1.00  0.00           N
ATOM     68  CG  ARG A   7      -1.153  27.853  24.643  1.00  0.00           C
ATOM     69  NH1 ARG A   7      -4.109  27.483  27.753  1.00  0.00           N
ATOM     70  NH2 ARG A   7      -5.401  28.911  26.501  1.00  0.00           N
ATOM     71  CZ  ARG A   7      -4.277  28.228  26.668  1.00  0.00           C
ATOM     72  CB  TYR A   9      -0.097  29.581  19.054  1.00 43.00           C
ATOM     73  CD1 TYR A   9      -2.363  29.006  20.004  1.00 43.00           C
ATOM     74  CD2 TYR A   9      -0.507  27.632  20.603  1.00 43.00           C
ATOM     75  CE1 TYR A   9      -3.201  28.227  20.778  1.00 43.00           C
ATOM     76  CE2 TYR A   9      -1.331  26.842  21.383  1.00 43.00           C
ATOM     77  CG  TYR A   9      -1.007  28.723  19.904  1.00 43.00           C
ATOM     78  OH  TYR A   9      -3.506  26.361  22.241  1.00 43.00           O
ATOM     79  CZ  TYR A   9      -2.677  27.141  21.468  1.00 43.00           C
ATOM     80  CB  VAL A  10      -2.043  32.141  23.719  1.00 73.00           C
ATOM     81  CG1 VAL A  10      -2.606  30.728  23.707  1.00 73.00           C
ATOM     82  CG2 VAL A  10      -0.789  32.151  24.581  1.00 73.00           C
ATOM     83  CB  ARG A  11       2.028  35.686  22.145  1.00  0.00           C
ATOM     84  CD  ARG A  11       2.879  37.779  21.053  1.00  0.00           C
ATOM     85  NE  ARG A  11       3.523  39.074  21.248  1.00  0.00           N
ATOM     86  CG  ARG A  11       2.626  37.065  22.370  1.00  0.00           C
ATOM     87  NH1 ARG A  11       1.563  40.162  21.764  1.00  0.00           N
ATOM     88  NH2 ARG A  11       3.546  41.320  21.742  1.00  0.00           N
ATOM     89  CZ  ARG A  11       2.877  40.186  21.586  1.00  0.00           C
