# Supplementary material for: De Novo Design of Protein-Binding Peptides by Quantum Computing
Source: J Chem Theory Comput. 2025 Sep 29;21(19):9993–10005. doi: 10.1021/acs.jctc.5c00768 (PMC12529961; doi:10.1021/acs.jctc.5c00768)
Supplement: Supplementary file 1 [file ct5c00768_si_001.zip › Datafile/Structure_based_validation/3BFW/redocking/Results/3bfw_ranked_56.pdb]

REMARK Selection 'not deleted and not hydrogen'
ATOM      1  N   ASP A   1       3.914  13.374  26.048  0.00  0.00           N
ATOM      2  CA  ASP A   1       4.811  14.162  25.210  0.00  0.00           C
ATOM      3  C   ASP A   1       4.910  15.606  25.692  0.00  0.00           C
ATOM      4  O   ASP A   1       4.571  15.897  26.837  0.00  0.00           O
ATOM      5  N   SER A   2       5.373  16.509  24.824  0.00  0.00           N
ATOM      6  CA  SER A   2       5.508  17.917  25.181  0.00  0.00           C
ATOM      7  C   SER A   2       5.162  18.910  24.077  0.00  0.00           C
ATOM      8  O   SER A   2       5.518  18.694  22.920  0.00  0.00           O
ATOM      9  N   THR A   3       4.470  19.997  24.427  0.00  0.00           N
ATOM     10  CA  THR A   3       4.087  21.011  23.451  0.00  0.00           C
ATOM     11  C   THR A   3       4.169  22.469  23.893  0.00  0.00           C
ATOM     12  O   THR A   3       3.921  22.774  25.057  0.00  0.00           O
ATOM     13  N   ILE A   4       4.515  23.368  22.968  0.00  0.00           N
ATOM     14  CA  ILE A   4       4.624  24.788  23.283  0.00  0.00           C
ATOM     15  C   ILE A   4       3.497  25.459  22.503  0.00  0.00           C
ATOM     16  O   ILE A   4       3.529  25.485  21.275  0.00  0.00           O
ATOM     17  N   THR A   5       2.503  26.000  23.211  0.00  0.00           N
ATOM     18  CA  THR A   5       1.376  26.665  22.567  0.00  0.00           C
ATOM     19  C   THR A   5       1.383  28.152  22.910  0.00  0.00           C
ATOM     20  O   THR A   5       1.309  28.513  24.082  0.00  0.00           O
ATOM     21  N   ILE A   6       1.472  29.013  21.893  0.00  0.00           N
ATOM     22  CA  ILE A   6       1.487  30.455  22.109  0.00  0.00           C
ATOM     23  C   ILE A   6       0.664  31.272  21.117  0.00  0.00           C
ATOM     24  O   ILE A   6       0.826  31.118  19.909  0.00  0.00           O
ATOM     25  N   ARG A   7      -0.218  32.138  21.623  0.00  0.00           N
ATOM     26  CA  ARG A   7      -1.055  32.969  20.765  0.00  0.00           C
ATOM     27  C   ARG A   7      -0.167  34.032  20.127  0.00  0.00           C
ATOM     28  O   ARG A   7       0.922  34.305  20.627  0.00  0.00           O
ATOM     29  N   GLY A   8      -0.626  34.632  19.027  0.00  0.00           N
ATOM     30  CA  GLY A   8       0.142  35.662  18.337  0.00  0.00           C
ATOM     31  C   GLY A   8       0.473  36.817  19.277  0.00  0.00           C
ATOM     32  O   GLY A   8      -0.284  37.090  20.206  0.00  0.00           O
ATOM     33  N   TYR A   9       1.599  37.493  19.041  0.00  0.00           N
ATOM     34  CA  TYR A   9       2.011  38.615  19.878  0.00  0.00           C
ATOM     35  C   TYR A   9       1.048  39.796  19.937  0.00  0.00           C
ATOM     36  O   TYR A   9       0.955  40.464  20.965  0.00  0.00           O
ATOM     37  N   VAL A  10       0.332  40.056  18.841  0.00  0.00           N
ATOM     38  CA  VAL A  10      -0.618  41.162  18.789  0.00  0.00           C
ATOM     39  C   VAL A  10      -2.054  40.757  19.108  0.00  0.00           C
ATOM     40  O   VAL A  10      -2.469  39.649  18.776  0.00  0.00           O
ATOM     41  N   ARG A  11      -2.812  41.649  19.750  0.00  0.00           N
ATOM     42  CA  ARG A  11      -4.198  41.365  20.103  0.00  0.00           C
ATOM     43  C   ARG A  11      -5.011  42.619  19.795  0.00  0.00           C
ATOM     44  O   ARG A  11      -5.120  43.011  18.635  0.00  0.00           O
ATOM     45  CB  ASP A   1       4.344  14.129  23.752  1.00 51.00           C
ATOM     46  OD1 ASP A   1       5.321  11.960  23.673  1.00 51.00           O
ATOM     47  OD2 ASP A   1       4.034  12.555  21.995  1.00 51.00           O
ATOM     48  CG  ASP A   1       4.583  12.785  23.092  1.00 51.00           C
ATOM     49  CB  SER A   2       6.954  18.184  25.654  1.00 48.00           C
ATOM     50  OG  SER A   2       7.871  17.993  24.590  1.00 48.00           O
ATOM     51  CB  THR A   3       2.623  20.754  22.975  1.00 49.00           C
ATOM     52  CG2 THR A   3       2.499  19.387  22.319  1.00 49.00           C
ATOM     53  OG1 THR A   3       1.749  20.805  24.109  1.00 49.00           O
ATOM     54  CB  ILE A   4       5.972  25.384  22.912  1.00 60.00           C
ATOM     55  CD1 ILE A   4       7.590  23.455  23.310  1.00 60.00           C
ATOM     56  CG1 ILE A   4       7.072  24.791  23.794  1.00 60.00           C
ATOM     57  CG2 ILE A   4       5.950  26.892  23.115  1.00 60.00           C
ATOM     58  CB  THR A   5       0.033  26.049  22.986  1.00 49.00           C
ATOM     59  CG2 THR A   5      -0.175  26.186  24.486  1.00 49.00           C
ATOM     60  OG1 THR A   5      -1.035  26.720  22.306  1.00 49.00           O
ATOM     61  CB  ILE A   6       2.947  30.989  22.069  1.00 60.00           C
ATOM     62  CD1 ILE A   6       4.307  29.072  23.055  1.00 60.00           C
ATOM     63  CG1 ILE A   6       3.744  30.460  23.263  1.00 60.00           C
ATOM     64  CG2 ILE A   6       2.967  32.509  22.111  1.00 60.00           C
ATOM     65  CB  ARG A   7      -2.194  33.604  21.545  1.00  0.00           C
ATOM     66  CD  ARG A   7      -2.941  35.168  23.360  1.00  0.00           C
ATOM     67  NE  ARG A   7      -2.538  36.167  24.344  1.00  0.00           N
ATOM     68  CG  ARG A   7      -1.753  34.622  22.583  1.00  0.00           C
ATOM     69  NH1 ARG A   7      -4.664  36.458  25.171  1.00  0.00           N
ATOM     70  NH2 ARG A   7      -2.917  37.659  26.052  1.00  0.00           N
ATOM     71  CZ  ARG A   7      -3.374  36.761  25.191  1.00  0.00           C
ATOM     72  CB  TYR A   9       3.389  39.126  19.393  1.00 43.00           C
ATOM     73  CD1 TYR A   9       4.388  37.085  20.490  1.00 43.00           C
ATOM     74  CD2 TYR A   9       5.730  38.302  18.938  1.00 43.00           C
ATOM     75  CE1 TYR A   9       5.421  36.191  20.695  1.00 43.00           C
ATOM     76  CE2 TYR A   9       6.774  37.418  19.130  1.00 43.00           C
ATOM     77  CG  TYR A   9       4.525  38.152  19.611  1.00 43.00           C
ATOM     78  OH  TYR A   9       7.650  35.476  20.208  1.00 43.00           O
ATOM     79  CZ  TYR A   9       6.617  36.363  20.009  1.00 43.00           C
ATOM     80  CB  VAL A  10      -0.601  41.832  17.392  1.00 73.00           C
ATOM     81  CG1 VAL A  10       0.776  42.411  17.103  1.00 73.00           C
ATOM     82  CG2 VAL A  10      -0.933  40.818  16.308  1.00 73.00           C
ATOM     83  CB  ARG A  11      -4.335  40.963  21.559  1.00  0.00           C
ATOM     84  CD  ARG A  11      -3.883  39.268  23.354  1.00  0.00           C
ATOM     85  NE  ARG A  11      -3.212  38.020  23.703  1.00  0.00           N
ATOM     86  CG  ARG A  11      -3.708  39.618  21.885  1.00  0.00           C
ATOM     87  NH1 ARG A  11      -4.937  36.689  22.969  1.00  0.00           N
ATOM     88  NH2 ARG A  11      -3.048  35.732  23.858  1.00  0.00           N
ATOM     89  CZ  ARG A  11      -3.733  36.812  23.509  1.00  0.00           C
