# Supplementary material for: De Novo Design of Protein-Binding Peptides by Quantum Computing
Source: J Chem Theory Comput. 2025 Sep 29;21(19):9993–10005. doi: 10.1021/acs.jctc.5c00768 (PMC12529961; doi:10.1021/acs.jctc.5c00768)
Supplement: Supplementary file 1 [file ct5c00768_si_001.zip › Datafile/Structure_based_validation/3BFW/redocking/Results/3bfw_redocking_ranked_1.pdb]

REMARK Selection 'not deleted and not hydrogen'
ATOM      1  N   ASP A   1       5.166   7.982  22.784  0.00  0.00           N
ATOM      2  CA  ASP A   1       4.564   7.795  24.100  0.00  0.00           C
ATOM      3  C   ASP A   1       4.039   9.116  24.652  0.00  0.00           C
ATOM      4  O   ASP A   1       2.833   9.273  24.829  0.00  0.00           O
ATOM      5  N   SER A   2       4.938  10.065  24.925  0.00  0.00           N
ATOM      6  CA  SER A   2       4.544  11.365  25.456  0.00  0.00           C
ATOM      7  C   SER A   2       4.571  12.467  24.402  0.00  0.00           C
ATOM      8  O   SER A   2       5.285  12.351  23.409  0.00  0.00           O
ATOM      9  N   THR A   3       3.798  13.534  24.614  0.00  0.00           N
ATOM     10  CA  THR A   3       3.748  14.646  23.671  0.00  0.00           C
ATOM     11  C   THR A   3       3.880  15.999  24.362  0.00  0.00           C
ATOM     12  O   THR A   3       3.034  16.359  25.177  0.00  0.00           O
ATOM     13  N   ILE A   4       4.937  16.749  24.039  0.00  0.00           N
ATOM     14  CA  ILE A   4       5.160  18.059  24.640  0.00  0.00           C
ATOM     15  C   ILE A   4       4.669  19.162  23.707  0.00  0.00           C
ATOM     16  O   ILE A   4       5.359  19.513  22.752  0.00  0.00           O
ATOM     17  N   THR A   5       3.481  19.708  23.979  0.00  0.00           N
ATOM     18  CA  THR A   5       2.917  20.769  23.152  0.00  0.00           C
ATOM     19  C   THR A   5       3.343  22.123  23.710  0.00  0.00           C
ATOM     20  O   THR A   5       2.952  22.483  24.818  0.00  0.00           O
ATOM     21  N   ILE A   6       4.143  22.873  22.948  0.00  0.00           N
ATOM     22  CA  ILE A   6       4.611  24.184  23.385  0.00  0.00           C
ATOM     23  C   ILE A   6       3.878  25.276  22.613  0.00  0.00           C
ATOM     24  O   ILE A   6       3.547  25.088  21.444  0.00  0.00           O
ATOM     25  N   ARG A   7       3.623  26.416  23.261  0.00  0.00           N
ATOM     26  CA  ARG A   7       2.928  27.525  22.617  0.00  0.00           C
ATOM     27  C   ARG A   7       3.201  28.870  23.281  0.00  0.00           C
ATOM     28  O   ARG A   7       3.659  28.912  24.421  0.00  0.00           O
ATOM     29  N   GLY A   8       2.924  29.968  22.574  0.00  0.00           N
ATOM     30  CA  GLY A   8       3.147  31.305  23.114  0.00  0.00           C
ATOM     31  C   GLY A   8       2.821  32.326  22.029  0.00  0.00           C
ATOM     32  O   GLY A   8       2.372  31.953  20.947  0.00  0.00           O
ATOM     33  N   TYR A   9       3.045  33.612  22.313  0.00  0.00           N
ATOM     34  CA  TYR A   9       2.768  34.670  21.348  0.00  0.00           C
ATOM     35  C   TYR A   9       3.962  35.609  21.208  0.00  0.00           C
ATOM     36  O   TYR A   9       4.741  35.757  22.147  0.00  0.00           O
ATOM     37  N   VAL A  10       4.108  36.242  20.042  0.00  0.00           N
ATOM     38  CA  VAL A  10       5.215  37.161  19.801  0.00  0.00           C
ATOM     39  C   VAL A  10       4.605  38.520  19.471  0.00  0.00           C
ATOM     40  O   VAL A  10       3.651  38.596  18.700  0.00  0.00           O
ATOM     41  N   ARG A  11       5.152  39.592  20.050  0.00  0.00           N
ATOM     42  CA  ARG A  11       4.648  40.938  19.803  0.00  0.00           C
ATOM     43  C   ARG A  11       5.295  41.943  20.751  0.00  0.00           C
ATOM     44  O   ARG A  11       5.631  43.051  20.338  0.00  0.00           O
ATOM     45  CB  ASP A   1       5.574   7.182  25.071  1.00 51.00           C
ATOM     46  OD1 ASP A   1       5.078   4.947  24.420  1.00 51.00           O
ATOM     47  OD2 ASP A   1       7.195   5.498  24.628  1.00 51.00           O
ATOM     48  CG  ASP A   1       5.979   5.774  24.678  1.00 51.00           C
ATOM     49  CB  SER A   2       5.456  11.752  26.629  1.00 48.00           C
ATOM     50  OG  SER A   2       5.309  10.849  27.711  1.00 48.00           O
ATOM     51  CB  THR A   3       2.434  14.629  22.860  1.00 49.00           C
ATOM     52  CG2 THR A   3       2.314  13.340  22.062  1.00 49.00           C
ATOM     53  OG1 THR A   3       1.319  14.726  23.755  1.00 49.00           O
ATOM     54  CB  ILE A   4       6.644  18.290  24.966  1.00 60.00           C
ATOM     55  CD1 ILE A   4       8.617  17.287  26.230  1.00 60.00           C
ATOM     56  CG1 ILE A   4       7.119  17.290  26.021  1.00 60.00           C
ATOM     57  CG2 ILE A   4       6.858  19.697  25.504  1.00 60.00           C
ATOM     58  CB  THR A   5       1.387  20.696  23.085  1.00 49.00           C
ATOM     59  CG2 THR A   5       0.945  19.370  22.485  1.00 49.00           C
ATOM     60  OG1 THR A   5       0.837  20.814  24.404  1.00 49.00           O
ATOM     61  CB  ILE A   6       6.125  24.346  23.192  1.00 60.00           C
ATOM     62  CD1 ILE A   6       7.024  21.996  23.602  1.00 60.00           C
ATOM     63  CG1 ILE A   6       6.885  23.407  24.130  1.00 60.00           C
ATOM     64  CG2 ILE A   6       6.548  25.776  23.493  1.00 60.00           C
ATOM     65  CB  ARG A   7       1.415  27.257  22.604  1.00  0.00           C
ATOM     66  CD  ARG A   7       0.442  28.414  24.608  1.00  0.00           C
ATOM     67  NE  ARG A   7      -0.665  29.058  23.910  1.00  0.00           N
ATOM     68  CG  ARG A   7       0.807  27.076  23.985  1.00  0.00           C
ATOM     69  NH1 ARG A   7      -0.333  31.100  24.915  1.00  0.00           N
ATOM     70  NH2 ARG A   7      -2.033  30.833  23.393  1.00  0.00           N
ATOM     71  CZ  ARG A   7      -1.010  30.332  24.072  1.00  0.00           C
ATOM     72  CB  TYR A   9       1.523  35.458  21.757  1.00 43.00           C
ATOM     73  CD1 TYR A   9       0.526  36.296  19.596  1.00 43.00           C
ATOM     74  CD2 TYR A   9       1.454  37.894  21.105  1.00 43.00           C
ATOM     75  CE1 TYR A   9       0.191  37.307  18.717  1.00 43.00           C
ATOM     76  CE2 TYR A   9       1.126  38.919  20.238  1.00 43.00           C
ATOM     77  CG  TYR A   9       1.160  36.572  20.800  1.00 43.00           C
ATOM     78  OH  TYR A   9       0.165  39.635  18.173  1.00 43.00           O
ATOM     79  CZ  TYR A   9       0.495  38.623  19.044  1.00 43.00           C
ATOM     80  CB  VAL A  10       6.129  36.700  18.670  1.00 73.00           C
ATOM     81  CG1 VAL A  10       7.202  37.744  18.399  1.00 73.00           C
ATOM     82  CG2 VAL A  10       6.814  35.389  19.025  1.00 73.00           C
ATOM     83  CB  ARG A  11       3.127  40.978  19.949  1.00  0.00           C
ATOM     84  CD  ARG A  11       0.994  42.289  19.767  1.00  0.00           C
ATOM     85  NE  ARG A  11       0.576  42.009  21.137  1.00  0.00           N
ATOM     86  CG  ARG A  11       2.507  42.329  19.630  1.00  0.00           C
ATOM     87  NH1 ARG A  11       0.022  39.820  20.702  1.00  0.00           N
ATOM     88  NH2 ARG A  11      -0.236  40.669  22.820  1.00  0.00           N
ATOM     89  CZ  ARG A  11       0.121  40.831  21.554  1.00  0.00           C
