# Supplementary material for: De Novo Design of Protein-Binding Peptides by Quantum Computing
Source: J Chem Theory Comput. 2025 Sep 29;21(19):9993–10005. doi: 10.1021/acs.jctc.5c00768 (PMC12529961; doi:10.1021/acs.jctc.5c00768)
Supplement: Supplementary file 1 [file ct5c00768_si_001.zip › Datafile/Structure_based_validation/3BFW/redocking/Results/3bfw_ranked_52.pdb]

REMARK Selection 'not deleted and not hydrogen'
ATOM      1  N   ASP A   1       4.572  11.269  26.784  0.00  0.00           N
ATOM      2  CA  ASP A   1       4.137  10.938  25.432  0.00  0.00           C
ATOM      3  C   ASP A   1       4.354  12.097  24.465  0.00  0.00           C
ATOM      4  O   ASP A   1       4.960  11.915  23.411  0.00  0.00           O
ATOM      5  N   SER A   2       3.862  13.287  24.818  0.00  0.00           N
ATOM      6  CA  SER A   2       4.014  14.463  23.968  0.00  0.00           C
ATOM      7  C   SER A   2       3.990  15.810  24.683  0.00  0.00           C
ATOM      8  O   SER A   2       3.211  15.998  25.615  0.00  0.00           O
ATOM      9  N   THR A   3       4.840  16.745  24.251  0.00  0.00           N
ATOM     10  CA  THR A   3       4.900  18.067  24.864  0.00  0.00           C
ATOM     11  C   THR A   3       4.517  19.128  23.837  0.00  0.00           C
ATOM     12  O   THR A   3       4.793  18.964  22.650  0.00  0.00           O
ATOM     13  N   ILE A   4       3.882  20.213  24.287  0.00  0.00           N
ATOM     14  CA  ILE A   4       3.469  21.287  23.391  0.00  0.00           C
ATOM     15  C   ILE A   4       3.889  22.682  23.845  0.00  0.00           C
ATOM     16  O   ILE A   4       3.485  23.128  24.916  0.00  0.00           O
ATOM     17  N   THR A   5       4.697  23.371  23.034  0.00  0.00           N
ATOM     18  CA  THR A   5       5.158  24.713  23.371  0.00  0.00           C
ATOM     19  C   THR A   5       4.358  25.698  22.525  0.00  0.00           C
ATOM     20  O   THR A   5       4.234  25.513  21.316  0.00  0.00           O
ATOM     21  N   ILE A   6       3.816  26.743  23.154  0.00  0.00           N
ATOM     22  CA  ILE A   6       3.032  27.746  22.441  0.00  0.00           C
ATOM     23  C   ILE A   6       2.958  29.084  23.169  0.00  0.00           C
ATOM     24  O   ILE A   6       3.086  29.128  24.391  0.00  0.00           O
ATOM     25  N   ARG A   7       2.754  30.174  22.425  0.00  0.00           N
ATOM     26  CA  ARG A   7       2.667  31.503  23.020  0.00  0.00           C
ATOM     27  C   ARG A   7       1.216  31.950  23.165  0.00  0.00           C
ATOM     28  O   ARG A   7       0.503  32.059  22.170  0.00  0.00           O
ATOM     29  N   GLY A   8       0.777  32.208  24.399  0.00  0.00           N
ATOM     30  CA  GLY A   8      -0.592  32.642  24.652  0.00  0.00           C
ATOM     31  C   GLY A   8      -1.040  33.785  23.746  0.00  0.00           C
ATOM     32  O   GLY A   8      -2.216  34.142  23.740  0.00  0.00           O
ATOM     33  N   TYR A   9      -0.108  34.360  22.982  0.00  0.00           N
ATOM     34  CA  TYR A   9      -0.427  35.461  22.080  0.00  0.00           C
ATOM     35  C   TYR A   9      -1.370  34.889  21.026  0.00  0.00           C
ATOM     36  O   TYR A   9      -2.047  35.644  20.331  0.00  0.00           O
ATOM     37  N   VAL A  10      -1.418  33.560  20.905  0.00  0.00           N
ATOM     38  CA  VAL A  10      -2.285  32.909  19.930  0.00  0.00           C
ATOM     39  C   VAL A  10      -3.637  32.620  20.574  0.00  0.00           C
ATOM     40  O   VAL A  10      -4.480  31.963  19.967  0.00  0.00           O
ATOM     41  N   ARG A  11      -3.847  33.107  21.799  0.00  0.00           N
ATOM     42  CA  ARG A  11      -5.103  32.889  22.507  0.00  0.00           C
ATOM     43  C   ARG A  11      -6.168  33.961  22.293  0.00  0.00           C
ATOM     44  O   ARG A  11      -7.285  33.826  22.789  0.00  0.00           O
ATOM     45  CB  ASP A   1       2.660  10.530  25.434  1.00 51.00           C
ATOM     46  OD1 ASP A   1       3.421   8.436  26.269  1.00 51.00           O
ATOM     47  OD2 ASP A   1       1.261   8.831  26.336  1.00 51.00           O
ATOM     48  CG  ASP A   1       2.430   9.168  26.058  1.00 51.00           C
ATOM     49  CB  SER A   2       2.903  14.455  22.892  1.00 48.00           C
ATOM     50  OG  SER A   2       1.628  14.604  23.492  1.00 48.00           O
ATOM     51  CB  THR A   3       6.294  18.376  25.426  1.00 49.00           C
ATOM     52  CG2 THR A   3       6.673  17.361  26.495  1.00 49.00           C
ATOM     53  OG1 THR A   3       7.264  18.322  24.373  1.00 49.00           O
ATOM     54  CB  ILE A   4       1.928  21.282  23.211  1.00 60.00           C
ATOM     55  CD1 ILE A   4       1.542  23.635  22.311  1.00 60.00           C
ATOM     56  CG1 ILE A   4       1.525  22.152  22.018  1.00 60.00           C
ATOM     57  CG2 ILE A   4       1.252  21.831  24.458  1.00 60.00           C
ATOM     58  CB  THR A   5       6.654  24.899  23.126  1.00 49.00           C
ATOM     59  CG2 THR A   5       7.110  26.253  23.646  1.00 49.00           C
ATOM     60  OG1 THR A   5       7.380  23.871  23.812  1.00 49.00           O
ATOM     61  CB  ILE A   6       1.590  27.243  22.194  1.00 60.00           C
ATOM     62  CD1 ILE A   6       0.248  28.178  24.148  1.00 60.00           C
ATOM     63  CG1 ILE A   6       0.893  26.960  23.526  1.00 60.00           C
ATOM     64  CG2 ILE A   6       1.604  25.960  21.375  1.00 60.00           C
ATOM     65  CB  ARG A   7       3.448  32.517  22.182  1.00  0.00           C
ATOM     66  CD  ARG A   7       3.775  33.663  19.973  1.00  0.00           C
ATOM     67  NE  ARG A   7       3.729  35.023  20.501  1.00  0.00           N
ATOM     68  CG  ARG A   7       2.904  32.711  20.776  1.00  0.00           C
ATOM     69  NH1 ARG A   7       5.372  35.806  19.095  1.00  0.00           N
ATOM     70  NH2 ARG A   7       4.385  37.224  20.608  1.00  0.00           N
ATOM     71  CZ  ARG A   7       4.496  36.019  20.067  1.00  0.00           C
ATOM     72  CB  TYR A   9       0.813  36.059  21.453  1.00 43.00           C
ATOM     73  CD1 TYR A   9       0.227  38.474  21.014  1.00 43.00           C
ATOM     74  CD2 TYR A   9       0.552  37.033  19.141  1.00 43.00           C
ATOM     75  CE1 TYR A   9      -0.037  39.531  20.166  1.00 43.00           C
ATOM     76  CE2 TYR A   9       0.290  38.079  18.277  1.00 43.00           C
ATOM     77  CG  TYR A   9       0.525  37.211  20.517  1.00 43.00           C
ATOM     78  OH  TYR A   9      -0.266  40.377  17.941  1.00 43.00           O
ATOM     79  CZ  TYR A   9      -0.003  39.328  18.792  1.00 43.00           C
ATOM     80  CB  VAL A  10      -1.677  31.606  19.397  1.00 73.00           C
ATOM     81  CG1 VAL A  10      -1.570  30.576  20.511  1.00 73.00           C
ATOM     82  CG2 VAL A  10      -2.547  31.029  18.291  1.00 73.00           C
ATOM     83  CB  ARG A  11      -4.819  32.764  24.020  1.00  0.00           C
ATOM     84  CD  ARG A  11      -4.001  33.849  26.131  1.00  0.00           C
ATOM     85  NE  ARG A  11      -3.023  32.811  26.437  1.00  0.00           N
ATOM     86  CG  ARG A  11      -4.208  34.013  24.634  1.00  0.00           C
ATOM     87  NH1 ARG A  11      -1.212  34.207  26.192  1.00  0.00           N
ATOM     88  NH2 ARG A  11      -0.893  32.003  26.751  1.00  0.00           N
ATOM     89  CZ  ARG A  11      -1.708  33.007  26.461  1.00  0.00           C
