# Supplementary material for: De Novo Design of Protein-Binding Peptides by Quantum Computing
Source: J Chem Theory Comput. 2025 Sep 29;21(19):9993–10005. doi: 10.1021/acs.jctc.5c00768 (PMC12529961; doi:10.1021/acs.jctc.5c00768)
Supplement: Supplementary file 1 [file ct5c00768_si_001.zip › Datafile/Structure_based_validation/3BFW/redocking/Results/3bfw_ranked_46.pdb]

REMARK Selection 'not deleted and not hydrogen'
ATOM      1  N   ASP A   1       1.188  10.957  19.019  0.00  0.00           N
ATOM      2  CA  ASP A   1       1.504  11.971  18.020  0.00  0.00           C
ATOM      3  C   ASP A   1       1.873  13.302  18.668  0.00  0.00           C
ATOM      4  O   ASP A   1       2.917  13.871  18.355  0.00  0.00           O
ATOM      5  N   SER A   2       1.022  13.800  19.568  0.00  0.00           N
ATOM      6  CA  SER A   2       1.277  15.065  20.248  0.00  0.00           C
ATOM      7  C   SER A   2       1.472  14.858  21.746  0.00  0.00           C
ATOM      8  O   SER A   2       0.545  14.437  22.435  0.00  0.00           O
ATOM      9  N   THR A   3       2.672  15.151  22.252  0.00  0.00           N
ATOM     10  CA  THR A   3       2.966  14.990  23.672  0.00  0.00           C
ATOM     11  C   THR A   3       3.215  16.385  24.235  0.00  0.00           C
ATOM     12  O   THR A   3       2.409  16.887  25.016  0.00  0.00           O
ATOM     13  N   ILE A   4       4.326  17.013  23.842  0.00  0.00           N
ATOM     14  CA  ILE A   4       4.661  18.350  24.319  0.00  0.00           C
ATOM     15  C   ILE A   4       3.980  19.240  23.284  0.00  0.00           C
ATOM     16  O   ILE A   4       3.945  18.898  22.105  0.00  0.00           O
ATOM     17  N   THR A   5       3.439  20.380  23.721  0.00  0.00           N
ATOM     18  CA  THR A   5       2.763  21.305  22.817  0.00  0.00           C
ATOM     19  C   THR A   5       3.053  22.728  23.284  0.00  0.00           C
ATOM     20  O   THR A   5       3.106  22.983  24.485  0.00  0.00           O
ATOM     21  N   ILE A   6       3.240  23.654  22.340  0.00  0.00           N
ATOM     22  CA  ILE A   6       3.523  25.045  22.676  0.00  0.00           C
ATOM     23  C   ILE A   6       2.521  26.124  22.279  0.00  0.00           C
ATOM     24  O   ILE A   6       2.192  26.256  21.102  0.00  0.00           O
ATOM     25  N   ARG A   7       2.034  26.894  23.255  0.00  0.00           N
ATOM     26  CA  ARG A   7       1.071  27.956  22.986  0.00  0.00           C
ATOM     27  C   ARG A   7       1.609  29.379  23.093  0.00  0.00           C
ATOM     28  O   ARG A   7       0.833  30.332  23.098  0.00  0.00           O
ATOM     29  N   GLY A   8       2.934  29.526  23.177  0.00  0.00           N
ATOM     30  CA  GLY A   8       3.554  30.842  23.282  0.00  0.00           C
ATOM     31  C   GLY A   8       3.211  31.850  22.189  0.00  0.00           C
ATOM     32  O   GLY A   8       2.859  31.458  21.079  0.00  0.00           O
ATOM     33  N   TYR A   9       3.313  33.145  22.499  0.00  0.00           N
ATOM     34  CA  TYR A   9       3.009  34.191  21.530  0.00  0.00           C
ATOM     35  C   TYR A   9       4.074  35.283  21.560  0.00  0.00           C
ATOM     36  O   TYR A   9       4.615  35.585  22.622  0.00  0.00           O
ATOM     37  N   VAL A  10       4.375  35.875  20.402  0.00  0.00           N
ATOM     38  CA  VAL A  10       5.378  36.931  20.318  0.00  0.00           C
ATOM     39  C   VAL A  10       4.686  38.148  19.713  0.00  0.00           C
ATOM     40  O   VAL A  10       3.940  38.015  18.745  0.00  0.00           O
ATOM     41  N   ARG A  11       4.930  39.333  20.278  0.00  0.00           N
ATOM     42  CA  ARG A  11       4.321  40.561  19.779  0.00  0.00           C
ATOM     43  C   ARG A  11       4.861  41.866  20.355  0.00  0.00           C
ATOM     44  O   ARG A  11       5.102  42.815  19.612  0.00  0.00           O
ATOM     45  CB  ASP A   1       0.323  12.164  17.064  1.00 51.00           C
ATOM     46  OD1 ASP A   1      -0.938  13.531  18.548  1.00 51.00           O
ATOM     47  OD2 ASP A   1      -1.974  11.847  17.592  1.00 51.00           O
ATOM     48  CG  ASP A   1      -0.955  12.541  17.786  1.00 51.00           C
ATOM     49  CB  SER A   2       0.131  16.048  19.998  1.00 48.00           C
ATOM     50  OG  SER A   2       0.037  16.383  18.625  1.00 48.00           O
ATOM     51  CB  THR A   3       4.171  14.090  23.927  1.00 49.00           C
ATOM     52  CG2 THR A   3       3.921  12.699  23.365  1.00 49.00           C
ATOM     53  OG1 THR A   3       5.337  14.640  23.302  1.00 49.00           O
ATOM     54  CB  ILE A   4       6.143  18.622  24.408  1.00 60.00           C
ATOM     55  CD1 ILE A   4       8.296  17.726  25.435  1.00 60.00           C
ATOM     56  CG1 ILE A   4       6.784  17.695  25.442  1.00 60.00           C
ATOM     57  CG2 ILE A   4       6.382  20.062  24.837  1.00 60.00           C
ATOM     58  CB  THR A   5       1.252  21.069  22.765  1.00 49.00           C
ATOM     59  CG2 THR A   5       0.956  19.660  22.273  1.00 49.00           C
ATOM     60  OG1 THR A   5       0.688  21.232  24.072  1.00 49.00           O
ATOM     61  CB  ILE A   6       4.897  25.454  22.041  1.00 60.00           C
ATOM     62  CD1 ILE A   6       6.234  24.640  24.053  1.00 60.00           C
ATOM     63  CG1 ILE A   6       6.029  24.563  22.556  1.00 60.00           C
ATOM     64  CG2 ILE A   6       5.233  26.900  22.373  1.00 60.00           C
ATOM     65  CB  ARG A   7      -0.129  27.806  23.948  1.00  0.00           C
ATOM     66  CD  ARG A   7      -2.118  26.466  24.689  1.00  0.00           C
ATOM     67  NE  ARG A   7      -1.656  26.225  26.052  1.00  0.00           N
ATOM     68  CG  ARG A   7      -0.964  26.560  23.704  1.00  0.00           C
ATOM     69  NH1 ARG A   7      -3.744  26.468  26.984  1.00  0.00           N
ATOM     70  NH2 ARG A   7      -1.938  25.999  28.323  1.00  0.00           N
ATOM     71  CZ  ARG A   7      -2.447  26.230  27.121  1.00  0.00           C
ATOM     72  CB  TYR A   9       1.629  34.791  21.800  1.00 43.00           C
ATOM     73  CD1 TYR A   9       0.790  35.567  19.550  1.00 43.00           C
ATOM     74  CD2 TYR A   9       1.306  37.218  21.193  1.00 43.00           C
ATOM     75  CE1 TYR A   9       0.428  36.556  18.657  1.00 43.00           C
ATOM     76  CE2 TYR A   9       0.948  38.221  20.312  1.00 43.00           C
ATOM     77  CG  TYR A   9       1.234  35.880  20.828  1.00 43.00           C
ATOM     78  OH  TYR A   9       0.149  38.878  18.160  1.00 43.00           O
ATOM     79  CZ  TYR A   9       0.508  37.888  19.045  1.00 43.00           C
ATOM     80  CB  VAL A  10       6.587  36.533  19.479  1.00 73.00           C
ATOM     81  CG1 VAL A  10       7.547  37.706  19.346  1.00 73.00           C
ATOM     82  CG2 VAL A  10       7.334  35.372  20.118  1.00 73.00           C
ATOM     83  CB  ARG A  11       2.795  40.505  20.036  1.00  0.00           C
ATOM     84  CD  ARG A  11       0.923  40.413  21.705  1.00  0.00           C
ATOM     85  NE  ARG A  11       0.550  40.462  23.115  1.00  0.00           N
ATOM     86  CG  ARG A  11       2.426  40.530  21.509  1.00  0.00           C
ATOM     87  NH1 ARG A  11      -1.691  40.139  22.707  1.00  0.00           N
ATOM     88  NH2 ARG A  11      -0.941  40.386  24.864  1.00  0.00           N
ATOM     89  CZ  ARG A  11      -0.695  40.328  23.563  1.00  0.00           C
