# Supplementary material for: De Novo Design of Protein-Binding Peptides by Quantum Computing
Source: J Chem Theory Comput. 2025 Sep 29;21(19):9993–10005. doi: 10.1021/acs.jctc.5c00768 (PMC12529961; doi:10.1021/acs.jctc.5c00768)
Supplement: Supplementary file 1 [file ct5c00768_si_001.zip › Datafile/Structure_based_validation/3BFW/redocking/Results/3bfw_ranked_47.pdb]

REMARK Selection 'not deleted and not hydrogen'
ATOM      1  N   ASP A   1       4.857  11.690  26.789  0.00  0.00           N
ATOM      2  CA  ASP A   1       4.537  11.276  25.428  0.00  0.00           C
ATOM      3  C   ASP A   1       4.543  12.420  24.419  0.00  0.00           C
ATOM      4  O   ASP A   1       5.302  12.384  23.452  0.00  0.00           O
ATOM      5  N   SER A   2       3.701  13.433  24.638  0.00  0.00           N
ATOM      6  CA  SER A   2       3.626  14.576  23.736  0.00  0.00           C
ATOM      7  C   SER A   2       3.787  15.888  24.498  0.00  0.00           C
ATOM      8  O   SER A   2       3.023  16.160  25.423  0.00  0.00           O
ATOM      9  N   THR A   3       4.775  16.700  24.115  0.00  0.00           N
ATOM     10  CA  THR A   3       5.017  17.978  24.776  0.00  0.00           C
ATOM     11  C   THR A   3       4.553  19.009  23.752  0.00  0.00           C
ATOM     12  O   THR A   3       4.843  18.872  22.565  0.00  0.00           O
ATOM     13  N   ILE A   4       3.835  20.040  24.205  0.00  0.00           N
ATOM     14  CA  ILE A   4       3.341  21.082  23.312  0.00  0.00           C
ATOM     15  C   ILE A   4       3.646  22.506  23.767  0.00  0.00           C
ATOM     16  O   ILE A   4       3.141  22.944  24.798  0.00  0.00           O
ATOM     17  N   THR A   5       4.468  23.229  23.002  0.00  0.00           N
ATOM     18  CA  THR A   5       4.825  24.601  23.344  0.00  0.00           C
ATOM     19  C   THR A   5       3.847  25.496  22.589  0.00  0.00           C
ATOM     20  O   THR A   5       3.643  25.311  21.391  0.00  0.00           O
ATOM     21  N   ILE A   6       3.242  26.462  23.283  0.00  0.00           N
ATOM     22  CA  ILE A   6       2.289  27.374  22.660  0.00  0.00           C
ATOM     23  C   ILE A   6       2.400  28.869  22.943  0.00  0.00           C
ATOM     24  O   ILE A   6       2.891  29.261  23.999  0.00  0.00           O
ATOM     25  N   ARG A   7       1.945  29.703  22.005  0.00  0.00           N
ATOM     26  CA  ARG A   7       2.002  31.151  22.173  0.00  0.00           C
ATOM     27  C   ARG A   7       1.097  31.888  21.192  0.00  0.00           C
ATOM     28  O   ARG A   7       0.402  31.255  20.400  0.00  0.00           O
ATOM     29  N   GLY A   8       1.101  33.222  21.241  0.00  0.00           N
ATOM     30  CA  GLY A   8       0.273  34.026  20.349  0.00  0.00           C
ATOM     31  C   GLY A   8      -0.395  35.176  21.095  0.00  0.00           C
ATOM     32  O   GLY A   8      -0.682  35.054  22.284  0.00  0.00           O
ATOM     33  N   TYR A   9      -0.644  36.291  20.404  0.00  0.00           N
ATOM     34  CA  TYR A   9      -1.279  37.450  21.020  0.00  0.00           C
ATOM     35  C   TYR A   9      -2.792  37.261  21.023  0.00  0.00           C
ATOM     36  O   TYR A   9      -3.520  38.126  21.505  0.00  0.00           O
ATOM     37  N   VAL A  10      -3.268  36.135  20.486  0.00  0.00           N
ATOM     38  CA  VAL A  10      -4.698  35.853  20.437  0.00  0.00           C
ATOM     39  C   VAL A  10      -5.031  34.958  21.626  0.00  0.00           C
ATOM     40  O   VAL A  10      -6.109  34.368  21.670  0.00  0.00           O
ATOM     41  N   ARG A  11      -4.112  34.855  22.589  0.00  0.00           N
ATOM     42  CA  ARG A  11      -4.328  34.026  23.770  0.00  0.00           C
ATOM     43  C   ARG A  11      -5.048  34.775  24.887  0.00  0.00           C
ATOM     44  O   ARG A  11      -4.590  35.834  25.312  0.00  0.00           O
ATOM     45  CB  ASP A   1       3.162  10.585  25.406  1.00 51.00           C
ATOM     46  OD1 ASP A   1       4.293   8.683  26.280  1.00 51.00           O
ATOM     47  OD2 ASP A   1       2.096   8.655  26.298  1.00 51.00           O
ATOM     48  CG  ASP A   1       3.184   9.209  26.040  1.00 51.00           C
ATOM     49  CB  SER A   2       2.301  14.570  22.971  1.00 48.00           C
ATOM     50  OG  SER A   2       1.205  14.759  23.849  1.00 48.00           O
ATOM     51  CB  THR A   3       6.464  18.199  25.166  1.00 49.00           C
ATOM     52  CG2 THR A   3       6.917  17.117  26.134  1.00 49.00           C
ATOM     53  OG1 THR A   3       7.304  18.165  24.006  1.00 49.00           O
ATOM     54  CB  ILE A   4       1.805  20.955  23.129  1.00 60.00           C
ATOM     55  CD1 ILE A   4       1.231  23.273  22.237  1.00 60.00           C
ATOM     56  CG1 ILE A   4       1.334  21.794  21.939  1.00 60.00           C
ATOM     57  CG2 ILE A   4       1.086  21.443  24.377  1.00 60.00           C
ATOM     58  CB  THR A   5       6.262  24.950  22.981  1.00 49.00           C
ATOM     59  CG2 THR A   5       7.229  24.042  23.726  1.00 49.00           C
ATOM     60  OG1 THR A   5       6.468  24.790  21.572  1.00 49.00           O
ATOM     61  CB  ILE A   6       0.835  26.948  23.063  1.00 60.00           C
ATOM     62  CD1 ILE A   6      -0.744  26.854  25.062  1.00 60.00           C
ATOM     63  CG1 ILE A   6       0.679  27.036  24.583  1.00 60.00           C
ATOM     64  CG2 ILE A   6       0.553  25.517  22.631  1.00 60.00           C
ATOM     65  CB  ARG A   7       3.447  31.644  22.015  1.00  0.00           C
ATOM     66  CD  ARG A   7       3.338  34.013  21.194  1.00  0.00           C
ATOM     67  NE  ARG A   7       3.658  35.408  21.476  1.00  0.00           N
ATOM     68  CG  ARG A   7       3.647  33.107  22.374  1.00  0.00           C
ATOM     69  NH1 ARG A   7       5.880  35.188  20.924  1.00  0.00           N
ATOM     70  NH2 ARG A   7       5.067  37.220  21.620  1.00  0.00           N
ATOM     71  CZ  ARG A   7       4.869  35.940  21.340  1.00  0.00           C
ATOM     72  CB  TYR A   9      -0.900  38.733  20.290  1.00 43.00           C
ATOM     73  CD1 TYR A   9       1.455  38.764  19.382  1.00 43.00           C
ATOM     74  CD2 TYR A   9       1.057  39.745  21.520  1.00 43.00           C
ATOM     75  CE1 TYR A   9       2.795  39.084  19.475  1.00 43.00           C
ATOM     76  CE2 TYR A   9       2.395  40.074  21.630  1.00 43.00           C
ATOM     77  CG  TYR A   9       0.567  39.088  20.400  1.00 43.00           C
ATOM     78  OH  TYR A   9       4.596  40.065  20.705  1.00 43.00           O
ATOM     79  CZ  TYR A   9       3.262  39.743  20.606  1.00 43.00           C
ATOM     80  CB  VAL A  10      -5.119  35.178  19.133  1.00 73.00           C
ATOM     81  CG1 VAL A  10      -4.833  36.077  17.940  1.00 73.00           C
ATOM     82  CG2 VAL A  10      -4.360  33.873  18.944  1.00 73.00           C
ATOM     83  CB  ARG A  11      -2.987  33.488  24.289  1.00  0.00           C
ATOM     84  CD  ARG A  11      -3.081  33.039  26.756  1.00  0.00           C
ATOM     85  NE  ARG A  11      -1.740  33.491  27.115  1.00  0.00           N
ATOM     86  CG  ARG A  11      -3.122  32.425  25.366  1.00  0.00           C
ATOM     87  NH1 ARG A  11      -2.214  35.715  26.776  1.00  0.00           N
ATOM     88  NH2 ARG A  11      -0.115  35.081  27.460  1.00  0.00           N
ATOM     89  CZ  ARG A  11      -1.356  34.764  27.118  1.00  0.00           C
