# Supplementary material for: De Novo Design of Protein-Binding Peptides by Quantum Computing
Source: J Chem Theory Comput. 2025 Sep 29;21(19):9993–10005. doi: 10.1021/acs.jctc.5c00768 (PMC12529961; doi:10.1021/acs.jctc.5c00768)
Supplement: Supplementary file 1 [file ct5c00768_si_001.zip › Datafile/Structure_based_validation/3BFW/redocking/Results/3bfw_ranked_53.pdb]

REMARK Selection 'not deleted and not hydrogen'
ATOM      1  N   ASP A   1      11.699   3.767  21.367  0.00  0.00           N
ATOM      2  CA  ASP A   1      10.564   4.040  20.493  0.00  0.00           C
ATOM      3  C   ASP A   1       9.424   3.055  20.734  0.00  0.00           C
ATOM      4  O   ASP A   1       8.415   3.099  20.033  0.00  0.00           O
ATOM      5  N   SER A   2       9.580   2.169  21.720  0.00  0.00           N
ATOM      6  CA  SER A   2       8.552   1.183  22.035  0.00  0.00           C
ATOM      7  C   SER A   2       7.283   1.912  22.462  0.00  0.00           C
ATOM      8  O   SER A   2       6.181   1.475  22.135  0.00  0.00           O
ATOM      9  N   THR A   3       7.431   3.020  23.192  0.00  0.00           N
ATOM     10  CA  THR A   3       6.285   3.795  23.654  0.00  0.00           C
ATOM     11  C   THR A   3       6.228   5.184  23.026  0.00  0.00           C
ATOM     12  O   THR A   3       7.236   5.672  22.521  0.00  0.00           O
ATOM     13  N   ILE A   4       5.054   5.820  23.056  0.00  0.00           N
ATOM     14  CA  ILE A   4       4.889   7.152  22.485  0.00  0.00           C
ATOM     15  C   ILE A   4       4.179   8.154  23.390  0.00  0.00           C
ATOM     16  O   ILE A   4       3.146   7.832  23.973  0.00  0.00           O
ATOM     17  N   THR A   5       4.728   9.365  23.510  0.00  0.00           N
ATOM     18  CA  THR A   5       4.132  10.398  24.350  0.00  0.00           C
ATOM     19  C   THR A   5       4.387  11.692  23.584  0.00  0.00           C
ATOM     20  O   THR A   5       5.231  11.722  22.690  0.00  0.00           O
ATOM     21  N   ILE A   6       3.663  12.759  23.929  0.00  0.00           N
ATOM     22  CA  ILE A   6       3.827  14.046  23.262  0.00  0.00           C
ATOM     23  C   ILE A   6       3.751  15.248  24.197  0.00  0.00           C
ATOM     24  O   ILE A   6       2.961  15.246  25.139  0.00  0.00           O
ATOM     25  N   ARG A   7       4.567  16.273  23.942  0.00  0.00           N
ATOM     26  CA  ARG A   7       4.576  17.472  24.773  0.00  0.00           C
ATOM     27  C   ARG A   7       4.281  18.660  23.863  0.00  0.00           C
ATOM     28  O   ARG A   7       5.177  19.147  23.176  0.00  0.00           O
ATOM     29  N   GLY A   8       3.030  19.127  23.854  0.00  0.00           N
ATOM     30  CA  GLY A   8       2.639  20.258  23.021  0.00  0.00           C
ATOM     31  C   GLY A   8       3.194  21.561  23.587  0.00  0.00           C
ATOM     32  O   GLY A   8       3.209  21.747  24.802  0.00  0.00           O
ATOM     33  N   TYR A   9       3.648  22.463  22.713  0.00  0.00           N
ATOM     34  CA  TYR A   9       4.199  23.742  23.146  0.00  0.00           C
ATOM     35  C   TYR A   9       3.531  24.899  22.410  0.00  0.00           C
ATOM     36  O   TYR A   9       3.369  24.843  21.193  0.00  0.00           O
ATOM     37  N   VAL A  10       3.142  25.946  23.142  0.00  0.00           N
ATOM     38  CA  VAL A  10       2.494  27.105  22.540  0.00  0.00           C
ATOM     39  C   VAL A  10       2.655  28.319  23.449  0.00  0.00           C
ATOM     40  O   VAL A  10       2.776  28.167  24.663  0.00  0.00           O
ATOM     41  N   ARG A  11       2.657  29.521  22.869  0.00  0.00           N
ATOM     42  CA  ARG A  11       2.804  30.747  23.645  0.00  0.00           C
ATOM     43  C   ARG A  11       1.484  31.403  24.038  0.00  0.00           C
ATOM     44  O   ARG A  11       0.425  30.800  23.875  0.00  0.00           O
ATOM     45  CB  ASP A   1      10.997   3.992  19.025  1.00 51.00           C
ATOM     46  OD1 ASP A   1      11.693   6.268  18.992  1.00 51.00           O
ATOM     47  OD2 ASP A   1      13.025   4.785  18.068  1.00 51.00           O
ATOM     48  CG  ASP A   1      11.975   5.094  18.669  1.00 51.00           C
ATOM     49  CB  SER A   2       9.020   0.228  23.124  1.00 48.00           C
ATOM     50  OG  SER A   2       9.213   0.904  24.354  1.00 48.00           O
ATOM     51  CB  THR A   3       6.300   3.947  25.191  1.00 49.00           C
ATOM     52  CG2 THR A   3       6.240   2.584  25.864  1.00 49.00           C
ATOM     53  OG1 THR A   3       7.505   4.610  25.593  1.00 49.00           O
ATOM     54  CB  ILE A   4       4.102   7.073  21.148  1.00 60.00           C
ATOM     55  CD1 ILE A   4       5.568   8.743  19.900  1.00 60.00           C
ATOM     56  CG1 ILE A   4       4.180   8.403  20.395  1.00 60.00           C
ATOM     57  CG2 ILE A   4       2.639   6.757  21.420  1.00 60.00           C
ATOM     58  CB  THR A   5       4.719  10.460  25.746  1.00 49.00           C
ATOM     59  CG2 THR A   5       4.504   9.137  26.465  1.00 49.00           C
ATOM     60  OG1 THR A   5       6.125  10.731  25.684  1.00 49.00           O
ATOM     61  CB  ILE A   6       2.756  14.226  22.155  1.00 60.00           C
ATOM     62  CD1 ILE A   6       0.878  15.516  23.297  1.00 60.00           C
ATOM     63  CG1 ILE A   6       1.355  14.182  22.768  1.00 60.00           C
ATOM     64  CG2 ILE A   6       2.865  13.116  21.120  1.00 60.00           C
ATOM     65  CB  ARG A   7       5.900  17.645  25.492  1.00  0.00           C
ATOM     66  CD  ARG A   7       6.338  15.361  26.436  1.00  0.00           C
ATOM     67  NE  ARG A   7       5.146  14.621  26.034  1.00  0.00           N
ATOM     68  CG  ARG A   7       6.026  16.814  26.758  1.00  0.00           C
ATOM     69  NH1 ARG A   7       4.495  14.163  28.192  1.00  0.00           N
ATOM     70  NH2 ARG A   7       3.232  13.411  26.428  1.00  0.00           N
ATOM     71  CZ  ARG A   7       4.290  14.065  26.885  1.00  0.00           C
ATOM     72  CB  TYR A   9       5.711  23.779  22.925  1.00 43.00           C
ATOM     73  CD1 TYR A   9       5.896  22.265  24.936  1.00 43.00           C
ATOM     74  CD2 TYR A   9       7.794  22.478  23.506  1.00 43.00           C
ATOM     75  CE1 TYR A   9       6.593  21.391  25.747  1.00 43.00           C
ATOM     76  CE2 TYR A   9       8.507  21.605  24.306  1.00 43.00           C
ATOM     77  CG  TYR A   9       6.482  22.822  23.807  1.00 43.00           C
ATOM     78  OH  TYR A   9       8.605  20.191  26.227  1.00 43.00           O
ATOM     79  CZ  TYR A   9       7.904  21.062  25.425  1.00 43.00           C
ATOM     80  CB  VAL A  10       1.002  26.855  22.278  1.00 73.00           C
ATOM     81  CG1 VAL A  10       0.254  26.678  23.591  1.00 73.00           C
ATOM     82  CG2 VAL A  10       0.390  28.030  21.531  1.00 73.00           C
ATOM     83  CB  ARG A  11       3.655  31.759  22.854  1.00  0.00           C
ATOM     84  CD  ARG A  11       2.062  33.263  21.630  1.00  0.00           C
ATOM     85  NE  ARG A  11       2.697  34.522  22.005  1.00  0.00           N
ATOM     86  CG  ARG A  11       3.070  32.132  21.502  1.00  0.00           C
ATOM     87  NH1 ARG A  11       0.715  35.557  22.545  1.00  0.00           N
ATOM     88  NH2 ARG A  11       2.699  36.695  22.756  1.00  0.00           N
ATOM     89  CZ  ARG A  11       2.037  35.592  22.436  1.00  0.00           C
