# Supplementary material for: De Novo Design of Protein-Binding Peptides by Quantum Computing
Source: J Chem Theory Comput. 2025 Sep 29;21(19):9993–10005. doi: 10.1021/acs.jctc.5c00768 (PMC12529961; doi:10.1021/acs.jctc.5c00768)
Supplement: Supplementary file 1 [file ct5c00768_si_001.zip › Datafile/Structure_based_validation/3BFW/redocking/Results/3bfw_ranked_45.pdb]

REMARK Selection 'not deleted and not hydrogen'
ATOM      1  N   ASP A   1       3.314  13.844  19.896  0.00  0.00           N
ATOM      2  CA  ASP A   1       2.452  14.750  20.646  0.00  0.00           C
ATOM      3  C   ASP A   1       2.579  14.457  22.138  0.00  0.00           C
ATOM      4  O   ASP A   1       1.626  14.656  22.888  0.00  0.00           O
ATOM      5  N   SER A   2       3.752  13.987  22.570  0.00  0.00           N
ATOM      6  CA  SER A   2       3.981  13.674  23.976  0.00  0.00           C
ATOM      7  C   SER A   2       4.026  14.970  24.779  0.00  0.00           C
ATOM      8  O   SER A   2       3.437  15.049  25.855  0.00  0.00           O
ATOM      9  N   THR A   3       4.721  15.986  24.261  0.00  0.00           N
ATOM     10  CA  THR A   3       4.829  17.269  24.945  0.00  0.00           C
ATOM     11  C   THR A   3       4.695  18.352  23.879  0.00  0.00           C
ATOM     12  O   THR A   3       5.051  18.126  22.724  0.00  0.00           O
ATOM     13  N   ILE A   4       4.184  19.525  24.260  0.00  0.00           N
ATOM     14  CA  ILE A   4       4.013  20.629  23.322  0.00  0.00           C
ATOM     15  C   ILE A   4       4.269  22.014  23.907  0.00  0.00           C
ATOM     16  O   ILE A   4       4.061  22.227  25.099  0.00  0.00           O
ATOM     17  N   THR A   5       4.720  22.955  23.074  0.00  0.00           N
ATOM     18  CA  THR A   5       4.999  24.312  23.528  0.00  0.00           C
ATOM     19  C   THR A   5       4.250  25.292  22.630  0.00  0.00           C
ATOM     20  O   THR A   5       4.309  25.176  21.408  0.00  0.00           O
ATOM     21  N   ILE A   6       3.548  26.256  23.231  0.00  0.00           N
ATOM     22  CA  ILE A   6       2.795  27.246  22.468  0.00  0.00           C
ATOM     23  C   ILE A   6       2.588  28.457  23.372  0.00  0.00           C
ATOM     24  O   ILE A   6       2.669  28.335  24.592  0.00  0.00           O
ATOM     25  N   ARG A   7       2.322  29.623  22.779  0.00  0.00           N
ATOM     26  CA  ARG A   7       2.107  30.843  23.548  0.00  0.00           C
ATOM     27  C   ARG A   7       0.626  31.195  23.643  0.00  0.00           C
ATOM     28  O   ARG A   7      -0.050  31.295  22.621  0.00  0.00           O
ATOM     29  N   GLY A   8       0.119  31.383  24.864  0.00  0.00           N
ATOM     30  CA  GLY A   8      -1.285  31.723  25.068  0.00  0.00           C
ATOM     31  C   GLY A   8      -1.336  33.238  25.240  0.00  0.00           C
ATOM     32  O   GLY A   8      -0.309  33.864  25.493  0.00  0.00           O
ATOM     33  N   TYR A   9      -2.526  33.828  25.104  0.00  0.00           N
ATOM     34  CA  TYR A   9      -2.688  35.270  25.248  0.00  0.00           C
ATOM     35  C   TYR A   9      -2.880  35.670  26.707  0.00  0.00           C
ATOM     36  O   TYR A   9      -3.990  36.013  27.110  0.00  0.00           O
ATOM     37  N   VAL A  10      -1.806  35.629  27.499  0.00  0.00           N
ATOM     38  CA  VAL A  10      -1.878  35.991  28.910  0.00  0.00           C
ATOM     39  C   VAL A  10      -2.163  37.473  29.128  0.00  0.00           C
ATOM     40  O   VAL A  10      -2.554  37.870  30.223  0.00  0.00           O
ATOM     41  N   ARG A  11      -1.969  38.291  28.091  0.00  0.00           N
ATOM     42  CA  ARG A  11      -2.211  39.726  28.190  0.00  0.00           C
ATOM     43  C   ARG A  11      -3.601  40.068  28.717  0.00  0.00           C
ATOM     44  O   ARG A  11      -3.732  40.904  29.609  0.00  0.00           O
ATOM     45  CB  ASP A   1       1.001  14.623  20.195  1.00 51.00           C
ATOM     46  OD1 ASP A   1       1.339  14.573  17.840  1.00 51.00           O
ATOM     47  OD2 ASP A   1       0.048  16.157  18.648  1.00 51.00           O
ATOM     48  CG  ASP A   1       0.780  15.157  18.794  1.00 51.00           C
ATOM     49  CB  SER A   2       5.269  12.882  24.159  1.00 48.00           C
ATOM     50  OG  SER A   2       5.185  11.621  23.518  1.00 48.00           O
ATOM     51  CB  THR A   3       6.144  17.426  25.702  1.00 49.00           C
ATOM     52  CG2 THR A   3       6.274  16.344  26.762  1.00 49.00           C
ATOM     53  OG1 THR A   3       7.249  17.323  24.795  1.00 49.00           O
ATOM     54  CB  ILE A   4       2.577  20.617  22.731  1.00 60.00           C
ATOM     55  CD1 ILE A   4       1.268  22.215  24.224  1.00 60.00           C
ATOM     56  CG1 ILE A   4       1.547  20.776  23.851  1.00 60.00           C
ATOM     57  CG2 ILE A   4       2.308  19.304  22.011  1.00 60.00           C
ATOM     58  CB  THR A   5       6.497  24.632  23.513  1.00 49.00           C
ATOM     59  CG2 THR A   5       7.251  23.685  24.433  1.00 49.00           C
ATOM     60  OG1 THR A   5       7.011  24.493  22.182  1.00 49.00           O
ATOM     61  CB  ILE A   6       1.450  26.713  21.980  1.00 60.00           C
ATOM     62  CD1 ILE A   6       0.242  28.896  21.458  1.00 60.00           C
ATOM     63  CG1 ILE A   6       0.873  27.638  20.906  1.00 60.00           C
ATOM     64  CG2 ILE A   6       0.453  26.625  23.126  1.00 60.00           C
ATOM     65  CB  ARG A   7       2.883  32.008  22.926  1.00  0.00           C
ATOM     66  CD  ARG A   7       1.266  33.022  21.296  1.00  0.00           C
ATOM     67  NE  ARG A   7       1.336  34.348  21.900  1.00  0.00           N
ATOM     68  CG  ARG A   7       2.566  32.252  21.460  1.00  0.00           C
ATOM     69  NH1 ARG A   7       2.391  35.303  20.093  1.00  0.00           N
ATOM     70  NH2 ARG A   7       1.891  36.579  21.936  1.00  0.00           N
ATOM     71  CZ  ARG A   7       1.873  35.411  21.309  1.00  0.00           C
ATOM     72  CB  TYR A   9      -3.873  35.760  24.411  1.00 43.00           C
ATOM     73  CD1 TYR A   9      -3.308  38.138  23.785  1.00 43.00           C
ATOM     74  CD2 TYR A   9      -5.129  37.767  25.281  1.00 43.00           C
ATOM     75  CE1 TYR A   9      -3.516  39.502  23.856  1.00 43.00           C
ATOM     76  CE2 TYR A   9      -5.352  39.129  25.364  1.00 43.00           C
ATOM     77  CG  TYR A   9      -4.108  37.252  24.494  1.00 43.00           C
ATOM     78  OH  TYR A   9      -4.758  41.351  24.726  1.00 43.00           O
ATOM     79  CZ  TYR A   9      -4.545  39.994  24.650  1.00 43.00           C
ATOM     80  CB  VAL A  10      -0.565  35.629  29.641  1.00 73.00           C
ATOM     81  CG1 VAL A  10      -0.323  34.128  29.582  1.00 73.00           C
ATOM     82  CG2 VAL A  10       0.619  36.333  28.996  1.00 73.00           C
ATOM     83  CB  ARG A  11      -2.007  40.386  26.817  1.00  0.00           C
ATOM     84  CD  ARG A  11      -1.846  42.485  25.450  1.00  0.00           C
ATOM     85  NE  ARG A  11      -0.491  42.209  24.984  1.00  0.00           N
ATOM     86  CG  ARG A  11      -2.103  41.902  26.831  1.00  0.00           C
ATOM     87  NH1 ARG A  11      -1.151  40.583  23.497  1.00  0.00           N
ATOM     88  NH2 ARG A  11       1.073  41.122  23.695  1.00  0.00           N
ATOM     89  CZ  ARG A  11      -0.189  41.305  24.057  1.00  0.00           C
