# Supplementary material for: De Novo Design of Protein-Binding Peptides by Quantum Computing
Source: J Chem Theory Comput. 2025 Sep 29;21(19):9993–10005. doi: 10.1021/acs.jctc.5c00768 (PMC12529961; doi:10.1021/acs.jctc.5c00768)
Supplement: Supplementary file 1 [file ct5c00768_si_001.zip › Datafile/Structure_based_validation/3BFW/redocking/Results/3bfw_ranked_51.pdb]

REMARK Selection 'not deleted and not hydrogen'
ATOM      1  N   ASP A   1      -2.300  19.379  21.492  0.00  0.00           N
ATOM      2  CA  ASP A   1      -1.211  18.502  21.905  0.00  0.00           C
ATOM      3  C   ASP A   1       0.131  19.208  21.739  0.00  0.00           C
ATOM      4  O   ASP A   1       1.165  18.550  21.640  0.00  0.00           O
ATOM      5  N   SER A   2       0.120  20.542  21.709  0.00  0.00           N
ATOM      6  CA  SER A   2       1.346  21.317  21.554  0.00  0.00           C
ATOM      7  C   SER A   2       2.222  21.125  22.788  0.00  0.00           C
ATOM      8  O   SER A   2       1.761  21.333  23.908  0.00  0.00           O
ATOM      9  N   THR A   3       3.481  20.730  22.587  0.00  0.00           N
ATOM     10  CA  THR A   3       4.404  20.516  23.697  0.00  0.00           C
ATOM     11  C   THR A   3       4.805  21.880  24.250  0.00  0.00           C
ATOM     12  O   THR A   3       4.930  22.040  25.462  0.00  0.00           O
ATOM     13  N   ILE A   4       5.006  22.862  23.367  0.00  0.00           N
ATOM     14  CA  ILE A   4       5.392  24.204  23.788  0.00  0.00           C
ATOM     15  C   ILE A   4       4.792  25.213  22.813  0.00  0.00           C
ATOM     16  O   ILE A   4       5.137  25.209  21.634  0.00  0.00           O
ATOM     17  N   THR A   5       3.896  26.075  23.301  0.00  0.00           N
ATOM     18  CA  THR A   5       3.261  27.080  22.456  0.00  0.00           C
ATOM     19  C   THR A   5       2.978  28.320  23.299  0.00  0.00           C
ATOM     20  O   THR A   5       3.225  28.316  24.503  0.00  0.00           O
ATOM     21  N   ILE A   6       2.462  29.380  22.671  0.00  0.00           N
ATOM     22  CA  ILE A   6       2.153  30.616  23.381  0.00  0.00           C
ATOM     23  C   ILE A   6       0.707  31.060  23.189  0.00  0.00           C
ATOM     24  O   ILE A   6      -0.067  30.369  22.528  0.00  0.00           O
ATOM     25  N   ARG A   7       0.339  32.208  23.762  0.00  0.00           N
ATOM     26  CA  ARG A   7      -1.020  32.725  23.642  0.00  0.00           C
ATOM     27  C   ARG A   7      -1.405  33.007  22.193  0.00  0.00           C
ATOM     28  O   ARG A   7      -2.590  33.053  21.869  0.00  0.00           O
ATOM     29  N   GLY A   8      -0.411  33.196  21.322  0.00  0.00           N
ATOM     30  CA  GLY A   8      -0.667  33.473  19.913  0.00  0.00           C
ATOM     31  C   GLY A   8      -0.544  34.947  19.542  0.00  0.00           C
ATOM     32  O   GLY A   8      -0.438  35.279  18.363  0.00  0.00           O
ATOM     33  N   TYR A   9      -0.556  35.831  20.543  0.00  0.00           N
ATOM     34  CA  TYR A   9      -0.445  37.265  20.300  0.00  0.00           C
ATOM     35  C   TYR A   9       1.004  37.705  20.485  0.00  0.00           C
ATOM     36  O   TYR A   9       1.322  38.876  20.292  0.00  0.00           O
ATOM     37  N   VAL A  10       1.883  36.771  20.858  0.00  0.00           N
ATOM     38  CA  VAL A  10       3.293  37.083  21.064  0.00  0.00           C
ATOM     39  C   VAL A  10       4.011  37.710  19.873  0.00  0.00           C
ATOM     40  O   VAL A  10       3.771  37.318  18.733  0.00  0.00           O
ATOM     41  N   ARG A  11       4.889  38.682  20.132  0.00  0.00           N
ATOM     42  CA  ARG A  11       5.630  39.350  19.068  0.00  0.00           C
ATOM     43  C   ARG A  11       7.086  39.492  19.501  0.00  0.00           C
ATOM     44  O   ARG A  11       7.990  39.147  18.743  0.00  0.00           O
ATOM     45  CB  ASP A   1      -1.230  17.202  21.105  1.00 51.00           C
ATOM     46  OD1 ASP A   1      -1.792  18.204  19.021  1.00 51.00           O
ATOM     47  OD2 ASP A   1      -0.086  16.822  19.054  1.00 51.00           O
ATOM     48  CG  ASP A   1      -1.020  17.425  19.620  1.00 51.00           C
ATOM     49  CB  SER A   2       1.038  22.793  21.336  1.00 48.00           C
ATOM     50  OG  SER A   2       2.231  23.547  21.209  1.00 48.00           O
ATOM     51  CB  THR A   3       5.649  19.733  23.278  1.00 49.00           C
ATOM     52  CG2 THR A   3       6.497  19.393  24.494  1.00 49.00           C
ATOM     53  OG1 THR A   3       5.251  18.515  22.635  1.00 49.00           O
ATOM     54  CB  ILE A   4       6.912  24.378  23.848  1.00 60.00           C
ATOM     55  CD1 ILE A   4       7.707  22.719  22.084  1.00 60.00           C
ATOM     56  CG1 ILE A   4       7.535  24.172  22.466  1.00 60.00           C
ATOM     57  CG2 ILE A   4       7.522  23.367  24.807  1.00 60.00           C
ATOM     58  CB  THR A   5       1.961  26.571  21.826  1.00 49.00           C
ATOM     59  CG2 THR A   5       0.948  26.206  22.900  1.00 49.00           C
ATOM     60  OG1 THR A   5       1.403  27.591  20.989  1.00 49.00           O
ATOM     61  CB  ILE A   6       3.086  31.762  22.929  1.00 60.00           C
ATOM     62  CD1 ILE A   6       3.615  33.279  20.950  1.00 60.00           C
ATOM     63  CG1 ILE A   6       2.903  32.035  21.434  1.00 60.00           C
ATOM     64  CG2 ILE A   6       4.541  31.397  23.179  1.00 60.00           C
ATOM     65  CB  ARG A   7      -1.176  34.001  24.478  1.00  0.00           C
ATOM     66  CD  ARG A   7      -3.502  33.600  25.332  1.00  0.00           C
ATOM     67  NE  ARG A   7      -3.146  33.558  26.746  1.00  0.00           N
ATOM     68  CG  ARG A   7      -2.598  34.534  24.543  1.00  0.00           C
ATOM     69  NH1 ARG A   7      -2.090  31.521  26.595  1.00  0.00           N
ATOM     70  NH2 ARG A   7      -2.195  32.611  28.613  1.00  0.00           N
ATOM     71  CZ  ARG A   7      -2.476  32.563  27.319  1.00  0.00           C
ATOM     72  CB  TYR A   9      -1.366  38.049  21.228  1.00 43.00           C
ATOM     73  CD1 TYR A   9      -1.963  40.144  19.953  1.00 43.00           C
ATOM     74  CD2 TYR A   9      -0.602  40.357  21.901  1.00 43.00           C
ATOM     75  CE1 TYR A   9      -1.916  41.510  19.760  1.00 43.00           C
ATOM     76  CE2 TYR A   9      -0.544  41.727  21.723  1.00 43.00           C
ATOM     77  CG  TYR A   9      -1.309  39.547  21.023  1.00 43.00           C
ATOM     78  OH  TYR A   9      -1.151  43.663  20.466  1.00 43.00           O
ATOM     79  CZ  TYR A   9      -1.202  42.301  20.652  1.00 43.00           C
ATOM     80  CB  VAL A  10       4.072  35.797  21.463  1.00 73.00           C
ATOM     81  CG1 VAL A  10       5.562  36.082  21.584  1.00 73.00           C
ATOM     82  CG2 VAL A  10       3.572  35.280  22.803  1.00 73.00           C
ATOM     83  CB  ARG A  11       5.026  40.708  18.743  1.00  0.00           C
ATOM     84  CD  ARG A  11       4.466  43.036  19.496  1.00  0.00           C
ATOM     85  NE  ARG A  11       3.046  42.879  19.200  1.00  0.00           N
ATOM     86  CG  ARG A  11       5.118  41.716  19.877  1.00  0.00           C
ATOM     87  NH1 ARG A  11       3.327  43.053  16.924  1.00  0.00           N
ATOM     88  NH2 ARG A  11       1.227  42.740  17.800  1.00  0.00           N
ATOM     89  CZ  ARG A  11       2.533  42.890  17.973  1.00  0.00           C
