# Supplementary material for: De Novo Design of Protein-Binding Peptides by Quantum Computing
Source: J Chem Theory Comput. 2025 Sep 29;21(19):9993–10005. doi: 10.1021/acs.jctc.5c00768 (PMC12529961; doi:10.1021/acs.jctc.5c00768)
Supplement: Supplementary file 1 [file ct5c00768_si_001.zip › Datafile/Structure_based_validation/3BFW/redocking/Results/3bfw_ranked_50.pdb]

REMARK Selection 'not deleted and not hydrogen'
ATOM      1  N   ASP A   1       4.836   8.604  22.785  0.00  0.00           N
ATOM      2  CA  ASP A   1       4.375   8.370  24.149  0.00  0.00           C
ATOM      3  C   ASP A   1       3.871   9.683  24.741  0.00  0.00           C
ATOM      4  O   ASP A   1       2.681   9.818  25.017  0.00  0.00           O
ATOM      5  N   SER A   2       4.772  10.650  24.936  0.00  0.00           N
ATOM      6  CA  SER A   2       4.398  11.944  25.496  0.00  0.00           C
ATOM      7  C   SER A   2       4.388  13.108  24.510  0.00  0.00           C
ATOM      8  O   SER A   2       5.388  13.353  23.838  0.00  0.00           O
ATOM      9  N   THR A   3       3.265  13.824  24.422  0.00  0.00           N
ATOM     10  CA  THR A   3       3.148  14.958  23.511  0.00  0.00           C
ATOM     11  C   THR A   3       3.246  16.277  24.271  0.00  0.00           C
ATOM     12  O   THR A   3       2.577  16.453  25.287  0.00  0.00           O
ATOM     13  N   ILE A   4       4.076  17.202  23.783  0.00  0.00           N
ATOM     14  CA  ILE A   4       4.246  18.498  24.430  0.00  0.00           C
ATOM     15  C   ILE A   4       3.899  19.609  23.445  0.00  0.00           C
ATOM     16  O   ILE A   4       4.226  19.509  22.264  0.00  0.00           O
ATOM     17  N   THR A   5       3.238  20.666  23.923  0.00  0.00           N
ATOM     18  CA  THR A   5       2.857  21.784  23.068  0.00  0.00           C
ATOM     19  C   THR A   5       3.516  23.094  23.489  0.00  0.00           C
ATOM     20  O   THR A   5       3.939  23.229  24.635  0.00  0.00           O
ATOM     21  N   ILE A   6       3.604  24.057  22.569  0.00  0.00           N
ATOM     22  CA  ILE A   6       4.215  25.348  22.865  0.00  0.00           C
ATOM     23  C   ILE A   6       3.254  26.485  22.534  0.00  0.00           C
ATOM     24  O   ILE A   6       2.326  26.299  21.750  0.00  0.00           O
ATOM     25  N   ARG A   7       3.472  27.661  23.127  0.00  0.00           N
ATOM     26  CA  ARG A   7       2.615  28.815  22.881  0.00  0.00           C
ATOM     27  C   ARG A   7       3.380  30.070  22.475  0.00  0.00           C
ATOM     28  O   ARG A   7       4.575  30.176  22.742  0.00  0.00           O
ATOM     29  N   GLY A   8       2.698  31.020  21.830  0.00  0.00           N
ATOM     30  CA  GLY A   8       3.332  32.259  21.396  0.00  0.00           C
ATOM     31  C   GLY A   8       2.610  33.550  21.770  0.00  0.00           C
ATOM     32  O   GLY A   8       1.760  33.544  22.658  0.00  0.00           O
ATOM     33  N   TYR A   9       2.944  34.654  21.098  0.00  0.00           N
ATOM     34  CA  TYR A   9       2.315  35.941  21.375  0.00  0.00           C
ATOM     35  C   TYR A   9       0.854  35.942  20.938  0.00  0.00           C
ATOM     36  O   TYR A   9       0.002  36.483  21.640  0.00  0.00           O
ATOM     37  N   VAL A  10       0.561  35.339  19.783  0.00  0.00           N
ATOM     38  CA  VAL A  10      -0.804  35.282  19.272  0.00  0.00           C
ATOM     39  C   VAL A  10      -1.442  33.965  19.704  0.00  0.00           C
ATOM     40  O   VAL A  10      -2.647  33.784  19.546  0.00  0.00           O
ATOM     41  N   ARG A  11      -0.639  33.047  20.248  0.00  0.00           N
ATOM     42  CA  ARG A  11      -1.145  31.754  20.695  0.00  0.00           C
ATOM     43  C   ARG A  11      -2.664  31.843  20.588  0.00  0.00           C
ATOM     44  O   ARG A  11      -3.372  31.096  21.259  0.00  0.00           O
ATOM     45  CB  ASP A   1       5.485   7.782  25.010  1.00 51.00           C
ATOM     46  OD1 ASP A   1       4.986   5.724  23.924  1.00 51.00           O
ATOM     47  OD2 ASP A   1       6.827   5.821  25.118  1.00 51.00           O
ATOM     48  CG  ASP A   1       5.789   6.338  24.659  1.00 51.00           C
ATOM     49  CB  SER A   2       5.353  12.288  26.661  1.00 48.00           C
ATOM     50  OG  SER A   2       5.222  11.362  27.726  1.00 48.00           O
ATOM     51  CB  THR A   3       1.823  14.921  22.729  1.00 49.00           C
ATOM     52  CG2 THR A   3       1.732  13.652  21.895  1.00 49.00           C
ATOM     53  OG1 THR A   3       0.722  14.955  23.645  1.00 49.00           O
ATOM     54  CB  ILE A   4       5.676  18.698  24.949  1.00 60.00           C
ATOM     55  CD1 ILE A   4       7.450  17.641  26.444  1.00 60.00           C
ATOM     56  CG1 ILE A   4       5.992  17.674  26.041  1.00 60.00           C
ATOM     57  CG2 ILE A   4       5.838  20.093  25.534  1.00 60.00           C
ATOM     58  CB  THR A   5       1.325  21.981  23.061  1.00 49.00           C
ATOM     59  CG2 THR A   5       0.628  20.736  22.535  1.00 49.00           C
ATOM     60  OG1 THR A   5       0.871  22.237  24.396  1.00 49.00           O
ATOM     61  CB  ILE A   6       5.526  25.548  22.086  1.00 60.00           C
ATOM     62  CD1 ILE A   6       6.912  24.411  23.898  1.00 60.00           C
ATOM     63  CG1 ILE A   6       6.527  24.444  22.436  1.00 60.00           C
ATOM     64  CG2 ILE A   6       6.150  26.892  22.429  1.00 60.00           C
ATOM     65  CB  ARG A   7       1.774  29.114  24.134  1.00  0.00           C
ATOM     66  CD  ARG A   7      -0.354  27.911  23.563  1.00  0.00           C
ATOM     67  NE  ARG A   7      -1.307  26.877  23.954  1.00  0.00           N
ATOM     68  CG  ARG A   7       0.818  28.000  24.527  1.00  0.00           C
ATOM     69  NH1 ARG A   7      -2.675  27.212  22.136  1.00  0.00           N
ATOM     70  NH2 ARG A   7      -3.207  25.609  23.692  1.00  0.00           N
ATOM     71  CZ  ARG A   7      -2.397  26.565  23.260  1.00  0.00           C
ATOM     72  CB  TYR A   9       3.074  37.071  20.678  1.00 43.00           C
ATOM     73  CD1 TYR A   9       2.711  39.107  22.123  1.00 43.00           C
ATOM     74  CD2 TYR A   9       1.721  39.073  19.953  1.00 43.00           C
ATOM     75  CE1 TYR A   9       2.181  40.361  22.355  1.00 43.00           C
ATOM     76  CE2 TYR A   9       1.182  40.327  20.167  1.00 43.00           C
ATOM     77  CG  TYR A   9       2.490  38.444  20.923  1.00 43.00           C
ATOM     78  OH  TYR A   9       0.884  42.219  21.592  1.00 43.00           O
ATOM     79  CZ  TYR A   9       1.414  40.970  21.368  1.00 43.00           C
ATOM     80  CB  VAL A  10      -0.855  35.407  17.745  1.00 73.00           C
ATOM     81  CG1 VAL A  10      -2.283  35.242  17.248  1.00 73.00           C
ATOM     82  CG2 VAL A  10      -0.346  36.769  17.300  1.00 73.00           C
ATOM     83  CB  ARG A  11      -0.700  31.423  22.101  1.00  0.00           C
ATOM     84  CD  ARG A  11      -2.320  29.726  22.993  1.00  0.00           C
ATOM     85  NE  ARG A  11      -2.640  30.548  24.156  1.00  0.00           N
ATOM     86  CG  ARG A  11      -0.905  29.969  22.495  1.00  0.00           C
ATOM     87  NH1 ARG A  11      -1.633  29.123  25.653  1.00  0.00           N
ATOM     88  NH2 ARG A  11      -2.635  31.050  26.400  1.00  0.00           N
ATOM     89  CZ  ARG A  11      -2.302  30.240  25.404  1.00  0.00           C
