# Supplementary material for: De Novo Design of Protein-Binding Peptides by Quantum Computing
Source: J Chem Theory Comput. 2025 Sep 29;21(19):9993–10005. doi: 10.1021/acs.jctc.5c00768 (PMC12529961; doi:10.1021/acs.jctc.5c00768)
Supplement: Supplementary file 1 [file ct5c00768_si_001.zip › Datafile/Structure_based_validation/3BFW/redocking/Results/3bfw_ranked_44.pdb]

REMARK Selection 'not deleted and not hydrogen'
ATOM      1  N   ASP A   1       5.760   6.862  25.405  0.00  0.00           N
ATOM      2  CA  ASP A   1       4.876   7.578  24.493  0.00  0.00           C
ATOM      3  C   ASP A   1       4.272   8.833  25.115  0.00  0.00           C
ATOM      4  O   ASP A   1       3.310   8.741  25.876  0.00  0.00           O
ATOM      5  N   SER A   2       4.831  10.003  24.796  0.00  0.00           N
ATOM      6  CA  SER A   2       4.332  11.263  25.334  0.00  0.00           C
ATOM      7  C   SER A   2       4.350  12.350  24.264  0.00  0.00           C
ATOM      8  O   SER A   2       5.027  12.203  23.248  0.00  0.00           O
ATOM      9  N   THR A   3       3.609  13.439  24.486  0.00  0.00           N
ATOM     10  CA  THR A   3       3.554  14.538  23.529  0.00  0.00           C
ATOM     11  C   THR A   3       3.917  15.887  24.140  0.00  0.00           C
ATOM     12  O   THR A   3       3.348  16.275  25.158  0.00  0.00           O
ATOM     13  N   ILE A   4       4.862  16.602  23.524  0.00  0.00           N
ATOM     14  CA  ILE A   4       5.286  17.905  24.024  0.00  0.00           C
ATOM     15  C   ILE A   4       4.564  19.031  23.290  0.00  0.00           C
ATOM     16  O   ILE A   4       4.953  19.391  22.181  0.00  0.00           O
ATOM     17  N   THR A   5       3.517  19.587  23.903  0.00  0.00           N
ATOM     18  CA  THR A   5       2.756  20.671  23.291  0.00  0.00           C
ATOM     19  C   THR A   5       3.341  22.021  23.690  0.00  0.00           C
ATOM     20  O   THR A   5       3.005  22.551  24.747  0.00  0.00           O
ATOM     21  N   ILE A   6       4.215  22.580  22.849  0.00  0.00           N
ATOM     22  CA  ILE A   6       4.835  23.870  23.133  0.00  0.00           C
ATOM     23  C   ILE A   6       3.883  24.975  22.687  0.00  0.00           C
ATOM     24  O   ILE A   6       3.956  25.427  21.546  0.00  0.00           O
ATOM     25  N   ARG A   7       2.991  25.410  23.580  0.00  0.00           N
ATOM     26  CA  ARG A   7       2.034  26.463  23.259  0.00  0.00           C
ATOM     27  C   ARG A   7       2.537  27.868  23.576  0.00  0.00           C
ATOM     28  O   ARG A   7       2.448  28.310  24.719  0.00  0.00           O
ATOM     29  N   GLY A   8       3.063  28.570  22.570  0.00  0.00           N
ATOM     30  CA  GLY A   8       3.573  29.923  22.763  0.00  0.00           C
ATOM     31  C   GLY A   8       2.508  30.950  23.132  0.00  0.00           C
ATOM     32  O   GLY A   8       2.680  31.699  24.091  0.00  0.00           O
ATOM     33  N   TYR A   9       1.408  30.988  22.375  0.00  0.00           N
ATOM     34  CA  TYR A   9       0.327  31.931  22.640  0.00  0.00           C
ATOM     35  C   TYR A   9      -0.983  31.152  22.691  0.00  0.00           C
ATOM     36  O   TYR A   9      -1.069  30.056  22.142  0.00  0.00           O
ATOM     37  N   VAL A  10      -2.001  31.711  23.349  0.00  0.00           N
ATOM     38  CA  VAL A  10      -3.298  31.052  23.459  0.00  0.00           C
ATOM     39  C   VAL A  10      -4.215  31.592  22.367  0.00  0.00           C
ATOM     40  O   VAL A  10      -5.424  31.376  22.416  0.00  0.00           O
ATOM     41  N   ARG A  11      -3.646  32.293  21.383  0.00  0.00           N
ATOM     42  CA  ARG A  11      -4.431  32.854  20.288  0.00  0.00           C
ATOM     43  C   ARG A  11      -4.000  32.206  18.976  0.00  0.00           C
ATOM     44  O   ARG A  11      -3.644  32.907  18.031  0.00  0.00           O
ATOM     45  CB  ASP A   1       3.751   6.648  24.014  1.00 51.00           C
ATOM     46  OD1 ASP A   1       5.379   5.720  22.548  1.00 51.00           O
ATOM     47  OD2 ASP A   1       3.479   4.640  22.769  1.00 51.00           O
ATOM     48  CG  ASP A   1       4.237   5.593  23.040  1.00 51.00           C
ATOM     49  CB  SER A   2       5.158  11.697  26.544  1.00 48.00           C
ATOM     50  OG  SER A   2       5.029  10.770  27.608  1.00 48.00           O
ATOM     51  CB  THR A   3       2.145  14.649  22.898  1.00 49.00           C
ATOM     52  CG2 THR A   3       1.785  13.369  22.159  1.00 49.00           C
ATOM     53  OG1 THR A   3       1.178  14.876  23.931  1.00 49.00           O
ATOM     54  CB  ILE A   4       6.806  18.099  23.879  1.00 60.00           C
ATOM     55  CD1 ILE A   4       7.278  17.015  26.137  1.00 60.00           C
ATOM     56  CG1 ILE A   4       7.558  17.013  24.651  1.00 60.00           C
ATOM     57  CG2 ILE A   4       7.224  19.456  24.425  1.00 60.00           C
ATOM     58  CB  THR A   5       1.272  20.621  23.690  1.00 49.00           C
ATOM     59  CG2 THR A   5       0.645  19.310  23.239  1.00 49.00           C
ATOM     60  OG1 THR A   5       1.151  20.727  25.114  1.00 49.00           O
ATOM     61  CB  ILE A   6       6.187  24.031  22.432  1.00 60.00           C
ATOM     62  CD1 ILE A   6       8.468  22.926  22.166  1.00 60.00           C
ATOM     63  CG1 ILE A   6       7.184  22.999  22.962  1.00 60.00           C
ATOM     64  CG2 ILE A   6       6.752  25.421  22.684  1.00 60.00           C
ATOM     65  CB  ARG A   7       0.715  26.213  24.012  1.00  0.00           C
ATOM     66  CD  ARG A   7       0.385  23.756  23.620  1.00  0.00           C
ATOM     67  NE  ARG A   7      -0.448  22.724  23.011  1.00  0.00           N
ATOM     68  CG  ARG A   7      -0.171  25.150  23.383  1.00  0.00           C
ATOM     69  NH1 ARG A   7       0.549  22.900  20.945  1.00  0.00           N
ATOM     70  NH2 ARG A   7      -1.149  21.389  21.275  1.00  0.00           N
ATOM     71  CZ  ARG A   7      -0.349  22.337  21.742  1.00  0.00           C
ATOM     72  CB  TYR A   9       0.272  33.023  21.584  1.00 43.00           C
ATOM     73  CD1 TYR A   9       2.525  33.729  20.696  1.00 43.00           C
ATOM     74  CD2 TYR A   9       1.569  34.993  22.479  1.00 43.00           C
ATOM     75  CE1 TYR A   9       3.631  34.556  20.691  1.00 43.00           C
ATOM     76  CE2 TYR A   9       2.668  35.831  22.489  1.00 43.00           C
ATOM     77  CG  TYR A   9       1.479  33.933  21.587  1.00 43.00           C
ATOM     78  OH  TYR A   9       4.797  36.438  21.595  1.00 43.00           O
ATOM     79  CZ  TYR A   9       3.698  35.611  21.594  1.00 43.00           C
ATOM     80  CB  VAL A  10      -3.942  31.265  24.832  1.00 73.00           C
ATOM     81  CG1 VAL A  10      -3.075  30.672  25.933  1.00 73.00           C
ATOM     82  CG2 VAL A  10      -4.119  32.750  25.108  1.00 73.00           C
ATOM     83  CB  ARG A  11      -4.272  34.367  20.219  1.00  0.00           C
ATOM     84  CD  ARG A  11      -1.969  34.758  21.135  1.00  0.00           C
ATOM     85  NE  ARG A  11      -2.473  35.584  22.228  1.00  0.00           N
ATOM     86  CG  ARG A  11      -2.860  34.833  19.906  1.00  0.00           C
ATOM     87  NH1 ARG A  11      -1.522  37.520  21.431  1.00  0.00           N
ATOM     88  NH2 ARG A  11      -2.749  37.559  23.372  1.00  0.00           N
ATOM     89  CZ  ARG A  11      -2.249  36.889  22.344  1.00  0.00           C
