# Supplementary material for: De Novo Design of Protein-Binding Peptides by Quantum Computing
Source: J Chem Theory Comput. 2025 Sep 29;21(19):9993–10005. doi: 10.1021/acs.jctc.5c00768 (PMC12529961; doi:10.1021/acs.jctc.5c00768)
Supplement: Supplementary file 1 [file ct5c00768_si_001.zip › Datafile/Structure_based_validation/3BFW/redocking/Results/3bfw_ranked_6.pdb]

REMARK Selection 'not deleted and not hydrogen'
ATOM      1  N   ASP A   1      -2.637  18.703  20.041  0.00  0.00           N
ATOM      2  CA  ASP A   1      -3.746  19.564  19.647  0.00  0.00           C
ATOM      3  C   ASP A   1      -4.237  20.333  20.869  0.00  0.00           C
ATOM      4  O   ASP A   1      -3.808  21.461  21.101  0.00  0.00           O
ATOM      5  N   SER A   2      -5.136  19.727  21.650  0.00  0.00           N
ATOM      6  CA  SER A   2      -5.672  20.372  22.844  0.00  0.00           C
ATOM      7  C   SER A   2      -4.444  20.642  23.708  0.00  0.00           C
ATOM      8  O   SER A   2      -4.401  21.644  24.419  0.00  0.00           O
ATOM      9  N   THR A   3      -3.448  19.755  23.649  0.00  0.00           N
ATOM     10  CA  THR A   3      -2.230  19.917  24.434  0.00  0.00           C
ATOM     11  C   THR A   3      -1.111  20.175  23.429  0.00  0.00           C
ATOM     12  O   THR A   3      -1.122  19.611  22.338  0.00  0.00           O
ATOM     13  N   ILE A   4      -0.147  21.025  23.794  0.00  0.00           N
ATOM     14  CA  ILE A   4       0.969  21.343  22.910  0.00  0.00           C
ATOM     15  C   ILE A   4       2.253  21.390  23.732  0.00  0.00           C
ATOM     16  O   ILE A   4       2.214  21.713  24.917  0.00  0.00           O
ATOM     17  N   THR A   5       3.390  21.071  23.109  0.00  0.00           N
ATOM     18  CA  THR A   5       4.674  21.084  23.800  0.00  0.00           C
ATOM     19  C   THR A   5       5.135  22.527  23.982  0.00  0.00           C
ATOM     20  O   THR A   5       5.647  22.880  25.042  0.00  0.00           O
ATOM     21  N   ILE A   6       4.954  23.360  22.955  0.00  0.00           N
ATOM     22  CA  ILE A   6       5.358  24.760  23.023  0.00  0.00           C
ATOM     23  C   ILE A   6       4.277  25.699  22.499  0.00  0.00           C
ATOM     24  O   ILE A   6       3.773  25.504  21.395  0.00  0.00           O
ATOM     25  N   ARG A   7       3.918  26.717  23.286  0.00  0.00           N
ATOM     26  CA  ARG A   7       2.894  27.674  22.883  0.00  0.00           C
ATOM     27  C   ARG A   7       3.126  29.086  23.411  0.00  0.00           C
ATOM     28  O   ARG A   7       3.660  29.254  24.506  0.00  0.00           O
ATOM     29  N   GLY A   8       2.726  30.100  22.640  0.00  0.00           N
ATOM     30  CA  GLY A   8       2.900  31.490  23.049  0.00  0.00           C
ATOM     31  C   GLY A   8       2.618  32.437  21.888  0.00  0.00           C
ATOM     32  O   GLY A   8       2.294  31.987  20.790  0.00  0.00           O
ATOM     33  N   TYR A   9       2.739  33.746  22.124  0.00  0.00           N
ATOM     34  CA  TYR A   9       2.493  34.739  21.084  0.00  0.00           C
ATOM     35  C   TYR A   9       3.646  35.737  21.121  0.00  0.00           C
ATOM     36  O   TYR A   9       4.348  35.830  22.126  0.00  0.00           O
ATOM     37  N   VAL A  10       3.844  36.483  20.032  0.00  0.00           N
ATOM     38  CA  VAL A  10       4.918  37.467  19.960  0.00  0.00           C
ATOM     39  C   VAL A  10       4.447  38.774  19.331  0.00  0.00           C
ATOM     40  O   VAL A  10       3.460  38.784  18.599  0.00  0.00           O
ATOM     41  N   ARG A  11       5.149  39.875  19.612  0.00  0.00           N
ATOM     42  CA  ARG A  11       4.786  41.177  19.064  0.00  0.00           C
ATOM     43  C   ARG A  11       5.678  42.275  19.633  0.00  0.00           C
ATOM     44  O   ARG A  11       5.495  42.686  20.777  0.00  0.00           O
ATOM     45  CB  ASP A   1      -4.877  18.755  19.028  1.00 51.00           C
ATOM     46  OD1 ASP A   1      -3.930  18.815  16.846  1.00 51.00           O
ATOM     47  OD2 ASP A   1      -4.707  16.889  17.562  1.00 51.00           O
ATOM     48  CG  ASP A   1      -4.476  18.106  17.718  1.00 51.00           C
ATOM     49  CB  SER A   2      -6.693  19.521  23.554  1.00 48.00           C
ATOM     50  OG  SER A   2      -7.829  19.314  22.734  1.00 48.00           O
ATOM     51  CB  THR A   3      -1.910  18.703  25.295  1.00 49.00           C
ATOM     52  CG2 THR A   3      -1.692  17.466  24.437  1.00 49.00           C
ATOM     53  OG1 THR A   3      -0.720  18.959  26.051  1.00 49.00           O
ATOM     54  CB  ILE A   4       0.769  22.677  22.183  1.00 60.00           C
ATOM     55  CD1 ILE A   4       1.983  24.392  23.624  1.00 60.00           C
ATOM     56  CG1 ILE A   4       0.651  23.826  23.186  1.00 60.00           C
ATOM     57  CG2 ILE A   4      -0.498  22.639  21.342  1.00 60.00           C
ATOM     58  CB  THR A   5       5.745  20.291  23.040  1.00 49.00           C
ATOM     59  CG2 THR A   5       7.017  20.190  23.868  1.00 49.00           C
ATOM     60  OG1 THR A   5       5.260  18.970  22.770  1.00 49.00           O
ATOM     61  CB  ILE A   6       6.657  25.004  22.226  1.00 60.00           C
ATOM     62  CD1 ILE A   6       7.951  22.828  22.525  1.00 60.00           C
ATOM     63  CG1 ILE A   6       7.836  24.291  22.892  1.00 60.00           C
ATOM     64  CG2 ILE A   6       6.971  26.491  22.157  1.00 60.00           C
ATOM     65  CB  ARG A   7       1.512  27.179  23.346  1.00  0.00           C
ATOM     66  CD  ARG A   7       0.079  29.218  23.644  1.00  0.00           C
ATOM     67  NE  ARG A   7      -1.085  29.963  23.174  1.00  0.00           N
ATOM     68  CG  ARG A   7       0.346  27.985  22.797  1.00  0.00           C
ATOM     69  NH1 ARG A   7       0.067  31.039  21.500  1.00  0.00           N
ATOM     70  NH2 ARG A   7      -2.172  31.451  21.798  1.00  0.00           N
ATOM     71  CZ  ARG A   7      -1.064  30.818  22.156  1.00  0.00           C
ATOM     72  CB  TYR A   9       1.158  35.434  21.278  1.00 43.00           C
ATOM     73  CD1 TYR A   9       0.414  36.084  18.956  1.00 43.00           C
ATOM     74  CD2 TYR A   9       1.002  37.822  20.481  1.00 43.00           C
ATOM     75  CE1 TYR A   9       0.133  37.022  17.982  1.00 43.00           C
ATOM     76  CE2 TYR A   9       0.725  38.775  19.519  1.00 43.00           C
ATOM     77  CG  TYR A   9       0.852  36.467  20.217  1.00 43.00           C
ATOM     78  OH  TYR A   9       0.011  39.312  17.305  1.00 43.00           O
ATOM     79  CZ  TYR A   9       0.290  38.373  18.270  1.00 43.00           C
ATOM     80  CB  VAL A  10       6.118  36.928  19.155  1.00 73.00           C
ATOM     81  CG1 VAL A  10       7.185  38.002  19.004  1.00 73.00           C
ATOM     82  CG2 VAL A  10       6.737  35.732  19.861  1.00 73.00           C
ATOM     83  CB  ARG A  11       3.317  41.490  19.349  1.00  0.00           C
ATOM     84  CD  ARG A  11       2.864  40.259  21.489  1.00  0.00           C
ATOM     85  NE  ARG A  11       1.822  39.443  20.875  1.00  0.00           N
ATOM     86  CG  ARG A  11       2.985  41.622  20.826  1.00  0.00           C
ATOM     87  NH1 ARG A  11       0.120  40.392  22.097  1.00  0.00           N
ATOM     88  NH2 ARG A  11      -0.347  38.743  20.568  1.00  0.00           N
ATOM     89  CZ  ARG A  11       0.530  39.526  21.179  1.00  0.00           C
