# Supplementary material for: De Novo Design of Protein-Binding Peptides by Quantum Computing
Source: J Chem Theory Comput. 2025 Sep 29;21(19):9993–10005. doi: 10.1021/acs.jctc.5c00768 (PMC12529961; doi:10.1021/acs.jctc.5c00768)
Supplement: Supplementary file 1 [file ct5c00768_si_001.zip › Datafile/Structure_based_validation/3BFW/redocking/Results/3bfw_ranked_23.pdb]

REMARK Selection 'not deleted and not hydrogen'
ATOM      1  N   ASP A   1       4.287   3.885  25.397  0.00  0.00           N
ATOM      2  CA  ASP A   1       5.389   4.564  26.069  0.00  0.00           C
ATOM      3  C   ASP A   1       5.749   5.823  25.287  0.00  0.00           C
ATOM      4  O   ASP A   1       6.902   5.998  24.900  0.00  0.00           O
ATOM      5  N   SER A   2       4.768   6.699  25.055  0.00  0.00           N
ATOM      6  CA  SER A   2       5.003   7.936  24.318  0.00  0.00           C
ATOM      7  C   SER A   2       4.361   9.146  24.988  0.00  0.00           C
ATOM      8  O   SER A   2       3.315   9.017  25.620  0.00  0.00           O
ATOM      9  N   THR A   3       4.982  10.320  24.852  0.00  0.00           N
ATOM     10  CA  THR A   3       4.454  11.541  25.452  0.00  0.00           C
ATOM     11  C   THR A   3       4.439  12.673  24.430  0.00  0.00           C
ATOM     12  O   THR A   3       5.205  12.646  23.469  0.00  0.00           O
ATOM     13  N   ILE A   4       3.570  13.667  24.632  0.00  0.00           N
ATOM     14  CA  ILE A   4       3.472  14.798  23.717  0.00  0.00           C
ATOM     15  C   ILE A   4       3.674  16.107  24.475  0.00  0.00           C
ATOM     16  O   ILE A   4       3.039  16.326  25.505  0.00  0.00           O
ATOM     17  N   THR A   5       4.554  16.975  23.971  0.00  0.00           N
ATOM     18  CA  THR A   5       4.824  18.256  24.615  0.00  0.00           C
ATOM     19  C   THR A   5       4.526  19.324  23.567  0.00  0.00           C
ATOM     20  O   THR A   5       5.154  19.342  22.511  0.00  0.00           O
ATOM     21  N   ILE A   6       3.571  20.212  23.855  0.00  0.00           N
ATOM     22  CA  ILE A   6       3.207  21.275  22.925  0.00  0.00           C
ATOM     23  C   ILE A   6       3.206  22.692  23.488  0.00  0.00           C
ATOM     24  O   ILE A   6       2.971  22.882  24.679  0.00  0.00           O
ATOM     25  N   ARG A   7       3.468  23.687  22.637  0.00  0.00           N
ATOM     26  CA  ARG A   7       3.492  25.080  23.069  0.00  0.00           C
ATOM     27  C   ARG A   7       2.085  25.606  22.805  0.00  0.00           C
ATOM     28  O   ARG A   7       1.447  25.197  21.837  0.00  0.00           O
ATOM     29  N   GLY A   8       1.600  26.509  23.660  0.00  0.00           N
ATOM     30  CA  GLY A   8       0.266  27.077  23.501  0.00  0.00           C
ATOM     31  C   GLY A   8       0.158  28.585  23.303  0.00  0.00           C
ATOM     32  O   GLY A   8      -0.838  29.188  23.697  0.00  0.00           O
ATOM     33  N   TYR A   9       1.178  29.196  22.695  0.00  0.00           N
ATOM     34  CA  TYR A   9       1.178  30.635  22.456  0.00  0.00           C
ATOM     35  C   TYR A   9       0.607  31.067  21.109  0.00  0.00           C
ATOM     36  O   TYR A   9       1.360  31.276  20.160  0.00  0.00           O
ATOM     37  N   VAL A  10      -0.718  31.202  21.021  0.00  0.00           N
ATOM     38  CA  VAL A  10      -1.367  31.611  19.781  0.00  0.00           C
ATOM     39  C   VAL A  10      -1.834  33.062  19.838  0.00  0.00           C
ATOM     40  O   VAL A  10      -2.034  33.685  18.798  0.00  0.00           O
ATOM     41  N   ARG A  11      -2.007  33.601  21.047  0.00  0.00           N
ATOM     42  CA  ARG A  11      -2.450  34.980  21.216  0.00  0.00           C
ATOM     43  C   ARG A  11      -1.361  36.018  20.963  0.00  0.00           C
ATOM     44  O   ARG A  11      -1.059  36.324  19.812  0.00  0.00           O
ATOM     45  CB  ASP A   1       6.598   3.648  26.205  1.00 51.00           C
ATOM     46  OD1 ASP A   1       5.828   2.681  28.238  1.00 51.00           O
ATOM     47  OD2 ASP A   1       6.621   1.323  26.704  1.00 51.00           O
ATOM     48  CG  ASP A   1       6.330   2.465  27.114  1.00 51.00           C
ATOM     49  CB  SER A   2       4.479   7.802  22.882  1.00 48.00           C
ATOM     50  OG  SER A   2       4.676   9.000  22.152  1.00 48.00           O
ATOM     51  CB  THR A   3       5.274  11.973  26.678  1.00 49.00           C
ATOM     52  CG2 THR A   3       4.608  13.148  27.378  1.00 49.00           C
ATOM     53  OG1 THR A   3       5.372  10.879  27.600  1.00 49.00           O
ATOM     54  CB  ILE A   4       2.117  14.830  22.993  1.00 60.00           C
ATOM     55  CD1 ILE A   4       0.671  16.389  24.399  1.00 60.00           C
ATOM     56  CG1 ILE A   4       0.974  14.962  24.002  1.00 60.00           C
ATOM     57  CG2 ILE A   4       1.909  13.554  22.192  1.00 60.00           C
ATOM     58  CB  THR A   5       6.255  18.380  25.119  1.00 49.00           C
ATOM     59  CG2 THR A   5       6.543  17.297  26.147  1.00 49.00           C
ATOM     60  OG1 THR A   5       7.175  18.242  24.029  1.00 49.00           O
ATOM     61  CB  ILE A   6       1.791  21.003  22.336  1.00 60.00           C
ATOM     62  CD1 ILE A   6       0.702  19.696  24.234  1.00 60.00           C
ATOM     63  CG1 ILE A   6       0.753  20.995  23.461  1.00 60.00           C
ATOM     64  CG2 ILE A   6       1.746  19.657  21.629  1.00 60.00           C
ATOM     65  CB  ARG A   7       4.541  25.887  22.344  1.00  0.00           C
ATOM     66  CD  ARG A   7       6.976  26.345  21.942  1.00  0.00           C
ATOM     67  NE  ARG A   7       8.349  25.923  22.202  1.00  0.00           N
ATOM     68  CG  ARG A   7       5.966  25.494  22.696  1.00  0.00           C
ATOM     69  NH1 ARG A   7       8.518  27.103  24.169  1.00  0.00           N
ATOM     70  NH2 ARG A   7      10.299  25.862  23.419  1.00  0.00           N
ATOM     71  CZ  ARG A   7       9.056  26.296  23.265  1.00  0.00           C
ATOM     72  CB  TYR A   9       2.619  31.173  22.584  1.00 43.00           C
ATOM     73  CD1 TYR A   9       1.626  33.488  22.743  1.00 43.00           C
ATOM     74  CD2 TYR A   9       3.931  33.286  22.158  1.00 43.00           C
ATOM     75  CE1 TYR A   9       1.717  34.863  22.662  1.00 43.00           C
ATOM     76  CE2 TYR A   9       4.040  34.661  22.072  1.00 43.00           C
ATOM     77  CG  TYR A   9       2.728  32.679  22.493  1.00 43.00           C
ATOM     78  OH  TYR A   9       3.030  36.818  22.243  1.00 43.00           O
ATOM     79  CZ  TYR A   9       2.932  35.448  22.325  1.00 43.00           C
ATOM     80  CB  VAL A  10      -2.575  30.709  19.457  1.00 73.00           C
ATOM     81  CG1 VAL A  10      -3.300  31.211  18.217  1.00 73.00           C
ATOM     82  CG2 VAL A  10      -2.118  29.281  19.202  1.00 73.00           C
ATOM     83  CB  ARG A  11      -3.013  35.172  22.636  1.00  0.00           C
ATOM     84  CD  ARG A  11      -4.239  36.633  24.268  1.00  0.00           C
ATOM     85  NE  ARG A  11      -3.218  36.605  25.311  1.00  0.00           N
ATOM     86  CG  ARG A  11      -3.635  36.538  22.877  1.00  0.00           C
ATOM     87  NH1 ARG A  11      -4.727  36.286  27.017  1.00  0.00           N
ATOM     88  NH2 ARG A  11      -2.483  36.426  27.482  1.00  0.00           N
ATOM     89  CZ  ARG A  11      -3.476  36.438  26.605  1.00  0.00           C
