# Supplementary material for: De Novo Design of Protein-Binding Peptides by Quantum Computing
Source: J Chem Theory Comput. 2025 Sep 29;21(19):9993–10005. doi: 10.1021/acs.jctc.5c00768 (PMC12529961; doi:10.1021/acs.jctc.5c00768)
Supplement: Supplementary file 1 [file ct5c00768_si_001.zip › Datafile/Structure_based_validation/3BFW/redocking/Results/3bfw_ranked_37.pdb]

REMARK Selection 'not deleted and not hydrogen'
ATOM      1  N   ASP A   1       2.858   8.566  22.773  0.00  0.00           N
ATOM      2  CA  ASP A   1       3.461   8.147  24.033  0.00  0.00           C
ATOM      3  C   ASP A   1       3.386   9.262  25.072  0.00  0.00           C
ATOM      4  O   ASP A   1       2.490   9.260  25.913  0.00  0.00           O
ATOM      5  N   SER A   2       4.323  10.212  25.016  0.00  0.00           N
ATOM      6  CA  SER A   2       4.344  11.323  25.961  0.00  0.00           C
ATOM      7  C   SER A   2       4.793  12.598  25.254  0.00  0.00           C
ATOM      8  O   SER A   2       5.768  13.221  25.669  0.00  0.00           O
ATOM      9  N   THR A   3       4.087  12.988  24.190  0.00  0.00           N
ATOM     10  CA  THR A   3       4.429  14.192  23.441  0.00  0.00           C
ATOM     11  C   THR A   3       4.150  15.433  24.282  0.00  0.00           C
ATOM     12  O   THR A   3       3.230  15.431  25.097  0.00  0.00           O
ATOM     13  N   ILE A   4       4.940  16.492  24.087  0.00  0.00           N
ATOM     14  CA  ILE A   4       4.761  17.731  24.838  0.00  0.00           C
ATOM     15  C   ILE A   4       4.608  18.875  23.841  0.00  0.00           C
ATOM     16  O   ILE A   4       5.331  18.928  22.849  0.00  0.00           O
ATOM     17  N   THR A   5       3.671  19.790  24.101  0.00  0.00           N
ATOM     18  CA  THR A   5       3.440  20.925  23.215  0.00  0.00           C
ATOM     19  C   THR A   5       3.910  22.249  23.809  0.00  0.00           C
ATOM     20  O   THR A   5       3.692  22.505  24.992  0.00  0.00           O
ATOM     21  N   ILE A   6       4.554  23.090  22.996  0.00  0.00           N
ATOM     22  CA  ILE A   6       5.046  24.382  23.461  0.00  0.00           C
ATOM     23  C   ILE A   6       4.328  25.459  22.654  0.00  0.00           C
ATOM     24  O   ILE A   6       4.242  25.358  21.432  0.00  0.00           O
ATOM     25  N   ARG A   7       3.813  26.488  23.331  0.00  0.00           N
ATOM     26  CA  ARG A   7       3.107  27.572  22.659  0.00  0.00           C
ATOM     27  C   ARG A   7       3.370  28.891  23.379  0.00  0.00           C
ATOM     28  O   ARG A   7       3.762  28.888  24.544  0.00  0.00           O
ATOM     29  N   GLY A   8       3.156  30.016  22.692  0.00  0.00           N
ATOM     30  CA  GLY A   8       3.376  31.330  23.285  0.00  0.00           C
ATOM     31  C   GLY A   8       2.393  32.396  22.811  0.00  0.00           C
ATOM     32  O   GLY A   8       1.217  32.102  22.610  0.00  0.00           O
ATOM     33  N   TYR A   9       2.870  33.630  22.631  0.00  0.00           N
ATOM     34  CA  TYR A   9       2.016  34.724  22.180  0.00  0.00           C
ATOM     35  C   TYR A   9       1.575  34.698  20.720  0.00  0.00           C
ATOM     36  O   TYR A   9       2.199  34.027  19.900  0.00  0.00           O
ATOM     37  N   VAL A  10       0.504  35.425  20.393  0.00  0.00           N
ATOM     38  CA  VAL A  10      -0.003  35.472  19.026  0.00  0.00           C
ATOM     39  C   VAL A  10      -0.129  36.930  18.599  0.00  0.00           C
ATOM     40  O   VAL A  10      -0.270  37.810  19.446  0.00  0.00           O
ATOM     41  N   ARG A  11      -0.079  37.190  17.290  0.00  0.00           N
ATOM     42  CA  ARG A  11      -0.190  38.549  16.773  0.00  0.00           C
ATOM     43  C   ARG A  11      -0.671  38.556  15.325  0.00  0.00           C
ATOM     44  O   ARG A  11      -1.532  37.759  14.959  0.00  0.00           O
ATOM     45  CB  ASP A   1       4.915   7.723  23.818  1.00 51.00           C
ATOM     46  OD1 ASP A   1       4.831   7.019  26.090  1.00 51.00           O
ATOM     47  OD2 ASP A   1       6.711   6.704  24.998  1.00 51.00           O
ATOM     48  CG  ASP A   1       5.530   7.104  25.058  1.00 51.00           C
ATOM     49  CB  SER A   2       5.260  11.016  27.142  1.00 48.00           C
ATOM     50  OG  SER A   2       4.774   9.914  27.888  1.00 48.00           O
ATOM     51  CB  THR A   3       3.648  14.283  22.121  1.00 49.00           C
ATOM     52  CG2 THR A   3       2.151  14.341  22.387  1.00 49.00           C
ATOM     53  OG1 THR A   3       4.039  15.467  21.414  1.00 49.00           O
ATOM     54  CB  ILE A   4       5.930  18.013  25.784  1.00 60.00           C
ATOM     55  CD1 ILE A   4       8.395  18.657  25.838  1.00 60.00           C
ATOM     56  CG1 ILE A   4       7.235  18.166  25.001  1.00 60.00           C
ATOM     57  CG2 ILE A   4       6.094  16.873  26.778  1.00 60.00           C
ATOM     58  CB  THR A   5       1.941  21.051  22.858  1.00 49.00           C
ATOM     59  CG2 THR A   5       1.452  19.798  22.146  1.00 49.00           C
ATOM     60  OG1 THR A   5       1.178  21.229  24.058  1.00 49.00           O
ATOM     61  CB  ILE A   6       6.558  24.525  23.308  1.00 60.00           C
ATOM     62  CD1 ILE A   6       7.411  22.156  23.703  1.00 60.00           C
ATOM     63  CG1 ILE A   6       7.280  23.560  24.251  1.00 60.00           C
ATOM     64  CG2 ILE A   6       6.990  25.944  23.648  1.00 60.00           C
ATOM     65  CB  ARG A   7       1.609  27.288  22.595  1.00  0.00           C
ATOM     66  CD  ARG A   7       0.316  29.437  22.503  1.00  0.00           C
ATOM     67  NE  ARG A   7      -0.705  29.049  23.470  1.00  0.00           N
ATOM     68  CG  ARG A   7       0.832  28.248  21.710  1.00  0.00           C
ATOM     69  NH1 ARG A   7      -0.726  31.093  24.525  1.00  0.00           N
ATOM     70  NH2 ARG A   7      -2.113  29.413  25.252  1.00  0.00           N
ATOM     71  CZ  ARG A   7      -1.182  29.853  24.416  1.00  0.00           C
ATOM     72  CB  TYR A   9       2.745  36.066  22.445  1.00 43.00           C
ATOM     73  CD1 TYR A   9       4.020  36.798  20.395  1.00 43.00           C
ATOM     74  CD2 TYR A   9       5.236  35.777  22.175  1.00 43.00           C
ATOM     75  CE1 TYR A   9       5.186  36.939  19.668  1.00 43.00           C
ATOM     76  CE2 TYR A   9       6.413  35.910  21.462  1.00 43.00           C
ATOM     77  CG  TYR A   9       4.026  36.217  21.656  1.00 43.00           C
ATOM     78  OH  TYR A   9       7.550  36.629  19.490  1.00 43.00           O
ATOM     79  CZ  TYR A   9       6.385  36.492  20.209  1.00 43.00           C
ATOM     80  CB  VAL A  10      -1.357  34.770  18.886  1.00 73.00           C
ATOM     81  CG1 VAL A  10      -1.240  33.295  19.240  1.00 73.00           C
ATOM     82  CG2 VAL A  10      -2.382  35.406  19.813  1.00 73.00           C
ATOM     83  CB  ARG A  11       1.153  39.274  16.883  1.00  0.00           C
ATOM     84  CD  ARG A  11       1.853  38.651  19.212  1.00  0.00           C
ATOM     85  NE  ARG A  11       2.146  39.126  20.560  1.00  0.00           N
ATOM     86  CG  ARG A  11       1.469  39.788  18.278  1.00  0.00           C
ATOM     87  NH1 ARG A  11      -0.053  39.098  21.232  1.00  0.00           N
ATOM     88  NH2 ARG A  11       1.586  39.761  22.698  1.00  0.00           N
ATOM     89  CZ  ARG A  11       1.225  39.328  21.498  1.00  0.00           C
