# Supplementary material for: De Novo Design of Protein-Binding Peptides by Quantum Computing
Source: J Chem Theory Comput. 2025 Sep 29;21(19):9993–10005. doi: 10.1021/acs.jctc.5c00768 (PMC12529961; doi:10.1021/acs.jctc.5c00768)
Supplement: Supplementary file 1 [file ct5c00768_si_001.zip › Datafile/Structure_based_validation/3BFW/redocking/Results/3bfw_ranked_36.pdb]

REMARK Selection 'not deleted and not hydrogen'
ATOM      1  N   ASP A   1       3.685  13.104  25.405  0.00  0.00           N
ATOM      2  CA  ASP A   1       4.273  14.056  24.469  0.00  0.00           C
ATOM      3  C   ASP A   1       4.193  15.490  24.981  0.00  0.00           C
ATOM      4  O   ASP A   1       3.293  15.819  25.750  0.00  0.00           O
ATOM      5  N   SER A   2       5.129  16.343  24.558  0.00  0.00           N
ATOM      6  CA  SER A   2       5.145  17.738  24.985  0.00  0.00           C
ATOM      7  C   SER A   2       4.690  18.682  23.878  0.00  0.00           C
ATOM      8  O   SER A   2       4.806  18.351  22.700  0.00  0.00           O
ATOM      9  N   THR A   3       4.173  19.856  24.250  0.00  0.00           N
ATOM     10  CA  THR A   3       3.707  20.833  23.273  0.00  0.00           C
ATOM     11  C   THR A   3       4.290  22.176  23.701  0.00  0.00           C
ATOM     12  O   THR A   3       4.618  22.360  24.871  0.00  0.00           O
ATOM     13  N   ILE A   4       4.420  23.114  22.759  0.00  0.00           N
ATOM     14  CA  ILE A   4       4.966  24.432  23.059  0.00  0.00           C
ATOM     15  C   ILE A   4       3.900  25.383  22.522  0.00  0.00           C
ATOM     16  O   ILE A   4       3.749  25.517  21.310  0.00  0.00           O
ATOM     17  N   THR A   5       3.162  26.042  23.419  0.00  0.00           N
ATOM     18  CA  THR A   5       2.116  26.975  23.014  0.00  0.00           C
ATOM     19  C   THR A   5       2.311  28.363  23.615  0.00  0.00           C
ATOM     20  O   THR A   5       2.985  28.504  24.633  0.00  0.00           O
ATOM     21  N   ILE A   6       1.725  29.387  22.990  0.00  0.00           N
ATOM     22  CA  ILE A   6       1.847  30.756  23.479  0.00  0.00           C
ATOM     23  C   ILE A   6       0.498  31.454  23.342  0.00  0.00           C
ATOM     24  O   ILE A   6      -0.339  31.026  22.551  0.00  0.00           O
ATOM     25  N   ARG A   7       0.284  32.526  24.110  0.00  0.00           N
ATOM     26  CA  ARG A   7      -0.970  33.268  24.059  0.00  0.00           C
ATOM     27  C   ARG A   7      -1.040  33.884  22.665  0.00  0.00           C
ATOM     28  O   ARG A   7      -2.130  34.094  22.139  0.00  0.00           O
ATOM     29  N   GLY A   8       0.118  34.175  22.068  0.00  0.00           N
ATOM     30  CA  GLY A   8       0.167  34.767  20.735  0.00  0.00           C
ATOM     31  C   GLY A   8       0.550  36.243  20.770  0.00  0.00           C
ATOM     32  O   GLY A   8      -0.256  37.078  21.174  0.00  0.00           O
ATOM     33  N   TYR A   9       1.775  36.566  20.348  0.00  0.00           N
ATOM     34  CA  TYR A   9       2.244  37.947  20.339  0.00  0.00           C
ATOM     35  C   TYR A   9       1.323  38.810  19.483  0.00  0.00           C
ATOM     36  O   TYR A   9       1.245  40.019  19.688  0.00  0.00           O
ATOM     37  N   VAL A  10       0.626  38.195  18.524  0.00  0.00           N
ATOM     38  CA  VAL A  10      -0.283  38.925  17.648  0.00  0.00           C
ATOM     39  C   VAL A  10      -1.722  38.780  18.135  0.00  0.00           C
ATOM     40  O   VAL A  10      -2.654  39.129  17.413  0.00  0.00           O
ATOM     41  N   ARG A  11      -1.906  38.268  19.354  0.00  0.00           N
ATOM     42  CA  ARG A  11      -3.239  38.086  19.916  0.00  0.00           C
ATOM     43  C   ARG A  11      -4.224  39.110  19.362  0.00  0.00           C
ATOM     44  O   ARG A  11      -5.295  39.306  19.933  0.00  0.00           O
ATOM     45  CB  ASP A   1       3.582  13.952  23.104  1.00 51.00           C
ATOM     46  OD1 ASP A   1       4.910  12.005  22.777  1.00 51.00           O
ATOM     47  OD2 ASP A   1       3.274  12.369  21.356  1.00 51.00           O
ATOM     48  CG  ASP A   1       3.948  12.684  22.358  1.00 51.00           C
ATOM     49  CB  SER A   2       6.549  18.131  25.459  1.00 48.00           C
ATOM     50  OG  SER A   2       7.476  18.089  24.389  1.00 48.00           O
ATOM     51  CB  THR A   3       2.188  20.910  23.187  1.00 49.00           C
ATOM     52  CG2 THR A   3       1.615  19.563  22.774  1.00 49.00           C
ATOM     53  OG1 THR A   3       1.640  21.278  24.459  1.00 49.00           O
ATOM     54  CB  ILE A   4       6.315  24.695  22.426  1.00 60.00           C
ATOM     55  CD1 ILE A   4       8.677  23.752  22.255  1.00 60.00           C
ATOM     56  CG1 ILE A   4       7.357  23.727  22.992  1.00 60.00           C
ATOM     57  CG2 ILE A   4       6.764  26.117  22.727  1.00 60.00           C
ATOM     58  CB  THR A   5       0.719  26.453  23.415  1.00 49.00           C
ATOM     59  CG2 THR A   5       0.434  25.118  22.744  1.00 49.00           C
ATOM     60  OG1 THR A   5       0.664  26.279  24.836  1.00 49.00           O
ATOM     61  CB  ILE A   6       2.920  31.547  22.722  1.00 60.00           C
ATOM     62  CD1 ILE A   6       1.647  32.773  20.885  1.00 60.00           C
ATOM     63  CG1 ILE A   6       2.576  31.631  21.233  1.00 60.00           C
ATOM     64  CG2 ILE A   6       4.277  30.876  22.866  1.00 60.00           C
ATOM     65  CB  ARG A   7      -1.051  34.322  25.141  1.00  0.00           C
ATOM     66  CD  ARG A   7      -2.294  32.983  26.862  1.00  0.00           C
ATOM     67  NE  ARG A   7      -2.275  32.419  28.207  1.00  0.00           N
ATOM     68  CG  ARG A   7      -1.021  33.754  26.549  1.00  0.00           C
ATOM     69  NH1 ARG A   7      -2.999  34.355  29.214  1.00  0.00           N
ATOM     70  NH2 ARG A   7      -2.568  32.493  30.487  1.00  0.00           N
ATOM     71  CZ  ARG A   7      -2.615  33.089  29.304  1.00  0.00           C
ATOM     72  CB  TYR A   9       3.679  38.029  19.826  1.00 43.00           C
ATOM     73  CD1 TYR A   9       3.764  40.359  20.792  1.00 43.00           C
ATOM     74  CD2 TYR A   9       5.371  39.767  19.131  1.00 43.00           C
ATOM     75  CE1 TYR A   9       4.310  41.624  20.882  1.00 43.00           C
ATOM     76  CE2 TYR A   9       5.930  41.029  19.207  1.00 43.00           C
ATOM     77  CG  TYR A   9       4.283  39.413  19.918  1.00 43.00           C
ATOM     78  OH  TYR A   9       5.947  43.214  20.168  1.00 43.00           O
ATOM     79  CZ  TYR A   9       5.398  41.956  20.084  1.00 43.00           C
ATOM     80  CB  VAL A  10      -0.186  38.437  16.193  1.00 73.00           C
ATOM     81  CG1 VAL A  10      -0.668  36.999  16.081  1.00 73.00           C
ATOM     82  CG2 VAL A  10      -1.043  39.304  15.284  1.00 73.00           C
ATOM     83  CB  ARG A  11      -3.191  38.178  21.444  1.00  0.00           C
ATOM     84  CD  ARG A  11      -2.546  39.505  23.474  1.00  0.00           C
ATOM     85  NE  ARG A  11      -3.782  39.229  24.199  1.00  0.00           N
ATOM     86  CG  ARG A  11      -2.764  39.538  21.970  1.00  0.00           C
ATOM     87  NH1 ARG A  11      -3.246  37.032  24.616  1.00  0.00           N
ATOM     88  NH2 ARG A  11      -5.236  37.891  25.375  1.00  0.00           N
ATOM     89  CZ  ARG A  11      -4.088  38.050  24.731  1.00  0.00           C
