# Supplementary material for: De Novo Design of Protein-Binding Peptides by Quantum Computing
Source: J Chem Theory Comput. 2025 Sep 29;21(19):9993–10005. doi: 10.1021/acs.jctc.5c00768 (PMC12529961; doi:10.1021/acs.jctc.5c00768)
Supplement: Supplementary file 1 [file ct5c00768_si_001.zip › Datafile/Structure_based_validation/3BFW/redocking/Results/3bfw_ranked_22.pdb]

REMARK Selection 'not deleted and not hydrogen'
ATOM      1  N   ASP A   1       5.290   8.141  22.283  0.00  0.00           N
ATOM      2  CA  ASP A   1       4.602   8.011  23.563  0.00  0.00           C
ATOM      3  C   ASP A   1       4.120   9.345  24.124  0.00  0.00           C
ATOM      4  O   ASP A   1       3.067   9.836  23.725  0.00  0.00           O
ATOM      5  N   SER A   2       4.886   9.932  25.047  0.00  0.00           N
ATOM      6  CA  SER A   2       4.519  11.209  25.649  0.00  0.00           C
ATOM      7  C   SER A   2       4.697  12.331  24.632  0.00  0.00           C
ATOM      8  O   SER A   2       5.529  12.223  23.734  0.00  0.00           O
ATOM      9  N   THR A   3       3.919  13.408  24.769  0.00  0.00           N
ATOM     10  CA  THR A   3       4.006  14.539  23.852  0.00  0.00           C
ATOM     11  C   THR A   3       4.157  15.879  24.565  0.00  0.00           C
ATOM     12  O   THR A   3       3.226  16.332  25.227  0.00  0.00           O
ATOM     13  N   ILE A   4       5.325  16.513  24.433  0.00  0.00           N
ATOM     14  CA  ILE A   4       5.576  17.800  25.072  0.00  0.00           C
ATOM     15  C   ILE A   4       5.095  18.817  24.043  0.00  0.00           C
ATOM     16  O   ILE A   4       5.838  19.166  23.128  0.00  0.00           O
ATOM     17  N   THR A   5       3.855  19.293  24.187  0.00  0.00           N
ATOM     18  CA  THR A   5       3.296  20.269  23.259  0.00  0.00           C
ATOM     19  C   THR A   5       3.582  21.708  23.678  0.00  0.00           C
ATOM     20  O   THR A   5       3.145  22.137  24.744  0.00  0.00           O
ATOM     21  N   ILE A   6       4.312  22.453  22.844  0.00  0.00           N
ATOM     22  CA  ILE A   6       4.644  23.841  23.147  0.00  0.00           C
ATOM     23  C   ILE A   6       3.500  24.702  22.621  0.00  0.00           C
ATOM     24  O   ILE A   6       3.278  24.760  21.413  0.00  0.00           O
ATOM     25  N   ARG A   7       2.774  25.369  23.521  0.00  0.00           N
ATOM     26  CA  ARG A   7       1.657  26.221  23.127  0.00  0.00           C
ATOM     27  C   ARG A   7       2.195  27.580  22.691  0.00  0.00           C
ATOM     28  O   ARG A   7       1.612  28.223  21.820  0.00  0.00           O
ATOM     29  N   GLY A   8       3.303  28.020  23.293  0.00  0.00           N
ATOM     30  CA  GLY A   8       3.902  29.306  22.953  0.00  0.00           C
ATOM     31  C   GLY A   8       2.966  30.405  23.446  0.00  0.00           C
ATOM     32  O   GLY A   8       2.498  30.351  24.581  0.00  0.00           O
ATOM     33  N   TYR A   9       2.693  31.400  22.599  0.00  0.00           N
ATOM     34  CA  TYR A   9       1.810  32.501  22.968  0.00  0.00           C
ATOM     35  C   TYR A   9       0.359  32.137  23.262  0.00  0.00           C
ATOM     36  O   TYR A   9      -0.231  31.331  22.545  0.00  0.00           O
ATOM     37  N   VAL A  10      -0.219  32.727  24.311  0.00  0.00           N
ATOM     38  CA  VAL A  10      -1.603  32.450  24.681  0.00  0.00           C
ATOM     39  C   VAL A  10      -2.546  33.351  23.890  0.00  0.00           C
ATOM     40  O   VAL A  10      -3.537  32.873  23.341  0.00  0.00           O
ATOM     41  N   ARG A  11      -2.243  34.650  23.829  0.00  0.00           N
ATOM     42  CA  ARG A  11      -3.077  35.599  23.100  0.00  0.00           C
ATOM     43  C   ARG A  11      -2.663  35.632  21.632  0.00  0.00           C
ATOM     44  O   ARG A  11      -3.500  35.862  20.762  0.00  0.00           O
ATOM     45  CB  ASP A   1       5.524   7.328  24.585  1.00 51.00           C
ATOM     46  OD1 ASP A   1       4.905   5.129  23.919  1.00 51.00           O
ATOM     47  OD2 ASP A   1       7.042   5.532  24.225  1.00 51.00           O
ATOM     48  CG  ASP A   1       5.848   5.893  24.217  1.00 51.00           C
ATOM     49  CB  SER A   2       5.352  11.482  26.898  1.00 48.00           C
ATOM     50  OG  SER A   2       5.090  10.519  27.903  1.00 48.00           O
ATOM     51  CB  THR A   3       2.758  14.606  22.940  1.00 49.00           C
ATOM     52  CG2 THR A   3       2.633  13.340  22.107  1.00 49.00           C
ATOM     53  OG1 THR A   3       1.584  14.747  23.749  1.00 49.00           O
ATOM     54  CB  ILE A   4       7.029  18.027  25.436  1.00 60.00           C
ATOM     55  CD1 ILE A   4       8.960  16.989  26.736  1.00 60.00           C
ATOM     56  CG1 ILE A   4       7.470  17.000  26.481  1.00 60.00           C
ATOM     57  CG2 ILE A   4       7.216  19.419  26.019  1.00 60.00           C
ATOM     58  CB  THR A   5       1.768  20.089  23.119  1.00 49.00           C
ATOM     59  CG2 THR A   5       1.439  18.702  22.588  1.00 49.00           C
ATOM     60  OG1 THR A   5       1.149  20.254  24.401  1.00 49.00           O
ATOM     61  CB  ILE A   6       5.968  24.279  22.526  1.00 60.00           C
ATOM     62  CD1 ILE A   6       7.377  22.157  22.599  1.00 60.00           C
ATOM     63  CG1 ILE A   6       7.132  23.532  23.179  1.00 60.00           C
ATOM     64  CG2 ILE A   6       6.177  25.772  22.733  1.00 60.00           C
ATOM     65  CB  ARG A   7       0.657  26.376  24.265  1.00  0.00           C
ATOM     66  CD  ARG A   7      -1.561  27.248  25.053  1.00  0.00           C
ATOM     67  NE  ARG A   7      -2.764  27.997  24.706  1.00  0.00           N
ATOM     68  CG  ARG A   7      -0.566  27.204  23.905  1.00  0.00           C
ATOM     69  NH1 ARG A   7      -1.861  30.037  25.264  1.00  0.00           N
ATOM     70  NH2 ARG A   7      -4.014  29.913  24.474  1.00  0.00           N
ATOM     71  CZ  ARG A   7      -2.880  29.317  24.814  1.00  0.00           C
ATOM     72  CB  TYR A   9       1.831  33.560  21.839  1.00 43.00           C
ATOM     73  CD1 TYR A   9       4.111  34.233  22.687  1.00 43.00           C
ATOM     74  CD2 TYR A   9       3.446  34.983  20.522  1.00 43.00           C
ATOM     75  CE1 TYR A   9       5.323  34.881  22.549  1.00 43.00           C
ATOM     76  CE2 TYR A   9       4.653  35.637  20.366  1.00 43.00           C
ATOM     77  CG  TYR A   9       3.156  34.273  21.679  1.00 43.00           C
ATOM     78  OH  TYR A   9       6.795  36.233  21.236  1.00 43.00           O
ATOM     79  CZ  TYR A   9       5.590  35.585  21.381  1.00 43.00           C
ATOM     80  CB  VAL A  10      -1.844  32.652  26.185  1.00 73.00           C
ATOM     81  CG1 VAL A  10      -1.666  34.115  26.559  1.00 73.00           C
ATOM     82  CG2 VAL A  10      -3.256  32.228  26.558  1.00 73.00           C
ATOM     83  CB  ARG A  11      -2.981  36.992  23.714  1.00  0.00           C
ATOM     84  CD  ARG A  11      -3.438  38.507  25.662  1.00  0.00           C
ATOM     85  NE  ARG A  11      -2.046  38.852  25.932  1.00  0.00           N
ATOM     86  CG  ARG A  11      -3.579  37.099  25.107  1.00  0.00           C
ATOM     87  NH1 ARG A  11      -2.510  41.048  26.434  1.00  0.00           N
ATOM     88  NH2 ARG A  11      -0.347  40.284  26.523  1.00  0.00           N
ATOM     89  CZ  ARG A  11      -1.634  40.062  26.298  1.00  0.00           C
