# Supplementary material for: De Novo Design of Protein-Binding Peptides by Quantum Computing
Source: J Chem Theory Comput. 2025 Sep 29;21(19):9993–10005. doi: 10.1021/acs.jctc.5c00768 (PMC12529961; doi:10.1021/acs.jctc.5c00768)
Supplement: Supplementary file 1 [file ct5c00768_si_001.zip › Datafile/Structure_based_validation/3BFW/redocking/Results/3bfw_ranked_7.pdb]

REMARK Selection 'not deleted and not hydrogen'
ATOM      1  N   ASP A   1       4.807   6.455  25.696  0.00  0.00           N
ATOM      2  CA  ASP A   1       5.285   7.644  24.999  0.00  0.00           C
ATOM      3  C   ASP A   1       4.597   8.886  25.557  0.00  0.00           C
ATOM      4  O   ASP A   1       3.509   8.787  26.119  0.00  0.00           O
ATOM      5  N   SER A   2       5.227  10.053  25.404  0.00  0.00           N
ATOM      6  CA  SER A   2       4.660  11.302  25.899  0.00  0.00           C
ATOM      7  C   SER A   2       4.866  12.432  24.895  0.00  0.00           C
ATOM      8  O   SER A   2       5.691  12.310  23.992  0.00  0.00           O
ATOM      9  N   THR A   3       4.121  13.530  25.049  0.00  0.00           N
ATOM     10  CA  THR A   3       4.238  14.669  24.146  0.00  0.00           C
ATOM     11  C   THR A   3       4.287  16.030  24.834  0.00  0.00           C
ATOM     12  O   THR A   3       3.385  16.366  25.598  0.00  0.00           O
ATOM     13  N   ILE A   4       5.335  16.812  24.565  0.00  0.00           N
ATOM     14  CA  ILE A   4       5.481  18.133  25.168  0.00  0.00           C
ATOM     15  C   ILE A   4       5.317  19.159  24.051  0.00  0.00           C
ATOM     16  O   ILE A   4       6.127  19.199  23.127  0.00  0.00           O
ATOM     17  N   THR A   5       4.273  19.988  24.132  0.00  0.00           N
ATOM     18  CA  THR A   5       4.022  21.007  23.119  0.00  0.00           C
ATOM     19  C   THR A   5       3.669  22.369  23.707  0.00  0.00           C
ATOM     20  O   THR A   5       3.253  22.452  24.861  0.00  0.00           O
ATOM     21  N   ILE A   6       3.833  23.435  22.921  0.00  0.00           N
ATOM     22  CA  ILE A   6       3.526  24.784  23.383  0.00  0.00           C
ATOM     23  C   ILE A   6       2.063  25.127  23.119  0.00  0.00           C
ATOM     24  O   ILE A   6       1.480  24.637  22.154  0.00  0.00           O
ATOM     25  N   ARG A   7       1.468  25.964  23.973  0.00  0.00           N
ATOM     26  CA  ARG A   7       0.073  26.358  23.814  0.00  0.00           C
ATOM     27  C   ARG A   7      -0.019  27.314  22.629  0.00  0.00           C
ATOM     28  O   ARG A   7       0.703  28.308  22.582  0.00  0.00           O
ATOM     29  N   GLY A   8      -0.904  27.019  21.674  0.00  0.00           N
ATOM     30  CA  GLY A   8      -1.074  27.865  20.498  0.00  0.00           C
ATOM     31  C   GLY A   8      -1.298  29.336  20.833  0.00  0.00           C
ATOM     32  O   GLY A   8      -1.257  30.183  19.943  0.00  0.00           O
ATOM     33  N   TYR A   9      -1.533  29.642  22.111  0.00  0.00           N
ATOM     34  CA  TYR A   9      -1.760  31.018  22.541  0.00  0.00           C
ATOM     35  C   TYR A   9      -0.452  31.756  22.804  0.00  0.00           C
ATOM     36  O   TYR A   9      -0.468  32.944  23.119  0.00  0.00           O
ATOM     37  N   VAL A  10       0.680  31.059  22.677  0.00  0.00           N
ATOM     38  CA  VAL A  10       1.986  31.668  22.905  0.00  0.00           C
ATOM     39  C   VAL A  10       2.224  32.725  21.832  0.00  0.00           C
ATOM     40  O   VAL A  10       2.014  32.461  20.650  0.00  0.00           O
ATOM     41  N   ARG A  11       2.661  33.920  22.239  0.00  0.00           N
ATOM     42  CA  ARG A  11       2.921  35.003  21.296  0.00  0.00           C
ATOM     43  C   ARG A  11       4.229  35.688  21.680  0.00  0.00           C
ATOM     44  O   ARG A  11       5.251  35.022  21.833  0.00  0.00           O
ATOM     45  CB  ASP A   1       5.043   7.528  23.497  1.00 51.00           C
ATOM     46  OD1 ASP A   1       6.951   6.106  23.484  1.00 51.00           O
ATOM     47  OD2 ASP A   1       5.716   6.166  21.667  1.00 51.00           O
ATOM     48  CG  ASP A   1       5.970   6.528  22.834  1.00 51.00           C
ATOM     49  CB  SER A   2       5.278  11.675  27.247  1.00 48.00           C
ATOM     50  OG  SER A   2       4.961  10.712  28.237  1.00 48.00           O
ATOM     51  CB  THR A   3       3.056  14.684  23.139  1.00 49.00           C
ATOM     52  CG2 THR A   3       3.047  13.415  22.299  1.00 49.00           C
ATOM     53  OG1 THR A   3       1.822  14.769  23.863  1.00 49.00           O
ATOM     54  CB  ILE A   4       6.827  18.317  25.865  1.00 60.00           C
ATOM     55  CD1 ILE A   4       9.328  18.552  25.437  1.00 60.00           C
ATOM     56  CG1 ILE A   4       7.979  18.172  24.869  1.00 60.00           C
ATOM     57  CG2 ILE A   4       7.001  17.276  26.960  1.00 60.00           C
ATOM     58  CB  THR A   5       2.878  20.571  22.172  1.00 49.00           C
ATOM     59  CG2 THR A   5       1.589  20.379  22.956  1.00 49.00           C
ATOM     60  OG1 THR A   5       2.668  21.577  21.173  1.00 49.00           O
ATOM     61  CB  ILE A   6       4.423  25.833  22.704  1.00 60.00           C
ATOM     62  CD1 ILE A   6       6.248  25.583  24.465  1.00 60.00           C
ATOM     63  CG1 ILE A   6       5.897  25.543  22.995  1.00 60.00           C
ATOM     64  CG2 ILE A   6       4.096  27.227  23.218  1.00 60.00           C
ATOM     65  CB  ARG A   7      -0.470  27.003  25.079  1.00  0.00           C
ATOM     66  CD  ARG A   7      -2.439  27.951  26.312  1.00  0.00           C
ATOM     67  NE  ARG A   7      -3.847  28.330  26.244  1.00  0.00           N
ATOM     68  CG  ARG A   7      -1.943  27.365  25.000  1.00  0.00           C
ATOM     69  NH1 ARG A   7      -4.616  26.225  26.758  1.00  0.00           N
ATOM     70  NH2 ARG A   7      -6.107  27.930  26.378  1.00  0.00           N
ATOM     71  CZ  ARG A   7      -4.857  27.494  26.461  1.00  0.00           C
ATOM     72  CB  TYR A   9      -2.635  31.044  23.799  1.00 43.00           C
ATOM     73  CD1 TYR A   9      -3.887  33.232  23.696  1.00 43.00           C
ATOM     74  CD2 TYR A   9      -2.254  32.946  25.412  1.00 43.00           C
ATOM     75  CE1 TYR A   9      -4.163  34.504  24.159  1.00 43.00           C
ATOM     76  CE2 TYR A   9      -2.517  34.216  25.889  1.00 43.00           C
ATOM     77  CG  TYR A   9      -2.931  32.435  24.313  1.00 43.00           C
ATOM     78  OH  TYR A   9      -3.743  36.259  25.728  1.00 43.00           O
ATOM     79  CZ  TYR A   9      -3.473  34.993  25.261  1.00 43.00           C
ATOM     80  CB  VAL A  10       3.119  30.638  22.882  1.00 73.00           C
ATOM     81  CG1 VAL A  10       4.466  31.330  23.023  1.00 73.00           C
ATOM     82  CG2 VAL A  10       2.967  29.645  24.025  1.00 73.00           C
ATOM     83  CB  ARG A  11       1.773  36.002  21.274  1.00  0.00           C
ATOM     84  CD  ARG A  11      -0.628  36.492  20.731  1.00  0.00           C
ATOM     85  NE  ARG A  11      -1.039  36.828  22.090  1.00  0.00           N
ATOM     86  CG  ARG A  11       0.475  35.446  20.711  1.00  0.00           C
ATOM     87  NH1 ARG A  11      -2.422  38.543  21.430  1.00  0.00           N
ATOM     88  NH2 ARG A  11      -2.207  38.036  23.660  1.00  0.00           N
ATOM     89  CZ  ARG A  11      -1.891  37.803  22.394  1.00  0.00           C
