# Supplementary material for: De Novo Design of Protein-Binding Peptides by Quantum Computing
Source: J Chem Theory Comput. 2025 Sep 29;21(19):9993–10005. doi: 10.1021/acs.jctc.5c00768 (PMC12529961; doi:10.1021/acs.jctc.5c00768)
Supplement: Supplementary file 1 [file ct5c00768_si_001.zip › Datafile/Structure_based_validation/3BFW/redocking/Results/3bfw_ranked_5.pdb]

REMARK Selection 'not deleted and not hydrogen'
ATOM      1  N   ASP A   1       5.138   8.210  23.148  0.00  0.00           N
ATOM      2  CA  ASP A   1       4.677   7.811  24.473  0.00  0.00           C
ATOM      3  C   ASP A   1       4.175   9.063  25.186  0.00  0.00           C
ATOM      4  O   ASP A   1       3.183   9.004  25.909  0.00  0.00           O
ATOM      5  N   SER A   2       4.855  10.195  24.984  0.00  0.00           N
ATOM      6  CA  SER A   2       4.461  11.449  25.616  0.00  0.00           C
ATOM      7  C   SER A   2       4.574  12.635  24.664  0.00  0.00           C
ATOM      8  O   SER A   2       5.440  12.645  23.792  0.00  0.00           O
ATOM      9  N   THR A   3       3.703  13.634  24.827  0.00  0.00           N
ATOM     10  CA  THR A   3       3.722  14.816  23.972  0.00  0.00           C
ATOM     11  C   THR A   3       4.075  16.131  24.659  0.00  0.00           C
ATOM     12  O   THR A   3       3.225  16.733  25.310  0.00  0.00           O
ATOM     13  N   ILE A   4       5.326  16.578  24.516  0.00  0.00           N
ATOM     14  CA  ILE A   4       5.770  17.824  25.131  0.00  0.00           C
ATOM     15  C   ILE A   4       5.258  18.867  24.142  0.00  0.00           C
ATOM     16  O   ILE A   4       6.009  19.317  23.279  0.00  0.00           O
ATOM     17  N   THR A   5       3.985  19.251  24.264  0.00  0.00           N
ATOM     18  CA  THR A   5       3.395  20.242  23.372  0.00  0.00           C
ATOM     19  C   THR A   5       3.710  21.650  23.867  0.00  0.00           C
ATOM     20  O   THR A   5       3.360  22.000  24.992  0.00  0.00           O
ATOM     21  N   ILE A   6       4.369  22.458  23.033  0.00  0.00           N
ATOM     22  CA  ILE A   6       4.721  23.824  23.405  0.00  0.00           C
ATOM     23  C   ILE A   6       3.656  24.775  22.869  0.00  0.00           C
ATOM     24  O   ILE A   6       3.675  25.118  21.688  0.00  0.00           O
ATOM     25  N   ARG A   7       2.728  25.201  23.729  0.00  0.00           N
ATOM     26  CA  ARG A   7       1.665  26.112  23.322  0.00  0.00           C
ATOM     27  C   ARG A   7       2.302  27.457  22.989  0.00  0.00           C
ATOM     28  O   ARG A   7       1.928  28.089  22.004  0.00  0.00           O
ATOM     29  N   GLY A   8       3.263  27.897  23.806  0.00  0.00           N
ATOM     30  CA  GLY A   8       3.939  29.169  23.581  0.00  0.00           C
ATOM     31  C   GLY A   8       2.970  30.335  23.412  0.00  0.00           C
ATOM     32  O   GLY A   8       2.275  30.700  24.358  0.00  0.00           O
ATOM     33  N   TYR A   9       2.921  30.920  22.213  0.00  0.00           N
ATOM     34  CA  TYR A   9       2.031  32.043  21.943  0.00  0.00           C
ATOM     35  C   TYR A   9       1.009  31.731  20.853  0.00  0.00           C
ATOM     36  O   TYR A   9       0.441  32.647  20.262  0.00  0.00           O
ATOM     37  N   VAL A  10       0.775  30.444  20.586  0.00  0.00           N
ATOM     38  CA  VAL A  10      -0.182  30.035  19.564  0.00  0.00           C
ATOM     39  C   VAL A  10      -1.513  30.749  19.777  0.00  0.00           C
ATOM     40  O   VAL A  10      -1.927  30.952  20.916  0.00  0.00           O
ATOM     41  N   ARG A  11      -2.182  31.131  18.687  0.00  0.00           N
ATOM     42  CA  ARG A  11      -3.464  31.821  18.776  0.00  0.00           C
ATOM     43  C   ARG A  11      -4.237  31.652  17.472  0.00  0.00           C
ATOM     44  O   ARG A  11      -4.129  30.615  16.822  0.00  0.00           O
ATOM     45  CB  ASP A   1       5.779   7.132  25.267  1.00 51.00           C
ATOM     46  OD1 ASP A   1       5.296   5.217  23.939  1.00 51.00           O
ATOM     47  OD2 ASP A   1       7.127   5.176  25.152  1.00 51.00           O
ATOM     48  CG  ASP A   1       6.090   5.742  24.749  1.00 51.00           C
ATOM     49  CB  SER A   2       5.314  11.703  26.865  1.00 48.00           C
ATOM     50  OG  SER A   2       5.089  10.707  27.848  1.00 48.00           O
ATOM     51  CB  THR A   3       2.336  15.000  23.286  1.00 49.00           C
ATOM     52  CG2 THR A   3       1.995  13.795  22.423  1.00 49.00           C
ATOM     53  OG1 THR A   3       1.330  15.146  24.296  1.00 49.00           O
ATOM     54  CB  ILE A   4       7.263  17.920  25.329  1.00 60.00           C
ATOM     55  CD1 ILE A   4       9.237  16.706  26.391  1.00 60.00           C
ATOM     56  CG1 ILE A   4       7.733  16.844  26.310  1.00 60.00           C
ATOM     57  CG2 ILE A   4       7.623  19.283  25.900  1.00 60.00           C
ATOM     58  CB  THR A   5       1.872  20.070  23.256  1.00 49.00           C
ATOM     59  CG2 THR A   5       1.534  18.696  22.699  1.00 49.00           C
ATOM     60  OG1 THR A   5       1.271  20.207  24.549  1.00 49.00           O
ATOM     61  CB  ILE A   6       6.098  24.232  22.870  1.00 60.00           C
ATOM     62  CD1 ILE A   6       7.426  22.058  22.949  1.00 60.00           C
ATOM     63  CG1 ILE A   6       7.198  23.423  23.559  1.00 60.00           C
ATOM     64  CG2 ILE A   6       6.350  25.709  23.131  1.00 60.00           C
ATOM     65  CB  ARG A   7       0.612  26.259  24.406  1.00  0.00           C
ATOM     66  CD  ARG A   7      -1.612  27.187  25.109  1.00  0.00           C
ATOM     67  NE  ARG A   7      -2.764  27.999  24.729  1.00  0.00           N
ATOM     68  CG  ARG A   7      -0.555  27.151  24.016  1.00  0.00           C
ATOM     69  NH1 ARG A   7      -1.816  29.975  25.425  1.00  0.00           N
ATOM     70  NH2 ARG A   7      -3.923  29.973  24.512  1.00  0.00           N
ATOM     71  CZ  ARG A   7      -2.834  29.317  24.888  1.00  0.00           C
ATOM     72  CB  TYR A   9       2.849  33.280  21.547  1.00 43.00           C
ATOM     73  CD1 TYR A   9       0.773  34.649  21.976  1.00 43.00           C
ATOM     74  CD2 TYR A   9       2.495  35.604  20.629  1.00 43.00           C
ATOM     75  CE1 TYR A   9       0.012  35.792  21.829  1.00 43.00           C
ATOM     76  CE2 TYR A   9       1.748  36.756  20.472  1.00 43.00           C
ATOM     77  CG  TYR A   9       2.022  34.536  21.381  1.00 43.00           C
ATOM     78  OH  TYR A   9      -0.245  37.990  20.923  1.00 43.00           O
ATOM     79  CZ  TYR A   9       0.507  36.848  21.073  1.00 43.00           C
ATOM     80  CB  VAL A  10      -0.410  28.516  19.570  1.00 73.00           C
ATOM     81  CG1 VAL A  10      -1.075  28.083  20.868  1.00 73.00           C
ATOM     82  CG2 VAL A  10      -1.307  28.109  18.411  1.00 73.00           C
ATOM     83  CB  ARG A  11      -3.265  33.300  19.091  1.00  0.00           C
ATOM     84  CD  ARG A  11      -1.581  33.300  20.953  1.00  0.00           C
ATOM     85  NE  ARG A  11      -1.313  33.635  22.347  1.00  0.00           N
ATOM     86  CG  ARG A  11      -3.021  33.592  20.563  1.00  0.00           C
ATOM     87  NH1 ARG A  11      -0.995  35.873  21.926  1.00  0.00           N
ATOM     88  NH2 ARG A  11      -0.809  35.072  24.070  1.00  0.00           N
ATOM     89  CZ  ARG A  11      -1.040  34.861  22.782  1.00  0.00           C
