# Supplementary material for: De Novo Design of Protein-Binding Peptides by Quantum Computing
Source: J Chem Theory Comput. 2025 Sep 29;21(19):9993–10005. doi: 10.1021/acs.jctc.5c00768 (PMC12529961; doi:10.1021/acs.jctc.5c00768)
Supplement: Supplementary file 1 [file ct5c00768_si_001.zip › Datafile/Structure_based_validation/3BFW/redocking/Results/3bfw_ranked_34.pdb]

REMARK Selection 'not deleted and not hydrogen'
ATOM      1  N   ASP A   1       4.774  11.329  26.910  0.00  0.00           N
ATOM      2  CA  ASP A   1       4.556  10.907  25.531  0.00  0.00           C
ATOM      3  C   ASP A   1       4.631  12.076  24.554  0.00  0.00           C
ATOM      4  O   ASP A   1       5.456  12.065  23.643  0.00  0.00           O
ATOM      5  N   SER A   2       3.775  13.084  24.740  0.00  0.00           N
ATOM      6  CA  SER A   2       3.761  14.250  23.865  0.00  0.00           C
ATOM      7  C   SER A   2       3.920  15.538  24.666  0.00  0.00           C
ATOM      8  O   SER A   2       3.251  15.719  25.680  0.00  0.00           O
ATOM      9  N   THR A   3       4.803  16.433  24.215  0.00  0.00           N
ATOM     10  CA  THR A   3       5.035  17.697  24.904  0.00  0.00           C
ATOM     11  C   THR A   3       4.840  18.803  23.871  0.00  0.00           C
ATOM     12  O   THR A   3       5.180  18.621  22.704  0.00  0.00           O
ATOM     13  N   ILE A   4       4.296  19.946  24.295  0.00  0.00           N
ATOM     14  CA  ILE A   4       4.065  21.067  23.391  0.00  0.00           C
ATOM     15  C   ILE A   4       4.496  22.428  23.928  0.00  0.00           C
ATOM     16  O   ILE A   4       4.375  22.684  25.124  0.00  0.00           O
ATOM     17  N   THR A   5       4.997  23.301  23.050  0.00  0.00           N
ATOM     18  CA  THR A   5       5.439  24.630  23.457  0.00  0.00           C
ATOM     19  C   THR A   5       4.659  25.614  22.592  0.00  0.00           C
ATOM     20  O   THR A   5       4.734  25.550  21.366  0.00  0.00           O
ATOM     21  N   ILE A   6       3.912  26.523  23.223  0.00  0.00           N
ATOM     22  CA  ILE A   6       3.126  27.511  22.492  0.00  0.00           C
ATOM     23  C   ILE A   6       2.888  28.842  23.199  0.00  0.00           C
ATOM     24  O   ILE A   6       3.050  28.930  24.414  0.00  0.00           O
ATOM     25  N   ARG A   7       2.505  29.875  22.444  0.00  0.00           N
ATOM     26  CA  ARG A   7       2.251  31.191  23.018  0.00  0.00           C
ATOM     27  C   ARG A   7       0.771  31.331  23.361  0.00  0.00           C
ATOM     28  O   ARG A   7      -0.065  31.404  22.463  0.00  0.00           O
ATOM     29  N   GLY A   8       0.445  31.368  24.656  0.00  0.00           N
ATOM     30  CA  GLY A   8      -0.940  31.499  25.094  0.00  0.00           C
ATOM     31  C   GLY A   8      -1.136  33.012  25.069  0.00  0.00           C
ATOM     32  O   GLY A   8      -0.161  33.760  25.081  0.00  0.00           O
ATOM     33  N   TYR A   9      -2.392  33.464  25.035  0.00  0.00           N
ATOM     34  CA  TYR A   9      -2.693  34.891  25.009  0.00  0.00           C
ATOM     35  C   TYR A   9      -3.230  35.283  26.382  0.00  0.00           C
ATOM     36  O   TYR A   9      -4.416  35.107  26.652  0.00  0.00           O
ATOM     37  N   VAL A  10      -2.363  35.812  27.249  0.00  0.00           N
ATOM     38  CA  VAL A  10      -2.771  36.221  28.588  0.00  0.00           C
ATOM     39  C   VAL A  10      -2.715  37.732  28.785  0.00  0.00           C
ATOM     40  O   VAL A  10      -2.862  38.213  29.906  0.00  0.00           O
ATOM     41  N   ARG A  11      -2.503  38.482  27.700  0.00  0.00           N
ATOM     42  CA  ARG A  11      -2.432  39.937  27.775  0.00  0.00           C
ATOM     43  C   ARG A  11      -3.756  40.555  28.212  0.00  0.00           C
ATOM     44  O   ARG A  11      -4.497  41.074  27.381  0.00  0.00           O
ATOM     45  CB  ASP A   1       3.199  10.206  25.400  1.00 51.00           C
ATOM     46  OD1 ASP A   1       4.279   8.317  26.363  1.00 51.00           O
ATOM     47  OD2 ASP A   1       2.089   8.263  26.207  1.00 51.00           O
ATOM     48  CG  ASP A   1       3.187   8.830  26.036  1.00 51.00           C
ATOM     49  CB  SER A   2       2.468  14.293  23.049  1.00 48.00           C
ATOM     50  OG  SER A   2       1.342  14.486  23.887  1.00 48.00           O
ATOM     51  CB  THR A   3       6.425  17.786  25.525  1.00 49.00           C
ATOM     52  CG2 THR A   3       6.615  16.679  26.550  1.00 49.00           C
ATOM     53  OG1 THR A   3       7.427  17.655  24.509  1.00 49.00           O
ATOM     54  CB  ILE A   4       2.560  21.156  23.017  1.00 60.00           C
ATOM     55  CD1 ILE A   4       2.419  23.551  22.156  1.00 60.00           C
ATOM     56  CG1 ILE A   4       2.360  22.079  21.813  1.00 60.00           C
ATOM     57  CG2 ILE A   4       1.762  21.710  24.187  1.00 60.00           C
ATOM     58  CB  THR A   5       6.938  24.837  23.291  1.00 49.00           C
ATOM     59  CG2 THR A   5       7.352  26.175  23.885  1.00 49.00           C
ATOM     60  OG1 THR A   5       7.640  23.790  23.972  1.00 49.00           O
ATOM     61  CB  ILE A   6       1.732  26.917  22.129  1.00 60.00           C
ATOM     62  CD1 ILE A   6       0.213  27.693  24.023  1.00 60.00           C
ATOM     63  CG1 ILE A   6       0.978  26.543  23.407  1.00 60.00           C
ATOM     64  CG2 ILE A   6       1.886  25.666  21.277  1.00 60.00           C
ATOM     65  CB  ARG A   7       2.684  32.296  22.059  1.00  0.00           C
ATOM     66  CD  ARG A   7       3.052  34.745  21.652  1.00  0.00           C
ATOM     67  NE  ARG A   7       2.876  36.101  22.161  1.00  0.00           N
ATOM     68  CG  ARG A   7       2.520  33.699  22.618  1.00  0.00           C
ATOM     69  NH1 ARG A   7       3.816  37.099  20.314  1.00  0.00           N
ATOM     70  NH2 ARG A   7       3.045  38.391  22.049  1.00  0.00           N
ATOM     71  CZ  ARG A   7       3.245  37.198  21.507  1.00  0.00           C
ATOM     72  CB  TYR A   9      -3.690  35.230  23.914  1.00 43.00           C
ATOM     73  CD1 TYR A   9      -1.780  34.927  22.293  1.00 43.00           C
ATOM     74  CD2 TYR A   9      -4.002  34.964  21.425  1.00 43.00           C
ATOM     75  CE1 TYR A   9      -1.276  34.750  21.020  1.00 43.00           C
ATOM     76  CE2 TYR A   9      -3.516  34.787  20.143  1.00 43.00           C
ATOM     77  CG  TYR A   9      -3.146  35.036  22.516  1.00 43.00           C
ATOM     78  OH  TYR A   9      -1.657  34.504  18.672  1.00 43.00           O
ATOM     79  CZ  TYR A   9      -2.152  34.680  19.943  1.00 43.00           C
ATOM     80  CB  VAL A  10      -1.889  35.550  29.665  1.00 73.00           C
ATOM     81  CG1 VAL A  10      -2.036  34.037  29.601  1.00 73.00           C
ATOM     82  CG2 VAL A  10      -0.425  35.900  29.451  1.00 73.00           C
ATOM     83  CB  ARG A  11      -2.009  40.517  26.420  1.00  0.00           C
ATOM     84  CD  ARG A  11      -2.521  40.859  23.987  1.00  0.00           C
ATOM     85  NE  ARG A  11      -1.279  40.228  23.552  1.00  0.00           N
ATOM     86  CG  ARG A  11      -3.018  40.289  25.306  1.00  0.00           C
ATOM     87  NH1 ARG A  11       0.035  42.024  24.131  1.00  0.00           N
ATOM     88  NH2 ARG A  11       0.993  40.150  23.211  1.00  0.00           N
ATOM     89  CZ  ARG A  11      -0.082  40.801  23.632  1.00  0.00           C
