# Supplementary material for: De Novo Design of Protein-Binding Peptides by Quantum Computing
Source: J Chem Theory Comput. 2025 Sep 29;21(19):9993–10005. doi: 10.1021/acs.jctc.5c00768 (PMC12529961; doi:10.1021/acs.jctc.5c00768)
Supplement: Supplementary file 1 [file ct5c00768_si_001.zip › Datafile/Structure_based_validation/3BFW/redocking/Results/3bfw_ranked_20.pdb]

REMARK Selection 'not deleted and not hydrogen'
ATOM      1  N   ASP A   1       4.184  11.644  26.846  0.00  0.00           N
ATOM      2  CA  ASP A   1       4.746  11.172  25.585  0.00  0.00           C
ATOM      3  C   ASP A   1       4.605  12.229  24.494  0.00  0.00           C
ATOM      4  O   ASP A   1       5.279  12.149  23.470  0.00  0.00           O
ATOM      5  N   SER A   2       3.732  13.216  24.710  0.00  0.00           N
ATOM      6  CA  SER A   2       3.518  14.277  23.732  0.00  0.00           C
ATOM      7  C   SER A   2       3.589  15.627  24.440  0.00  0.00           C
ATOM      8  O   SER A   2       2.777  15.904  25.320  0.00  0.00           O
ATOM      9  N   THR A   3       4.555  16.466  24.059  0.00  0.00           N
ATOM     10  CA  THR A   3       4.714  17.781  24.670  0.00  0.00           C
ATOM     11  C   THR A   3       4.444  18.837  23.603  0.00  0.00           C
ATOM     12  O   THR A   3       4.935  18.719  22.482  0.00  0.00           O
ATOM     13  N   ILE A   4       3.668  19.868  23.945  0.00  0.00           N
ATOM     14  CA  ILE A   4       3.346  20.933  23.002  0.00  0.00           C
ATOM     15  C   ILE A   4       3.651  22.314  23.574  0.00  0.00           C
ATOM     16  O   ILE A   4       3.163  22.657  24.649  0.00  0.00           O
ATOM     17  N   THR A   5       4.456  23.106  22.861  0.00  0.00           N
ATOM     18  CA  THR A   5       4.813  24.446  23.315  0.00  0.00           C
ATOM     19  C   THR A   5       3.774  25.359  22.672  0.00  0.00           C
ATOM     20  O   THR A   5       3.720  25.463  21.449  0.00  0.00           O
ATOM     21  N   ILE A   6       2.951  26.019  23.490  0.00  0.00           N
ATOM     22  CA  ILE A   6       1.922  26.918  22.980  0.00  0.00           C
ATOM     23  C   ILE A   6       2.147  28.373  23.379  0.00  0.00           C
ATOM     24  O   ILE A   6       2.815  28.642  24.375  0.00  0.00           O
ATOM     25  N   ARG A   7       1.593  29.311  22.607  0.00  0.00           N
ATOM     26  CA  ARG A   7       1.746  30.732  22.897  0.00  0.00           C
ATOM     27  C   ARG A   7       0.418  31.244  23.446  0.00  0.00           C
ATOM     28  O   ARG A   7      -0.635  30.706  23.111  0.00  0.00           O
ATOM     29  N   GLY A   8       0.464  32.281  24.287  0.00  0.00           N
ATOM     30  CA  GLY A   8      -0.746  32.849  24.870  0.00  0.00           C
ATOM     31  C   GLY A   8      -1.730  33.218  23.764  0.00  0.00           C
ATOM     32  O   GLY A   8      -2.877  33.557  24.048  0.00  0.00           O
ATOM     33  N   TYR A   9      -1.286  33.155  22.506  0.00  0.00           N
ATOM     34  CA  TYR A   9      -2.143  33.486  21.373  0.00  0.00           C
ATOM     35  C   TYR A   9      -3.385  32.602  21.346  0.00  0.00           C
ATOM     36  O   TYR A   9      -4.411  32.997  20.796  0.00  0.00           O
ATOM     37  N   VAL A  10      -3.298  31.408  21.937  0.00  0.00           N
ATOM     38  CA  VAL A  10      -4.426  30.484  21.970  0.00  0.00           C
ATOM     39  C   VAL A  10      -5.343  30.817  23.142  0.00  0.00           C
ATOM     40  O   VAL A  10      -6.483  30.360  23.181  0.00  0.00           O
ATOM     41  N   ARG A  11      -4.850  31.611  24.096  0.00  0.00           N
ATOM     42  CA  ARG A  11      -5.641  31.993  25.261  0.00  0.00           C
ATOM     43  C   ARG A  11      -5.847  33.501  25.363  0.00  0.00           C
ATOM     44  O   ARG A  11      -6.229  33.999  26.420  0.00  0.00           O
ATOM     45  CB  ASP A   1       4.070   9.871  25.149  1.00 51.00           C
ATOM     46  OD1 ASP A   1       2.119  10.918  24.278  1.00 51.00           O
ATOM     47  OD2 ASP A   1       1.837   9.217  25.639  1.00 51.00           O
ATOM     48  CG  ASP A   1       2.567  10.011  25.013  1.00 51.00           C
ATOM     49  CB  SER A   2       2.182  14.109  23.022  1.00 48.00           C
ATOM     50  OG  SER A   2       1.098  14.267  23.920  1.00 48.00           O
ATOM     51  CB  THR A   3       6.108  17.982  25.266  1.00 49.00           C
ATOM     52  CG2 THR A   3       6.375  16.948  26.349  1.00 49.00           C
ATOM     53  OG1 THR A   3       7.101  17.847  24.241  1.00 49.00           O
ATOM     54  CB  ILE A   4       1.861  20.882  22.587  1.00 60.00           C
ATOM     55  CD1 ILE A   4       1.544  23.233  21.654  1.00 60.00           C
ATOM     56  CG1 ILE A   4       1.621  21.753  21.352  1.00 60.00           C
ATOM     57  CG2 ILE A   4       0.977  21.391  23.716  1.00 60.00           C
ATOM     58  CB  THR A   5       6.221  24.861  22.928  1.00 49.00           C
ATOM     59  CG2 THR A   5       7.235  23.907  23.540  1.00 49.00           C
ATOM     60  OG1 THR A   5       6.370  24.845  21.503  1.00 49.00           O
ATOM     61  CB  ILE A   6       0.520  26.486  23.470  1.00 60.00           C
ATOM     62  CD1 ILE A   6      -0.935  26.335  25.557  1.00 60.00           C
ATOM     63  CG1 ILE A   6       0.456  26.533  24.998  1.00 60.00           C
ATOM     64  CG2 ILE A   6       0.209  25.067  23.018  1.00 60.00           C
ATOM     65  CB  ARG A   7       2.165  31.511  21.662  1.00  0.00           C
ATOM     66  CD  ARG A   7       3.449  33.322  22.833  1.00  0.00           C
ATOM     67  NE  ARG A   7       3.569  34.753  23.090  1.00  0.00           N
ATOM     68  CG  ARG A   7       2.296  33.007  21.893  1.00  0.00           C
ATOM     69  NH1 ARG A   7       4.842  35.155  21.217  1.00  0.00           N
ATOM     70  NH2 ARG A   7       4.290  36.886  22.622  1.00  0.00           N
ATOM     71  CZ  ARG A   7       4.234  35.599  22.308  1.00  0.00           C
ATOM     72  CB  TYR A   9      -1.371  33.350  20.059  1.00 43.00           C
ATOM     73  CD1 TYR A   9      -1.712  31.066  19.042  1.00 43.00           C
ATOM     74  CD2 TYR A   9       0.327  31.490  20.205  1.00 43.00           C
ATOM     75  CE1 TYR A   9      -1.298  29.777  18.767  1.00 43.00           C
ATOM     76  CE2 TYR A   9       0.759  30.204  19.939  1.00 43.00           C
ATOM     77  CG  TYR A   9      -0.909  31.940  19.763  1.00 43.00           C
ATOM     78  OH  TYR A   9       0.364  28.067  18.950  1.00 43.00           O
ATOM     79  CZ  TYR A   9      -0.056  29.349  19.220  1.00 43.00           C
ATOM     80  CB  VAL A  10      -3.964  29.023  22.081  1.00 73.00           C
ATOM     81  CG1 VAL A  10      -3.126  28.632  20.873  1.00 73.00           C
ATOM     82  CG2 VAL A  10      -3.122  28.827  23.333  1.00 73.00           C
ATOM     83  CB  ARG A  11      -4.974  31.475  26.543  1.00  0.00           C
ATOM     84  CD  ARG A  11      -2.537  31.435  25.944  1.00  0.00           C
ATOM     85  NE  ARG A  11      -2.147  30.118  26.437  1.00  0.00           N
ATOM     86  CG  ARG A  11      -3.605  32.077  26.815  1.00  0.00           C
ATOM     87  NH1 ARG A  11      -3.362  28.978  24.853  1.00  0.00           N
ATOM     88  NH2 ARG A  11      -2.145  27.819  26.418  1.00  0.00           N
ATOM     89  CZ  ARG A  11      -2.551  28.970  25.902  1.00  0.00           C
