# Supplementary material for: De Novo Design of Protein-Binding Peptides by Quantum Computing
Source: J Chem Theory Comput. 2025 Sep 29;21(19):9993–10005. doi: 10.1021/acs.jctc.5c00768 (PMC12529961; doi:10.1021/acs.jctc.5c00768)
Supplement: Supplementary file 1 [file ct5c00768_si_001.zip › Datafile/Structure_based_validation/3BFW/redocking/Results/3bfw_ranked_21.pdb]

REMARK Selection 'not deleted and not hydrogen'
ATOM      1  N   ASP A   1       3.077   9.135  21.076  0.00  0.00           N
ATOM      2  CA  ASP A   1       4.424   9.642  20.839  0.00  0.00           C
ATOM      3  C   ASP A   1       4.556  11.061  21.384  0.00  0.00           C
ATOM      4  O   ASP A   1       5.301  11.288  22.335  0.00  0.00           O
ATOM      5  N   SER A   2       3.838  12.014  20.786  0.00  0.00           N
ATOM      6  CA  SER A   2       3.890  13.404  21.226  0.00  0.00           C
ATOM      7  C   SER A   2       3.494  13.636  22.681  0.00  0.00           C
ATOM      8  O   SER A   2       2.426  13.201  23.105  0.00  0.00           O
ATOM      9  N   THR A   3       4.350  14.318  23.445  0.00  0.00           N
ATOM     10  CA  THR A   3       4.071  14.596  24.850  0.00  0.00           C
ATOM     11  C   THR A   3       4.310  16.064  25.191  0.00  0.00           C
ATOM     12  O   THR A   3       3.430  16.717  25.748  0.00  0.00           O
ATOM     13  N   ILE A   4       5.494  16.583  24.859  0.00  0.00           N
ATOM     14  CA  ILE A   4       5.827  17.976  25.139  0.00  0.00           C
ATOM     15  C   ILE A   4       5.260  18.848  24.023  0.00  0.00           C
ATOM     16  O   ILE A   4       5.617  18.670  22.861  0.00  0.00           O
ATOM     17  N   THR A   5       4.379  19.789  24.372  0.00  0.00           N
ATOM     18  CA  THR A   5       3.775  20.678  23.385  0.00  0.00           C
ATOM     19  C   THR A   5       3.560  22.109  23.868  0.00  0.00           C
ATOM     20  O   THR A   5       3.434  22.341  25.069  0.00  0.00           O
ATOM     21  N   ILE A   6       3.516  23.067  22.939  0.00  0.00           N
ATOM     22  CA  ILE A   6       3.314  24.468  23.291  0.00  0.00           C
ATOM     23  C   ILE A   6       1.957  24.936  22.775  0.00  0.00           C
ATOM     24  O   ILE A   6       1.410  24.336  21.852  0.00  0.00           O
ATOM     25  N   ARG A   7       1.413  26.002  23.366  0.00  0.00           N
ATOM     26  CA  ARG A   7       0.120  26.533  22.950  0.00  0.00           C
ATOM     27  C   ARG A   7       0.136  27.588  21.848  0.00  0.00           C
ATOM     28  O   ARG A   7       0.785  28.621  21.995  0.00  0.00           O
ATOM     29  N   GLY A   8      -0.573  27.331  20.746  0.00  0.00           N
ATOM     30  CA  GLY A   8      -0.627  28.270  19.632  0.00  0.00           C
ATOM     31  C   GLY A   8      -0.871  29.700  20.106  0.00  0.00           C
ATOM     32  O   GLY A   8      -0.491  30.648  19.423  0.00  0.00           O
ATOM     33  N   TYR A   9      -1.502  29.857  21.272  0.00  0.00           N
ATOM     34  CA  TYR A   9      -1.787  31.179  21.818  0.00  0.00           C
ATOM     35  C   TYR A   9      -0.503  31.890  22.235  0.00  0.00           C
ATOM     36  O   TYR A   9      -0.506  33.103  22.429  0.00  0.00           O
ATOM     37  N   VAL A  10       0.593  31.140  22.372  0.00  0.00           N
ATOM     38  CA  VAL A  10       1.873  31.717  22.767  0.00  0.00           C
ATOM     39  C   VAL A  10       2.386  32.759  21.777  0.00  0.00           C
ATOM     40  O   VAL A  10       2.327  32.541  20.569  0.00  0.00           O
ATOM     41  N   ARG A  11       2.888  33.888  22.284  0.00  0.00           N
ATOM     42  CA  ARG A  11       3.405  34.949  21.427  0.00  0.00           C
ATOM     43  C   ARG A  11       4.776  35.459  21.860  0.00  0.00           C
ATOM     44  O   ARG A  11       5.751  35.298  21.128  0.00  0.00           O
ATOM     45  CB  ASP A   1       4.762   9.609  19.351  1.00 51.00           C
ATOM     46  OD1 ASP A   1       2.618  10.315  18.597  1.00 51.00           O
ATOM     47  OD2 ASP A   1       4.371  11.374  17.804  1.00 51.00           O
ATOM     48  CG  ASP A   1       3.852  10.497  18.524  1.00 51.00           C
ATOM     49  CB  SER A   2       2.983  14.261  20.318  1.00 48.00           C
ATOM     50  OG  SER A   2       3.450  14.272  18.981  1.00 48.00           O
ATOM     51  CB  THR A   3       4.935  13.719  25.778  1.00 49.00           C
ATOM     52  CG2 THR A   3       4.516  13.902  27.228  1.00 49.00           C
ATOM     53  OG1 THR A   3       4.777  12.340  25.420  1.00 49.00           O
ATOM     54  CB  ILE A   4       7.338  18.198  25.258  1.00 60.00           C
ATOM     55  CD1 ILE A   4       9.407  17.389  26.507  1.00 60.00           C
ATOM     56  CG1 ILE A   4       7.896  17.421  26.451  1.00 60.00           C
ATOM     57  CG2 ILE A   4       7.641  19.675  25.459  1.00 60.00           C
ATOM     58  CB  THR A   5       2.406  20.117  22.917  1.00 49.00           C
ATOM     59  CG2 THR A   5       2.575  18.749  22.276  1.00 49.00           C
ATOM     60  OG1 THR A   5       1.534  19.995  24.048  1.00 49.00           O
ATOM     61  CB  ILE A   6       4.419  25.368  22.722  1.00 60.00           C
ATOM     62  CD1 ILE A   6       6.949  25.673  22.666  1.00 60.00           C
ATOM     63  CG1 ILE A   6       5.771  25.003  23.338  1.00 60.00           C
ATOM     64  CG2 ILE A   6       4.127  26.828  23.030  1.00 60.00           C
ATOM     65  CB  ARG A   7      -0.597  27.129  24.187  1.00  0.00           C
ATOM     66  CD  ARG A   7      -2.290  28.762  23.313  1.00  0.00           C
ATOM     67  NE  ARG A   7      -1.750  29.852  24.118  1.00  0.00           N
ATOM     68  CG  ARG A   7      -2.074  27.407  23.968  1.00  0.00           C
ATOM     69  NH1 ARG A   7      -3.590  29.977  25.491  1.00  0.00           N
ATOM     70  NH2 ARG A   7      -1.814  31.396  25.821  1.00  0.00           N
ATOM     71  CZ  ARG A   7      -2.385  30.408  25.145  1.00  0.00           C
ATOM     72  CB  TYR A   9      -2.741  31.073  23.009  1.00 43.00           C
ATOM     73  CD1 TYR A   9      -4.024  33.246  23.028  1.00 43.00           C
ATOM     74  CD2 TYR A   9      -2.503  32.818  24.815  1.00 43.00           C
ATOM     75  CE1 TYR A   9      -4.354  34.464  23.589  1.00 43.00           C
ATOM     76  CE2 TYR A   9      -2.821  34.034  25.391  1.00 43.00           C
ATOM     77  CG  TYR A   9      -3.096  32.406  23.630  1.00 43.00           C
ATOM     78  OH  TYR A   9      -4.071  36.067  25.340  1.00 43.00           O
ATOM     79  CZ  TYR A   9      -3.747  34.855  24.776  1.00 43.00           C
ATOM     80  CB  VAL A  10       2.949  30.618  22.927  1.00 73.00           C
ATOM     81  CG1 VAL A  10       4.303  31.236  23.240  1.00 73.00           C
ATOM     82  CG2 VAL A  10       2.576  29.677  24.062  1.00 73.00           C
ATOM     83  CB  ARG A  11       2.411  36.121  21.389  1.00  0.00           C
ATOM     84  CD  ARG A  11       1.786  38.364  20.453  1.00  0.00           C
ATOM     85  NE  ARG A  11       1.659  39.015  21.753  1.00  0.00           N
ATOM     86  CG  ARG A  11       2.827  37.256  20.469  1.00  0.00           C
ATOM     87  NH1 ARG A  11       3.502  40.357  21.451  1.00  0.00           N
ATOM     88  NH2 ARG A  11       2.290  40.492  23.397  1.00  0.00           N
ATOM     89  CZ  ARG A  11       2.484  39.956  22.201  1.00  0.00           C
