# Supplementary material for: De Novo Design of Protein-Binding Peptides by Quantum Computing
Source: J Chem Theory Comput. 2025 Sep 29;21(19):9993–10005. doi: 10.1021/acs.jctc.5c00768 (PMC12529961; doi:10.1021/acs.jctc.5c00768)
Supplement: Supplementary file 1 [file ct5c00768_si_001.zip › Datafile/Structure_based_validation/3BFW/redocking/Results/3bfw_ranked_35.pdb]

REMARK Selection 'not deleted and not hydrogen'
ATOM      1  N   ASP A   1       1.058  10.578  18.592  0.00  0.00           N
ATOM      2  CA  ASP A   1       1.130  12.035  18.590  0.00  0.00           C
ATOM      3  C   ASP A   1       2.418  12.570  19.207  0.00  0.00           C
ATOM      4  O   ASP A   1       3.472  12.515  18.576  0.00  0.00           O
ATOM      5  N   SER A   2       2.338  13.087  20.436  0.00  0.00           N
ATOM      6  CA  SER A   2       3.509  13.626  21.118  0.00  0.00           C
ATOM      7  C   SER A   2       3.317  13.677  22.631  0.00  0.00           C
ATOM      8  O   SER A   2       2.185  13.657  23.108  0.00  0.00           O
ATOM      9  N   THR A   3       4.418  13.744  23.384  0.00  0.00           N
ATOM     10  CA  THR A   3       4.348  13.797  24.840  0.00  0.00           C
ATOM     11  C   THR A   3       4.517  15.209  25.393  0.00  0.00           C
ATOM     12  O   THR A   3       4.108  15.481  26.520  0.00  0.00           O
ATOM     13  N   ILE A   4       5.116  16.106  24.607  0.00  0.00           N
ATOM     14  CA  ILE A   4       5.328  17.483  25.037  0.00  0.00           C
ATOM     15  C   ILE A   4       4.870  18.534  24.030  0.00  0.00           C
ATOM     16  O   ILE A   4       5.516  18.724  23.002  0.00  0.00           O
ATOM     17  N   THR A   5       3.760  19.215  24.321  0.00  0.00           N
ATOM     18  CA  THR A   5       3.234  20.242  23.429  0.00  0.00           C
ATOM     19  C   THR A   5       3.655  21.602  23.976  0.00  0.00           C
ATOM     20  O   THR A   5       3.562  21.838  25.179  0.00  0.00           O
ATOM     21  N   ILE A   6       4.117  22.497  23.099  0.00  0.00           N
ATOM     22  CA  ILE A   6       4.547  23.827  23.515  0.00  0.00           C
ATOM     23  C   ILE A   6       3.849  24.902  22.687  0.00  0.00           C
ATOM     24  O   ILE A   6       3.493  24.658  21.536  0.00  0.00           O
ATOM     25  N   ARG A   7       3.654  26.089  23.267  0.00  0.00           N
ATOM     26  CA  ARG A   7       2.997  27.186  22.566  0.00  0.00           C
ATOM     27  C   ARG A   7       3.480  28.507  23.157  0.00  0.00           C
ATOM     28  O   ARG A   7       4.086  28.518  24.226  0.00  0.00           O
ATOM     29  N   GLY A   8       3.214  29.618  22.466  0.00  0.00           N
ATOM     30  CA  GLY A   8       3.630  30.934  22.940  0.00  0.00           C
ATOM     31  C   GLY A   8       2.678  32.038  22.491  0.00  0.00           C
ATOM     32  O   GLY A   8       1.555  31.754  22.080  0.00  0.00           O
ATOM     33  N   TYR A   9       3.122  33.295  22.568  0.00  0.00           N
ATOM     34  CA  TYR A   9       2.295  34.427  22.165  0.00  0.00           C
ATOM     35  C   TYR A   9       1.764  34.260  20.745  0.00  0.00           C
ATOM     36  O   TYR A   9       2.528  33.945  19.835  0.00  0.00           O
ATOM     37  N   VAL A  10       0.460  34.470  20.552  0.00  0.00           N
ATOM     38  CA  VAL A  10      -0.152  34.337  19.234  0.00  0.00           C
ATOM     39  C   VAL A  10      -0.365  35.663  18.510  0.00  0.00           C
ATOM     40  O   VAL A  10      -0.914  35.682  17.410  0.00  0.00           O
ATOM     41  N   ARG A  11       0.065  36.769  19.121  0.00  0.00           N
ATOM     42  CA  ARG A  11      -0.089  38.088  18.518  0.00  0.00           C
ATOM     43  C   ARG A  11       1.248  38.822  18.555  0.00  0.00           C
ATOM     44  O   ARG A  11       2.134  38.527  17.756  0.00  0.00           O
ATOM     45  CB  ASP A   1      -0.079  12.620  19.336  1.00 51.00           C
ATOM     46  OD1 ASP A   1       0.715  14.726  18.564  1.00 51.00           O
ATOM     47  OD2 ASP A   1      -1.122  14.714  19.769  1.00 51.00           O
ATOM     48  CG  ASP A   1      -0.169  14.129  19.215  1.00 51.00           C
ATOM     49  CB  SER A   2       3.834  15.027  20.587  1.00 48.00           C
ATOM     50  OG  SER A   2       4.193  14.983  19.217  1.00 48.00           O
ATOM     51  CB  THR A   3       5.423  12.887  25.478  1.00 49.00           C
ATOM     52  CG2 THR A   3       5.240  12.818  26.987  1.00 49.00           C
ATOM     53  OG1 THR A   3       5.317  11.564  24.937  1.00 49.00           O
ATOM     54  CB  ILE A   4       6.828  17.731  25.345  1.00 60.00           C
ATOM     55  CD1 ILE A   4       8.781  16.867  26.736  1.00 60.00           C
ATOM     56  CG1 ILE A   4       7.284  16.865  26.521  1.00 60.00           C
ATOM     57  CG2 ILE A   4       7.071  19.191  25.698  1.00 60.00           C
ATOM     58  CB  THR A   5       1.712  20.177  23.297  1.00 49.00           C
ATOM     59  CG2 THR A   5       1.289  18.830  22.731  1.00 49.00           C
ATOM     60  OG1 THR A   5       1.102  20.353  24.582  1.00 49.00           O
ATOM     61  CB  ILE A   6       6.070  23.997  23.387  1.00 60.00           C
ATOM     62  CD1 ILE A   6       6.968  21.670  23.916  1.00 60.00           C
ATOM     63  CG1 ILE A   6       6.794  23.096  24.390  1.00 60.00           C
ATOM     64  CG2 ILE A   6       6.470  25.439  23.658  1.00 60.00           C
ATOM     65  CB  ARG A   7       1.482  27.072  22.661  1.00  0.00           C
ATOM     66  CD  ARG A   7       0.745  28.497  24.590  1.00  0.00           C
ATOM     67  NE  ARG A   7      -0.335  29.184  23.890  1.00  0.00           N
ATOM     68  CG  ARG A   7       0.944  27.079  24.081  1.00  0.00           C
ATOM     69  NH1 ARG A   7       0.247  31.265  24.676  1.00  0.00           N
ATOM     70  NH2 ARG A   7      -1.557  31.032  23.274  1.00  0.00           N
ATOM     71  CZ  ARG A   7      -0.548  30.495  23.946  1.00  0.00           C
ATOM     72  CB  TYR A   9       3.088  35.733  22.276  1.00 43.00           C
ATOM     73  CD1 TYR A   9       4.156  36.331  20.070  1.00 43.00           C
ATOM     74  CD2 TYR A   9       5.527  35.346  21.756  1.00 43.00           C
ATOM     75  CE1 TYR A   9       5.240  36.401  19.217  1.00 43.00           C
ATOM     76  CE2 TYR A   9       6.622  35.407  20.916  1.00 43.00           C
ATOM     77  CG  TYR A   9       4.281  35.805  21.349  1.00 43.00           C
ATOM     78  OH  TYR A   9       7.561  36.001  18.803  1.00 43.00           O
ATOM     79  CZ  TYR A   9       6.477  35.935  19.647  1.00 43.00           C
ATOM     80  CB  VAL A  10      -1.521  33.617  19.339  1.00 73.00           C
ATOM     81  CG1 VAL A  10      -1.334  32.212  19.891  1.00 73.00           C
ATOM     82  CG2 VAL A  10      -2.457  34.377  20.266  1.00 73.00           C
ATOM     83  CB  ARG A  11      -1.165  38.895  19.234  1.00  0.00           C
ATOM     84  CD  ARG A  11      -3.132  37.381  19.607  1.00  0.00           C
ATOM     85  NE  ARG A  11      -3.328  37.719  21.013  1.00  0.00           N
ATOM     86  CG  ARG A  11      -2.584  38.554  18.810  1.00  0.00           C
ATOM     87  NH1 ARG A  11      -1.413  36.654  21.712  1.00  0.00           N
ATOM     88  NH2 ARG A  11      -2.758  37.717  23.240  1.00  0.00           N
ATOM     89  CZ  ARG A  11      -2.499  37.363  21.989  1.00  0.00           C
