# Supplementary material for: De Novo Design of Protein-Binding Peptides by Quantum Computing
Source: J Chem Theory Comput. 2025 Sep 29;21(19):9993–10005. doi: 10.1021/acs.jctc.5c00768 (PMC12529961; doi:10.1021/acs.jctc.5c00768)
Supplement: Supplementary file 1 [file ct5c00768_si_001.zip › Datafile/Structure_based_validation/3BFW/redocking/Results/3bfw_ranked_4.pdb]

REMARK Selection 'not deleted and not hydrogen'
ATOM      1  N   ASP A   1       5.275   8.103  22.825  0.00  0.00           N
ATOM      2  CA  ASP A   1       4.660   7.735  24.096  0.00  0.00           C
ATOM      3  C   ASP A   1       4.149   8.980  24.815  0.00  0.00           C
ATOM      4  O   ASP A   1       3.158   8.909  25.539  0.00  0.00           O
ATOM      5  N   SER A   2       4.820  10.117  24.619  0.00  0.00           N
ATOM      6  CA  SER A   2       4.418  11.365  25.258  0.00  0.00           C
ATOM      7  C   SER A   2       4.390  12.511  24.252  0.00  0.00           C
ATOM      8  O   SER A   2       5.209  12.545  23.336  0.00  0.00           O
ATOM      9  N   THR A   3       3.453  13.447  24.418  0.00  0.00           N
ATOM     10  CA  THR A   3       3.337  14.585  23.513  0.00  0.00           C
ATOM     11  C   THR A   3       3.577  15.929  24.195  0.00  0.00           C
ATOM     12  O   THR A   3       2.818  16.313  25.082  0.00  0.00           O
ATOM     13  N   ILE A   4       4.628  16.643  23.785  0.00  0.00           N
ATOM     14  CA  ILE A   4       4.949  17.940  24.369  0.00  0.00           C
ATOM     15  C   ILE A   4       4.541  19.079  23.440  0.00  0.00           C
ATOM     16  O   ILE A   4       5.074  19.197  22.339  0.00  0.00           O
ATOM     17  N   THR A   5       3.597  19.916  23.878  0.00  0.00           N
ATOM     18  CA  THR A   5       3.133  21.038  23.071  0.00  0.00           C
ATOM     19  C   THR A   5       3.590  22.370  23.658  0.00  0.00           C
ATOM     20  O   THR A   5       3.198  22.719  24.770  0.00  0.00           O
ATOM     21  N   ILE A   6       4.417  23.112  22.918  0.00  0.00           N
ATOM     22  CA  ILE A   6       4.915  24.401  23.384  0.00  0.00           C
ATOM     23  C   ILE A   6       4.243  25.502  22.569  0.00  0.00           C
ATOM     24  O   ILE A   6       4.371  25.529  21.347  0.00  0.00           O
ATOM     25  N   ARG A   7       3.530  26.410  23.240  0.00  0.00           N
ATOM     26  CA  ARG A   7       2.847  27.504  22.560  0.00  0.00           C
ATOM     27  C   ARG A   7       3.325  28.785  23.236  0.00  0.00           C
ATOM     28  O   ARG A   7       3.386  28.848  24.462  0.00  0.00           O
ATOM     29  N   GLY A   8       3.664  29.804  22.443  0.00  0.00           N
ATOM     30  CA  GLY A   8       4.134  31.074  22.985  0.00  0.00           C
ATOM     31  C   GLY A   8       3.129  32.204  22.789  0.00  0.00           C
ATOM     32  O   GLY A   8       1.927  31.991  22.931  0.00  0.00           O
ATOM     33  N   TYR A   9       3.615  33.405  22.464  0.00  0.00           N
ATOM     34  CA  TYR A   9       2.742  34.554  22.253  0.00  0.00           C
ATOM     35  C   TYR A   9       1.986  34.363  20.942  0.00  0.00           C
ATOM     36  O   TYR A   9       2.597  34.074  19.915  0.00  0.00           O
ATOM     37  N   VAL A  10       0.661  34.522  20.972  0.00  0.00           N
ATOM     38  CA  VAL A  10      -0.158  34.363  19.776  0.00  0.00           C
ATOM     39  C   VAL A  10      -0.551  35.713  19.185  0.00  0.00           C
ATOM     40  O   VAL A  10      -0.940  35.786  18.022  0.00  0.00           O
ATOM     41  N   ARG A  11      -0.449  36.780  19.981  0.00  0.00           N
ATOM     42  CA  ARG A  11      -0.798  38.119  19.518  0.00  0.00           C
ATOM     43  C   ARG A  11       0.433  38.803  18.932  0.00  0.00           C
ATOM     44  O   ARG A  11       0.470  40.028  18.837  0.00  0.00           O
ATOM     45  CB  ASP A   1       5.650   6.979  24.979  1.00 51.00           C
ATOM     46  OD1 ASP A   1       5.139   4.867  24.010  1.00 51.00           O
ATOM     47  OD2 ASP A   1       7.259   5.357  24.317  1.00 51.00           O
ATOM     48  CG  ASP A   1       6.045   5.638  24.393  1.00 51.00           C
ATOM     49  CB  SER A   2       5.359  11.703  26.416  1.00 48.00           C
ATOM     50  OG  SER A   2       5.279  10.726  27.439  1.00 48.00           O
ATOM     51  CB  THR A   3       1.940  14.617  22.847  1.00 49.00           C
ATOM     52  CG2 THR A   3       1.702  13.352  22.038  1.00 49.00           C
ATOM     53  OG1 THR A   3       0.932  14.716  23.861  1.00 49.00           O
ATOM     54  CB  ILE A   4       6.452  18.060  24.684  1.00 60.00           C
ATOM     55  CD1 ILE A   4       8.352  16.924  25.947  1.00 60.00           C
ATOM     56  CG1 ILE A   4       6.857  17.038  25.748  1.00 60.00           C
ATOM     57  CG2 ILE A   4       6.778  19.452  25.204  1.00 60.00           C
ATOM     58  CB  THR A   5       1.598  21.044  22.945  1.00 49.00           C
ATOM     59  CG2 THR A   5       1.112  19.766  22.278  1.00 49.00           C
ATOM     60  OG1 THR A   5       1.009  21.139  24.248  1.00 49.00           O
ATOM     61  CB  ILE A   6       6.437  24.515  23.261  1.00 60.00           C
ATOM     62  CD1 ILE A   6       7.239  22.135  23.694  1.00 60.00           C
ATOM     63  CG1 ILE A   6       7.122  23.545  24.227  1.00 60.00           C
ATOM     64  CG2 ILE A   6       6.889  25.928  23.596  1.00 60.00           C
ATOM     65  CB  ARG A   7       1.343  27.364  22.627  1.00  0.00           C
ATOM     66  CD  ARG A   7      -0.752  27.323  24.009  1.00  0.00           C
ATOM     67  NE  ARG A   7      -1.324  27.379  25.351  1.00  0.00           N
ATOM     68  CG  ARG A   7       0.760  27.474  24.027  1.00  0.00           C
ATOM     69  NH1 ARG A   7      -1.453  29.674  25.385  1.00  0.00           N
ATOM     70  NH2 ARG A   7      -2.163  28.458  27.199  1.00  0.00           N
ATOM     71  CZ  ARG A   7      -1.648  28.505  25.979  1.00  0.00           C
ATOM     72  CB  TYR A   9       3.535  35.853  22.237  1.00 43.00           C
ATOM     73  CD1 TYR A   9       4.159  36.514  19.883  1.00 43.00           C
ATOM     74  CD2 TYR A   9       5.831  35.501  21.252  1.00 43.00           C
ATOM     75  CE1 TYR A   9       5.060  36.613  18.841  1.00 43.00           C
ATOM     76  CE2 TYR A   9       6.746  35.593  20.220  1.00 43.00           C
ATOM     77  CG  TYR A   9       4.528  35.958  21.101  1.00 43.00           C
ATOM     78  OH  TYR A   9       7.262  36.246  17.983  1.00 43.00           O
ATOM     79  CZ  TYR A   9       6.359  36.150  19.016  1.00 43.00           C
ATOM     80  CB  VAL A  10      -1.435  33.554  20.073  1.00 73.00           C
ATOM     81  CG1 VAL A  10      -2.323  33.486  18.839  1.00 73.00           C
ATOM     82  CG2 VAL A  10      -1.081  32.134  20.488  1.00 73.00           C
ATOM     83  CB  ARG A  11      -1.383  38.953  20.654  1.00  0.00           C
ATOM     84  CD  ARG A  11      -2.443  41.098  21.410  1.00  0.00           C
ATOM     85  NE  ARG A  11      -1.459  41.343  22.460  1.00  0.00           N
ATOM     86  CG  ARG A  11      -1.847  40.338  20.236  1.00  0.00           C
ATOM     87  NH1 ARG A  11      -2.278  39.700  23.846  1.00  0.00           N
ATOM     88  NH2 ARG A  11      -0.472  40.958  24.500  1.00  0.00           N
ATOM     89  CZ  ARG A  11      -1.402  40.666  23.603  1.00  0.00           C
