# Supplementary material for: De Novo Design of Protein-Binding Peptides by Quantum Computing
Source: J Chem Theory Comput. 2025 Sep 29;21(19):9993–10005. doi: 10.1021/acs.jctc.5c00768 (PMC12529961; doi:10.1021/acs.jctc.5c00768)
Supplement: Supplementary file 1 [file ct5c00768_si_001.zip › Datafile/Structure_based_validation/3BFW/redocking/Results/3bfw_ranked_31.pdb]

REMARK Selection 'not deleted and not hydrogen'
ATOM      1  N   ASP A   1       4.671  14.002  22.594  0.00  0.00           N
ATOM      2  CA  ASP A   1       4.094  13.950  23.932  0.00  0.00           C
ATOM      3  C   ASP A   1       3.935  15.369  24.469  0.00  0.00           C
ATOM      4  O   ASP A   1       2.888  15.706  25.016  0.00  0.00           O
ATOM      5  N   SER A   2       4.970  16.199  24.316  0.00  0.00           N
ATOM      6  CA  SER A   2       4.924  17.577  24.792  0.00  0.00           C
ATOM      7  C   SER A   2       4.513  18.545  23.687  0.00  0.00           C
ATOM      8  O   SER A   2       4.936  18.390  22.544  0.00  0.00           O
ATOM      9  N   THR A   3       3.689  19.541  24.023  0.00  0.00           N
ATOM     10  CA  THR A   3       3.233  20.522  23.045  0.00  0.00           C
ATOM     11  C   THR A   3       3.341  21.937  23.604  0.00  0.00           C
ATOM     12  O   THR A   3       3.278  22.126  24.817  0.00  0.00           O
ATOM     13  N   ILE A   4       3.503  22.930  22.726  0.00  0.00           N
ATOM     14  CA  ILE A   4       3.618  24.320  23.153  0.00  0.00           C
ATOM     15  C   ILE A   4       2.392  25.146  22.775  0.00  0.00           C
ATOM     16  O   ILE A   4       1.797  24.919  21.724  0.00  0.00           O
ATOM     17  N   THR A   5       2.015  26.103  23.626  0.00  0.00           N
ATOM     18  CA  THR A   5       0.858  26.951  23.363  0.00  0.00           C
ATOM     19  C   THR A   5       1.115  27.839  22.149  0.00  0.00           C
ATOM     20  O   THR A   5       2.202  28.396  22.013  0.00  0.00           O
ATOM     21  N   ILE A   6       0.121  27.971  21.267  0.00  0.00           N
ATOM     22  CA  ILE A   6       0.260  28.795  20.072  0.00  0.00           C
ATOM     23  C   ILE A   6       0.548  30.250  20.429  0.00  0.00           C
ATOM     24  O   ILE A   6       0.961  31.025  19.569  0.00  0.00           O
ATOM     25  N   ARG A   7       0.331  30.623  21.693  0.00  0.00           N
ATOM     26  CA  ARG A   7       0.573  31.989  22.141  0.00  0.00           C
ATOM     27  C   ARG A   7       1.993  32.471  21.864  0.00  0.00           C
ATOM     28  O   ARG A   7       2.948  31.725  22.072  0.00  0.00           O
ATOM     29  N   GLY A   8       2.136  33.713  21.396  0.00  0.00           N
ATOM     30  CA  GLY A   8       3.449  34.274  21.097  0.00  0.00           C
ATOM     31  C   GLY A   8       3.455  35.785  21.305  0.00  0.00           C
ATOM     32  O   GLY A   8       3.138  36.258  22.394  0.00  0.00           O
ATOM     33  N   TYR A   9       3.814  36.543  20.266  0.00  0.00           N
ATOM     34  CA  TYR A   9       3.854  37.998  20.356  0.00  0.00           C
ATOM     35  C   TYR A   9       2.423  38.457  20.098  0.00  0.00           C
ATOM     36  O   TYR A   9       2.062  39.577  20.453  0.00  0.00           O
ATOM     37  N   VAL A  10       1.607  37.597  19.483  0.00  0.00           N
ATOM     38  CA  VAL A  10       0.219  37.933  19.187  0.00  0.00           C
ATOM     39  C   VAL A  10      -0.674  36.798  19.678  0.00  0.00           C
ATOM     40  O   VAL A  10      -0.173  35.742  20.058  0.00  0.00           O
ATOM     41  N   ARG A  11      -1.992  37.010  19.670  0.00  0.00           N
ATOM     42  CA  ARG A  11      -2.935  35.992  20.117  0.00  0.00           C
ATOM     43  C   ARG A  11      -3.841  35.558  18.969  0.00  0.00           C
ATOM     44  O   ARG A  11      -4.727  34.728  19.163  0.00  0.00           O
ATOM     45  CB  ASP A   1       4.957  13.114  24.869  1.00 51.00           C
ATOM     46  OD1 ASP A   1       5.414  11.278  23.424  1.00 51.00           O
ATOM     47  OD2 ASP A   1       4.428  10.843  25.339  1.00 51.00           O
ATOM     48  CG  ASP A   1       4.931  11.639  24.519  1.00 51.00           C
ATOM     49  CB  SER A   2       6.284  17.987  25.366  1.00 48.00           C
ATOM     50  OG  SER A   2       7.277  18.007  24.355  1.00 48.00           O
ATOM     51  CB  THR A   3       1.780  20.258  22.613  1.00 49.00           C
ATOM     52  CG2 THR A   3       1.655  18.882  21.976  1.00 49.00           C
ATOM     53  OG1 THR A   3       0.919  20.318  23.758  1.00 49.00           O
ATOM     54  CB  ILE A   4       4.872  24.987  22.547  1.00 60.00           C
ATOM     55  CD1 ILE A   4       7.400  24.737  22.342  1.00 60.00           C
ATOM     56  CG1 ILE A   4       6.142  24.306  23.062  1.00 60.00           C
ATOM     57  CG2 ILE A   4       4.928  26.460  22.922  1.00 60.00           C
ATOM     58  CB  THR A   5       0.511  27.832  24.574  1.00 49.00           C
ATOM     59  CG2 THR A   5      -0.791  28.580  24.332  1.00 49.00           C
ATOM     60  OG1 THR A   5       0.363  27.009  25.739  1.00 49.00           O
ATOM     61  CB  ILE A   6      -1.006  28.734  19.196  1.00 60.00           C
ATOM     62  CD1 ILE A   6       0.246  28.563  16.982  1.00 60.00           C
ATOM     63  CG1 ILE A   6      -0.735  29.350  17.822  1.00 60.00           C
ATOM     64  CG2 ILE A   6      -2.145  29.499  19.852  1.00 60.00           C
ATOM     65  CB  ARG A   7       0.277  32.106  23.645  1.00  0.00           C
ATOM     66  CD  ARG A   7      -1.405  32.051  25.507  1.00  0.00           C
ATOM     67  NE  ARG A   7      -2.807  31.876  25.873  1.00  0.00           N
ATOM     68  CG  ARG A   7      -1.191  31.946  24.006  1.00  0.00           C
ATOM     69  NH1 ARG A   7      -2.407  31.988  28.135  1.00  0.00           N
ATOM     70  NH2 ARG A   7      -4.549  31.688  27.363  1.00  0.00           N
ATOM     71  CZ  ARG A   7      -3.255  31.852  27.125  1.00  0.00           C
ATOM     72  CB  TYR A   9       4.827  38.606  19.374  1.00 43.00           C
ATOM     73  CD1 TYR A   9       4.664  40.728  20.732  1.00 43.00           C
ATOM     74  CD2 TYR A   9       5.482  40.879  18.496  1.00 43.00           C
ATOM     75  CE1 TYR A   9       4.814  42.091  20.888  1.00 43.00           C
ATOM     76  CE2 TYR A   9       5.639  42.245  18.634  1.00 43.00           C
ATOM     77  CG  TYR A   9       4.994  40.101  19.537  1.00 43.00           C
ATOM     78  OH  TYR A   9       5.457  44.208  19.980  1.00 43.00           O
ATOM     79  CZ  TYR A   9       5.305  42.849  19.832  1.00 43.00           C
ATOM     80  CB  VAL A  10      -0.014  38.170  17.692  1.00 73.00           C
ATOM     81  CG1 VAL A  10       0.817  39.343  17.195  1.00 73.00           C
ATOM     82  CG2 VAL A  10       0.374  36.935  16.894  1.00 73.00           C
ATOM     83  CB  ARG A  11      -3.772  36.508  21.287  1.00  0.00           C
ATOM     84  CD  ARG A  11      -2.259  37.746  22.860  1.00  0.00           C
ATOM     85  NE  ARG A  11      -3.124  38.913  23.005  1.00  0.00           N
ATOM     86  CG  ARG A  11      -3.055  36.473  22.626  1.00  0.00           C
ATOM     87  NH1 ARG A  11      -3.512  38.560  25.244  1.00  0.00           N
ATOM     88  NH2 ARG A  11      -4.474  40.354  24.182  1.00  0.00           N
ATOM     89  CZ  ARG A  11      -3.703  39.277  24.145  1.00  0.00           C
