# Supplementary material for: De Novo Design of Protein-Binding Peptides by Quantum Computing
Source: J Chem Theory Comput. 2025 Sep 29;21(19):9993–10005. doi: 10.1021/acs.jctc.5c00768 (PMC12529961; doi:10.1021/acs.jctc.5c00768)
Supplement: Supplementary file 1 [file ct5c00768_si_001.zip › Datafile/Structure_based_validation/3BFW/redocking/Results/3bfw_ranked_25.pdb]

REMARK Selection 'not deleted and not hydrogen'
ATOM      1  N   ASP A   1      -2.686  12.467  23.211  0.00  0.00           N
ATOM      2  CA  ASP A   1      -2.320  12.813  21.842  0.00  0.00           C
ATOM      3  C   ASP A   1      -0.807  12.911  21.668  0.00  0.00           C
ATOM      4  O   ASP A   1      -0.159  11.917  21.348  0.00  0.00           O
ATOM      5  N   SER A   2      -0.244  14.103  21.876  0.00  0.00           N
ATOM      6  CA  SER A   2       1.193  14.308  21.737  0.00  0.00           C
ATOM      7  C   SER A   2       1.818  14.222  23.126  0.00  0.00           C
ATOM      8  O   SER A   2       1.131  14.425  24.124  0.00  0.00           O
ATOM      9  N   THR A   3       3.118  13.923  23.193  0.00  0.00           N
ATOM     10  CA  THR A   3       3.815  13.816  24.470  0.00  0.00           C
ATOM     11  C   THR A   3       4.065  15.189  25.084  0.00  0.00           C
ATOM     12  O   THR A   3       3.954  15.350  26.298  0.00  0.00           O
ATOM     13  N   ILE A   4       4.401  16.179  24.253  0.00  0.00           N
ATOM     14  CA  ILE A   4       4.661  17.531  24.735  0.00  0.00           C
ATOM     15  C   ILE A   4       4.348  18.566  23.660  0.00  0.00           C
ATOM     16  O   ILE A   4       4.652  18.350  22.489  0.00  0.00           O
ATOM     17  N   THR A   5       3.742  19.690  24.053  0.00  0.00           N
ATOM     18  CA  THR A   5       3.397  20.746  23.107  0.00  0.00           C
ATOM     19  C   THR A   5       3.791  22.068  23.757  0.00  0.00           C
ATOM     20  O   THR A   5       3.668  22.219  24.971  0.00  0.00           O
ATOM     21  N   ILE A   6       4.263  23.026  22.955  0.00  0.00           N
ATOM     22  CA  ILE A   6       4.669  24.328  23.472  0.00  0.00           C
ATOM     23  C   ILE A   6       3.974  25.398  22.637  0.00  0.00           C
ATOM     24  O   ILE A   6       4.022  25.349  21.410  0.00  0.00           O
ATOM     25  N   ARG A   7       3.328  26.364  23.295  0.00  0.00           N
ATOM     26  CA  ARG A   7       2.630  27.436  22.595  0.00  0.00           C
ATOM     27  C   ARG A   7       3.130  28.781  23.112  0.00  0.00           C
ATOM     28  O   ARG A   7       3.571  28.875  24.256  0.00  0.00           O
ATOM     29  N   GLY A   8       3.064  29.820  22.276  0.00  0.00           N
ATOM     30  CA  GLY A   8       3.515  31.150  22.669  0.00  0.00           C
ATOM     31  C   GLY A   8       2.449  32.241  22.648  0.00  0.00           C
ATOM     32  O   GLY A   8       1.303  31.989  23.016  0.00  0.00           O
ATOM     33  N   TYR A   9       2.820  33.450  22.219  0.00  0.00           N
ATOM     34  CA  TYR A   9       1.881  34.564  22.158  0.00  0.00           C
ATOM     35  C   TYR A   9       1.128  34.675  20.836  0.00  0.00           C
ATOM     36  O   TYR A   9       1.643  34.265  19.798  0.00  0.00           O
ATOM     37  N   VAL A  10      -0.088  35.227  20.870  0.00  0.00           N
ATOM     38  CA  VAL A  10      -0.894  35.381  19.664  0.00  0.00           C
ATOM     39  C   VAL A  10      -0.673  36.758  19.046  0.00  0.00           C
ATOM     40  O   VAL A  10      -1.075  36.993  17.908  0.00  0.00           O
ATOM     41  N   ARG A  11      -0.038  37.667  19.789  0.00  0.00           N
ATOM     42  CA  ARG A  11       0.225  39.014  19.296  0.00  0.00           C
ATOM     43  C   ARG A  11       1.586  39.133  18.619  0.00  0.00           C
ATOM     44  O   ARG A  11       1.771  38.626  17.514  0.00  0.00           O
ATOM     45  CB  ASP A   1      -2.979  14.134  21.433  1.00 51.00           C
ATOM     46  OD1 ASP A   1      -1.748  14.404  19.414  1.00 51.00           O
ATOM     47  OD2 ASP A   1      -3.933  14.603  19.304  1.00 51.00           O
ATOM     48  CG  ASP A   1      -2.880  14.400  19.943  1.00 51.00           C
ATOM     49  CB  SER A   2       1.504  15.641  21.079  1.00 48.00           C
ATOM     50  OG  SER A   2       1.008  15.678  19.752  1.00 48.00           O
ATOM     51  CB  THR A   3       5.161  13.081  24.317  1.00 49.00           C
ATOM     52  CG2 THR A   3       5.792  12.835  25.678  1.00 49.00           C
ATOM     53  OG1 THR A   3       4.949  11.821  23.669  1.00 49.00           O
ATOM     54  CB  ILE A   4       6.124  17.698  25.186  1.00 60.00           C
ATOM     55  CD1 ILE A   4       7.887  16.712  26.741  1.00 60.00           C
ATOM     56  CG1 ILE A   4       6.420  16.790  26.382  1.00 60.00           C
ATOM     57  CG2 ILE A   4       6.394  19.138  25.595  1.00 60.00           C
ATOM     58  CB  THR A   5       1.916  20.752  22.742  1.00 49.00           C
ATOM     59  CG2 THR A   5       1.526  19.432  22.096  1.00 49.00           C
ATOM     60  OG1 THR A   5       1.121  20.946  23.918  1.00 49.00           O
ATOM     61  CB  ILE A   6       6.184  24.528  23.430  1.00 60.00           C
ATOM     62  CD1 ILE A   6       7.097  22.186  23.853  1.00 60.00           C
ATOM     63  CG1 ILE A   6       6.874  23.575  24.408  1.00 60.00           C
ATOM     64  CG2 ILE A   6       6.536  25.956  23.818  1.00 60.00           C
ATOM     65  CB  ARG A   7       1.122  27.317  22.773  1.00  0.00           C
ATOM     66  CD  ARG A   7       0.478  28.798  24.694  1.00  0.00           C
ATOM     67  NE  ARG A   7      -0.643  29.456  24.031  1.00  0.00           N
ATOM     68  CG  ARG A   7       0.659  27.365  24.219  1.00  0.00           C
ATOM     69  NH1 ARG A   7      -0.034  31.564  24.720  1.00  0.00           N
ATOM     70  NH2 ARG A   7      -1.909  31.278  23.424  1.00  0.00           N
ATOM     71  CZ  ARG A   7      -0.862  30.767  24.057  1.00  0.00           C
ATOM     72  CB  TYR A   9       2.628  35.884  22.427  1.00 43.00           C
ATOM     73  CD1 TYR A   9       3.345  36.963  20.261  1.00 43.00           C
ATOM     74  CD2 TYR A   9       4.981  35.770  21.524  1.00 43.00           C
ATOM     75  CE1 TYR A   9       4.292  37.266  19.303  1.00 43.00           C
ATOM     76  CE2 TYR A   9       5.942  36.064  20.575  1.00 43.00           C
ATOM     77  CG  TYR A   9       3.672  36.212  21.383  1.00 43.00           C
ATOM     78  OH  TYR A   9       6.545  37.112  18.517  1.00 43.00           O
ATOM     79  CZ  TYR A   9       5.596  36.813  19.467  1.00 43.00           C
ATOM     80  CB  VAL A  10      -2.392  35.187  19.953  1.00 73.00           C
ATOM     81  CG1 VAL A  10      -2.659  33.783  20.472  1.00 73.00           C
ATOM     82  CG2 VAL A  10      -2.864  36.184  21.000  1.00 73.00           C
ATOM     83  CB  ARG A  11       0.130  40.025  20.447  1.00  0.00           C
ATOM     84  CD  ARG A  11      -1.290  41.189  22.158  1.00  0.00           C
ATOM     85  NE  ARG A  11      -0.571  40.700  23.329  1.00  0.00           N
ATOM     86  CG  ARG A  11      -1.270  40.185  21.016  1.00  0.00           C
ATOM     87  NH1 ARG A  11      -0.742  42.687  24.475  1.00  0.00           N
ATOM     88  NH2 ARG A  11       0.336  40.899  25.433  1.00  0.00           N
ATOM     89  CZ  ARG A  11      -0.326  41.429  24.414  1.00  0.00           C
