# Supplementary material for: De Novo Design of Protein-Binding Peptides by Quantum Computing
Source: J Chem Theory Comput. 2025 Sep 29;21(19):9993–10005. doi: 10.1021/acs.jctc.5c00768 (PMC12529961; doi:10.1021/acs.jctc.5c00768)
Supplement: Supplementary file 1 [file ct5c00768_si_001.zip › Datafile/Structure_based_validation/3BFW/redocking/Results/3bfw_ranked_19.pdb]

REMARK Selection 'not deleted and not hydrogen'
ATOM      1  N   ASP A   1       2.501   7.346  23.847  0.00  0.00           N
ATOM      2  CA  ASP A   1       3.776   7.954  24.212  0.00  0.00           C
ATOM      3  C   ASP A   1       3.519   9.255  24.965  0.00  0.00           C
ATOM      4  O   ASP A   1       2.433   9.448  25.508  0.00  0.00           O
ATOM      5  N   SER A   2       4.512  10.146  25.001  0.00  0.00           N
ATOM      6  CA  SER A   2       4.373  11.422  25.694  0.00  0.00           C
ATOM      7  C   SER A   2       4.685  12.603  24.780  0.00  0.00           C
ATOM      8  O   SER A   2       5.768  12.665  24.203  0.00  0.00           O
ATOM      9  N   THR A   3       3.741  13.538  24.647  0.00  0.00           N
ATOM     10  CA  THR A   3       3.935  14.709  23.799  0.00  0.00           C
ATOM     11  C   THR A   3       4.141  15.999  24.587  0.00  0.00           C
ATOM     12  O   THR A   3       3.391  16.277  25.519  0.00  0.00           O
ATOM     13  N   ILE A   4       5.154  16.785  24.216  0.00  0.00           N
ATOM     14  CA  ILE A   4       5.440  18.041  24.901  0.00  0.00           C
ATOM     15  C   ILE A   4       5.063  19.164  23.941  0.00  0.00           C
ATOM     16  O   ILE A   4       5.706  19.332  22.907  0.00  0.00           O
ATOM     17  N   THR A   5       4.024  19.933  24.277  0.00  0.00           N
ATOM     18  CA  THR A   5       3.579  21.035  23.431  0.00  0.00           C
ATOM     19  C   THR A   5       4.164  22.327  23.992  0.00  0.00           C
ATOM     20  O   THR A   5       3.839  22.714  25.113  0.00  0.00           O
ATOM     21  N   ILE A   6       5.024  22.995  23.219  0.00  0.00           N
ATOM     22  CA  ILE A   6       5.641  24.241  23.658  0.00  0.00           C
ATOM     23  C   ILE A   6       5.059  25.328  22.761  0.00  0.00           C
ATOM     24  O   ILE A   6       5.486  25.478  21.618  0.00  0.00           O
ATOM     25  N   ARG A   7       4.086  26.087  23.273  0.00  0.00           N
ATOM     26  CA  ARG A   7       3.460  27.155  22.501  0.00  0.00           C
ATOM     27  C   ARG A   7       3.281  28.433  23.313  0.00  0.00           C
ATOM     28  O   ARG A   7       3.189  28.377  24.538  0.00  0.00           O
ATOM     29  N   GLY A   8       3.230  29.584  22.637  0.00  0.00           N
ATOM     30  CA  GLY A   8       3.062  30.865  23.315  0.00  0.00           C
ATOM     31  C   GLY A   8       1.743  31.521  22.920  0.00  0.00           C
ATOM     32  O   GLY A   8       1.235  31.274  21.828  0.00  0.00           O
ATOM     33  N   TYR A   9       1.187  32.355  23.802  0.00  0.00           N
ATOM     34  CA  TYR A   9      -0.073  33.036  23.527  0.00  0.00           C
ATOM     35  C   TYR A   9       0.120  34.365  22.803  0.00  0.00           C
ATOM     36  O   TYR A   9      -0.851  34.961  22.342  0.00  0.00           O
ATOM     37  N   VAL A  10       1.368  34.829  22.700  0.00  0.00           N
ATOM     38  CA  VAL A  10       1.664  36.090  22.028  0.00  0.00           C
ATOM     39  C   VAL A  10       1.305  36.081  20.546  0.00  0.00           C
ATOM     40  O   VAL A  10       1.299  35.023  19.920  0.00  0.00           O
ATOM     41  N   ARG A  11       1.005  37.254  19.983  0.00  0.00           N
ATOM     42  CA  ARG A  11       0.648  37.359  18.573  0.00  0.00           C
ATOM     43  C   ARG A  11       0.961  38.775  18.098  0.00  0.00           C
ATOM     44  O   ARG A  11       2.037  39.018  17.556  0.00  0.00           O
ATOM     45  CB  ASP A   1       4.635   8.207  22.979  1.00 51.00           C
ATOM     46  OD1 ASP A   1       2.853   8.929  21.578  1.00 51.00           O
ATOM     47  OD2 ASP A   1       4.643  10.199  21.679  1.00 51.00           O
ATOM     48  CG  ASP A   1       3.998   9.182  22.009  1.00 51.00           C
ATOM     49  CB  SER A   2       5.285  11.460  26.925  1.00 48.00           C
ATOM     50  OG  SER A   2       4.902  10.482  27.875  1.00 48.00           O
ATOM     51  CB  THR A   3       2.730  14.904  22.847  1.00 49.00           C
ATOM     52  CG2 THR A   3       2.562  13.694  21.941  1.00 49.00           C
ATOM     53  OG1 THR A   3       1.536  15.074  23.621  1.00 49.00           O
ATOM     54  CB  ILE A   4       6.901  18.166  25.320  1.00 60.00           C
ATOM     55  CD1 ILE A   4       8.732  16.983  26.642  1.00 60.00           C
ATOM     56  CG1 ILE A   4       7.252  17.087  26.346  1.00 60.00           C
ATOM     57  CG2 ILE A   4       7.153  19.529  25.949  1.00 60.00           C
ATOM     58  CB  THR A   5       2.055  21.137  23.358  1.00 49.00           C
ATOM     59  CG2 THR A   5       1.468  19.859  22.778  1.00 49.00           C
ATOM     60  OG1 THR A   5       1.516  21.341  24.670  1.00 49.00           O
ATOM     61  CB  ILE A   6       7.159  24.221  23.567  1.00 60.00           C
ATOM     62  CD1 ILE A   6       7.566  22.589  21.652  1.00 60.00           C
ATOM     63  CG1 ILE A   6       7.619  24.026  22.121  1.00 60.00           C
ATOM     64  CG2 ILE A   6       7.718  23.083  24.408  1.00 60.00           C
ATOM     65  CB  ARG A   7       2.101  26.689  21.962  1.00  0.00           C
ATOM     66  CD  ARG A   7       0.338  27.269  23.652  1.00  0.00           C
ATOM     67  NE  ARG A   7      -0.543  26.776  24.706  1.00  0.00           N
ATOM     68  CG  ARG A   7       1.164  26.153  23.032  1.00  0.00           C
ATOM     69  NH1 ARG A   7      -1.371  28.859  25.223  1.00  0.00           N
ATOM     70  NH2 ARG A   7      -2.110  27.013  26.372  1.00  0.00           N
ATOM     71  CZ  ARG A   7      -1.343  27.550  25.434  1.00  0.00           C
ATOM     72  CB  TYR A   9      -0.841  33.269  24.836  1.00 43.00           C
ATOM     73  CD1 TYR A   9      -2.882  33.726  23.424  1.00 43.00           C
ATOM     74  CD2 TYR A   9      -2.871  34.507  25.678  1.00 43.00           C
ATOM     75  CE1 TYR A   9      -4.146  34.250  23.239  1.00 43.00           C
ATOM     76  CE2 TYR A   9      -4.137  35.038  25.512  1.00 43.00           C
ATOM     77  CG  TYR A   9      -2.226  33.846  24.642  1.00 43.00           C
ATOM     78  OH  TYR A   9      -6.032  35.432  24.114  1.00 43.00           O
ATOM     79  CZ  TYR A   9      -4.772  34.908  24.291  1.00 43.00           C
ATOM     80  CB  VAL A  10       3.163  36.449  22.167  1.00 73.00           C
ATOM     81  CG1 VAL A  10       4.028  35.437  21.432  1.00 73.00           C
ATOM     82  CG2 VAL A  10       3.437  37.828  21.586  1.00 73.00           C
ATOM     83  CB  ARG A  11      -0.817  37.021  18.347  1.00  0.00           C
ATOM     84  CD  ARG A  11      -2.055  37.634  20.442  1.00  0.00           C
ATOM     85  NE  ARG A  11      -1.036  38.177  21.334  1.00  0.00           N
ATOM     86  CG  ARG A  11      -1.792  37.995  18.989  1.00  0.00           C
ATOM     87  NH1 ARG A  11      -2.044  40.236  21.512  1.00  0.00           N
ATOM     88  NH2 ARG A  11      -0.083  39.818  22.633  1.00  0.00           N
ATOM     89  CZ  ARG A  11      -1.055  39.411  21.828  1.00  0.00           C
