# Supplementary material for: De Novo Design of Protein-Binding Peptides by Quantum Computing
Source: J Chem Theory Comput. 2025 Sep 29;21(19):9993–10005. doi: 10.1021/acs.jctc.5c00768 (PMC12529961; doi:10.1021/acs.jctc.5c00768)
Supplement: Supplementary file 1 [file ct5c00768_si_001.zip › Datafile/Structure_based_validation/3BFW/redocking/Results/3bfw_ranked_18.pdb]

REMARK Selection 'not deleted and not hydrogen'
ATOM      1  N   ASP A   1       4.814   8.637  22.741  0.00  0.00           N
ATOM      2  CA  ASP A   1       4.288   8.300  24.059  0.00  0.00           C
ATOM      3  C   ASP A   1       3.795   9.580  24.726  0.00  0.00           C
ATOM      4  O   ASP A   1       2.610   9.897  24.646  0.00  0.00           O
ATOM      5  N   SER A   2       4.697  10.314  25.382  0.00  0.00           N
ATOM      6  CA  SER A   2       4.332  11.555  26.055  0.00  0.00           C
ATOM      7  C   SER A   2       4.456  12.692  25.045  0.00  0.00           C
ATOM      8  O   SER A   2       5.427  12.745  24.294  0.00  0.00           O
ATOM      9  N   THR A   3       3.477  13.600  25.025  0.00  0.00           N
ATOM     10  CA  THR A   3       3.496  14.728  24.100  0.00  0.00           C
ATOM     11  C   THR A   3       3.913  16.066  24.700  0.00  0.00           C
ATOM     12  O   THR A   3       3.140  16.680  25.432  0.00  0.00           O
ATOM     13  N   ILE A   4       5.131  16.520  24.393  0.00  0.00           N
ATOM     14  CA  ILE A   4       5.630  17.789  24.913  0.00  0.00           C
ATOM     15  C   ILE A   4       5.349  18.942  23.954  0.00  0.00           C
ATOM     16  O   ILE A   4       6.123  19.175  23.029  0.00  0.00           O
ATOM     17  N   THR A   5       4.246  19.662  24.171  0.00  0.00           N
ATOM     18  CA  THR A   5       3.882  20.786  23.316  0.00  0.00           C
ATOM     19  C   THR A   5       4.178  22.208  23.783  0.00  0.00           C
ATOM     20  O   THR A   5       3.852  22.564  24.913  0.00  0.00           O
ATOM     21  N   ILE A   6       4.792  23.019  22.919  0.00  0.00           N
ATOM     22  CA  ILE A   6       5.122  24.398  23.263  0.00  0.00           C
ATOM     23  C   ILE A   6       3.890  25.191  22.841  0.00  0.00           C
ATOM     24  O   ILE A   6       3.206  24.809  21.894  0.00  0.00           O
ATOM     25  N   ARG A   7       3.604  26.293  23.539  0.00  0.00           N
ATOM     26  CA  ARG A   7       2.449  27.125  23.220  0.00  0.00           C
ATOM     27  C   ARG A   7       2.860  28.594  23.257  0.00  0.00           C
ATOM     28  O   ARG A   7       3.393  29.060  24.261  0.00  0.00           O
ATOM     29  N   GLY A   8       2.615  29.324  22.166  0.00  0.00           N
ATOM     30  CA  GLY A   8       2.966  30.738  22.093  0.00  0.00           C
ATOM     31  C   GLY A   8       1.848  31.758  22.278  0.00  0.00           C
ATOM     32  O   GLY A   8       0.842  31.459  22.918  0.00  0.00           O
ATOM     33  N   TYR A   9       2.019  32.960  21.722  0.00  0.00           N
ATOM     34  CA  TYR A   9       1.013  34.009  21.838  0.00  0.00           C
ATOM     35  C   TYR A   9       0.495  34.494  20.487  0.00  0.00           C
ATOM     36  O   TYR A   9       1.229  34.469  19.502  0.00  0.00           O
ATOM     37  N   VAL A  10      -0.765  34.934  20.438  0.00  0.00           N
ATOM     38  CA  VAL A  10      -1.360  35.419  19.198  0.00  0.00           C
ATOM     39  C   VAL A  10      -0.938  36.849  18.874  0.00  0.00           C
ATOM     40  O   VAL A  10      -1.093  37.294  17.739  0.00  0.00           O
ATOM     41  N   ARG A  11      -0.406  37.569  19.865  0.00  0.00           N
ATOM     42  CA  ARG A  11       0.030  38.946  19.665  0.00  0.00           C
ATOM     43  C   ARG A  11       1.529  39.075  19.408  0.00  0.00           C
ATOM     44  O   ARG A  11       2.116  38.222  18.746  0.00  0.00           O
ATOM     45  CB  ASP A   1       5.340   7.612  24.915  1.00 51.00           C
ATOM     46  OD1 ASP A   1       4.840   5.450  24.056  1.00 51.00           O
ATOM     47  OD2 ASP A   1       6.957   6.007  24.230  1.00 51.00           O
ATOM     48  CG  ASP A   1       5.742   6.259  24.361  1.00 51.00           C
ATOM     49  CB  SER A   2       5.206  11.806  27.272  1.00 48.00           C
ATOM     50  OG  SER A   2       5.012  10.800  28.250  1.00 48.00           O
ATOM     51  CB  THR A   3       2.092  14.915  23.456  1.00 49.00           C
ATOM     52  CG2 THR A   3       1.683  13.673  22.679  1.00 49.00           C
ATOM     53  OG1 THR A   3       1.129  15.153  24.490  1.00 49.00           O
ATOM     54  CB  ILE A   4       7.146  17.725  25.188  1.00 60.00           C
ATOM     55  CD1 ILE A   4       8.920  16.403  26.454  1.00 60.00           C
ATOM     56  CG1 ILE A   4       7.447  16.702  26.285  1.00 60.00           C
ATOM     57  CG2 ILE A   4       7.665  19.082  25.638  1.00 60.00           C
ATOM     58  CB  THR A   5       2.342  20.724  23.022  1.00 49.00           C
ATOM     59  CG2 THR A   5       1.970  19.433  22.309  1.00 49.00           C
ATOM     60  OG1 THR A   5       1.633  20.788  24.266  1.00 49.00           O
ATOM     61  CB  ILE A   6       6.371  24.914  22.576  1.00 60.00           C
ATOM     62  CD1 ILE A   6       7.846  22.841  22.418  1.00 60.00           C
ATOM     63  CG1 ILE A   6       7.604  24.172  23.094  1.00 60.00           C
ATOM     64  CG2 ILE A   6       6.546  26.398  22.860  1.00 60.00           C
ATOM     65  CB  ARG A   7       1.301  26.863  24.186  1.00  0.00           C
ATOM     66  CD  ARG A   7      -0.083  28.951  24.344  1.00  0.00           C
ATOM     67  NE  ARG A   7      -1.341  29.603  23.997  1.00  0.00           N
ATOM     68  CG  ARG A   7      -0.005  27.535  23.796  1.00  0.00           C
ATOM     69  NH1 ARG A   7      -0.753  31.618  24.938  1.00  0.00           N
ATOM     70  NH2 ARG A   7      -2.804  31.376  23.933  1.00  0.00           N
ATOM     71  CZ  ARG A   7      -1.633  30.867  24.289  1.00  0.00           C
ATOM     72  CB  TYR A   9       1.585  35.198  22.625  1.00 43.00           C
ATOM     73  CD1 TYR A   9       2.545  36.931  21.062  1.00 43.00           C
ATOM     74  CD2 TYR A   9       4.054  35.457  22.177  1.00 43.00           C
ATOM     75  CE1 TYR A   9       3.605  37.555  20.433  1.00 43.00           C
ATOM     76  CE2 TYR A   9       5.127  36.069  21.556  1.00 43.00           C
ATOM     77  CG  TYR A   9       2.752  35.875  21.941  1.00 43.00           C
ATOM     78  OH  TYR A   9       5.960  37.735  20.063  1.00 43.00           O
ATOM     79  CZ  TYR A   9       4.900  37.118  20.685  1.00 43.00           C
ATOM     80  CB  VAL A  10      -2.902  35.358  19.259  1.00 73.00           C
ATOM     81  CG1 VAL A  10      -3.511  35.959  18.001  1.00 73.00           C
ATOM     82  CG2 VAL A  10      -3.370  33.916  19.377  1.00 73.00           C
ATOM     83  CB  ARG A  11      -0.355  39.798  20.886  1.00  0.00           C
ATOM     84  CD  ARG A  11      -2.683  39.174  21.587  1.00  0.00           C
ATOM     85  NE  ARG A  11      -2.376  39.042  23.008  1.00  0.00           N
ATOM     86  CG  ARG A  11      -1.814  40.222  20.911  1.00  0.00           C
ATOM     87  NH1 ARG A  11      -3.728  40.793  23.637  1.00  0.00           N
ATOM     88  NH2 ARG A  11      -2.549  39.626  25.225  1.00  0.00           N
ATOM     89  CZ  ARG A  11      -2.885  39.821  23.958  1.00  0.00           C
