# Supplementary material for: De Novo Design of Protein-Binding Peptides by Quantum Computing
Source: J Chem Theory Comput. 2025 Sep 29;21(19):9993–10005. doi: 10.1021/acs.jctc.5c00768 (PMC12529961; doi:10.1021/acs.jctc.5c00768)
Supplement: Supplementary file 1 [file ct5c00768_si_001.zip › Datafile/Structure_based_validation/3BFW/redocking/Results/3bfw_ranked_24.pdb]

REMARK Selection 'not deleted and not hydrogen'
ATOM      1  N   ASP A   1       3.289   7.286  23.741  0.00  0.00           N
ATOM      2  CA  ASP A   1       4.149   7.492  24.901  0.00  0.00           C
ATOM      3  C   ASP A   1       3.863   8.860  25.512  0.00  0.00           C
ATOM      4  O   ASP A   1       2.894   9.014  26.253  0.00  0.00           O
ATOM      5  N   SER A   2       4.701   9.854  25.205  0.00  0.00           N
ATOM      6  CA  SER A   2       4.520  11.201  25.734  0.00  0.00           C
ATOM      7  C   SER A   2       4.817  12.306  24.725  0.00  0.00           C
ATOM      8  O   SER A   2       5.380  12.038  23.666  0.00  0.00           O
ATOM      9  N   THR A   3       4.442  13.546  25.049  0.00  0.00           N
ATOM     10  CA  THR A   3       4.677  14.676  24.158  0.00  0.00           C
ATOM     11  C   THR A   3       4.703  16.015  24.889  0.00  0.00           C
ATOM     12  O   THR A   3       4.190  16.119  26.001  0.00  0.00           O
ATOM     13  N   ILE A   4       5.299  17.037  24.270  0.00  0.00           N
ATOM     14  CA  ILE A   4       5.380  18.360  24.879  0.00  0.00           C
ATOM     15  C   ILE A   4       4.867  19.355  23.843  0.00  0.00           C
ATOM     16  O   ILE A   4       5.285  19.312  22.688  0.00  0.00           O
ATOM     17  N   THR A   5       3.964  20.251  24.251  0.00  0.00           N
ATOM     18  CA  THR A   5       3.407  21.247  23.343  0.00  0.00           C
ATOM     19  C   THR A   5       3.552  22.703  23.775  0.00  0.00           C
ATOM     20  O   THR A   5       3.350  23.021  24.945  0.00  0.00           O
ATOM     21  N   ILE A   6       3.900  23.587  22.837  0.00  0.00           N
ATOM     22  CA  ILE A   6       4.065  25.004  23.141  0.00  0.00           C
ATOM     23  C   ILE A   6       2.785  25.708  22.702  0.00  0.00           C
ATOM     24  O   ILE A   6       2.440  25.677  21.522  0.00  0.00           O
ATOM     25  N   ARG A   7       2.082  26.341  23.643  0.00  0.00           N
ATOM     26  CA  ARG A   7       0.844  27.046  23.332  0.00  0.00           C
ATOM     27  C   ARG A   7       1.103  28.255  22.439  0.00  0.00           C
ATOM     28  O   ARG A   7       0.402  28.451  21.449  0.00  0.00           O
ATOM     29  N   GLY A   8       2.106  29.066  22.785  0.00  0.00           N
ATOM     30  CA  GLY A   8       2.440  30.250  22.002  0.00  0.00           C
ATOM     31  C   GLY A   8       1.285  31.239  22.112  0.00  0.00           C
ATOM     32  O   GLY A   8       0.767  31.697  21.096  0.00  0.00           O
ATOM     33  N   TYR A   9       0.880  31.570  23.341  0.00  0.00           N
ATOM     34  CA  TYR A   9      -0.216  32.507  23.561  0.00  0.00           C
ATOM     35  C   TYR A   9       0.127  33.899  23.040  0.00  0.00           C
ATOM     36  O   TYR A   9      -0.766  34.720  22.842  0.00  0.00           O
ATOM     37  N   VAL A  10       1.416  34.168  22.819  0.00  0.00           N
ATOM     38  CA  VAL A  10       1.855  35.467  22.322  0.00  0.00           C
ATOM     39  C   VAL A  10       1.148  35.791  21.009  0.00  0.00           C
ATOM     40  O   VAL A  10       1.169  34.983  20.083  0.00  0.00           O
ATOM     41  N   ARG A  11       0.525  36.969  20.926  0.00  0.00           N
ATOM     42  CA  ARG A  11      -0.182  37.379  19.718  0.00  0.00           C
ATOM     43  C   ARG A  11       0.738  37.730  18.553  0.00  0.00           C
ATOM     44  O   ARG A  11       0.408  38.598  17.747  0.00  0.00           O
ATOM     45  CB  ASP A   1       5.620   7.372  24.519  1.00 51.00           C
ATOM     46  OD1 ASP A   1       5.496   5.435  23.142  1.00 51.00           O
ATOM     47  OD2 ASP A   1       6.831   5.357  24.885  1.00 51.00           O
ATOM     48  CG  ASP A   1       6.011   5.952  24.156  1.00 51.00           C
ATOM     49  CB  SER A   2       5.410  11.394  26.975  1.00 48.00           C
ATOM     50  OG  SER A   2       5.023  10.525  28.025  1.00 48.00           O
ATOM     51  CB  THR A   3       3.599  14.740  23.051  1.00 49.00           C
ATOM     52  CG2 THR A   3       3.617  13.474  22.210  1.00 49.00           C
ATOM     53  OG1 THR A   3       2.306  14.879  23.653  1.00 49.00           O
ATOM     54  CB  ILE A   4       6.795  18.725  25.314  1.00 60.00           C
ATOM     55  CD1 ILE A   4       8.744  17.906  26.738  1.00 60.00           C
ATOM     56  CG1 ILE A   4       7.273  17.772  26.411  1.00 60.00           C
ATOM     57  CG2 ILE A   4       6.829  20.145  25.860  1.00 60.00           C
ATOM     58  CB  THR A   5       1.891  20.972  23.117  1.00 49.00           C
ATOM     59  CG2 THR A   5       1.674  19.597  22.504  1.00 49.00           C
ATOM     60  OG1 THR A   5       1.211  21.030  24.378  1.00 49.00           O
ATOM     61  CB  ILE A   6       5.276  25.619  22.445  1.00 60.00           C
ATOM     62  CD1 ILE A   6       6.956  23.703  22.392  1.00 60.00           C
ATOM     63  CG1 ILE A   6       6.569  25.029  23.010  1.00 60.00           C
ATOM     64  CG2 ILE A   6       5.298  27.125  22.663  1.00 60.00           C
ATOM     65  CB  ARG A   7       0.140  27.485  24.619  1.00  0.00           C
ATOM     66  CD  ARG A   7      -1.212  29.526  24.067  1.00  0.00           C
ATOM     67  NE  ARG A   7      -2.547  30.110  23.995  1.00  0.00           N
ATOM     68  CG  ARG A   7      -1.256  28.044  24.403  1.00  0.00           C
ATOM     69  NH1 ARG A   7      -2.698  30.470  26.261  1.00  0.00           N
ATOM     70  NH2 ARG A   7      -4.438  31.068  24.886  1.00  0.00           N
ATOM     71  CZ  ARG A   7      -3.228  30.551  25.048  1.00  0.00           C
ATOM     72  CB  TYR A   9      -0.569  32.576  25.049  1.00 43.00           C
ATOM     73  CD1 TYR A   9      -2.727  33.693  24.366  1.00 43.00           C
ATOM     74  CD2 TYR A   9      -1.993  33.941  26.622  1.00 43.00           C
ATOM     75  CE1 TYR A   9      -3.842  34.462  24.634  1.00 43.00           C
ATOM     76  CE2 TYR A   9      -3.103  34.713  26.909  1.00 43.00           C
ATOM     77  CG  TYR A   9      -1.787  33.420  25.352  1.00 43.00           C
ATOM     78  OH  TYR A   9      -5.135  35.739  26.188  1.00 43.00           O
ATOM     79  CZ  TYR A   9      -4.026  34.972  25.914  1.00 43.00           C
ATOM     80  CB  VAL A  10       3.376  35.513  22.109  1.00 73.00           C
ATOM     81  CG1 VAL A  10       3.787  34.556  21.001  1.00 73.00           C
ATOM     82  CG2 VAL A  10       3.815  36.916  21.720  1.00 73.00           C
ATOM     83  CB  ARG A  11      -1.087  38.584  20.031  1.00  0.00           C
ATOM     84  CD  ARG A  11      -2.366  37.651  21.979  1.00  0.00           C
ATOM     85  NE  ARG A  11      -3.683  37.406  22.559  1.00  0.00           N
ATOM     86  CG  ARG A  11      -2.459  38.211  20.569  1.00  0.00           C
ATOM     87  NH1 ARG A  11      -2.847  36.582  24.536  1.00  0.00           N
ATOM     88  NH2 ARG A  11      -5.117  36.712  24.216  1.00  0.00           N
ATOM     89  CZ  ARG A  11      -3.883  36.900  23.772  1.00  0.00           C
