# Supplementary material for: De Novo Design of Protein-Binding Peptides by Quantum Computing
Source: J Chem Theory Comput. 2025 Sep 29;21(19):9993–10005. doi: 10.1021/acs.jctc.5c00768 (PMC12529961; doi:10.1021/acs.jctc.5c00768)
Supplement: Supplementary file 1 [file ct5c00768_si_001.zip › Datafile/Structure_based_validation/3BFW/redocking/Results/3bfw_ranked_30.pdb]

REMARK Selection 'not deleted and not hydrogen'
ATOM      1  N   ASP A   1       3.804  14.136  20.012  0.00  0.00           N
ATOM      2  CA  ASP A   1       2.835  14.980  20.701  0.00  0.00           C
ATOM      3  C   ASP A   1       2.830  14.756  22.210  0.00  0.00           C
ATOM      4  O   ASP A   1       1.801  14.939  22.857  0.00  0.00           O
ATOM      5  N   SER A   2       3.975  14.360  22.772  0.00  0.00           N
ATOM      6  CA  SER A   2       4.081  14.117  24.206  0.00  0.00           C
ATOM      7  C   SER A   2       4.082  15.469  24.912  0.00  0.00           C
ATOM      8  O   SER A   2       3.433  15.625  25.944  0.00  0.00           O
ATOM      9  N   THR A   3       4.808  16.445  24.362  0.00  0.00           N
ATOM     10  CA  THR A   3       4.880  17.776  24.954  0.00  0.00           C
ATOM     11  C   THR A   3       4.633  18.857  23.907  0.00  0.00           C
ATOM     12  O   THR A   3       5.394  18.969  22.948  0.00  0.00           O
ATOM     13  N   ILE A   4       3.575  19.652  24.086  0.00  0.00           N
ATOM     14  CA  ILE A   4       3.248  20.717  23.146  0.00  0.00           C
ATOM     15  C   ILE A   4       3.619  22.083  23.714  0.00  0.00           C
ATOM     16  O   ILE A   4       3.504  22.300  24.919  0.00  0.00           O
ATOM     17  N   THR A   5       4.062  23.003  22.854  0.00  0.00           N
ATOM     18  CA  THR A   5       4.444  24.341  23.292  0.00  0.00           C
ATOM     19  C   THR A   5       3.785  25.444  22.469  0.00  0.00           C
ATOM     20  O   THR A   5       3.758  25.364  21.243  0.00  0.00           O
ATOM     21  N   ILE A   6       3.255  26.471  23.137  0.00  0.00           N
ATOM     22  CA  ILE A   6       2.601  27.578  22.449  0.00  0.00           C
ATOM     23  C   ILE A   6       2.622  28.854  23.285  0.00  0.00           C
ATOM     24  O   ILE A   6       2.651  28.786  24.512  0.00  0.00           O
ATOM     25  N   ARG A   7       2.609  30.016  22.626  0.00  0.00           N
ATOM     26  CA  ARG A   7       2.627  31.295  23.326  0.00  0.00           C
ATOM     27  C   ARG A   7       1.173  31.735  23.459  0.00  0.00           C
ATOM     28  O   ARG A   7       0.536  32.065  22.460  0.00  0.00           O
ATOM     29  N   GLY A   8       0.645  31.740  24.685  0.00  0.00           N
ATOM     30  CA  GLY A   8      -0.736  32.142  24.924  0.00  0.00           C
ATOM     31  C   GLY A   8      -1.769  31.020  24.963  0.00  0.00           C
ATOM     32  O   GLY A   8      -2.931  31.242  24.631  0.00  0.00           O
ATOM     33  N   TYR A   9      -1.350  29.818  25.366  0.00  0.00           N
ATOM     34  CA  TYR A   9      -2.255  28.676  25.441  0.00  0.00           C
ATOM     35  C   TYR A   9      -3.498  29.017  26.256  0.00  0.00           C
ATOM     36  O   TYR A   9      -4.533  28.373  26.099  0.00  0.00           O
ATOM     37  N   VAL A  10      -3.400  30.026  27.126  0.00  0.00           N
ATOM     38  CA  VAL A  10      -4.528  30.435  27.955  0.00  0.00           C
ATOM     39  C   VAL A  10      -5.730  30.948  27.170  0.00  0.00           C
ATOM     40  O   VAL A  10      -6.832  31.023  27.710  0.00  0.00           O
ATOM     41  N   ARG A  11      -5.524  31.300  25.898  0.00  0.00           N
ATOM     42  CA  ARG A  11      -6.604  31.804  25.057  0.00  0.00           C
ATOM     43  C   ARG A  11      -6.576  31.115  23.696  0.00  0.00           C
ATOM     44  O   ARG A  11      -7.112  30.019  23.550  0.00  0.00           O
ATOM     45  CB  ASP A   1       1.428  14.735  20.138  1.00 51.00           C
ATOM     46  OD1 ASP A   1       1.941  14.708  17.814  1.00 51.00           O
ATOM     47  OD2 ASP A   1       0.470  16.183  18.512  1.00 51.00           O
ATOM     48  CG  ASP A   1       1.268  15.246  18.719  1.00 51.00           C
ATOM     49  CB  SER A   2       5.329  13.321  24.545  1.00 48.00           C
ATOM     50  OG  SER A   2       5.276  12.029  23.967  1.00 48.00           O
ATOM     51  CB  THR A   3       6.245  18.023  25.622  1.00 49.00           C
ATOM     52  CG2 THR A   3       6.485  17.013  26.734  1.00 49.00           C
ATOM     53  OG1 THR A   3       7.288  17.897  24.648  1.00 49.00           O
ATOM     54  CB  ILE A   4       1.752  20.710  22.783  1.00 60.00           C
ATOM     55  CD1 ILE A   4       1.479  23.063  21.842  1.00 60.00           C
ATOM     56  CG1 ILE A   4       1.498  21.579  21.550  1.00 60.00           C
ATOM     57  CG2 ILE A   4       0.921  21.255  23.936  1.00 60.00           C
ATOM     58  CB  THR A   5       5.977  24.527  23.228  1.00 49.00           C
ATOM     59  CG2 THR A   5       6.677  23.525  24.133  1.00 49.00           C
ATOM     60  OG1 THR A   5       6.426  24.329  21.881  1.00 49.00           O
ATOM     61  CB  ILE A   6       1.140  27.234  22.097  1.00 60.00           C
ATOM     62  CD1 ILE A   6      -0.775  27.917  20.559  1.00 60.00           C
ATOM     63  CG1 ILE A   6       0.539  28.314  21.195  1.00 60.00           C
ATOM     64  CG2 ILE A   6       0.297  27.138  23.360  1.00 60.00           C
ATOM     65  CB  ARG A   7       3.457  32.329  22.595  1.00  0.00           C
ATOM     66  CD  ARG A   7       1.891  33.683  21.176  1.00  0.00           C
ATOM     67  NE  ARG A   7       2.393  34.993  21.574  1.00  0.00           N
ATOM     68  CG  ARG A   7       2.984  32.627  21.182  1.00  0.00           C
ATOM     69  NH1 ARG A   7       0.299  35.891  21.885  1.00  0.00           N
ATOM     70  NH2 ARG A   7       2.165  37.178  22.256  1.00  0.00           N
ATOM     71  CZ  ARG A   7       1.619  36.022  21.906  1.00  0.00           C
ATOM     72  CB  TYR A   9      -1.543  27.465  26.046  1.00 43.00           C
ATOM     73  CD1 TYR A   9      -2.678  25.452  25.032  1.00 43.00           C
ATOM     74  CD2 TYR A   9      -2.966  25.853  27.366  1.00 43.00           C
ATOM     75  CE1 TYR A   9      -3.471  24.325  25.119  1.00 43.00           C
ATOM     76  CE2 TYR A   9      -3.762  24.728  27.472  1.00 43.00           C
ATOM     77  CG  TYR A   9      -2.413  26.232  26.150  1.00 43.00           C
ATOM     78  OH  TYR A   9      -4.803  22.844  26.441  1.00 43.00           O
ATOM     79  CZ  TYR A   9      -4.012  23.965  26.347  1.00 43.00           C
ATOM     80  CB  VAL A  10      -4.096  31.540  28.954  1.00 73.00           C
ATOM     81  CG1 VAL A  10      -3.019  31.011  29.888  1.00 73.00           C
ATOM     82  CG2 VAL A  10      -3.538  32.745  28.212  1.00 73.00           C
ATOM     83  CB  ARG A  11      -6.500  33.318  24.890  1.00  0.00           C
ATOM     84  CD  ARG A  11      -5.228  35.293  24.007  1.00  0.00           C
ATOM     85  NE  ARG A  11      -4.024  35.755  23.324  1.00  0.00           N
ATOM     86  CG  ARG A  11      -5.265  33.778  24.134  1.00  0.00           C
ATOM     87  NH1 ARG A  11      -4.915  35.500  21.219  1.00  0.00           N
ATOM     88  NH2 ARG A  11      -2.768  36.277  21.470  1.00  0.00           N
ATOM     89  CZ  ARG A  11      -3.902  35.845  22.003  1.00  0.00           C
