# Supplementary material for: De Novo Design of Protein-Binding Peptides by Quantum Computing
Source: J Chem Theory Comput. 2025 Sep 29;21(19):9993–10005. doi: 10.1021/acs.jctc.5c00768 (PMC12529961; doi:10.1021/acs.jctc.5c00768)
Supplement: Supplementary file 1 [file ct5c00768_si_001.zip › Datafile/Structure_based_validation/3BFW/redocking/Results/3bfw_ranked_3.pdb]

REMARK Selection 'not deleted and not hydrogen'
ATOM      1  N   ASP A   1       1.029  10.167  18.656  0.00  0.00           N
ATOM      2  CA  ASP A   1       0.403  11.483  18.594  0.00  0.00           C
ATOM      3  C   ASP A   1       1.284  12.518  19.285  0.00  0.00           C
ATOM      4  O   ASP A   1       2.468  12.271  19.506  0.00  0.00           O
ATOM      5  N   SER A   2       0.713  13.676  19.627  0.00  0.00           N
ATOM      6  CA  SER A   2       1.463  14.735  20.293  0.00  0.00           C
ATOM      7  C   SER A   2       1.712  14.359  21.750  0.00  0.00           C
ATOM      8  O   SER A   2       0.858  13.740  22.381  0.00  0.00           O
ATOM      9  N   THR A   3       2.877  14.731  22.286  0.00  0.00           N
ATOM     10  CA  THR A   3       3.217  14.423  23.671  0.00  0.00           C
ATOM     11  C   THR A   3       3.541  15.776  24.296  0.00  0.00           C
ATOM     12  O   THR A   3       2.693  16.366  24.961  0.00  0.00           O
ATOM     13  N   ILE A   4       4.764  16.269  24.085  0.00  0.00           N
ATOM     14  CA  ILE A   4       5.179  17.554  24.637  0.00  0.00           C
ATOM     15  C   ILE A   4       4.900  18.685  23.651  0.00  0.00           C
ATOM     16  O   ILE A   4       5.298  18.602  22.491  0.00  0.00           O
ATOM     17  N   THR A   5       4.219  19.738  24.108  0.00  0.00           N
ATOM     18  CA  THR A   5       3.898  20.874  23.251  0.00  0.00           C
ATOM     19  C   THR A   5       4.261  22.236  23.835  0.00  0.00           C
ATOM     20  O   THR A   5       4.460  22.355  25.042  0.00  0.00           O
ATOM     21  N   ILE A   6       4.347  23.262  22.984  0.00  0.00           N
ATOM     22  CA  ILE A   6       4.686  24.606  23.436  0.00  0.00           C
ATOM     23  C   ILE A   6       3.935  25.663  22.632  0.00  0.00           C
ATOM     24  O   ILE A   6       3.733  25.494  21.431  0.00  0.00           O
ATOM     25  N   ARG A   7       3.521  26.750  23.288  0.00  0.00           N
ATOM     26  CA  ARG A   7       2.794  27.821  22.615  0.00  0.00           C
ATOM     27  C   ARG A   7       3.149  29.143  23.287  0.00  0.00           C
ATOM     28  O   ARG A   7       3.471  29.164  24.473  0.00  0.00           O
ATOM     29  N   GLY A   8       3.090  30.245  22.535  0.00  0.00           N
ATOM     30  CA  GLY A   8       3.409  31.561  23.077  0.00  0.00           C
ATOM     31  C   GLY A   8       3.132  32.588  21.983  0.00  0.00           C
ATOM     32  O   GLY A   8       2.655  32.229  20.909  0.00  0.00           O
ATOM     33  N   TYR A   9       3.430  33.861  22.251  0.00  0.00           N
ATOM     34  CA  TYR A   9       3.206  34.923  21.276  0.00  0.00           C
ATOM     35  C   TYR A   9       4.367  35.909  21.185  0.00  0.00           C
ATOM     36  O   TYR A   9       5.134  36.045  22.135  0.00  0.00           O
ATOM     37  N   VAL A  10       4.498  36.595  20.047  0.00  0.00           N
ATOM     38  CA  VAL A  10       5.572  37.563  19.854  0.00  0.00           C
ATOM     39  C   VAL A  10       4.990  38.823  19.222  0.00  0.00           C
ATOM     40  O   VAL A  10       4.070  38.736  18.411  0.00  0.00           O
ATOM     41  N   ARG A  11       5.521  39.991  19.588  0.00  0.00           N
ATOM     42  CA  ARG A  11       5.040  41.257  19.045  0.00  0.00           C
ATOM     43  C   ARG A  11       5.845  41.792  17.865  0.00  0.00           C
ATOM     44  O   ARG A  11       6.061  42.997  17.763  0.00  0.00           O
ATOM     45  CB  ASP A   1      -0.984  11.454  19.230  1.00 51.00           C
ATOM     46  OD1 ASP A   1      -1.292  13.814  19.235  1.00 51.00           O
ATOM     47  OD2 ASP A   1      -2.907  12.581  18.400  1.00 51.00           O
ATOM     48  CG  ASP A   1      -1.786  12.706  18.934  1.00 51.00           C
ATOM     49  CB  SER A   2       0.722  16.065  20.204  1.00 48.00           C
ATOM     50  OG  SER A   2       0.607  16.494  18.858  1.00 48.00           O
ATOM     51  CB  THR A   3       4.384  13.463  23.808  1.00 49.00           C
ATOM     52  CG2 THR A   3       4.059  12.139  23.134  1.00 49.00           C
ATOM     53  OG1 THR A   3       5.558  14.016  23.201  1.00 49.00           O
ATOM     54  CB  ILE A   4       6.674  17.557  25.001  1.00 60.00           C
ATOM     55  CD1 ILE A   4       8.426  16.309  26.369  1.00 60.00           C
ATOM     56  CG1 ILE A   4       6.954  16.543  26.113  1.00 60.00           C
ATOM     57  CG2 ILE A   4       7.102  18.934  25.486  1.00 60.00           C
ATOM     58  CB  THR A   5       2.383  20.885  22.913  1.00 49.00           C
ATOM     59  CG2 THR A   5       1.984  19.615  22.178  1.00 49.00           C
ATOM     60  OG1 THR A   5       1.629  20.974  24.128  1.00 49.00           O
ATOM     61  CB  ILE A   6       6.199  24.872  23.330  1.00 60.00           C
ATOM     62  CD1 ILE A   6       7.233  22.594  23.816  1.00 60.00           C
ATOM     63  CG1 ILE A   6       6.966  23.994  24.321  1.00 60.00           C
ATOM     64  CG2 ILE A   6       6.507  26.330  23.638  1.00 60.00           C
ATOM     65  CB  ARG A   7       1.293  27.579  22.651  1.00  0.00           C
ATOM     66  CD  ARG A   7       0.379  28.844  24.616  1.00  0.00           C
ATOM     67  NE  ARG A   7      -0.733  29.472  23.910  1.00  0.00           N
ATOM     68  CG  ARG A   7       0.712  27.473  24.051  1.00  0.00           C
ATOM     69  NH1 ARG A   7      -0.351  31.554  24.810  1.00  0.00           N
ATOM     70  NH2 ARG A   7      -2.085  31.241  23.337  1.00  0.00           N
ATOM     71  CZ  ARG A   7      -1.056  30.757  24.018  1.00  0.00           C
ATOM     72  CB  TYR A   9       1.914  35.682  21.617  1.00 43.00           C
ATOM     73  CD1 TYR A   9       1.035  36.532  19.410  1.00 43.00           C
ATOM     74  CD2 TYR A   9       1.829  38.126  20.997  1.00 43.00           C
ATOM     75  CE1 TYR A   9       0.732  37.549  18.526  1.00 43.00           C
ATOM     76  CE2 TYR A   9       1.533  39.157  20.125  1.00 43.00           C
ATOM     77  CG  TYR A   9       1.586  36.803  20.655  1.00 43.00           C
ATOM     78  OH  TYR A   9       0.686  39.885  18.015  1.00 43.00           O
ATOM     79  CZ  TYR A   9       0.984  38.866  18.891  1.00 43.00           C
ATOM     80  CB  VAL A  10       6.697  37.011  18.973  1.00 73.00           C
ATOM     81  CG1 VAL A  10       7.743  38.086  18.717  1.00 73.00           C
ATOM     82  CG2 VAL A  10       7.378  35.830  19.647  1.00 73.00           C
ATOM     83  CB  ARG A  11       5.020  42.320  20.163  1.00  0.00           C
ATOM     84  CD  ARG A  11       2.618  42.132  20.866  1.00  0.00           C
ATOM     85  NE  ARG A  11       1.692  41.949  21.979  1.00  0.00           N
ATOM     86  CG  ARG A  11       4.068  42.011  21.306  1.00  0.00           C
ATOM     87  NH1 ARG A  11       1.614  39.661  21.760  1.00  0.00           N
ATOM     88  NH2 ARG A  11       0.393  40.698  23.405  1.00  0.00           N
ATOM     89  CZ  ARG A  11       1.233  40.768  22.382  1.00  0.00           C
