# Supplementary material for: De Novo Design of Protein-Binding Peptides by Quantum Computing
Source: J Chem Theory Comput. 2025 Sep 29;21(19):9993–10005. doi: 10.1021/acs.jctc.5c00768 (PMC12529961; doi:10.1021/acs.jctc.5c00768)
Supplement: Supplementary file 1 [file ct5c00768_si_001.zip › Datafile/Structure_based_validation/3BFW/redocking/Results/3bfw_ranked_26.pdb]

REMARK Selection 'not deleted and not hydrogen'
ATOM      1  N   ASP A   1       5.308  11.889  27.691  0.00  0.00           N
ATOM      2  CA  ASP A   1       5.338  11.122  26.451  0.00  0.00           C
ATOM      3  C   ASP A   1       5.201  12.107  25.294  0.00  0.00           C
ATOM      4  O   ASP A   1       5.571  11.787  24.166  0.00  0.00           O
ATOM      5  N   SER A   2       4.672  13.302  25.568  0.00  0.00           N
ATOM      6  CA  SER A   2       4.497  14.318  24.536  0.00  0.00           C
ATOM      7  C   SER A   2       4.556  15.688  25.203  0.00  0.00           C
ATOM      8  O   SER A   2       4.171  15.827  26.362  0.00  0.00           O
ATOM      9  N   THR A   3       5.037  16.700  24.476  0.00  0.00           N
ATOM     10  CA  THR A   3       5.138  18.052  25.016  0.00  0.00           C
ATOM     11  C   THR A   3       4.700  19.008  23.911  0.00  0.00           C
ATOM     12  O   THR A   3       4.964  18.755  22.737  0.00  0.00           O
ATOM     13  N   ILE A   4       4.035  20.105  24.281  0.00  0.00           N
ATOM     14  CA  ILE A   4       3.570  21.085  23.306  0.00  0.00           C
ATOM     15  C   ILE A   4       3.833  22.515  23.767  0.00  0.00           C
ATOM     16  O   ILE A   4       3.901  22.773  24.967  0.00  0.00           O
ATOM     17  N   THR A   5       3.982  23.445  22.820  0.00  0.00           N
ATOM     18  CA  THR A   5       4.237  24.843  23.151  0.00  0.00           C
ATOM     19  C   THR A   5       3.118  25.689  22.553  0.00  0.00           C
ATOM     20  O   THR A   5       2.740  25.486  21.401  0.00  0.00           O
ATOM     21  N   ILE A   6       2.588  26.637  23.330  0.00  0.00           N
ATOM     22  CA  ILE A   6       1.513  27.503  22.858  0.00  0.00           C
ATOM     23  C   ILE A   6       1.809  28.977  23.117  0.00  0.00           C
ATOM     24  O   ILE A   6       2.520  29.304  24.065  0.00  0.00           O
ATOM     25  N   ARG A   7       1.269  29.865  22.279  0.00  0.00           N
ATOM     26  CA  ARG A   7       1.488  31.298  22.435  0.00  0.00           C
ATOM     27  C   ARG A   7       0.586  32.080  21.485  0.00  0.00           C
ATOM     28  O   ARG A   7       0.040  31.509  20.544  0.00  0.00           O
ATOM     29  N   GLY A   8       0.428  33.384  21.728  0.00  0.00           N
ATOM     30  CA  GLY A   8      -0.412  34.225  20.882  0.00  0.00           C
ATOM     31  C   GLY A   8       0.476  35.197  20.113  0.00  0.00           C
ATOM     32  O   GLY A   8       1.679  34.975  20.000  0.00  0.00           O
ATOM     33  N   TYR A   9      -0.112  36.273  19.583  0.00  0.00           N
ATOM     34  CA  TYR A   9       0.644  37.266  18.828  0.00  0.00           C
ATOM     35  C   TYR A   9       1.676  37.987  19.689  0.00  0.00           C
ATOM     36  O   TYR A   9       1.408  38.288  20.850  0.00  0.00           O
ATOM     37  N   VAL A  10       2.854  38.265  19.125  0.00  0.00           N
ATOM     38  CA  VAL A  10       3.912  38.951  19.858  0.00  0.00           C
ATOM     39  C   VAL A  10       3.956  40.427  19.473  0.00  0.00           C
ATOM     40  O   VAL A  10       4.052  40.753  18.292  0.00  0.00           O
ATOM     41  N   ARG A  11       3.887  41.319  20.465  0.00  0.00           N
ATOM     42  CA  ARG A  11       3.920  42.754  20.209  0.00  0.00           C
ATOM     43  C   ARG A  11       5.307  43.390  20.224  0.00  0.00           C
ATOM     44  O   ARG A  11       6.078  43.164  21.155  0.00  0.00           O
ATOM     45  CB  ASP A   1       4.239  10.076  26.414  1.00 51.00           C
ATOM     46  OD1 ASP A   1       5.398   8.509  25.049  1.00 51.00           O
ATOM     47  OD2 ASP A   1       3.382   9.110  24.417  1.00 51.00           O
ATOM     48  CG  ASP A   1       4.347   9.166  25.206  1.00 51.00           C
ATOM     49  CB  SER A   2       3.187  14.131  23.789  1.00 48.00           C
ATOM     50  OG  SER A   2       2.073  14.337  24.639  1.00 48.00           O
ATOM     51  CB  THR A   3       6.548  18.395  25.488  1.00 49.00           C
ATOM     52  CG2 THR A   3       6.981  17.441  26.591  1.00 49.00           C
ATOM     53  OG1 THR A   3       7.470  18.291  24.397  1.00 49.00           O
ATOM     54  CB  ILE A   4       2.063  20.921  23.023  1.00 60.00           C
ATOM     55  CD1 ILE A   4       1.523  23.183  21.980  1.00 60.00           C
ATOM     56  CG1 ILE A   4       1.668  21.693  21.762  1.00 60.00           C
ATOM     57  CG2 ILE A   4       1.242  21.451  24.190  1.00 60.00           C
ATOM     58  CB  THR A   5       5.593  25.326  22.632  1.00 49.00           C
ATOM     59  CG2 THR A   5       6.717  24.506  23.246  1.00 49.00           C
ATOM     60  OG1 THR A   5       5.646  25.191  21.206  1.00 49.00           O
ATOM     61  CB  ILE A   6       0.170  27.140  23.525  1.00 60.00           C
ATOM     62  CD1 ILE A   6      -1.063  27.193  25.756  1.00 60.00           C
ATOM     63  CG1 ILE A   6       0.265  27.319  25.042  1.00 60.00           C
ATOM     64  CG2 ILE A   6      -0.198  25.693  23.232  1.00 60.00           C
ATOM     65  CB  ARG A   7       2.953  31.652  22.188  1.00  0.00           C
ATOM     66  CD  ARG A   7       3.398  33.495  23.832  1.00  0.00           C
ATOM     67  NE  ARG A   7       2.096  33.642  24.473  1.00  0.00           N
ATOM     68  CG  ARG A   7       3.272  33.127  22.363  1.00  0.00           C
ATOM     69  NH1 ARG A   7       1.826  35.828  23.811  1.00  0.00           N
ATOM     70  NH2 ARG A   7       0.197  34.799  25.059  1.00  0.00           N
ATOM     71  CZ  ARG A   7       1.372  34.757  24.447  1.00  0.00           C
ATOM     72  CB  TYR A   9      -0.310  38.288  18.197  1.00 43.00           C
ATOM     73  CD1 TYR A   9      -0.899  36.495  16.522  1.00 43.00           C
ATOM     74  CD2 TYR A   9      -2.332  38.395  16.692  1.00 43.00           C
ATOM     75  CE1 TYR A   9      -1.705  35.964  15.534  1.00 43.00           C
ATOM     76  CE2 TYR A   9      -3.150  37.880  15.704  1.00 43.00           C
ATOM     77  CG  TYR A   9      -1.198  37.715  17.115  1.00 43.00           C
ATOM     78  OH  TYR A   9      -3.642  36.141  14.143  1.00 43.00           O
ATOM     79  CZ  TYR A   9      -2.835  36.664  15.127  1.00 43.00           C
ATOM     80  CB  VAL A  10       5.288  38.316  19.599  1.00 73.00           C
ATOM     81  CG1 VAL A  10       6.381  39.112  20.294  1.00 73.00           C
ATOM     82  CG2 VAL A  10       5.325  36.889  20.124  1.00 73.00           C
ATOM     83  CB  ARG A  11       3.030  43.475  21.246  1.00  0.00           C
ATOM     84  CD  ARG A  11       0.867  43.908  20.049  1.00  0.00           C
ATOM     85  NE  ARG A  11       1.128  43.330  18.734  1.00  0.00           N
ATOM     86  CG  ARG A  11       1.553  43.130  21.160  1.00  0.00           C
ATOM     87  NH1 ARG A  11       0.365  45.171  17.585  1.00  0.00           N
ATOM     88  NH2 ARG A  11       1.153  43.346  16.435  1.00  0.00           N
ATOM     89  CZ  ARG A  11       0.883  43.950  17.584  1.00  0.00           C
