# Supplementary material for: De Novo Design of Protein-Binding Peptides by Quantum Computing
Source: J Chem Theory Comput. 2025 Sep 29;21(19):9993–10005. doi: 10.1021/acs.jctc.5c00768 (PMC12529961; doi:10.1021/acs.jctc.5c00768)
Supplement: Supplementary file 1 [file ct5c00768_si_001.zip › Datafile/Structure_based_validation/3BFW/redocking/Results/3bfw_ranked_32.pdb]

REMARK Selection 'not deleted and not hydrogen'
ATOM      1  N   ASP A   1       3.886   6.627  23.175  0.00  0.00           N
ATOM      2  CA  ASP A   1       4.233   6.824  24.578  0.00  0.00           C
ATOM      3  C   ASP A   1       3.659   8.146  25.078  0.00  0.00           C
ATOM      4  O   ASP A   1       2.574   8.166  25.655  0.00  0.00           O
ATOM      5  N   SER A   2       4.382   9.247  24.860  0.00  0.00           N
ATOM      6  CA  SER A   2       3.927  10.562  25.297  0.00  0.00           C
ATOM      7  C   SER A   2       4.470  11.702  24.441  0.00  0.00           C
ATOM      8  O   SER A   2       5.473  11.530  23.752  0.00  0.00           O
ATOM      9  N   THR A   3       3.813  12.864  24.483  0.00  0.00           N
ATOM     10  CA  THR A   3       4.246  14.018  23.704  0.00  0.00           C
ATOM     11  C   THR A   3       4.043  15.325  24.464  0.00  0.00           C
ATOM     12  O   THR A   3       3.236  15.380  25.389  0.00  0.00           O
ATOM     13  N   ILE A   4       4.772  16.376  24.079  0.00  0.00           N
ATOM     14  CA  ILE A   4       4.656  17.672  24.736  0.00  0.00           C
ATOM     15  C   ILE A   4       4.444  18.801  23.733  0.00  0.00           C
ATOM     16  O   ILE A   4       4.578  18.588  22.530  0.00  0.00           O
ATOM     17  N   THR A   5       4.113  19.999  24.221  0.00  0.00           N
ATOM     18  CA  THR A   5       3.886  21.146  23.350  0.00  0.00           C
ATOM     19  C   THR A   5       4.528  22.449  23.819  0.00  0.00           C
ATOM     20  O   THR A   5       4.448  22.785  24.999  0.00  0.00           O
ATOM     21  N   ILE A   6       5.163  23.182  22.901  0.00  0.00           N
ATOM     22  CA  ILE A   6       5.811  24.443  23.241  0.00  0.00           C
ATOM     23  C   ILE A   6       5.261  25.615  22.434  0.00  0.00           C
ATOM     24  O   ILE A   6       5.773  25.914  21.357  0.00  0.00           O
ATOM     25  N   ARG A   7       4.223  26.278  22.949  0.00  0.00           N
ATOM     26  CA  ARG A   7       3.620  27.413  22.260  0.00  0.00           C
ATOM     27  C   ARG A   7       3.649  28.709  23.063  0.00  0.00           C
ATOM     28  O   ARG A   7       3.980  28.692  24.247  0.00  0.00           O
ATOM     29  N   GLY A   8       3.305  29.831  22.426  0.00  0.00           N
ATOM     30  CA  GLY A   8       3.299  31.125  23.100  0.00  0.00           C
ATOM     31  C   GLY A   8       2.610  32.123  22.175  0.00  0.00           C
ATOM     32  O   GLY A   8       2.749  32.032  20.957  0.00  0.00           O
ATOM     33  N   TYR A   9       1.868  33.075  22.748  0.00  0.00           N
ATOM     34  CA  TYR A   9       1.167  34.080  21.957  0.00  0.00           C
ATOM     35  C   TYR A   9       1.793  35.471  21.929  0.00  0.00           C
ATOM     36  O   TYR A   9       1.835  36.148  22.954  0.00  0.00           O
ATOM     37  N   VAL A  10       2.280  35.898  20.761  0.00  0.00           N
ATOM     38  CA  VAL A  10       2.900  37.211  20.623  0.00  0.00           C
ATOM     39  C   VAL A  10       1.943  38.120  19.858  0.00  0.00           C
ATOM     40  O   VAL A  10       1.196  37.648  19.004  0.00  0.00           O
ATOM     41  N   ARG A  11       1.964  39.420  20.159  0.00  0.00           N
ATOM     42  CA  ARG A  11       1.091  40.377  19.489  0.00  0.00           C
ATOM     43  C   ARG A  11       1.956  41.412  18.777  0.00  0.00           C
ATOM     44  O   ARG A  11       1.791  41.634  17.579  0.00  0.00           O
ATOM     45  CB  ASP A   1       5.746   6.791  24.773  1.00 51.00           C
ATOM     46  OD1 ASP A   1       6.266   4.913  23.408  1.00 51.00           O
ATOM     47  OD2 ASP A   1       6.856   4.825  25.522  1.00 51.00           O
ATOM     48  CG  ASP A   1       6.332   5.411  24.552  1.00 51.00           C
ATOM     49  CB  SER A   2       4.322  10.790  26.765  1.00 48.00           C
ATOM     50  OG  SER A   2       5.731  10.844  26.907  1.00 48.00           O
ATOM     51  CB  THR A   3       3.494  14.100  22.360  1.00 49.00           C
ATOM     52  CG2 THR A   3       1.999  14.252  22.596  1.00 49.00           C
ATOM     53  OG1 THR A   3       3.964  15.230  21.614  1.00 49.00           O
ATOM     54  CB  ILE A   4       5.907  17.984  25.582  1.00 60.00           C
ATOM     55  CD1 ILE A   4       8.387  18.547  25.400  1.00 60.00           C
ATOM     56  CG1 ILE A   4       7.151  18.036  24.693  1.00 60.00           C
ATOM     57  CG2 ILE A   4       6.117  16.912  26.641  1.00 60.00           C
ATOM     58  CB  THR A   5       2.363  21.399  23.177  1.00 49.00           C
ATOM     59  CG2 THR A   5       1.684  20.190  22.553  1.00 49.00           C
ATOM     60  OG1 THR A   5       1.778  21.646  24.462  1.00 49.00           O
ATOM     61  CB  ILE A   6       7.337  24.361  23.020  1.00 60.00           C
ATOM     62  CD1 ILE A   6       9.407  23.014  23.650  1.00 60.00           C
ATOM     63  CG1 ILE A   6       7.961  23.328  23.961  1.00 60.00           C
ATOM     64  CG2 ILE A   6       7.988  25.711  23.286  1.00 60.00           C
ATOM     65  CB  ARG A   7       2.164  27.079  21.887  1.00  0.00           C
ATOM     66  CD  ARG A   7       0.683  27.782  23.787  1.00  0.00           C
ATOM     67  NE  ARG A   7      -0.053  27.357  24.973  1.00  0.00           N
ATOM     68  CG  ARG A   7       1.322  26.609  23.061  1.00  0.00           C
ATOM     69  NH1 ARG A   7      -1.925  26.727  23.793  1.00  0.00           N
ATOM     70  NH2 ARG A   7      -1.878  26.498  26.078  1.00  0.00           N
ATOM     71  CZ  ARG A   7      -1.286  26.859  24.948  1.00  0.00           C
ATOM     72  CB  TYR A   9      -0.286  34.204  22.475  1.00 43.00           C
ATOM     73  CD1 TYR A   9      -0.753  32.012  21.316  1.00 43.00           C
ATOM     74  CD2 TYR A   9      -2.329  32.795  22.926  1.00 43.00           C
ATOM     75  CE1 TYR A   9      -1.527  30.891  21.090  1.00 43.00           C
ATOM     76  CE2 TYR A   9      -3.117  31.679  22.714  1.00 43.00           C
ATOM     77  CG  TYR A   9      -1.140  32.979  22.234  1.00 43.00           C
ATOM     78  OH  TYR A   9      -3.489  29.614  21.575  1.00 43.00           O
ATOM     79  CZ  TYR A   9      -2.713  30.728  21.795  1.00 43.00           C
ATOM     80  CB  VAL A  10       4.247  37.144  19.900  1.00 73.00           C
ATOM     81  CG1 VAL A  10       4.806  38.544  19.690  1.00 73.00           C
ATOM     82  CG2 VAL A  10       5.254  36.341  20.708  1.00 73.00           C
ATOM     83  CB  ARG A  11       0.146  41.046  20.475  1.00  0.00           C
ATOM     84  CD  ARG A  11      -0.849  39.001  21.537  1.00  0.00           C
ATOM     85  NE  ARG A  11      -2.076  38.302  21.905  1.00  0.00           N
ATOM     86  CG  ARG A  11      -1.130  40.262  20.736  1.00  0.00           C
ATOM     87  NH1 ARG A  11      -0.980  36.591  22.981  1.00  0.00           N
ATOM     88  NH2 ARG A  11      -3.274  36.599  22.879  1.00  0.00           N
ATOM     89  CZ  ARG A  11      -2.110  37.163  22.590  1.00  0.00           C
