# Supplementary material for: De Novo Design of Protein-Binding Peptides by Quantum Computing
Source: J Chem Theory Comput. 2025 Sep 29;21(19):9993–10005. doi: 10.1021/acs.jctc.5c00768 (PMC12529961; doi:10.1021/acs.jctc.5c00768)
Supplement: Supplementary file 1 [file ct5c00768_si_001.zip › Datafile/Structure_based_validation/3BFW/redocking/Results/3bfw_ranked_33.pdb]

REMARK Selection 'not deleted and not hydrogen'
ATOM      1  N   ASP A   1       4.036  43.745  17.741  0.00  0.00           N
ATOM      2  CA  ASP A   1       4.995  42.841  17.115  0.00  0.00           C
ATOM      3  C   ASP A   1       5.277  41.815  18.208  0.00  0.00           C
ATOM      4  O   ASP A   1       6.297  41.131  18.161  0.00  0.00           O
ATOM      5  N   SER A   2       4.378  41.705  19.189  0.00  0.00           N
ATOM      6  CA  SER A   2       4.549  40.756  20.283  0.00  0.00           C
ATOM      7  C   SER A   2       4.097  39.380  19.804  0.00  0.00           C
ATOM      8  O   SER A   2       3.138  39.278  19.042  0.00  0.00           O
ATOM      9  N   THR A   3       4.782  38.323  20.247  0.00  0.00           N
ATOM     10  CA  THR A   3       4.434  36.963  19.852  0.00  0.00           C
ATOM     11  C   THR A   3       3.486  36.266  20.823  0.00  0.00           C
ATOM     12  O   THR A   3       3.733  36.260  22.027  0.00  0.00           O
ATOM     13  N   ILE A   4       2.405  35.679  20.305  0.00  0.00           N
ATOM     14  CA  ILE A   4       1.433  34.985  21.142  0.00  0.00           C
ATOM     15  C   ILE A   4       1.693  33.486  21.038  0.00  0.00           C
ATOM     16  O   ILE A   4       1.491  32.898  19.977  0.00  0.00           O
ATOM     17  N   THR A   5       2.141  32.866  22.132  0.00  0.00           N
ATOM     18  CA  THR A   5       2.422  31.434  22.142  0.00  0.00           C
ATOM     19  C   THR A   5       1.154  30.587  22.110  0.00  0.00           C
ATOM     20  O   THR A   5       0.083  31.069  22.472  0.00  0.00           O
ATOM     21  N   ILE A   6       1.270  29.330  21.677  0.00  0.00           N
ATOM     22  CA  ILE A   6       0.122  28.434  21.605  0.00  0.00           C
ATOM     23  C   ILE A   6       0.356  27.197  22.468  0.00  0.00           C
ATOM     24  O   ILE A   6       1.501  26.802  22.679  0.00  0.00           O
ATOM     25  N   ARG A   7      -0.722  26.587  22.966  0.00  0.00           N
ATOM     26  CA  ARG A   7      -0.611  25.397  23.803  0.00  0.00           C
ATOM     27  C   ARG A   7      -0.337  24.138  22.988  0.00  0.00           C
ATOM     28  O   ARG A   7      -0.629  24.101  21.795  0.00  0.00           O
ATOM     29  N   GLY A   8       0.223  23.107  23.626  0.00  0.00           N
ATOM     30  CA  GLY A   8       0.528  21.855  22.942  0.00  0.00           C
ATOM     31  C   GLY A   8       1.984  21.891  22.489  0.00  0.00           C
ATOM     32  O   GLY A   8       2.258  22.169  21.323  0.00  0.00           O
ATOM     33  N   TYR A   9       2.915  21.611  23.403  0.00  0.00           N
ATOM     34  CA  TYR A   9       4.337  21.617  23.076  0.00  0.00           C
ATOM     35  C   TYR A   9       5.164  20.360  23.328  0.00  0.00           C
ATOM     36  O   TYR A   9       6.255  20.221  22.778  0.00  0.00           O
ATOM     37  N   VAL A  10       4.652  19.447  24.156  0.00  0.00           N
ATOM     38  CA  VAL A  10       5.359  18.210  24.466  0.00  0.00           C
ATOM     39  C   VAL A  10       4.366  17.060  24.334  0.00  0.00           C
ATOM     40  O   VAL A  10       3.159  17.274  24.433  0.00  0.00           O
ATOM     41  N   ARG A  11       4.866  15.842  24.111  0.00  0.00           N
ATOM     42  CA  ARG A  11       4.006  14.673  23.968  0.00  0.00           C
ATOM     43  C   ARG A  11       2.564  14.900  24.411  0.00  0.00           C
ATOM     44  O   ARG A  11       1.925  15.851  23.965  0.00  0.00           O
ATOM     45  CB  ASP A   1       6.240  43.541  16.648  1.00 51.00           C
ATOM     46  OD1 ASP A   1       6.705  42.071  14.835  1.00 51.00           O
ATOM     47  OD2 ASP A   1       8.319  42.446  16.277  1.00 51.00           O
ATOM     48  CG  ASP A   1       7.154  42.620  15.864  1.00 51.00           C
ATOM     49  CB  SER A   2       3.769  41.186  21.516  1.00 48.00           C
ATOM     50  OG  SER A   2       3.923  40.247  22.565  1.00 48.00           O
ATOM     51  CB  THR A   3       5.707  36.093  19.705  1.00 49.00           C
ATOM     52  CG2 THR A   3       6.630  36.667  18.641  1.00 49.00           C
ATOM     53  OG1 THR A   3       6.405  36.059  20.956  1.00 49.00           O
ATOM     54  CB  ILE A   4      -0.010  35.295  20.737  1.00 60.00           C
ATOM     55  CD1 ILE A   4       0.231  35.787  18.248  1.00 60.00           C
ATOM     56  CG1 ILE A   4      -0.280  34.832  19.304  1.00 60.00           C
ATOM     57  CG2 ILE A   4      -0.270  36.792  20.818  1.00 60.00           C
ATOM     58  CB  THR A   5       3.249  31.040  23.386  1.00 49.00           C
ATOM     59  CG2 THR A   5       4.581  31.774  23.400  1.00 49.00           C
ATOM     60  OG1 THR A   5       2.519  31.381  24.572  1.00 49.00           O
ATOM     61  CB  ILE A   6      -0.170  27.999  20.160  1.00 60.00           C
ATOM     62  CD1 ILE A   6      -0.637  28.914  17.827  1.00 60.00           C
ATOM     63  CG1 ILE A   6      -0.563  29.208  19.309  1.00 60.00           C
ATOM     64  CG2 ILE A   6      -1.312  26.994  20.126  1.00 60.00           C
ATOM     65  CB  ARG A   7      -1.890  25.211  24.629  1.00  0.00           C
ATOM     66  CD  ARG A   7      -2.208  27.468  25.682  1.00  0.00           C
ATOM     67  NE  ARG A   7      -0.990  28.250  25.498  1.00  0.00           N
ATOM     68  CG  ARG A   7      -1.910  25.998  25.930  1.00  0.00           C
ATOM     69  NH1 ARG A   7      -2.101  30.120  24.751  1.00  0.00           N
ATOM     70  NH2 ARG A   7       0.190  30.138  24.921  1.00  0.00           N
ATOM     71  CZ  ARG A   7      -0.967  29.504  25.057  1.00  0.00           C
ATOM     72  CB  TYR A   9       5.006  22.786  23.859  1.00 43.00           C
ATOM     73  CD1 TYR A   9       6.968  23.515  22.449  1.00 43.00           C
ATOM     74  CD2 TYR A   9       7.413  22.480  24.552  1.00 43.00           C
ATOM     75  CE1 TYR A   9       8.323  23.650  22.219  1.00 43.00           C
ATOM     76  CE2 TYR A   9       8.773  22.606  24.339  1.00 43.00           C
ATOM     77  CG  TYR A   9       6.492  22.930  23.615  1.00 43.00           C
ATOM     78  OH  TYR A   9      10.576  23.323  22.949  1.00 43.00           O
ATOM     79  CZ  TYR A   9       9.225  23.192  23.172  1.00 43.00           C
ATOM     80  CB  VAL A  10       5.970  18.220  25.867  1.00 73.00           C
ATOM     81  CG1 VAL A  10       6.606  16.873  26.174  1.00 73.00           C
ATOM     82  CG2 VAL A  10       7.041  19.294  25.982  1.00 73.00           C
ATOM     83  CB  ARG A  11       4.600  13.495  24.763  1.00  0.00           C
ATOM     84  CD  ARG A  11       5.433  12.619  26.963  1.00  0.00           C
ATOM     85  NE  ARG A  11       4.766  11.327  26.841  1.00  0.00           N
ATOM     86  CG  ARG A  11       4.661  13.727  26.264  1.00  0.00           C
ATOM     87  NH1 ARG A  11       6.190  10.554  25.209  1.00  0.00           N
ATOM     88  NH2 ARG A  11       4.478   9.221  25.963  1.00  0.00           N
ATOM     89  CZ  ARG A  11       5.145  10.366  26.004  1.00  0.00           C
