# Supplementary material for: De Novo Design of Protein-Binding Peptides by Quantum Computing
Source: J Chem Theory Comput. 2025 Sep 29;21(19):9993–10005. doi: 10.1021/acs.jctc.5c00768 (PMC12529961; doi:10.1021/acs.jctc.5c00768)
Supplement: Supplementary file 1 [file ct5c00768_si_001.zip › Datafile/Structure_based_validation/3BFW/redocking/Results/3bfw_ranked_27.pdb]

REMARK Selection 'not deleted and not hydrogen'
ATOM      1  N   ASP A   1       5.030   8.074  23.087  0.00  0.00           N
ATOM      2  CA  ASP A   1       4.379   7.736  24.348  0.00  0.00           C
ATOM      3  C   ASP A   1       3.856   9.066  24.882  0.00  0.00           C
ATOM      4  O   ASP A   1       2.650   9.225  25.062  0.00  0.00           O
ATOM      5  N   SER A   2       4.756  10.019  25.135  0.00  0.00           N
ATOM      6  CA  SER A   2       4.364  11.327  25.647  0.00  0.00           C
ATOM      7  C   SER A   2       4.512  12.413  24.586  0.00  0.00           C
ATOM      8  O   SER A   2       5.397  12.327  23.737  0.00  0.00           O
ATOM      9  N   THR A   3       3.650  13.431  24.630  0.00  0.00           N
ATOM     10  CA  THR A   3       3.702  14.523  23.664  0.00  0.00           C
ATOM     11  C   THR A   3       3.638  15.873  24.370  0.00  0.00           C
ATOM     12  O   THR A   3       2.866  16.039  25.312  0.00  0.00           O
ATOM     13  N   ILE A   4       4.445  16.837  23.919  0.00  0.00           N
ATOM     14  CA  ILE A   4       4.464  18.165  24.521  0.00  0.00           C
ATOM     15  C   ILE A   4       4.071  19.319  23.604  0.00  0.00           C
ATOM     16  O   ILE A   4       4.439  19.326  22.431  0.00  0.00           O
ATOM     17  N   THR A   5       3.326  20.293  24.132  0.00  0.00           N
ATOM     18  CA  THR A   5       2.895  21.442  23.344  0.00  0.00           C
ATOM     19  C   THR A   5       3.698  22.688  23.707  0.00  0.00           C
ATOM     20  O   THR A   5       3.454  23.296  24.746  0.00  0.00           O
ATOM     21  N   ILE A   6       4.653  23.068  22.855  0.00  0.00           N
ATOM     22  CA  ILE A   6       5.480  24.243  23.104  0.00  0.00           C
ATOM     23  C   ILE A   6       4.748  25.396  22.424  0.00  0.00           C
ATOM     24  O   ILE A   6       5.113  25.790  21.318  0.00  0.00           O
ATOM     25  N   ARG A   7       3.718  25.937  23.079  0.00  0.00           N
ATOM     26  CA  ARG A   7       2.949  27.043  22.520  0.00  0.00           C
ATOM     27  C   ARG A   7       3.100  28.244  23.448  0.00  0.00           C
ATOM     28  O   ARG A   7       3.023  28.095  24.666  0.00  0.00           O
ATOM     29  N   GLY A   8       3.315  29.433  22.878  0.00  0.00           N
ATOM     30  CA  GLY A   8       3.474  30.646  23.672  0.00  0.00           C
ATOM     31  C   GLY A   8       2.143  31.388  23.616  0.00  0.00           C
ATOM     32  O   GLY A   8       1.113  30.834  23.993  0.00  0.00           O
ATOM     33  N   TYR A   9       2.160  32.638  23.147  0.00  0.00           N
ATOM     34  CA  TYR A   9       0.944  33.438  23.050  0.00  0.00           C
ATOM     35  C   TYR A   9       0.240  33.177  21.722  0.00  0.00           C
ATOM     36  O   TYR A   9       0.194  34.059  20.867  0.00  0.00           O
ATOM     37  N   VAL A  10      -0.307  31.972  21.547  0.00  0.00           N
ATOM     38  CA  VAL A  10      -1.003  31.617  20.315  0.00  0.00           C
ATOM     39  C   VAL A  10      -2.332  32.365  20.276  0.00  0.00           C
ATOM     40  O   VAL A  10      -2.936  32.601  21.321  0.00  0.00           O
ATOM     41  N   ARG A  11      -2.789  32.736  19.078  0.00  0.00           N
ATOM     42  CA  ARG A  11      -4.049  33.456  18.927  0.00  0.00           C
ATOM     43  C   ARG A  11      -4.469  33.479  17.461  0.00  0.00           C
ATOM     44  O   ARG A  11      -4.009  32.653  16.676  0.00  0.00           O
ATOM     45  CB  ASP A   1       5.316   7.064  25.319  1.00 51.00           C
ATOM     46  OD1 ASP A   1       4.918   4.895  24.423  1.00 51.00           O
ATOM     47  OD2 ASP A   1       7.002   5.456  24.837  1.00 51.00           O
ATOM     48  CG  ASP A   1       5.779   5.707  24.824  1.00 51.00           C
ATOM     49  CB  SER A   2       5.194  11.686  26.883  1.00 48.00           C
ATOM     50  OG  SER A   2       4.942  10.785  27.947  1.00 48.00           O
ATOM     51  CB  THR A   3       2.556  14.430  22.642  1.00 49.00           C
ATOM     52  CG2 THR A   3       2.640  13.126  21.864  1.00 49.00           C
ATOM     53  OG1 THR A   3       1.296  14.483  23.324  1.00 49.00           O
ATOM     54  CB  ILE A   4       5.882  18.474  25.086  1.00 60.00           C
ATOM     55  CD1 ILE A   4       7.684  17.590  26.657  1.00 60.00           C
ATOM     56  CG1 ILE A   4       6.239  17.509  26.218  1.00 60.00           C
ATOM     57  CG2 ILE A   4       5.942  19.894  25.626  1.00 60.00           C
ATOM     58  CB  THR A   5       1.396  21.732  23.541  1.00 49.00           C
ATOM     59  CG2 THR A   5       0.935  22.825  22.589  1.00 49.00           C
ATOM     60  OG1 THR A   5       0.638  20.543  23.284  1.00 49.00           O
ATOM     61  CB  ILE A   6       6.896  24.107  22.570  1.00 60.00           C
ATOM     62  CD1 ILE A   6       7.389  21.623  22.864  1.00 60.00           C
ATOM     63  CG1 ILE A   6       7.652  23.030  23.351  1.00 60.00           C
ATOM     64  CG2 ILE A   6       7.641  25.424  22.719  1.00 60.00           C
ATOM     65  CB  ARG A   7       1.487  26.670  22.344  1.00  0.00           C
ATOM     66  CD  ARG A   7       0.003  28.690  22.465  1.00  0.00           C
ATOM     67  NE  ARG A   7      -1.111  28.105  23.203  1.00  0.00           N
ATOM     68  CG  ARG A   7       0.675  27.680  21.550  1.00  0.00           C
ATOM     69  NH1 ARG A   7       0.054  27.955  25.180  1.00  0.00           N
ATOM     70  NH2 ARG A   7      -2.126  27.240  25.077  1.00  0.00           N
ATOM     71  CZ  ARG A   7      -1.061  27.767  24.488  1.00  0.00           C
ATOM     72  CB  TYR A   9       1.261  34.924  23.200  1.00 43.00           C
ATOM     73  CD1 TYR A   9       1.586  36.015  20.948  1.00 43.00           C
ATOM     74  CD2 TYR A   9       3.524  35.465  22.226  1.00 43.00           C
ATOM     75  CE1 TYR A   9       2.383  36.524  19.941  1.00 43.00           C
ATOM     76  CE2 TYR A   9       4.338  35.970  21.229  1.00 43.00           C
ATOM     77  CG  TYR A   9       2.142  35.479  22.103  1.00 43.00           C
ATOM     78  OH  TYR A   9       4.565  37.004  19.089  1.00 43.00           O
ATOM     79  CZ  TYR A   9       3.765  36.499  20.088  1.00 43.00           C
ATOM     80  CB  VAL A  10      -1.249  30.110  20.200  1.00 73.00           C
ATOM     81  CG1 VAL A  10      -2.063  29.800  18.953  1.00 73.00           C
ATOM     82  CG2 VAL A  10       0.068  29.354  20.114  1.00 73.00           C
ATOM     83  CB  ARG A  11      -3.930  34.878  19.469  1.00  0.00           C
ATOM     84  CD  ARG A  11      -3.887  36.386  21.475  1.00  0.00           C
ATOM     85  NE  ARG A  11      -2.809  37.230  20.971  1.00  0.00           N
ATOM     86  CG  ARG A  11      -3.769  34.954  20.979  1.00  0.00           C
ATOM     87  NH1 ARG A  11      -1.347  36.658  22.652  1.00  0.00           N
ATOM     88  NH2 ARG A  11      -0.694  38.133  21.017  1.00  0.00           N
ATOM     89  CZ  ARG A  11      -1.615  37.340  21.547  1.00  0.00           C
