# Supplementary material for: De Novo Design of Protein-Binding Peptides by Quantum Computing
Source: J Chem Theory Comput. 2025 Sep 29;21(19):9993–10005. doi: 10.1021/acs.jctc.5c00768 (PMC12529961; doi:10.1021/acs.jctc.5c00768)
Supplement: Supplementary file 1 [file ct5c00768_si_001.zip › Datafile/Structure_based_validation/3BFW/redocking/Results/3bfw_ranked_2.pdb]

REMARK Selection 'not deleted and not hydrogen'
ATOM      1  N   ASP A   1       3.156   9.264  21.829  0.00  0.00           N
ATOM      2  CA  ASP A   1       4.142   9.912  20.972  0.00  0.00           C
ATOM      3  C   ASP A   1       4.372  11.351  21.424  0.00  0.00           C
ATOM      4  O   ASP A   1       5.276  11.610  22.215  0.00  0.00           O
ATOM      5  N   SER A   2       3.558  12.285  20.926  0.00  0.00           N
ATOM      6  CA  SER A   2       3.690  13.691  21.291  0.00  0.00           C
ATOM      7  C   SER A   2       3.350  13.942  22.757  0.00  0.00           C
ATOM      8  O   SER A   2       2.265  13.580  23.207  0.00  0.00           O
ATOM      9  N   THR A   3       4.271  14.559  23.501  0.00  0.00           N
ATOM     10  CA  THR A   3       4.048  14.848  24.913  0.00  0.00           C
ATOM     11  C   THR A   3       4.270  16.332  25.183  0.00  0.00           C
ATOM     12  O   THR A   3       3.429  16.977  25.807  0.00  0.00           O
ATOM     13  N   ILE A   4       5.397  16.877  24.718  0.00  0.00           N
ATOM     14  CA  ILE A   4       5.708  18.287  24.920  0.00  0.00           C
ATOM     15  C   ILE A   4       5.138  19.201  23.840  0.00  0.00           C
ATOM     16  O   ILE A   4       5.673  19.255  22.735  0.00  0.00           O
ATOM     17  N   THR A   5       4.057  19.919  24.155  0.00  0.00           N
ATOM     18  CA  THR A   5       3.432  20.824  23.198  0.00  0.00           C
ATOM     19  C   THR A   5       3.821  22.232  23.638  0.00  0.00           C
ATOM     20  O   THR A   5       3.363  22.700  24.679  0.00  0.00           O
ATOM     21  N   ILE A   6       4.663  22.907  22.852  0.00  0.00           N
ATOM     22  CA  ILE A   6       5.101  24.260  23.179  0.00  0.00           C
ATOM     23  C   ILE A   6       4.225  25.299  22.486  0.00  0.00           C
ATOM     24  O   ILE A   6       4.113  25.291  21.262  0.00  0.00           O
ATOM     25  N   ARG A   7       3.605  26.190  23.263  0.00  0.00           N
ATOM     26  CA  ARG A   7       2.744  27.227  22.703  0.00  0.00           C
ATOM     27  C   ARG A   7       3.044  28.579  23.342  0.00  0.00           C
ATOM     28  O   ARG A   7       3.431  28.637  24.507  0.00  0.00           O
ATOM     29  N   GLY A   8       2.869  29.665  22.585  0.00  0.00           N
ATOM     30  CA  GLY A   8       3.127  31.006  23.096  0.00  0.00           C
ATOM     31  C   GLY A   8       2.942  32.019  21.969  0.00  0.00           C
ATOM     32  O   GLY A   8       2.486  31.658  20.886  0.00  0.00           O
ATOM     33  N   TYR A   9       3.294  33.282  22.220  0.00  0.00           N
ATOM     34  CA  TYR A   9       3.159  34.330  21.214  0.00  0.00           C
ATOM     35  C   TYR A   9       4.293  35.349  21.179  0.00  0.00           C
ATOM     36  O   TYR A   9       4.895  35.636  22.212  0.00  0.00           O
ATOM     37  N   VAL A  10       4.586  35.897  19.997  0.00  0.00           N
ATOM     38  CA  VAL A  10       5.651  36.882  19.851  0.00  0.00           C
ATOM     39  C   VAL A  10       4.904  38.152  19.457  0.00  0.00           C
ATOM     40  O   VAL A  10       3.986  38.097  18.640  0.00  0.00           O
ATOM     41  N   ARG A  11       5.292  39.293  20.032  0.00  0.00           N
ATOM     42  CA  ARG A  11       4.645  40.564  19.726  0.00  0.00           C
ATOM     43  C   ARG A  11       5.546  41.574  19.022  0.00  0.00           C
ATOM     44  O   ARG A  11       6.108  42.454  19.670  0.00  0.00           O
ATOM     45  CB  ASP A   1       3.697   9.878  19.512  1.00 51.00           C
ATOM     46  OD1 ASP A   1       5.875   9.837  18.556  1.00 51.00           O
ATOM     47  OD2 ASP A   1       4.480  11.374  17.837  1.00 51.00           O
ATOM     48  CG  ASP A   1       4.760  10.401  18.567  1.00 51.00           C
ATOM     49  CB  SER A   2       2.795  14.556  20.395  1.00 48.00           C
ATOM     50  OG  SER A   2       3.206  14.486  19.041  1.00 48.00           O
ATOM     51  CB  THR A   3       4.971  14.019  25.819  1.00 49.00           C
ATOM     52  CG2 THR A   3       4.601  14.220  27.280  1.00 49.00           C
ATOM     53  OG1 THR A   3       4.839  12.629  25.494  1.00 49.00           O
ATOM     54  CB  ILE A   4       7.240  18.506  24.985  1.00 60.00           C
ATOM     55  CD1 ILE A   4       9.346  17.750  26.205  1.00 60.00           C
ATOM     56  CG1 ILE A   4       7.834  17.786  26.197  1.00 60.00           C
ATOM     57  CG2 ILE A   4       7.566  19.988  25.097  1.00 60.00           C
ATOM     58  CB  THR A   5       1.918  20.677  23.138  1.00 49.00           C
ATOM     59  CG2 THR A   5       1.544  19.263  22.720  1.00 49.00           C
ATOM     60  OG1 THR A   5       1.345  20.947  24.423  1.00 49.00           O
ATOM     61  CB  ILE A   6       6.570  24.491  22.781  1.00 60.00           C
ATOM     62  CD1 ILE A   6       8.922  23.561  23.100  1.00 60.00           C
ATOM     63  CG1 ILE A   6       7.491  23.573  23.589  1.00 60.00           C
ATOM     64  CG2 ILE A   6       6.974  25.933  23.046  1.00 60.00           C
ATOM     65  CB  ARG A   7       1.271  26.866  22.894  1.00  0.00           C
ATOM     66  CD  ARG A   7       0.492  28.009  24.988  1.00  0.00           C
ATOM     67  NE  ARG A   7      -0.736  28.566  24.429  1.00  0.00           N
ATOM     68  CG  ARG A   7       0.860  26.682  24.345  1.00  0.00           C
ATOM     69  NH1 ARG A   7      -0.412  30.648  25.349  1.00  0.00           N
ATOM     70  NH2 ARG A   7      -2.272  30.237  24.065  1.00  0.00           N
ATOM     71  CZ  ARG A   7      -1.141  29.819  24.614  1.00  0.00           C
ATOM     72  CB  TYR A   9       1.825  35.076  21.433  1.00 43.00           C
ATOM     73  CD1 TYR A   9       1.131  35.901  19.151  1.00 43.00           C
ATOM     74  CD2 TYR A   9       1.758  37.515  20.792  1.00 43.00           C
ATOM     75  CE1 TYR A   9       0.893  36.909  18.237  1.00 43.00           C
ATOM     76  CE2 TYR A   9       1.524  38.537  19.891  1.00 43.00           C
ATOM     77  CG  TYR A   9       1.566  36.186  20.438  1.00 43.00           C
ATOM     78  OH  TYR A   9       0.855  39.240  17.709  1.00 43.00           O
ATOM     79  CZ  TYR A   9       1.091  38.231  18.614  1.00 43.00           C
ATOM     80  CB  VAL A  10       6.694  36.508  18.820  1.00 73.00           C
ATOM     81  CG1 VAL A  10       7.703  37.635  18.665  1.00 73.00           C
ATOM     82  CG2 VAL A  10       7.441  35.246  19.222  1.00 73.00           C
ATOM     83  CB  ARG A  11       4.101  41.191  21.024  1.00  0.00           C
ATOM     84  CD  ARG A  11       2.045  42.245  20.044  1.00  0.00           C
ATOM     85  NE  ARG A  11       1.153  41.317  20.732  1.00  0.00           N
ATOM     86  CG  ARG A  11       3.329  42.484  20.823  1.00  0.00           C
ATOM     87  NH1 ARG A  11       0.319  42.913  22.163  1.00  0.00           N
ATOM     88  NH2 ARG A  11      -0.432  40.747  22.296  1.00  0.00           N
ATOM     89  CZ  ARG A  11       0.345  41.659  21.731  1.00  0.00           C
