# Supplementary material for: De Novo Design of Protein-Binding Peptides by Quantum Computing
Source: J Chem Theory Comput. 2025 Sep 29;21(19):9993–10005. doi: 10.1021/acs.jctc.5c00768 (PMC12529961; doi:10.1021/acs.jctc.5c00768)
Supplement: Supplementary file 1 [file ct5c00768_si_001.zip › Datafile/Structure_based_validation/3BFW/redocking/Results/3bfw_ranked_16.pdb]

REMARK Selection 'not deleted and not hydrogen'
ATOM      1  N   ASP A   1       4.921   8.356  22.893  0.00  0.00           N
ATOM      2  CA  ASP A   1       4.549   7.988  24.255  0.00  0.00           C
ATOM      3  C   ASP A   1       4.058   9.222  25.006  0.00  0.00           C
ATOM      4  O   ASP A   1       2.961   9.208  25.561  0.00  0.00           O
ATOM      5  N   SER A   2       4.863  10.286  25.025  0.00  0.00           N
ATOM      6  CA  SER A   2       4.492  11.517  25.713  0.00  0.00           C
ATOM      7  C   SER A   2       4.649  12.679  24.738  0.00  0.00           C
ATOM      8  O   SER A   2       5.697  12.817  24.109  0.00  0.00           O
ATOM      9  N   THR A   3       3.615  13.514  24.609  0.00  0.00           N
ATOM     10  CA  THR A   3       3.660  14.657  23.704  0.00  0.00           C
ATOM     11  C   THR A   3       3.790  15.977  24.457  0.00  0.00           C
ATOM     12  O   THR A   3       2.855  16.392  25.138  0.00  0.00           O
ATOM     13  N   ILE A   4       4.944  16.638  24.336  0.00  0.00           N
ATOM     14  CA  ILE A   4       5.174  17.910  25.013  0.00  0.00           C
ATOM     15  C   ILE A   4       4.925  19.054  24.036  0.00  0.00           C
ATOM     16  O   ILE A   4       5.714  19.261  23.116  0.00  0.00           O
ATOM     17  N   THR A   5       3.833  19.797  24.231  0.00  0.00           N
ATOM     18  CA  THR A   5       3.500  20.916  23.356  0.00  0.00           C
ATOM     19  C   THR A   5       4.031  22.214  23.956  0.00  0.00           C
ATOM     20  O   THR A   5       3.937  22.417  25.164  0.00  0.00           O
ATOM     21  N   ILE A   6       4.589  23.091  23.117  0.00  0.00           N
ATOM     22  CA  ILE A   6       5.129  24.362  23.585  0.00  0.00           C
ATOM     23  C   ILE A   6       4.482  25.491  22.790  0.00  0.00           C
ATOM     24  O   ILE A   6       4.830  25.705  21.630  0.00  0.00           O
ATOM     25  N   ARG A   7       3.544  26.214  23.407  0.00  0.00           N
ATOM     26  CA  ARG A   7       2.861  27.316  22.739  0.00  0.00           C
ATOM     27  C   ARG A   7       3.251  28.718  23.195  0.00  0.00           C
ATOM     28  O   ARG A   7       3.568  28.919  24.365  0.00  0.00           O
ATOM     29  N   GLY A   8       3.229  29.688  22.277  0.00  0.00           N
ATOM     30  CA  GLY A   8       3.583  31.064  22.605  0.00  0.00           C
ATOM     31  C   GLY A   8       2.422  32.050  22.530  0.00  0.00           C
ATOM     32  O   GLY A   8       1.511  31.993  23.353  0.00  0.00           O
ATOM     33  N   TYR A   9       2.451  32.953  21.546  0.00  0.00           N
ATOM     34  CA  TYR A   9       1.392  33.943  21.382  0.00  0.00           C
ATOM     35  C   TYR A   9       0.232  33.318  20.614  0.00  0.00           C
ATOM     36  O   TYR A   9      -0.733  34.007  20.288  0.00  0.00           O
ATOM     37  N   VAL A  10       0.321  32.018  20.323  0.00  0.00           N
ATOM     38  CA  VAL A  10      -0.731  31.321  19.592  0.00  0.00           C
ATOM     39  C   VAL A  10      -1.886  31.096  20.562  0.00  0.00           C
ATOM     40  O   VAL A  10      -2.992  30.767  20.138  0.00  0.00           O
ATOM     41  N   ARG A  11      -1.636  31.273  21.862  0.00  0.00           N
ATOM     42  CA  ARG A  11      -2.668  31.084  22.875  0.00  0.00           C
ATOM     43  C   ARG A  11      -3.394  32.399  23.141  0.00  0.00           C
ATOM     44  O   ARG A  11      -4.075  32.916  22.258  0.00  0.00           O
ATOM     45  CB  ASP A   1       5.723   7.348  24.987  1.00 51.00           C
ATOM     46  OD1 ASP A   1       5.191   5.388  23.746  1.00 51.00           O
ATOM     47  OD2 ASP A   1       7.103   5.416  24.827  1.00 51.00           O
ATOM     48  CG  ASP A   1       6.028   5.950  24.485  1.00 51.00           C
ATOM     49  CB  SER A   2       5.338  11.733  26.958  1.00 48.00           C
ATOM     50  OG  SER A   2       5.109  10.708  27.908  1.00 48.00           O
ATOM     51  CB  THR A   3       2.402  14.713  22.812  1.00 49.00           C
ATOM     52  CG2 THR A   3       2.292  13.456  21.963  1.00 49.00           C
ATOM     53  OG1 THR A   3       1.235  14.820  23.637  1.00 49.00           O
ATOM     54  CB  ILE A   4       6.596  18.013  25.577  1.00 60.00           C
ATOM     55  CD1 ILE A   4       8.255  16.823  27.104  1.00 60.00           C
ATOM     56  CG1 ILE A   4       6.815  16.952  26.658  1.00 60.00           C
ATOM     57  CG2 ILE A   4       6.826  19.385  26.194  1.00 60.00           C
ATOM     58  CB  THR A   5       1.987  21.036  23.129  1.00 49.00           C
ATOM     59  CG2 THR A   5       1.446  19.772  22.477  1.00 49.00           C
ATOM     60  OG1 THR A   5       1.323  21.231  24.384  1.00 49.00           O
ATOM     61  CB  ILE A   6       6.652  24.432  23.443  1.00 60.00           C
ATOM     62  CD1 ILE A   6       7.389  22.026  23.850  1.00 60.00           C
ATOM     63  CG1 ILE A   6       7.321  23.436  24.393  1.00 60.00           C
ATOM     64  CG2 ILE A   6       7.151  25.829  23.780  1.00 60.00           C
ATOM     65  CB  ARG A   7       1.334  27.145  22.918  1.00  0.00           C
ATOM     66  CD  ARG A   7      -0.626  27.062  24.483  1.00  0.00           C
ATOM     67  NE  ARG A   7      -1.092  27.230  25.856  1.00  0.00           N
ATOM     68  CG  ARG A   7       0.870  27.297  24.357  1.00  0.00           C
ATOM     69  NH1 ARG A   7      -3.265  26.655  25.368  1.00  0.00           N
ATOM     70  NH2 ARG A   7      -2.680  27.206  27.520  1.00  0.00           N
ATOM     71  CZ  ARG A   7      -2.347  27.029  26.249  1.00  0.00           C
ATOM     72  CB  TYR A   9       1.908  35.183  20.663  1.00 43.00           C
ATOM     73  CD1 TYR A   9      -0.174  36.364  21.465  1.00 43.00           C
ATOM     74  CD2 TYR A   9       1.020  37.305  19.625  1.00 43.00           C
ATOM     75  CE1 TYR A   9      -1.100  37.386  21.398  1.00 43.00           C
ATOM     76  CE2 TYR A   9       0.103  38.335  19.543  1.00 43.00           C
ATOM     77  CG  TYR A   9       0.898  36.306  20.583  1.00 43.00           C
ATOM     78  OH  TYR A   9      -1.875  39.395  20.359  1.00 43.00           O
ATOM     79  CZ  TYR A   9      -0.956  38.374  20.431  1.00 43.00           C
ATOM     80  CB  VAL A  10      -0.260  29.990  19.011  1.00 73.00           C
ATOM     81  CG1 VAL A  10       0.082  29.016  20.128  1.00 73.00           C
ATOM     82  CG2 VAL A  10      -1.356  29.373  18.155  1.00 73.00           C
ATOM     83  CB  ARG A  11      -2.066  30.538  24.167  1.00  0.00           C
ATOM     84  CD  ARG A  11      -1.617  32.500  25.667  1.00  0.00           C
ATOM     85  NE  ARG A  11      -2.221  31.934  26.869  1.00  0.00           N
ATOM     86  CG  ARG A  11      -1.000  31.430  24.782  1.00  0.00           C
ATOM     87  NH1 ARG A  11      -3.368  33.855  27.403  1.00  0.00           N
ATOM     88  NH2 ARG A  11      -3.549  32.000  28.745  1.00  0.00           N
ATOM     89  CZ  ARG A  11      -3.048  32.597  27.673  1.00  0.00           C
