# Supplementary material for: De Novo Design of Protein-Binding Peptides by Quantum Computing
Source: J Chem Theory Comput. 2025 Sep 29;21(19):9993–10005. doi: 10.1021/acs.jctc.5c00768 (PMC12529961; doi:10.1021/acs.jctc.5c00768)
Supplement: Supplementary file 1 [file ct5c00768_si_001.zip › Datafile/Structure_based_validation/3BFW/redocking/Results/3bfw_ranked_17.pdb]

REMARK Selection 'not deleted and not hydrogen'
ATOM      1  N   ASP A   1      -2.170  13.098  22.577  0.00  0.00           N
ATOM      2  CA  ASP A   1      -1.201  12.578  21.618  0.00  0.00           C
ATOM      3  C   ASP A   1       0.040  13.465  21.610  0.00  0.00           C
ATOM      4  O   ASP A   1       1.037  13.122  20.978  0.00  0.00           O
ATOM      5  N   SER A   2      -0.016  14.601  22.308  0.00  0.00           N
ATOM      6  CA  SER A   2       1.114  15.521  22.368  0.00  0.00           C
ATOM      7  C   SER A   2       1.892  15.311  23.663  0.00  0.00           C
ATOM      8  O   SER A   2       1.384  15.609  24.742  0.00  0.00           O
ATOM      9  N   THR A   3       3.122  14.799  23.561  0.00  0.00           N
ATOM     10  CA  THR A   3       3.952  14.558  24.736  0.00  0.00           C
ATOM     11  C   THR A   3       4.454  15.929  25.175  0.00  0.00           C
ATOM     12  O   THR A   3       4.718  16.139  26.357  0.00  0.00           O
ATOM     13  N   ILE A   4       4.588  16.863  24.229  0.00  0.00           N
ATOM     14  CA  ILE A   4       5.060  18.207  24.540  0.00  0.00           C
ATOM     15  C   ILE A   4       4.494  19.206  23.535  0.00  0.00           C
ATOM     16  O   ILE A   4       4.626  19.008  22.330  0.00  0.00           O
ATOM     17  N   THR A   5       3.866  20.277  24.026  0.00  0.00           N
ATOM     18  CA  THR A   5       3.288  21.293  23.155  0.00  0.00           C
ATOM     19  C   THR A   5       3.429  22.691  23.750  0.00  0.00           C
ATOM     20  O   THR A   5       3.351  22.853  24.965  0.00  0.00           O
ATOM     21  N   ILE A   6       3.637  23.698  22.899  0.00  0.00           N
ATOM     22  CA  ILE A   6       3.787  25.074  23.360  0.00  0.00           C
ATOM     23  C   ILE A   6       2.719  26.071  22.920  0.00  0.00           C
ATOM     24  O   ILE A   6       2.208  25.973  21.807  0.00  0.00           O
ATOM     25  N   ARG A   7       2.382  27.027  23.788  0.00  0.00           N
ATOM     26  CA  ARG A   7       1.373  28.031  23.470  0.00  0.00           C
ATOM     27  C   ARG A   7       1.888  29.467  23.504  0.00  0.00           C
ATOM     28  O   ARG A   7       1.094  30.405  23.493  0.00  0.00           O
ATOM     29  N   GLY A   8       3.211  29.640  23.545  0.00  0.00           N
ATOM     30  CA  GLY A   8       3.809  30.970  23.580  0.00  0.00           C
ATOM     31  C   GLY A   8       3.331  31.784  22.381  0.00  0.00           C
ATOM     32  O   GLY A   8       3.025  31.216  21.335  0.00  0.00           O
ATOM     33  N   TYR A   9       3.267  33.109  22.529  0.00  0.00           N
ATOM     34  CA  TYR A   9       2.824  33.981  21.447  0.00  0.00           C
ATOM     35  C   TYR A   9       3.751  35.191  21.404  0.00  0.00           C
ATOM     36  O   TYR A   9       3.975  35.831  22.429  0.00  0.00           O
ATOM     37  N   VAL A  10       4.290  35.507  20.223  0.00  0.00           N
ATOM     38  CA  VAL A  10       5.190  36.644  20.070  0.00  0.00           C
ATOM     39  C   VAL A  10       4.384  37.889  19.711  0.00  0.00           C
ATOM     40  O   VAL A  10       3.470  37.815  18.892  0.00  0.00           O
ATOM     41  N   ARG A  11       4.719  39.030  20.318  0.00  0.00           N
ATOM     42  CA  ARG A  11       4.014  40.278  20.048  0.00  0.00           C
ATOM     43  C   ARG A  11       4.819  41.436  20.628  0.00  0.00           C
ATOM     44  O   ARG A  11       5.777  41.892  20.008  0.00  0.00           O
ATOM     45  CB  ASP A   1      -1.807  12.492  20.222  1.00 51.00           C
ATOM     46  OD1 ASP A   1      -2.001  14.859  20.374  1.00 51.00           O
ATOM     47  OD2 ASP A   1      -2.745  13.895  18.545  1.00 51.00           O
ATOM     48  CG  ASP A   1      -2.214  13.845  19.673  1.00 51.00           C
ATOM     49  CB  SER A   2       0.643  16.968  22.258  1.00 48.00           C
ATOM     50  OG  SER A   2      -0.147  17.337  23.375  1.00 48.00           O
ATOM     51  CB  THR A   3       5.117  13.618  24.463  1.00 49.00           C
ATOM     52  CG2 THR A   3       4.600  12.264  24.001  1.00 49.00           C
ATOM     53  OG1 THR A   3       5.963  14.164  23.444  1.00 49.00           O
ATOM     54  CB  ILE A   4       6.594  18.289  24.535  1.00 60.00           C
ATOM     55  CD1 ILE A   4       8.679  17.239  25.558  1.00 60.00           C
ATOM     56  CG1 ILE A   4       7.178  17.405  25.639  1.00 60.00           C
ATOM     57  CG2 ILE A   4       7.050  19.721  24.771  1.00 60.00           C
ATOM     58  CB  THR A   5       1.797  21.014  22.880  1.00 49.00           C
ATOM     59  CG2 THR A   5       1.624  19.667  22.195  1.00 49.00           C
ATOM     60  OG1 THR A   5       1.075  21.001  24.118  1.00 49.00           O
ATOM     61  CB  ILE A   6       5.166  25.637  22.896  1.00 60.00           C
ATOM     62  CD1 ILE A   6       6.694  23.597  22.960  1.00 60.00           C
ATOM     63  CG1 ILE A   6       6.311  24.910  23.606  1.00 60.00           C
ATOM     64  CG2 ILE A   6       5.277  27.123  23.199  1.00 60.00           C
ATOM     65  CB  ARG A   7       0.186  27.896  24.442  1.00  0.00           C
ATOM     66  CD  ARG A   7      -0.879  30.160  24.637  1.00  0.00           C
ATOM     67  NE  ARG A   7      -2.084  30.954  24.420  1.00  0.00           N
ATOM     68  CG  ARG A   7      -1.016  28.752  24.080  1.00  0.00           C
ATOM     69  NH1 ARG A   7      -3.155  30.152  26.291  1.00  0.00           N
ATOM     70  NH2 ARG A   7      -4.199  31.690  24.942  1.00  0.00           N
ATOM     71  CZ  ARG A   7      -3.147  30.933  25.219  1.00  0.00           C
ATOM     72  CB  TYR A   9       1.378  34.407  21.634  1.00 43.00           C
ATOM     73  CD1 TYR A   9       0.495  34.784  19.300  1.00 43.00           C
ATOM     74  CD2 TYR A   9       0.741  36.676  20.732  1.00 43.00           C
ATOM     75  CE1 TYR A   9       0.023  35.599  18.290  1.00 43.00           C
ATOM     76  CE2 TYR A   9       0.270  37.507  19.733  1.00 43.00           C
ATOM     77  CG  TYR A   9       0.861  35.307  20.533  1.00 43.00           C
ATOM     78  OH  TYR A   9      -0.559  37.784  17.511  1.00 43.00           O
ATOM     79  CZ  TYR A   9      -0.089  36.966  18.513  1.00 43.00           C
ATOM     80  CB  VAL A  10       6.256  36.392  18.995  1.00 73.00           C
ATOM     81  CG1 VAL A  10       7.110  37.635  18.794  1.00 73.00           C
ATOM     82  CG2 VAL A  10       7.166  35.244  19.400  1.00 73.00           C
ATOM     83  CB  ARG A  11       2.607  40.253  20.629  1.00  0.00           C
ATOM     84  CD  ARG A  11       0.386  41.386  20.912  1.00  0.00           C
ATOM     85  NE  ARG A  11       0.400  41.334  22.370  1.00  0.00           N
ATOM     86  CG  ARG A  11       1.786  41.496  20.332  1.00  0.00           C
ATOM     87  NH1 ARG A  11       0.626  43.609  22.619  1.00  0.00           N
ATOM     88  NH2 ARG A  11       0.517  42.258  24.473  1.00  0.00           N
ATOM     89  CZ  ARG A  11       0.514  42.401  23.155  1.00  0.00           C
