# Supplementary material for: De Novo Design of Protein-Binding Peptides by Quantum Computing
Source: J Chem Theory Comput. 2025 Sep 29;21(19):9993–10005. doi: 10.1021/acs.jctc.5c00768 (PMC12529961; doi:10.1021/acs.jctc.5c00768)
Supplement: Supplementary file 1 [file ct5c00768_si_001.zip › Datafile/Structure_based_validation/3BFW/redocking/Results/3bfw_ranked_29.pdb]

REMARK Selection 'not deleted and not hydrogen'
ATOM      1  N   ASP A   1      -7.756  15.844  20.840  0.00  0.00           N
ATOM      2  CA  ASP A   1      -6.436  16.247  20.366  0.00  0.00           C
ATOM      3  C   ASP A   1      -5.753  17.131  21.404  0.00  0.00           C
ATOM      4  O   ASP A   1      -5.614  18.334  21.192  0.00  0.00           O
ATOM      5  N   SER A   2      -5.327  16.542  22.523  0.00  0.00           N
ATOM      6  CA  SER A   2      -4.661  17.294  23.581  0.00  0.00           C
ATOM      7  C   SER A   2      -3.149  17.094  23.606  0.00  0.00           C
ATOM      8  O   SER A   2      -2.486  17.530  24.545  0.00  0.00           O
ATOM      9  N   THR A   3      -2.602  16.438  22.579  0.00  0.00           N
ATOM     10  CA  THR A   3      -1.167  16.192  22.503  0.00  0.00           C
ATOM     11  C   THR A   3      -0.449  17.377  21.865  0.00  0.00           C
ATOM     12  O   THR A   3      -0.544  17.576  20.656  0.00  0.00           O
ATOM     13  N   ILE A   4       0.268  18.164  22.672  0.00  0.00           N
ATOM     14  CA  ILE A   4       0.993  19.324  22.167  0.00  0.00           C
ATOM     15  C   ILE A   4       2.097  19.686  23.155  0.00  0.00           C
ATOM     16  O   ILE A   4       1.991  19.371  24.339  0.00  0.00           O
ATOM     17  N   THR A   5       3.155  20.344  22.675  0.00  0.00           N
ATOM     18  CA  THR A   5       4.266  20.739  23.533  0.00  0.00           C
ATOM     19  C   THR A   5       4.298  22.242  23.790  0.00  0.00           C
ATOM     20  O   THR A   5       3.548  22.739  24.628  0.00  0.00           O
ATOM     21  N   ILE A   6       5.162  22.966  23.074  0.00  0.00           N
ATOM     22  CA  ILE A   6       5.274  24.411  23.241  0.00  0.00           C
ATOM     23  C   ILE A   6       4.252  25.300  22.539  0.00  0.00           C
ATOM     24  O   ILE A   6       3.953  25.086  21.366  0.00  0.00           O
ATOM     25  N   ARG A   7       3.715  26.294  23.251  0.00  0.00           N
ATOM     26  CA  ARG A   7       2.729  27.202  22.678  0.00  0.00           C
ATOM     27  C   ARG A   7       2.940  28.577  23.304  0.00  0.00           C
ATOM     28  O   ARG A   7       3.580  28.687  24.347  0.00  0.00           O
ATOM     29  N   GLY A   8       2.404  29.624  22.671  0.00  0.00           N
ATOM     30  CA  GLY A   8       2.545  30.983  23.182  0.00  0.00           C
ATOM     31  C   GLY A   8       2.400  32.020  22.073  0.00  0.00           C
ATOM     32  O   GLY A   8       2.034  31.675  20.952  0.00  0.00           O
ATOM     33  N   TYR A   9       2.684  33.288  22.381  0.00  0.00           N
ATOM     34  CA  TYR A   9       2.579  34.359  21.397  0.00  0.00           C
ATOM     35  C   TYR A   9       3.775  35.304  21.438  0.00  0.00           C
ATOM     36  O   TYR A   9       4.497  35.341  22.432  0.00  0.00           O
ATOM     37  N   VAL A  10       3.988  36.068  20.363  0.00  0.00           N
ATOM     38  CA  VAL A  10       5.102  37.006  20.297  0.00  0.00           C
ATOM     39  C   VAL A  10       4.729  38.162  19.373  0.00  0.00           C
ATOM     40  O   VAL A  10       4.145  37.940  18.315  0.00  0.00           O
ATOM     41  N   ARG A  11       5.063  39.392  19.769  0.00  0.00           N
ATOM     42  CA  ARG A  11       4.755  40.568  18.963  0.00  0.00           C
ATOM     43  C   ARG A  11       5.706  41.693  19.359  0.00  0.00           C
ATOM     44  O   ARG A  11       5.565  42.267  20.436  0.00  0.00           O
ATOM     45  CB  ASP A   1      -6.539  16.976  19.029  1.00 51.00           C
ATOM     46  OD1 ASP A   1      -4.281  17.729  18.996  1.00 51.00           O
ATOM     47  OD2 ASP A   1      -5.042  16.720  17.198  1.00 51.00           O
ATOM     48  CG  ASP A   1      -5.190  17.154  18.359  1.00 51.00           C
ATOM     49  CB  SER A   2      -5.251  16.906  24.947  1.00 48.00           C
ATOM     50  OG  SER A   2      -4.970  15.551  25.252  1.00 48.00           O
ATOM     51  CB  THR A   3      -0.852  14.917  21.702  1.00 49.00           C
ATOM     52  CG2 THR A   3       0.632  14.594  21.777  1.00 49.00           C
ATOM     53  OG1 THR A   3      -1.594  13.816  22.241  1.00 49.00           O
ATOM     54  CB  ILE A   4       0.074  20.531  21.950  1.00 60.00           C
ATOM     55  CD1 ILE A   4       1.784  22.419  21.865  1.00 60.00           C
ATOM     56  CG1 ILE A   4       0.779  21.589  21.098  1.00 60.00           C
ATOM     57  CG2 ILE A   4      -0.312  21.161  23.280  1.00 60.00           C
ATOM     58  CB  THR A   5       5.619  20.312  22.922  1.00 49.00           C
ATOM     59  CG2 THR A   5       6.755  20.580  23.898  1.00 49.00           C
ATOM     60  OG1 THR A   5       5.590  18.912  22.618  1.00 49.00           O
ATOM     61  CB  ILE A   6       6.689  24.879  22.762  1.00 60.00           C
ATOM     62  CD1 ILE A   6       8.200  22.919  23.371  1.00 60.00           C
ATOM     63  CG1 ILE A   6       7.777  24.335  23.690  1.00 60.00           C
ATOM     64  CG2 ILE A   6       6.786  26.397  22.742  1.00 60.00           C
ATOM     65  CB  ARG A   7       1.313  26.706  22.911  1.00  0.00           C
ATOM     66  CD  ARG A   7       0.661  27.714  25.115  1.00  0.00           C
ATOM     67  NE  ARG A   7      -0.543  28.361  24.605  1.00  0.00           N
ATOM     68  CG  ARG A   7       0.978  26.429  24.367  1.00  0.00           C
ATOM     69  NH1 ARG A   7       0.612  29.976  23.443  1.00  0.00           N
ATOM     70  NH2 ARG A   7      -1.684  29.951  23.398  1.00  0.00           N
ATOM     71  CZ  ARG A   7      -0.538  29.430  23.814  1.00  0.00           C
ATOM     72  CB  TYR A   9       1.284  35.152  21.616  1.00 43.00           C
ATOM     73  CD1 TYR A   9       0.647  36.030  19.337  1.00 43.00           C
ATOM     74  CD2 TYR A   9       1.329  37.599  21.001  1.00 43.00           C
ATOM     75  CE1 TYR A   9       0.460  37.057  18.433  1.00 43.00           C
ATOM     76  CE2 TYR A   9       1.148  38.639  20.109  1.00 43.00           C
ATOM     77  CG  TYR A   9       1.083  36.283  20.632  1.00 43.00           C
ATOM     78  OH  TYR A   9       0.530  39.394  17.930  1.00 43.00           O
ATOM     79  CZ  TYR A   9       0.713  38.366  18.826  1.00 43.00           C
ATOM     80  CB  VAL A  10       6.389  36.339  19.798  1.00 73.00           C
ATOM     81  CG1 VAL A  10       6.227  35.888  18.354  1.00 73.00           C
ATOM     82  CG2 VAL A  10       7.553  37.315  19.869  1.00 73.00           C
ATOM     83  CB  ARG A  11       3.306  40.995  19.140  1.00  0.00           C
ATOM     84  CD  ARG A  11       2.750  40.246  21.470  1.00  0.00           C
ATOM     85  NE  ARG A  11       2.404  40.655  22.828  1.00  0.00           N
ATOM     86  CG  ARG A  11       2.951  41.439  20.550  1.00  0.00           C
ATOM     87  NH1 ARG A  11       0.153  40.819  22.387  1.00  0.00           N
ATOM     88  NH2 ARG A  11       0.947  41.284  24.491  1.00  0.00           N
ATOM     89  CZ  ARG A  11       1.167  40.919  23.236  1.00  0.00           C
