# Supplementary material for: De Novo Design of Protein-Binding Peptides by Quantum Computing
Source: J Chem Theory Comput. 2025 Sep 29;21(19):9993–10005. doi: 10.1021/acs.jctc.5c00768 (PMC12529961; doi:10.1021/acs.jctc.5c00768)
Supplement: Supplementary file 1 [file ct5c00768_si_001.zip › Datafile/Structure_based_validation/3BFW/redocking/Results/3bfw_ranked_15.pdb]

REMARK Selection 'not deleted and not hydrogen'
ATOM      1  N   ASP A   1       4.945   8.338  22.874  0.00  0.00           N
ATOM      2  CA  ASP A   1       4.467   8.111  24.233  0.00  0.00           C
ATOM      3  C   ASP A   1       3.934   9.419  24.809  0.00  0.00           C
ATOM      4  O   ASP A   1       2.747   9.519  25.113  0.00  0.00           O
ATOM      5  N   SER A   2       4.805  10.419  24.960  0.00  0.00           N
ATOM      6  CA  SER A   2       4.402  11.712  25.502  0.00  0.00           C
ATOM      7  C   SER A   2       4.307  12.764  24.401  0.00  0.00           C
ATOM      8  O   SER A   2       5.046  12.698  23.421  0.00  0.00           O
ATOM      9  N   THR A   3       3.401  13.733  24.558  0.00  0.00           N
ATOM     10  CA  THR A   3       3.227  14.788  23.567  0.00  0.00           C
ATOM     11  C   THR A   3       3.511  16.168  24.152  0.00  0.00           C
ATOM     12  O   THR A   3       2.757  16.646  24.997  0.00  0.00           O
ATOM     13  N   ILE A   4       4.594  16.809  23.706  0.00  0.00           N
ATOM     14  CA  ILE A   4       4.958  18.133  24.198  0.00  0.00           C
ATOM     15  C   ILE A   4       4.320  19.199  23.313  0.00  0.00           C
ATOM     16  O   ILE A   4       4.578  19.237  22.112  0.00  0.00           O
ATOM     17  N   THR A   5       3.489  20.063  23.900  0.00  0.00           N
ATOM     18  CA  THR A   5       2.825  21.121  23.147  0.00  0.00           C
ATOM     19  C   THR A   5       3.004  22.520  23.727  0.00  0.00           C
ATOM     20  O   THR A   5       2.626  22.766  24.871  0.00  0.00           O
ATOM     21  N   ILE A   6       3.579  23.437  22.945  0.00  0.00           N
ATOM     22  CA  ILE A   6       3.798  24.805  23.400  0.00  0.00           C
ATOM     23  C   ILE A   6       2.688  25.718  22.890  0.00  0.00           C
ATOM     24  O   ILE A   6       2.497  25.839  21.682  0.00  0.00           O
ATOM     25  N   ARG A   7       1.956  26.360  23.804  0.00  0.00           N
ATOM     26  CA  ARG A   7       0.870  27.257  23.425  0.00  0.00           C
ATOM     27  C   ARG A   7       1.441  28.401  22.594  0.00  0.00           C
ATOM     28  O   ARG A   7       0.833  28.806  21.605  0.00  0.00           O
ATOM     29  N   GLY A   8       2.605  28.921  22.989  0.00  0.00           N
ATOM     30  CA  GLY A   8       3.240  30.018  22.266  0.00  0.00           C
ATOM     31  C   GLY A   8       2.740  31.385  22.723  0.00  0.00           C
ATOM     32  O   GLY A   8       1.984  31.472  23.688  0.00  0.00           O
ATOM     33  N   TYR A   9       3.159  32.450  22.036  0.00  0.00           N
ATOM     34  CA  TYR A   9       2.743  33.802  22.387  0.00  0.00           C
ATOM     35  C   TYR A   9       1.941  34.543  21.323  0.00  0.00           C
ATOM     36  O   TYR A   9       1.994  34.182  20.149  0.00  0.00           O
ATOM     37  N   VAL A  10       1.198  35.577  21.726  0.00  0.00           N
ATOM     38  CA  VAL A  10       0.393  36.355  20.791  0.00  0.00           C
ATOM     39  C   VAL A  10       1.209  37.370  19.997  0.00  0.00           C
ATOM     40  O   VAL A  10       0.941  37.587  18.818  0.00  0.00           O
ATOM     41  N   ARG A  11       2.202  37.991  20.639  0.00  0.00           N
ATOM     42  CA  ARG A  11       3.044  38.980  19.974  0.00  0.00           C
ATOM     43  C   ARG A  11       4.491  38.517  19.837  0.00  0.00           C
ATOM     44  O   ARG A  11       5.056  38.578  18.747  0.00  0.00           O
ATOM     45  CB  ASP A   1       5.574   7.547  25.115  1.00 51.00           C
ATOM     46  OD1 ASP A   1       5.139   5.294  24.484  1.00 51.00           O
ATOM     47  OD2 ASP A   1       7.236   5.948  24.533  1.00 51.00           O
ATOM     48  CG  ASP A   1       6.016   6.164  24.679  1.00 51.00           C
ATOM     49  CB  SER A   2       5.382  12.169  26.584  1.00 48.00           C
ATOM     50  OG  SER A   2       5.366  11.287  27.692  1.00 48.00           O
ATOM     51  CB  THR A   3       1.800  14.777  22.982  1.00 49.00           C
ATOM     52  CG2 THR A   3       1.513  13.449  22.298  1.00 49.00           C
ATOM     53  OG1 THR A   3       0.849  14.970  24.037  1.00 49.00           O
ATOM     54  CB  ILE A   4       6.479  18.335  24.233  1.00 60.00           C
ATOM     55  CD1 ILE A   4       8.630  17.324  25.153  1.00 60.00           C
ATOM     56  CG1 ILE A   4       7.120  17.362  25.224  1.00 60.00           C
ATOM     57  CG2 ILE A   4       6.817  19.754  24.663  1.00 60.00           C
ATOM     58  CB  THR A   5       1.303  20.836  23.039  1.00 49.00           C
ATOM     59  CG2 THR A   5       1.053  19.519  22.321  1.00 49.00           C
ATOM     60  OG1 THR A   5       0.743  20.761  24.356  1.00 49.00           O
ATOM     61  CB  ILE A   6       5.159  25.348  22.935  1.00 60.00           C
ATOM     62  CD1 ILE A   6       6.449  26.088  20.866  1.00 60.00           C
ATOM     63  CG1 ILE A   6       5.233  25.370  21.407  1.00 60.00           C
ATOM     64  CG2 ILE A   6       6.288  24.475  23.461  1.00 60.00           C
ATOM     65  CB  ARG A   7       0.143  27.790  24.651  1.00  0.00           C
ATOM     66  CD  ARG A   7      -0.821  30.023  24.030  1.00  0.00           C
ATOM     67  NE  ARG A   7      -2.036  30.811  23.859  1.00  0.00           N
ATOM     68  CG  ARG A   7      -1.125  28.564  24.332  1.00  0.00           C
ATOM     69  NH1 ARG A   7      -2.320  31.177  26.112  1.00  0.00           N
ATOM     70  NH2 ARG A   7      -3.821  32.051  24.610  1.00  0.00           N
ATOM     71  CZ  ARG A   7      -2.726  31.348  24.861  1.00  0.00           C
ATOM     72  CB  TYR A   9       3.993  34.641  22.740  1.00 43.00           C
ATOM     73  CD1 TYR A   9       4.644  34.325  20.323  1.00 43.00           C
ATOM     74  CD2 TYR A   9       5.922  35.844  21.647  1.00 43.00           C
ATOM     75  CE1 TYR A   9       5.442  34.595  19.228  1.00 43.00           C
ATOM     76  CE2 TYR A   9       6.730  36.126  20.562  1.00 43.00           C
ATOM     77  CG  TYR A   9       4.871  34.942  21.546  1.00 43.00           C
ATOM     78  OH  TYR A   9       7.286  35.775  18.267  1.00 43.00           O
ATOM     79  CZ  TYR A   9       6.488  35.501  19.353  1.00 43.00           C
ATOM     80  CB  VAL A  10      -0.739  37.106  21.531  1.00 73.00           C
ATOM     81  CG1 VAL A  10      -1.512  37.994  20.567  1.00 73.00           C
ATOM     82  CG2 VAL A  10      -1.709  36.115  22.155  1.00 73.00           C
ATOM     83  CB  ARG A  11       2.997  40.311  20.736  1.00  0.00           C
ATOM     84  CD  ARG A  11       2.568  39.600  23.105  1.00  0.00           C
ATOM     85  NE  ARG A  11       1.506  40.525  23.488  1.00  0.00           N
ATOM     86  CG  ARG A  11       3.560  40.238  22.146  1.00  0.00           C
ATOM     87  NH1 ARG A  11      -0.056  39.578  22.092  1.00  0.00           N
ATOM     88  NH2 ARG A  11      -0.629  41.374  23.403  1.00  0.00           N
ATOM     89  CZ  ARG A  11       0.272  40.492  22.995  1.00  0.00           C
