# Supplementary material for: De Novo Design of Protein-Binding Peptides by Quantum Computing
Source: J Chem Theory Comput. 2025 Sep 29;21(19):9993–10005. doi: 10.1021/acs.jctc.5c00768 (PMC12529961; doi:10.1021/acs.jctc.5c00768)
Supplement: Supplementary file 1 [file ct5c00768_si_001.zip › Datafile/Structure_based_validation/3BFW/redocking/Results/3bfw_ranked_14.pdb]

REMARK Selection 'not deleted and not hydrogen'
ATOM      1  N   ASP A   1       4.872  13.241  26.913  0.00  0.00           N
ATOM      2  CA  ASP A   1       4.888  13.851  25.588  0.00  0.00           C
ATOM      3  C   ASP A   1       4.276  15.248  25.626  0.00  0.00           C
ATOM      4  O   ASP A   1       3.426  15.524  26.470  0.00  0.00           O
ATOM      5  N   SER A   2       4.705  16.127  24.718  0.00  0.00           N
ATOM      6  CA  SER A   2       4.186  17.490  24.665  0.00  0.00           C
ATOM      7  C   SER A   2       2.908  17.488  23.833  0.00  0.00           C
ATOM      8  O   SER A   2       2.722  16.610  22.993  0.00  0.00           O
ATOM      9  N   THR A   3       2.029  18.466  24.062  0.00  0.00           N
ATOM     10  CA  THR A   3       0.775  18.559  23.322  0.00  0.00           C
ATOM     11  C   THR A   3       0.872  19.568  22.182  0.00  0.00           C
ATOM     12  O   THR A   3       1.810  20.360  22.139  0.00  0.00           O
ATOM     13  N   ILE A   4      -0.094  19.542  21.260  0.00  0.00           N
ATOM     14  CA  ILE A   4      -0.099  20.462  20.128  0.00  0.00           C
ATOM     15  C   ILE A   4      -0.681  21.818  20.513  0.00  0.00           C
ATOM     16  O   ILE A   4      -0.929  22.651  19.644  0.00  0.00           O
ATOM     17  N   THR A   5      -0.901  22.042  21.811  0.00  0.00           N
ATOM     18  CA  THR A   5      -1.455  23.304  22.288  0.00  0.00           C
ATOM     19  C   THR A   5      -0.495  24.435  21.935  0.00  0.00           C
ATOM     20  O   THR A   5       0.717  24.231  21.920  0.00  0.00           O
ATOM     21  N   ILE A   6      -1.030  25.625  21.651  0.00  0.00           N
ATOM     22  CA  ILE A   6      -0.203  26.774  21.300  0.00  0.00           C
ATOM     23  C   ILE A   6       0.863  26.962  22.375  0.00  0.00           C
ATOM     24  O   ILE A   6       0.545  26.967  23.563  0.00  0.00           O
ATOM     25  N   ARG A   7       2.124  27.115  21.965  0.00  0.00           N
ATOM     26  CA  ARG A   7       3.220  27.302  22.909  0.00  0.00           C
ATOM     27  C   ARG A   7       3.262  28.697  23.525  0.00  0.00           C
ATOM     28  O   ARG A   7       3.798  28.872  24.617  0.00  0.00           O
ATOM     29  N   GLY A   8       2.699  29.689  22.830  0.00  0.00           N
ATOM     30  CA  GLY A   8       2.683  31.060  23.326  0.00  0.00           C
ATOM     31  C   GLY A   8       2.495  32.008  22.146  0.00  0.00           C
ATOM     32  O   GLY A   8       2.313  31.558  21.017  0.00  0.00           O
ATOM     33  N   TYR A   9       2.540  33.318  22.402  0.00  0.00           N
ATOM     34  CA  TYR A   9       2.373  34.312  21.347  0.00  0.00           C
ATOM     35  C   TYR A   9       3.377  35.458  21.398  0.00  0.00           C
ATOM     36  O   TYR A   9       3.804  35.856  22.479  0.00  0.00           O
ATOM     37  N   VAL A  10       3.756  35.990  20.233  0.00  0.00           N
ATOM     38  CA  VAL A  10       4.711  37.091  20.166  0.00  0.00           C
ATOM     39  C   VAL A  10       4.001  38.372  19.743  0.00  0.00           C
ATOM     40  O   VAL A  10       3.139  38.339  18.868  0.00  0.00           O
ATOM     41  N   ARG A  11       4.358  39.501  20.361  0.00  0.00           N
ATOM     42  CA  ARG A  11       3.743  40.782  20.034  0.00  0.00           C
ATOM     43  C   ARG A  11       4.820  41.725  19.506  0.00  0.00           C
ATOM     44  O   ARG A  11       5.752  42.064  20.232  0.00  0.00           O
ATOM     45  CB  ASP A   1       4.141  12.974  24.583  1.00 51.00           C
ATOM     46  OD1 ASP A   1       5.011  10.849  25.208  1.00 51.00           O
ATOM     47  OD2 ASP A   1       5.301  11.493  23.128  1.00 51.00           O
ATOM     48  CG  ASP A   1       4.871  11.679  24.284  1.00 51.00           C
ATOM     49  CB  SER A   2       5.212  18.451  24.084  1.00 48.00           C
ATOM     50  OG  SER A   2       5.486  18.154  22.726  1.00 48.00           O
ATOM     51  CB  THR A   3      -0.394  18.955  24.245  1.00 49.00           C
ATOM     52  CG2 THR A   3      -1.714  18.886  23.493  1.00 49.00           C
ATOM     53  OG1 THR A   3      -0.449  18.059  25.362  1.00 49.00           O
ATOM     54  CB  ILE A   4      -0.900  19.890  18.942  1.00 60.00           C
ATOM     55  CD1 ILE A   4      -1.213  20.127  16.424  1.00 60.00           C
ATOM     56  CG1 ILE A   4      -0.716  20.766  17.701  1.00 60.00           C
ATOM     57  CG2 ILE A   4      -2.383  19.836  19.279  1.00 60.00           C
ATOM     58  CB  THR A   5      -1.705  23.290  23.800  1.00 49.00           C
ATOM     59  CG2 THR A   5      -2.432  24.555  24.229  1.00 49.00           C
ATOM     60  OG1 THR A   5      -2.511  22.154  24.141  1.00 49.00           O
ATOM     61  CB  ILE A   6      -1.027  28.057  21.155  1.00 60.00           C
ATOM     62  CD1 ILE A   6       0.181  28.870  19.063  1.00 60.00           C
ATOM     63  CG1 ILE A   6      -0.185  29.156  20.503  1.00 60.00           C
ATOM     64  CG2 ILE A   6      -1.496  28.553  22.515  1.00 60.00           C
ATOM     65  CB  ARG A   7       4.561  27.010  22.214  1.00  0.00           C
ATOM     66  CD  ARG A   7       5.739  26.004  24.189  1.00  0.00           C
ATOM     67  NE  ARG A   7       5.737  24.668  23.601  1.00  0.00           N
ATOM     68  CG  ARG A   7       5.772  27.093  23.129  1.00  0.00           C
ATOM     69  NH1 ARG A   7       8.008  24.638  23.241  1.00  0.00           N
ATOM     70  NH2 ARG A   7       6.728  22.828  22.641  1.00  0.00           N
ATOM     71  CZ  ARG A   7       6.826  24.044  23.161  1.00  0.00           C
ATOM     72  CB  TYR A   9       0.945  34.889  21.404  1.00 43.00           C
ATOM     73  CD1 TYR A   9       0.393  35.552  19.033  1.00 43.00           C
ATOM     74  CD2 TYR A   9       0.648  37.280  20.658  1.00 43.00           C
ATOM     75  CE1 TYR A   9       0.128  36.494  18.059  1.00 43.00           C
ATOM     76  CE2 TYR A   9       0.385  38.238  19.696  1.00 43.00           C
ATOM     77  CG  TYR A   9       0.656  35.928  20.344  1.00 43.00           C
ATOM     78  OH  TYR A   9      -0.138  38.786  17.432  1.00 43.00           O
ATOM     79  CZ  TYR A   9       0.125  37.842  18.397  1.00 43.00           C
ATOM     80  CB  VAL A  10       5.858  36.794  19.188  1.00 73.00           C
ATOM     81  CG1 VAL A  10       6.778  38.000  19.067  1.00 73.00           C
ATOM     82  CG2 VAL A  10       6.680  35.609  19.671  1.00 73.00           C
ATOM     83  CB  ARG A  11       3.044  41.383  21.245  1.00  0.00           C
ATOM     84  CD  ARG A  11       1.181  41.243  22.921  1.00  0.00           C
ATOM     85  NE  ARG A  11       0.017  40.495  23.384  1.00  0.00           N
ATOM     86  CG  ARG A  11       1.819  40.605  21.698  1.00  0.00           C
ATOM     87  NH1 ARG A  11      -0.327  41.836  25.221  1.00  0.00           N
ATOM     88  NH2 ARG A  11      -1.727  40.060  24.819  1.00  0.00           N
ATOM     89  CZ  ARG A  11      -0.680  40.798  24.475  1.00  0.00           C
