# Supplementary material for: De Novo Design of Protein-Binding Peptides by Quantum Computing
Source: J Chem Theory Comput. 2025 Sep 29;21(19):9993–10005. doi: 10.1021/acs.jctc.5c00768 (PMC12529961; doi:10.1021/acs.jctc.5c00768)
Supplement: Supplementary file 1 [file ct5c00768_si_001.zip › Datafile/Structure_based_validation/3BFW/redocking/Results/3bfw_ranked_28.pdb]

REMARK Selection 'not deleted and not hydrogen'
ATOM      1  N   ASP A   1       4.268   7.574  23.101  0.00  0.00           N
ATOM      2  CA  ASP A   1       4.659   7.459  24.501  0.00  0.00           C
ATOM      3  C   ASP A   1       4.119   8.689  25.225  0.00  0.00           C
ATOM      4  O   ASP A   1       3.082   8.613  25.879  0.00  0.00           O
ATOM      5  N   SER A   2       4.818   9.821  25.110  0.00  0.00           N
ATOM      6  CA  SER A   2       4.392  11.055  25.760  0.00  0.00           C
ATOM      7  C   SER A   2       4.476  12.182  24.736  0.00  0.00           C
ATOM      8  O   SER A   2       5.238  12.087  23.777  0.00  0.00           O
ATOM      9  N   THR A   3       3.696  13.248  24.935  0.00  0.00           N
ATOM     10  CA  THR A   3       3.697  14.381  24.018  0.00  0.00           C
ATOM     11  C   THR A   3       3.698  15.737  24.716  0.00  0.00           C
ATOM     12  O   THR A   3       3.148  15.868  25.807  0.00  0.00           O
ATOM     13  N   ILE A   4       4.313  16.745  24.092  0.00  0.00           N
ATOM     14  CA  ILE A   4       4.374  18.083  24.671  0.00  0.00           C
ATOM     15  C   ILE A   4       4.214  19.152  23.595  0.00  0.00           C
ATOM     16  O   ILE A   4       4.776  19.022  22.509  0.00  0.00           O
ATOM     17  N   THR A   5       3.451  20.207  23.890  0.00  0.00           N
ATOM     18  CA  THR A   5       3.231  21.286  22.934  0.00  0.00           C
ATOM     19  C   THR A   5       3.435  22.674  23.533  0.00  0.00           C
ATOM     20  O   THR A   5       3.253  22.859  24.735  0.00  0.00           O
ATOM     21  N   ILE A   6       3.811  23.649  22.702  0.00  0.00           N
ATOM     22  CA  ILE A   6       4.034  25.013  23.170  0.00  0.00           C
ATOM     23  C   ILE A   6       2.911  25.944  22.724  0.00  0.00           C
ATOM     24  O   ILE A   6       2.343  25.754  21.651  0.00  0.00           O
ATOM     25  N   ARG A   7       2.591  26.950  23.542  0.00  0.00           N
ATOM     26  CA  ARG A   7       1.533  27.899  23.213  0.00  0.00           C
ATOM     27  C   ARG A   7       2.079  29.150  22.532  0.00  0.00           C
ATOM     28  O   ARG A   7       3.173  29.602  22.862  0.00  0.00           O
ATOM     29  N   GLY A   8       1.323  29.708  21.584  0.00  0.00           N
ATOM     30  CA  GLY A   8       1.749  30.906  20.869  0.00  0.00           C
ATOM     31  C   GLY A   8       1.412  32.141  21.699  0.00  0.00           C
ATOM     32  O   GLY A   8       1.179  32.030  22.901  0.00  0.00           O
ATOM     33  N   TYR A   9       1.386  33.315  21.064  0.00  0.00           N
ATOM     34  CA  TYR A   9       1.075  34.558  21.762  0.00  0.00           C
ATOM     35  C   TYR A   9      -0.443  34.671  21.854  0.00  0.00           C
ATOM     36  O   TYR A   9      -1.149  34.244  20.943  0.00  0.00           O
ATOM     37  N   VAL A  10      -0.947  35.245  22.950  0.00  0.00           N
ATOM     38  CA  VAL A  10      -2.385  35.404  23.140  0.00  0.00           C
ATOM     39  C   VAL A  10      -2.885  36.586  22.317  0.00  0.00           C
ATOM     40  O   VAL A  10      -4.077  36.674  22.028  0.00  0.00           O
ATOM     41  N   ARG A  11      -1.982  37.494  21.939  0.00  0.00           N
ATOM     42  CA  ARG A  11      -2.353  38.663  21.149  0.00  0.00           C
ATOM     43  C   ARG A  11      -2.754  38.303  19.722  0.00  0.00           C
ATOM     44  O   ARG A  11      -2.564  37.165  19.298  0.00  0.00           O
ATOM     45  CB  ASP A   1       6.163   7.344  24.656  1.00 51.00           C
ATOM     46  OD1 ASP A   1       6.600   5.783  22.914  1.00 51.00           O
ATOM     47  OD2 ASP A   1       7.214   5.231  24.949  1.00 51.00           O
ATOM     48  CG  ASP A   1       6.698   6.024  24.136  1.00 51.00           C
ATOM     49  CB  SER A   2       5.242  11.362  26.981  1.00 48.00           C
ATOM     50  OG  SER A   2       5.083  10.364  27.974  1.00 48.00           O
ATOM     51  CB  THR A   3       2.471  14.321  23.073  1.00 49.00           C
ATOM     52  CG2 THR A   3       2.494  13.047  22.243  1.00 49.00           C
ATOM     53  OG1 THR A   3       1.269  14.344  23.854  1.00 49.00           O
ATOM     54  CB  ILE A   4       5.699  18.315  25.421  1.00 60.00           C
ATOM     55  CD1 ILE A   4       8.205  18.609  25.064  1.00 60.00           C
ATOM     56  CG1 ILE A   4       6.884  18.186  24.462  1.00 60.00           C
ATOM     57  CG2 ILE A   4       5.866  17.292  26.534  1.00 60.00           C
ATOM     58  CB  THR A   5       1.803  21.213  22.341  1.00 49.00           C
ATOM     59  CG2 THR A   5       0.766  21.362  23.444  1.00 49.00           C
ATOM     60  OG1 THR A   5       1.620  22.267  21.388  1.00 49.00           O
ATOM     61  CB  ILE A   6       5.379  25.569  22.664  1.00 60.00           C
ATOM     62  CD1 ILE A   6       6.883  23.511  22.610  1.00 60.00           C
ATOM     63  CG1 ILE A   6       6.544  24.811  23.305  1.00 60.00           C
ATOM     64  CG2 ILE A   6       5.512  27.043  23.014  1.00 60.00           C
ATOM     65  CB  ARG A   7       0.759  28.290  24.477  1.00  0.00           C
ATOM     66  CD  ARG A   7      -0.164  30.593  24.101  1.00  0.00           C
ATOM     67  NE  ARG A   7      -1.367  31.412  23.985  1.00  0.00           N
ATOM     68  CG  ARG A   7      -0.491  29.113  24.211  1.00  0.00           C
ATOM     69  NH1 ARG A   7      -1.730  31.501  26.254  1.00  0.00           N
ATOM     70  NH2 ARG A   7      -3.169  32.571  24.819  1.00  0.00           N
ATOM     71  CZ  ARG A   7      -2.089  31.829  25.021  1.00  0.00           C
ATOM     72  CB  TYR A   9       1.673  35.760  21.054  1.00 43.00           C
ATOM     73  CD1 TYR A   9       3.894  35.014  21.990  1.00 43.00           C
ATOM     74  CD2 TYR A   9       3.896  36.611  20.218  1.00 43.00           C
ATOM     75  CE1 TYR A   9       5.274  35.040  22.028  1.00 43.00           C
ATOM     76  CE2 TYR A   9       5.277  36.651  20.241  1.00 43.00           C
ATOM     77  CG  TYR A   9       3.184  35.796  21.088  1.00 43.00           C
ATOM     78  OH  TYR A   9       7.339  35.895  21.178  1.00 43.00           O
ATOM     79  CZ  TYR A   9       5.964  35.864  21.146  1.00 43.00           C
ATOM     80  CB  VAL A  10      -2.748  35.615  24.616  1.00 73.00           C
ATOM     81  CG1 VAL A  10      -4.240  35.877  24.763  1.00 73.00           C
ATOM     82  CG2 VAL A  10      -2.394  34.385  25.437  1.00 73.00           C
ATOM     83  CB  ARG A  11      -1.195  39.670  21.122  1.00  0.00           C
ATOM     84  CD  ARG A  11       0.269  41.280  22.373  1.00  0.00           C
ATOM     85  NE  ARG A  11       1.531  40.600  22.102  1.00  0.00           N
ATOM     86  CG  ARG A  11      -0.894  40.305  22.469  1.00  0.00           C
ATOM     87  NH1 ARG A  11       2.716  42.551  21.817  1.00  0.00           N
ATOM     88  NH2 ARG A  11       3.776  40.524  21.609  1.00  0.00           N
ATOM     89  CZ  ARG A  11       2.676  41.225  21.843  1.00  0.00           C
