# Supplementary material for: De Novo Design of Protein-Binding Peptides by Quantum Computing
Source: J Chem Theory Comput. 2025 Sep 29;21(19):9993–10005. doi: 10.1021/acs.jctc.5c00768 (PMC12529961; doi:10.1021/acs.jctc.5c00768)
Supplement: Supplementary file 1 [file ct5c00768_si_001.zip › Datafile/Structure_based_validation/3BFW/redocking/Results/3bfw_ranked_9.pdb]

REMARK Selection 'not deleted and not hydrogen'
ATOM      1  N   ASP A   1       5.499   8.101  22.325  0.00  0.00           N
ATOM      2  CA  ASP A   1       4.777   7.842  23.566  0.00  0.00           C
ATOM      3  C   ASP A   1       4.126   9.086  24.162  0.00  0.00           C
ATOM      4  O   ASP A   1       2.916   9.266  24.040  0.00  0.00           O
ATOM      5  N   SER A   2       4.922   9.944  24.805  0.00  0.00           N
ATOM      6  CA  SER A   2       4.403  11.164  25.412  0.00  0.00           C
ATOM      7  C   SER A   2       4.498  12.319  24.421  0.00  0.00           C
ATOM      8  O   SER A   2       5.309  12.273  23.498  0.00  0.00           O
ATOM      9  N   THR A   3       3.674  13.354  24.607  0.00  0.00           N
ATOM     10  CA  THR A   3       3.682  14.510  23.718  0.00  0.00           C
ATOM     11  C   THR A   3       3.878  15.824  24.467  0.00  0.00           C
ATOM     12  O   THR A   3       3.357  15.989  25.569  0.00  0.00           O
ATOM     13  N   ILE A   4       4.626  16.759  23.876  0.00  0.00           N
ATOM     14  CA  ILE A   4       4.878  18.051  24.504  0.00  0.00           C
ATOM     15  C   ILE A   4       4.457  19.121  23.501  0.00  0.00           C
ATOM     16  O   ILE A   4       4.703  18.975  22.306  0.00  0.00           O
ATOM     17  N   THR A   5       3.825  20.194  23.982  0.00  0.00           N
ATOM     18  CA  THR A   5       3.379  21.276  23.111  0.00  0.00           C
ATOM     19  C   THR A   5       3.766  22.684  23.554  0.00  0.00           C
ATOM     20  O   THR A   5       3.807  22.964  24.750  0.00  0.00           O
ATOM     21  N   ILE A   6       4.049  23.569  22.595  0.00  0.00           N
ATOM     22  CA  ILE A   6       4.430  24.942  22.907  0.00  0.00           C
ATOM     23  C   ILE A   6       3.297  25.835  22.411  0.00  0.00           C
ATOM     24  O   ILE A   6       3.003  25.850  21.218  0.00  0.00           O
ATOM     25  N   ARG A   7       2.661  26.577  23.321  0.00  0.00           N
ATOM     26  CA  ARG A   7       1.564  27.465  22.956  0.00  0.00           C
ATOM     27  C   ARG A   7       1.685  28.837  23.611  0.00  0.00           C
ATOM     28  O   ARG A   7       2.205  28.945  24.720  0.00  0.00           O
ATOM     29  N   GLY A   8       1.208  29.883  22.932  0.00  0.00           N
ATOM     30  CA  GLY A   8       1.274  31.238  23.466  0.00  0.00           C
ATOM     31  C   GLY A   8       1.751  32.237  22.416  0.00  0.00           C
ATOM     32  O   GLY A   8       2.014  31.855  21.278  0.00  0.00           O
ATOM     33  N   TYR A   9       1.864  33.513  22.794  0.00  0.00           N
ATOM     34  CA  TYR A   9       2.312  34.549  21.870  0.00  0.00           C
ATOM     35  C   TYR A   9       1.329  34.790  20.729  0.00  0.00           C
ATOM     36  O   TYR A   9       1.676  35.437  19.744  0.00  0.00           O
ATOM     37  N   VAL A  10       0.105  34.271  20.858  0.00  0.00           N
ATOM     38  CA  VAL A  10      -0.912  34.441  19.827  0.00  0.00           C
ATOM     39  C   VAL A  10      -1.214  35.894  19.474  0.00  0.00           C
ATOM     40  O   VAL A  10      -1.548  36.685  20.354  0.00  0.00           O
ATOM     41  N   ARG A  11      -1.099  36.248  18.192  0.00  0.00           N
ATOM     42  CA  ARG A  11      -1.364  37.611  17.746  0.00  0.00           C
ATOM     43  C   ARG A  11      -2.555  37.655  16.794  0.00  0.00           C
ATOM     44  O   ARG A  11      -2.884  38.716  16.268  0.00  0.00           O
ATOM     45  CB  ASP A   1       5.728   7.218  24.601  1.00 51.00           C
ATOM     46  OD1 ASP A   1       5.436   5.189  23.392  1.00 51.00           O
ATOM     47  OD2 ASP A   1       7.036   5.253  24.896  1.00 51.00           O
ATOM     48  CG  ASP A   1       6.094   5.783  24.273  1.00 51.00           C
ATOM     49  CB  SER A   2       5.158  11.497  26.695  1.00 48.00           C
ATOM     50  OG  SER A   2       4.962  10.493  27.675  1.00 48.00           O
ATOM     51  CB  THR A   3       2.370  14.595  22.906  1.00 49.00           C
ATOM     52  CG2 THR A   3       2.190  13.351  22.049  1.00 49.00           C
ATOM     53  OG1 THR A   3       1.259  14.703  23.804  1.00 49.00           O
ATOM     54  CB  ILE A   4       6.338  18.240  24.903  1.00 60.00           C
ATOM     55  CD1 ILE A   4       8.214  17.168  26.256  1.00 60.00           C
ATOM     56  CG1 ILE A   4       6.729  17.215  25.970  1.00 60.00           C
ATOM     57  CG2 ILE A   4       6.555  19.634  25.471  1.00 60.00           C
ATOM     58  CB  THR A   5       1.831  21.236  22.960  1.00 49.00           C
ATOM     59  CG2 THR A   5       1.380  19.919  22.347  1.00 49.00           C
ATOM     60  OG1 THR A   5       1.229  21.377  24.253  1.00 49.00           O
ATOM     61  CB  ILE A   6       5.751  25.350  22.265  1.00 60.00           C
ATOM     62  CD1 ILE A   6       7.099  23.187  22.281  1.00 60.00           C
ATOM     63  CG1 ILE A   6       6.907  24.560  22.884  1.00 60.00           C
ATOM     64  CG2 ILE A   6       6.008  26.833  22.487  1.00 60.00           C
ATOM     65  CB  ARG A   7       0.221  26.827  23.333  1.00  0.00           C
ATOM     66  CD  ARG A   7      -1.328  26.014  25.133  1.00  0.00           C
ATOM     67  NE  ARG A   7      -1.518  25.792  26.563  1.00  0.00           N
ATOM     68  CG  ARG A   7       0.019  26.649  24.829  1.00  0.00           C
ATOM     69  NH1 ARG A   7      -2.317  27.912  26.958  1.00  0.00           N
ATOM     70  NH2 ARG A   7      -2.128  26.415  28.690  1.00  0.00           N
ATOM     71  CZ  ARG A   7      -1.989  26.707  27.405  1.00  0.00           C
ATOM     72  CB  TYR A   9       3.688  34.181  21.295  1.00 43.00           C
ATOM     73  CD1 TYR A   9       3.890  36.581  20.542  1.00 43.00           C
ATOM     74  CD2 TYR A   9       5.293  34.952  19.508  1.00 43.00           C
ATOM     75  CE1 TYR A   9       4.446  37.572  19.757  1.00 43.00           C
ATOM     76  CE2 TYR A   9       5.861  35.930  18.714  1.00 43.00           C
ATOM     77  CG  TYR A   9       4.302  35.259  20.431  1.00 43.00           C
ATOM     78  OH  TYR A   9       5.995  38.221  18.055  1.00 43.00           O
ATOM     79  CZ  TYR A   9       5.436  37.239  18.840  1.00 43.00           C
ATOM     80  CB  VAL A  10      -2.240  33.763  20.257  1.00 73.00           C
ATOM     81  CG1 VAL A  10      -3.333  34.023  19.232  1.00 73.00           C
ATOM     82  CG2 VAL A  10      -2.044  32.260  20.380  1.00 73.00           C
ATOM     83  CB  ARG A  11      -0.127  38.204  17.070  1.00  0.00           C
ATOM     84  CD  ARG A  11       0.851  39.430  19.030  1.00  0.00           C
ATOM     85  NE  ARG A  11       2.037  39.655  19.850  1.00  0.00           N
ATOM     86  CG  ARG A  11       1.075  38.345  17.989  1.00  0.00           C
ATOM     87  NH1 ARG A  11       1.502  38.019  21.375  1.00  0.00           N
ATOM     88  NH2 ARG A  11       3.426  39.247  21.636  1.00  0.00           N
ATOM     89  CZ  ARG A  11       2.322  38.972  20.954  1.00  0.00           C
