# Supplementary material for: De Novo Design of Protein-Binding Peptides by Quantum Computing
Source: J Chem Theory Comput. 2025 Sep 29;21(19):9993–10005. doi: 10.1021/acs.jctc.5c00768 (PMC12529961; doi:10.1021/acs.jctc.5c00768)
Supplement: Supplementary file 1 [file ct5c00768_si_001.zip › Datafile/Structure_based_validation/3BFW/redocking/Results/3bfw_ranked_10.pdb]

REMARK Selection 'not deleted and not hydrogen'
ATOM      1  N   ASP A   1      -0.620  10.944  19.369  0.00  0.00           N
ATOM      2  CA  ASP A   1      -0.803  12.376  19.580  0.00  0.00           C
ATOM      3  C   ASP A   1       0.473  13.132  19.935  0.00  0.00           C
ATOM      4  O   ASP A   1       1.562  12.566  19.870  0.00  0.00           O
ATOM      5  N   SER A   2       0.344  14.406  20.311  0.00  0.00           N
ATOM      6  CA  SER A   2       1.499  15.221  20.673  0.00  0.00           C
ATOM      7  C   SER A   2       1.910  14.872  22.100  0.00  0.00           C
ATOM      8  O   SER A   2       1.124  15.050  23.028  0.00  0.00           O
ATOM      9  N   THR A   3       3.138  14.378  22.278  0.00  0.00           N
ATOM     10  CA  THR A   3       3.633  14.012  23.600  0.00  0.00           C
ATOM     11  C   THR A   3       3.679  15.295  24.423  0.00  0.00           C
ATOM     12  O   THR A   3       3.395  15.270  25.619  0.00  0.00           O
ATOM     13  N   ILE A   4       4.035  16.415  23.789  0.00  0.00           N
ATOM     14  CA  ILE A   4       4.111  17.697  24.481  0.00  0.00           C
ATOM     15  C   ILE A   4       3.883  18.913  23.589  0.00  0.00           C
ATOM     16  O   ILE A   4       4.539  19.053  22.559  0.00  0.00           O
ATOM     17  N   THR A   5       2.956  19.791  23.979  0.00  0.00           N
ATOM     18  CA  THR A   5       2.657  20.988  23.200  0.00  0.00           C
ATOM     19  C   THR A   5       3.365  22.254  23.672  0.00  0.00           C
ATOM     20  O   THR A   5       3.365  22.551  24.865  0.00  0.00           O
ATOM     21  N   ILE A   6       3.966  23.000  22.742  0.00  0.00           N
ATOM     22  CA  ILE A   6       4.672  24.230  23.084  0.00  0.00           C
ATOM     23  C   ILE A   6       3.970  25.389  22.383  0.00  0.00           C
ATOM     24  O   ILE A   6       4.180  25.606  21.191  0.00  0.00           O
ATOM     25  N   ARG A   7       3.140  26.134  23.117  0.00  0.00           N
ATOM     26  CA  ARG A   7       2.418  27.266  22.547  0.00  0.00           C
ATOM     27  C   ARG A   7       2.892  28.604  23.104  0.00  0.00           C
ATOM     28  O   ARG A   7       3.465  28.651  24.190  0.00  0.00           O
ATOM     29  N   GLY A   8       2.654  29.691  22.366  0.00  0.00           N
ATOM     30  CA  GLY A   8       3.065  31.021  22.804  0.00  0.00           C
ATOM     31  C   GLY A   8       2.681  32.064  21.760  0.00  0.00           C
ATOM     32  O   GLY A   8       2.086  31.724  20.739  0.00  0.00           O
ATOM     33  N   TYR A   9       3.018  33.332  22.011  0.00  0.00           N
ATOM     34  CA  TYR A   9       2.699  34.409  21.080  0.00  0.00           C
ATOM     35  C   TYR A   9       3.769  35.493  21.158  0.00  0.00           C
ATOM     36  O   TYR A   9       4.224  35.831  22.248  0.00  0.00           O
ATOM     37  N   VAL A  10       4.172  36.037  20.007  0.00  0.00           N
ATOM     38  CA  VAL A  10       5.190  37.081  19.967  0.00  0.00           C
ATOM     39  C   VAL A  10       4.556  38.374  19.465  0.00  0.00           C
ATOM     40  O   VAL A  10       4.189  38.466  18.295  0.00  0.00           O
ATOM     41  N   ARG A  11       4.427  39.372  20.342  0.00  0.00           N
ATOM     42  CA  ARG A  11       3.834  40.651  19.967  0.00  0.00           C
ATOM     43  C   ARG A  11       4.520  41.808  20.687  0.00  0.00           C
ATOM     44  O   ARG A  11       5.671  42.121  20.391  0.00  0.00           O
ATOM     45  CB  ASP A   1      -1.848  12.602  20.691  1.00 51.00           C
ATOM     46  OD1 ASP A   1      -2.680  14.682  19.887  1.00 51.00           O
ATOM     47  OD2 ASP A   1      -2.031  14.590  21.984  1.00 51.00           O
ATOM     48  CG  ASP A   1      -2.212  14.063  20.867  1.00 51.00           C
ATOM     49  CB  SER A   2       1.192  16.705  20.543  1.00 48.00           C
ATOM     50  OG  SER A   2       0.918  17.048  19.196  1.00 48.00           O
ATOM     51  CB  THR A   3       5.009  13.357  23.556  1.00 49.00           C
ATOM     52  CG2 THR A   3       5.398  12.851  24.937  1.00 49.00           C
ATOM     53  OG1 THR A   3       4.978  12.248  22.648  1.00 49.00           O
ATOM     54  CB  ILE A   4       5.491  17.859  25.172  1.00 60.00           C
ATOM     55  CD1 ILE A   4       7.969  18.189  24.675  1.00 60.00           C
ATOM     56  CG1 ILE A   4       6.608  17.825  24.126  1.00 60.00           C
ATOM     57  CG2 ILE A   4       5.728  16.733  26.167  1.00 60.00           C
ATOM     58  CB  THR A   5       1.129  21.265  23.201  1.00 49.00           C
ATOM     59  CG2 THR A   5       0.370  20.100  22.586  1.00 49.00           C
ATOM     60  OG1 THR A   5       0.684  21.447  24.552  1.00 49.00           O
ATOM     61  CB  ILE A   6       6.147  24.188  22.681  1.00 60.00           C
ATOM     62  CD1 ILE A   6       8.281  22.824  22.961  1.00 60.00           C
ATOM     63  CG1 ILE A   6       6.880  23.096  23.462  1.00 60.00           C
ATOM     64  CG2 ILE A   6       6.812  25.523  22.978  1.00 60.00           C
ATOM     65  CB  ARG A   7       0.911  27.108  22.794  1.00  0.00           C
ATOM     66  CD  ARG A   7       0.363  28.399  24.875  1.00  0.00           C
ATOM     67  NE  ARG A   7      -0.800  29.098  24.338  1.00  0.00           N
ATOM     68  CG  ARG A   7       0.531  27.018  24.263  1.00  0.00           C
ATOM     69  NH1 ARG A   7      -0.173  31.144  25.182  1.00  0.00           N
ATOM     70  NH2 ARG A   7      -2.115  30.949  23.971  1.00  0.00           N
ATOM     71  CZ  ARG A   7      -1.029  30.398  24.496  1.00  0.00           C
ATOM     72  CB  TYR A   9       1.322  34.994  21.375  1.00 43.00           C
ATOM     73  CD1 TYR A   9       0.471  35.838  19.154  1.00 43.00           C
ATOM     74  CD2 TYR A   9       0.990  37.439  20.845  1.00 43.00           C
ATOM     75  CE1 TYR A   9       0.103  36.854  18.294  1.00 43.00           C
ATOM     76  CE2 TYR A   9       0.626  38.468  19.998  1.00 43.00           C
ATOM     77  CG  TYR A   9       0.920  36.113  20.439  1.00 43.00           C
ATOM     78  OH  TYR A   9      -0.184  39.190  17.872  1.00 43.00           O
ATOM     79  CZ  TYR A   9       0.181  38.173  18.723  1.00 43.00           C
ATOM     80  CB  VAL A  10       6.373  36.701  19.070  1.00 73.00           C
ATOM     81  CG1 VAL A  10       7.359  37.855  18.977  1.00 73.00           C
ATOM     82  CG2 VAL A  10       7.103  35.489  19.628  1.00 73.00           C
ATOM     83  CB  ARG A  11       2.335  40.657  20.271  1.00  0.00           C
ATOM     84  CD  ARG A  11       0.498  40.523  21.976  1.00  0.00           C
ATOM     85  NE  ARG A  11      -0.081  41.839  21.722  1.00  0.00           N
ATOM     86  CG  ARG A  11       2.000  40.507  21.746  1.00  0.00           C
ATOM     87  NH1 ARG A  11       0.460  42.665  23.799  1.00  0.00           N
ATOM     88  NH2 ARG A  11      -0.633  43.999  22.282  1.00  0.00           N
ATOM     89  CZ  ARG A  11      -0.084  42.836  22.601  1.00  0.00           C
