# Supplementary material for: De Novo Design of Protein-Binding Peptides by Quantum Computing
Source: J Chem Theory Comput. 2025 Sep 29;21(19):9993–10005. doi: 10.1021/acs.jctc.5c00768 (PMC12529961; doi:10.1021/acs.jctc.5c00768)
Supplement: Supplementary file 1 [file ct5c00768_si_001.zip › Datafile/Structure_based_validation/3BFW/redocking/Results/3bfw_ranked_38.pdb]

REMARK Selection 'not deleted and not hydrogen'
ATOM      1  N   ASP A   1       4.555  44.119  17.746  0.00  0.00           N
ATOM      2  CA  ASP A   1       5.054  42.766  17.527  0.00  0.00           C
ATOM      3  C   ASP A   1       5.109  41.979  18.833  0.00  0.00           C
ATOM      4  O   ASP A   1       5.999  42.203  19.649  0.00  0.00           O
ATOM      5  N   SER A   2       4.161  41.060  19.032  0.00  0.00           N
ATOM      6  CA  SER A   2       4.119  40.251  20.245  0.00  0.00           C
ATOM      7  C   SER A   2       3.910  38.813  19.779  0.00  0.00           C
ATOM      8  O   SER A   2       3.607  38.583  18.611  0.00  0.00           O
ATOM      9  N   THR A   3       4.071  37.848  20.687  0.00  0.00           N
ATOM     10  CA  THR A   3       3.896  36.440  20.349  0.00  0.00           C
ATOM     11  C   THR A   3       2.670  35.817  21.009  0.00  0.00           C
ATOM     12  O   THR A   3       2.387  36.096  22.172  0.00  0.00           O
ATOM     13  N   ILE A   4       1.941  34.974  20.272  0.00  0.00           N
ATOM     14  CA  ILE A   4       0.750  34.323  20.804  0.00  0.00           C
ATOM     15  C   ILE A   4       1.268  33.264  21.772  0.00  0.00           C
ATOM     16  O   ILE A   4       2.456  32.947  21.760  0.00  0.00           O
ATOM     17  N   THR A   5       0.384  32.718  22.610  0.00  0.00           N
ATOM     18  CA  THR A   5       0.773  31.697  23.577  0.00  0.00           C
ATOM     19  C   THR A   5       0.919  30.376  22.826  0.00  0.00           C
ATOM     20  O   THR A   5       0.545  30.287  21.659  0.00  0.00           O
ATOM     21  N   ILE A   6       1.461  29.353  23.491  0.00  0.00           N
ATOM     22  CA  ILE A   6       1.647  28.047  22.869  0.00  0.00           C
ATOM     23  C   ILE A   6       1.097  26.928  23.748  0.00  0.00           C
ATOM     24  O   ILE A   6       0.990  27.095  24.961  0.00  0.00           O
ATOM     25  N   ARG A   7       0.747  25.791  23.142  0.00  0.00           N
ATOM     26  CA  ARG A   7       0.210  24.658  23.888  0.00  0.00           C
ATOM     27  C   ARG A   7       0.545  23.273  23.344  0.00  0.00           C
ATOM     28  O   ARG A   7       0.856  23.134  22.162  0.00  0.00           O
ATOM     29  N   GLY A   8       0.483  22.249  24.199  0.00  0.00           N
ATOM     30  CA  GLY A   8       0.783  20.884  23.783  0.00  0.00           C
ATOM     31  C   GLY A   8       2.199  20.718  23.239  0.00  0.00           C
ATOM     32  O   GLY A   8       2.420  19.920  22.331  0.00  0.00           O
ATOM     33  N   TYR A   9       3.156  21.468  23.790  0.00  0.00           N
ATOM     34  CA  TYR A   9       4.543  21.389  23.346  0.00  0.00           C
ATOM     35  C   TYR A   9       5.177  20.015  23.539  0.00  0.00           C
ATOM     36  O   TYR A   9       6.038  19.619  22.757  0.00  0.00           O
ATOM     37  N   VAL A  10       4.754  19.288  24.577  0.00  0.00           N
ATOM     38  CA  VAL A  10       5.293  17.961  24.854  0.00  0.00           C
ATOM     39  C   VAL A  10       4.266  16.833  24.854  0.00  0.00           C
ATOM     40  O   VAL A  10       3.340  16.845  25.663  0.00  0.00           O
ATOM     41  N   ARG A  11       4.425  15.862  23.953  0.00  0.00           N
ATOM     42  CA  ARG A  11       3.501  14.736  23.866  0.00  0.00           C
ATOM     43  C   ARG A  11       2.112  15.324  23.638  0.00  0.00           C
ATOM     44  O   ARG A  11       1.117  14.728  24.044  0.00  0.00           O
ATOM     45  CB  ASP A   1       6.439  42.804  16.878  1.00 51.00           C
ATOM     46  OD1 ASP A   1       6.048  44.487  15.241  1.00 51.00           O
ATOM     47  OD2 ASP A   1       6.718  42.518  14.533  1.00 51.00           O
ATOM     48  CG  ASP A   1       6.399  43.305  15.447  1.00 51.00           C
ATOM     49  CB  SER A   2       3.028  40.698  21.191  1.00 48.00           C
ATOM     50  OG  SER A   2       2.997  39.880  22.347  1.00 48.00           O
ATOM     51  CB  THR A   3       5.142  35.617  20.750  1.00 49.00           C
ATOM     52  CG2 THR A   3       6.376  36.121  20.018  1.00 49.00           C
ATOM     53  OG1 THR A   3       5.359  35.737  22.161  1.00 49.00           O
ATOM     54  CB  ILE A   4      -0.122  33.696  19.729  1.00 60.00           C
ATOM     55  CD1 ILE A   4       0.180  35.270  17.748  1.00 60.00           C
ATOM     56  CG1 ILE A   4      -0.737  34.785  18.848  1.00 60.00           C
ATOM     57  CG2 ILE A   4      -1.250  32.898  20.367  1.00 60.00           C
ATOM     58  CB  THR A   5      -0.240  31.549  24.712  1.00 49.00           C
ATOM     59  CG2 THR A   5      -0.376  32.859  25.473  1.00 49.00           C
ATOM     60  OG1 THR A   5      -1.521  31.186  24.180  1.00 49.00           O
ATOM     61  CB  ILE A   6       3.134  27.771  22.575  1.00 60.00           C
ATOM     62  CD1 ILE A   6       4.667  26.316  21.150  1.00 60.00           C
ATOM     63  CG1 ILE A   6       3.285  26.500  21.736  1.00 60.00           C
ATOM     64  CG2 ILE A   6       3.908  27.587  23.872  1.00 60.00           C
ATOM     65  CB  ARG A   7      -1.329  24.795  23.970  1.00  0.00           C
ATOM     66  CD  ARG A   7      -1.497  27.119  24.904  1.00  0.00           C
ATOM     67  NE  ARG A   7      -2.073  27.969  25.940  1.00  0.00           N
ATOM     68  CG  ARG A   7      -1.822  25.651  25.126  1.00  0.00           C
ATOM     69  NH1 ARG A   7      -1.210  29.913  25.064  1.00  0.00           N
ATOM     70  NH2 ARG A   7      -2.484  29.982  26.974  1.00  0.00           N
ATOM     71  CZ  ARG A   7      -1.923  29.290  25.993  1.00  0.00           C
ATOM     72  CB  TYR A   9       5.384  22.445  24.086  1.00 43.00           C
ATOM     73  CD1 TYR A   9       4.308  24.161  22.581  1.00 43.00           C
ATOM     74  CD2 TYR A   9       5.447  24.927  24.533  1.00 43.00           C
ATOM     75  CE1 TYR A   9       3.990  25.463  22.246  1.00 43.00           C
ATOM     76  CE2 TYR A   9       5.137  26.236  24.213  1.00 43.00           C
ATOM     77  CG  TYR A   9       5.040  23.873  23.726  1.00 43.00           C
ATOM     78  OH  TYR A   9       4.094  27.799  22.742  1.00 43.00           O
ATOM     79  CZ  TYR A   9       4.408  26.501  23.070  1.00 43.00           C
ATOM     80  CB  VAL A  10       6.015  17.949  26.230  1.00 73.00           C
ATOM     81  CG1 VAL A  10       6.492  16.546  26.573  1.00 73.00           C
ATOM     82  CG2 VAL A  10       7.223  18.872  26.193  1.00 73.00           C
ATOM     83  CB  ARG A  11       3.541  13.875  25.112  1.00  0.00           C
ATOM     84  CD  ARG A  11       5.186  12.157  24.311  1.00  0.00           C
ATOM     85  NE  ARG A  11       4.195  11.086  24.324  1.00  0.00           N
ATOM     86  CG  ARG A  11       4.891  13.220  25.356  1.00  0.00           C
ATOM     87  NH1 ARG A  11       5.213   9.936  26.036  1.00  0.00           N
ATOM     88  NH2 ARG A  11       3.285   9.119  25.093  1.00  0.00           N
ATOM     89  CZ  ARG A  11       4.230  10.046  25.152  1.00  0.00           C
