# Supplementary material for: De Novo Design of Protein-Binding Peptides by Quantum Computing
Source: J Chem Theory Comput. 2025 Sep 29;21(19):9993–10005. doi: 10.1021/acs.jctc.5c00768 (PMC12529961; doi:10.1021/acs.jctc.5c00768)
Supplement: Supplementary file 1 [file ct5c00768_si_001.zip › Datafile/Structure_based_validation/3BFW/redocking/Results/3bfw_ranked_39.pdb]

REMARK Selection 'not deleted and not hydrogen'
ATOM      1  N   ASP A   1       2.616   9.959  20.755  0.00  0.00           N
ATOM      2  CA  ASP A   1       4.005  10.194  21.134  0.00  0.00           C
ATOM      3  C   ASP A   1       4.268  11.682  21.339  0.00  0.00           C
ATOM      4  O   ASP A   1       5.240  12.052  21.994  0.00  0.00           O
ATOM      5  N   SER A   2       3.407  12.537  20.781  0.00  0.00           N
ATOM      6  CA  SER A   2       3.564  13.981  20.914  0.00  0.00           C
ATOM      7  C   SER A   2       2.998  14.485  22.238  0.00  0.00           C
ATOM      8  O   SER A   2       1.783  14.499  22.422  0.00  0.00           O
ATOM      9  N   THR A   3       3.873  14.897  23.159  0.00  0.00           N
ATOM     10  CA  THR A   3       3.440  15.398  24.458  0.00  0.00           C
ATOM     11  C   THR A   3       3.796  16.873  24.609  0.00  0.00           C
ATOM     12  O   THR A   3       2.944  17.678  24.979  0.00  0.00           O
ATOM     13  N   ILE A   4       5.051  17.230  24.324  0.00  0.00           N
ATOM     14  CA  ILE A   4       5.498  18.614  24.434  0.00  0.00           C
ATOM     15  C   ILE A   4       4.793  19.477  23.392  0.00  0.00           C
ATOM     16  O   ILE A   4       4.999  19.288  22.195  0.00  0.00           O
ATOM     17  N   THR A   5       3.963  20.421  23.841  0.00  0.00           N
ATOM     18  CA  THR A   5       3.238  21.301  22.931  0.00  0.00           C
ATOM     19  C   THR A   5       3.403  22.749  23.382  0.00  0.00           C
ATOM     20  O   THR A   5       3.309  23.038  24.573  0.00  0.00           O
ATOM     21  N   ILE A   6       3.649  23.659  22.436  0.00  0.00           N
ATOM     22  CA  ILE A   6       3.824  25.071  22.757  0.00  0.00           C
ATOM     23  C   ILE A   6       2.514  25.844  22.646  0.00  0.00           C
ATOM     24  O   ILE A   6       1.835  25.763  21.625  0.00  0.00           O
ATOM     25  N   ARG A   7       2.156  26.592  23.693  0.00  0.00           N
ATOM     26  CA  ARG A   7       0.923  27.371  23.693  0.00  0.00           C
ATOM     27  C   ARG A   7       1.217  28.862  23.565  0.00  0.00           C
ATOM     28  O   ARG A   7       0.505  29.572  22.858  0.00  0.00           O
ATOM     29  N   GLY A   8       2.262  29.339  24.246  0.00  0.00           N
ATOM     30  CA  GLY A   8       2.632  30.749  24.195  0.00  0.00           C
ATOM     31  C   GLY A   8       2.968  31.283  22.806  0.00  0.00           C
ATOM     32  O   GLY A   8       3.431  30.530  21.953  0.00  0.00           O
ATOM     33  N   TYR A   9       2.736  32.578  22.578  0.00  0.00           N
ATOM     34  CA  TYR A   9       3.021  33.191  21.285  0.00  0.00           C
ATOM     35  C   TYR A   9       3.628  34.585  21.416  0.00  0.00           C
ATOM     36  O   TYR A   9       3.536  35.199  22.477  0.00  0.00           O
ATOM     37  N   VAL A  10       4.247  35.085  20.344  0.00  0.00           N
ATOM     38  CA  VAL A  10       4.861  36.407  20.360  0.00  0.00           C
ATOM     39  C   VAL A  10       4.011  37.411  19.588  0.00  0.00           C
ATOM     40  O   VAL A  10       4.550  38.255  18.875  0.00  0.00           O
ATOM     41  N   ARG A  11       2.686  37.324  19.727  0.00  0.00           N
ATOM     42  CA  ARG A  11       1.780  38.234  19.035  0.00  0.00           C
ATOM     43  C   ARG A  11       2.266  39.678  19.117  0.00  0.00           C
ATOM     44  O   ARG A  11       3.223  40.044  18.439  0.00  0.00           O
ATOM     45  CB  ASP A   1       4.954   9.631  20.076  1.00 51.00           C
ATOM     46  OD1 ASP A   1       4.705  11.452  18.564  1.00 51.00           O
ATOM     47  OD2 ASP A   1       4.499   9.422  17.750  1.00 51.00           O
ATOM     48  CG  ASP A   1       4.701  10.209  18.697  1.00 51.00           C
ATOM     49  CB  SER A   2       2.886  14.702  19.746  1.00 48.00           C
ATOM     50  OG  SER A   2       3.508  14.377  18.515  1.00 48.00           O
ATOM     51  CB  THR A   3       4.071  14.602  25.613  1.00 49.00           C
ATOM     52  CG2 THR A   3       3.477  15.036  26.944  1.00 49.00           C
ATOM     53  OG1 THR A   3       3.819  13.204  25.426  1.00 49.00           O
ATOM     54  CB  ILE A   4       7.019  18.738  24.257  1.00 60.00           C
ATOM     55  CD1 ILE A   4       9.238  17.871  25.162  1.00 60.00           C
ATOM     56  CG1 ILE A   4       7.748  18.002  25.383  1.00 60.00           C
ATOM     57  CG2 ILE A   4       7.439  20.200  24.285  1.00 60.00           C
ATOM     58  CB  THR A   5       1.746  20.950  22.860  1.00 49.00           C
ATOM     59  CG2 THR A   5       1.558  19.526  22.360  1.00 49.00           C
ATOM     60  OG1 THR A   5       1.158  21.066  24.161  1.00 49.00           O
ATOM     61  CB  ILE A   6       4.872  25.729  21.836  1.00 60.00           C
ATOM     62  CD1 ILE A   6       6.802  25.082  23.371  1.00 60.00           C
ATOM     63  CG1 ILE A   6       6.223  25.024  21.975  1.00 60.00           C
ATOM     64  CG2 ILE A   6       5.054  27.195  22.198  1.00 60.00           C
ATOM     65  CB  ARG A   7       0.117  27.100  24.964  1.00  0.00           C
ATOM     66  CD  ARG A   7      -2.009  27.433  26.257  1.00  0.00           C
ATOM     67  NE  ARG A   7      -3.286  28.134  26.335  1.00  0.00           N
ATOM     68  CG  ARG A   7      -1.223  27.816  25.014  1.00  0.00           C
ATOM     69  NH1 ARG A   7      -3.892  27.161  28.329  1.00  0.00           N
ATOM     70  NH2 ARG A   7      -5.297  28.668  27.313  1.00  0.00           N
ATOM     71  CZ  ARG A   7      -4.159  27.988  27.327  1.00  0.00           C
ATOM     72  CB  TYR A   9       1.739  33.263  20.443  1.00 43.00           C
ATOM     73  CD1 TYR A   9       0.600  35.496  20.728  1.00 43.00           C
ATOM     74  CD2 TYR A   9      -0.277  33.622  21.917  1.00 43.00           C
ATOM     75  CE1 TYR A   9      -0.377  36.308  21.271  1.00 43.00           C
ATOM     76  CE2 TYR A   9      -1.261  34.419  22.469  1.00 43.00           C
ATOM     77  CG  TYR A   9       0.666  34.145  21.041  1.00 43.00           C
ATOM     78  OH  TYR A   9      -2.286  36.565  22.688  1.00 43.00           O
ATOM     79  CZ  TYR A   9      -1.310  35.762  22.144  1.00 43.00           C
ATOM     80  CB  VAL A  10       6.279  36.379  19.763  1.00 73.00           C
ATOM     81  CG1 VAL A  10       6.858  37.785  19.698  1.00 73.00           C
ATOM     82  CG2 VAL A  10       7.200  35.520  20.615  1.00 73.00           C
ATOM     83  CB  ARG A  11       0.367  38.123  19.614  1.00  0.00           C
ATOM     84  CD  ARG A  11       0.238  39.809  21.469  1.00  0.00           C
ATOM     85  NE  ARG A  11       1.545  40.449  21.360  1.00  0.00           N
ATOM     86  CG  ARG A  11       0.296  38.331  21.118  1.00  0.00           C
ATOM     87  NH1 ARG A  11       2.219  39.819  23.466  1.00  0.00           N
ATOM     88  NH2 ARG A  11       3.627  41.047  22.130  1.00  0.00           N
ATOM     89  CZ  ARG A  11       2.465  40.438  22.319  1.00  0.00           C
