# Supplementary material for: De Novo Design of Protein-Binding Peptides by Quantum Computing
Source: J Chem Theory Comput. 2025 Sep 29;21(19):9993–10005. doi: 10.1021/acs.jctc.5c00768 (PMC12529961; doi:10.1021/acs.jctc.5c00768)
Supplement: Supplementary file 1 [file ct5c00768_si_001.zip › Datafile/Structure_based_validation/3BFW/redocking/Results/3bfw_ranked_11.pdb]

REMARK Selection 'not deleted and not hydrogen'
ATOM      1  N   ASP A   1       5.253   7.751  23.044  0.00  0.00           N
ATOM      2  CA  ASP A   1       4.539   7.500  24.291  0.00  0.00           C
ATOM      3  C   ASP A   1       3.943   8.804  24.811  0.00  0.00           C
ATOM      4  O   ASP A   1       2.730   8.899  24.989  0.00  0.00           O
ATOM      5  N   SER A   2       4.788   9.809  25.055  0.00  0.00           N
ATOM      6  CA  SER A   2       4.324  11.098  25.554  0.00  0.00           C
ATOM      7  C   SER A   2       4.397  12.212  24.515  0.00  0.00           C
ATOM      8  O   SER A   2       5.299  12.218  23.680  0.00  0.00           O
ATOM      9  N   THR A   3       3.451  13.154  24.562  0.00  0.00           N
ATOM     10  CA  THR A   3       3.427  14.264  23.616  0.00  0.00           C
ATOM     11  C   THR A   3       3.513  15.552  24.427  0.00  0.00           C
ATOM     12  O   THR A   3       2.619  15.842  25.220  0.00  0.00           O
ATOM     13  N   ILE A   4       4.584  16.326  24.233  0.00  0.00           N
ATOM     14  CA  ILE A   4       4.766  17.579  24.957  0.00  0.00           C
ATOM     15  C   ILE A   4       4.875  18.730  23.962  0.00  0.00           C
ATOM     16  O   ILE A   4       5.732  18.704  23.082  0.00  0.00           O
ATOM     17  N   THR A   5       4.011  19.739  24.099  0.00  0.00           N
ATOM     18  CA  THR A   5       4.027  20.890  23.202  0.00  0.00           C
ATOM     19  C   THR A   5       4.010  22.264  23.864  0.00  0.00           C
ATOM     20  O   THR A   5       3.470  22.414  24.958  0.00  0.00           O
ATOM     21  N   ILE A   6       4.599  23.266  23.206  0.00  0.00           N
ATOM     22  CA  ILE A   6       4.640  24.620  23.748  0.00  0.00           C
ATOM     23  C   ILE A   6       3.877  25.594  22.856  0.00  0.00           C
ATOM     24  O   ILE A   6       4.012  25.546  21.635  0.00  0.00           O
ATOM     25  N   ARG A   7       3.077  26.477  23.459  0.00  0.00           N
ATOM     26  CA  ARG A   7       2.302  27.453  22.702  0.00  0.00           C
ATOM     27  C   ARG A   7       2.969  28.781  23.046  0.00  0.00           C
ATOM     28  O   ARG A   7       3.619  28.893  24.084  0.00  0.00           O
ATOM     29  N   GLY A   8       2.810  29.786  22.182  0.00  0.00           N
ATOM     30  CA  GLY A   8       3.405  31.098  22.414  0.00  0.00           C
ATOM     31  C   GLY A   8       2.348  32.197  22.446  0.00  0.00           C
ATOM     32  O   GLY A   8       1.170  31.913  22.654  0.00  0.00           O
ATOM     33  N   TYR A   9       2.763  33.450  22.242  0.00  0.00           N
ATOM     34  CA  TYR A   9       1.836  34.576  22.251  0.00  0.00           C
ATOM     35  C   TYR A   9       1.078  34.629  20.929  0.00  0.00           C
ATOM     36  O   TYR A   9       1.578  34.150  19.913  0.00  0.00           O
ATOM     37  N   VAL A  10      -0.125  35.208  20.938  0.00  0.00           N
ATOM     38  CA  VAL A  10      -0.935  35.312  19.729  0.00  0.00           C
ATOM     39  C   VAL A  10      -0.512  36.582  18.999  0.00  0.00           C
ATOM     40  O   VAL A  10       0.246  37.382  19.544  0.00  0.00           O
ATOM     41  N   ARG A  11      -0.998  36.771  17.770  0.00  0.00           N
ATOM     42  CA  ARG A  11      -0.658  37.952  16.984  0.00  0.00           C
ATOM     43  C   ARG A  11       0.852  38.173  16.991  0.00  0.00           C
ATOM     44  O   ARG A  11       1.319  39.240  16.601  0.00  0.00           O
ATOM     45  CB  ASP A   1       5.462   6.879  25.333  1.00 51.00           C
ATOM     46  OD1 ASP A   1       5.091   4.658  24.562  1.00 51.00           O
ATOM     47  OD2 ASP A   1       7.162   5.250  24.996  1.00 51.00           O
ATOM     48  CG  ASP A   1       5.940   5.496  24.935  1.00 51.00           C
ATOM     49  CB  SER A   2       5.139  11.501  26.794  1.00 48.00           C
ATOM     50  OG  SER A   2       4.933  10.592  27.861  1.00 48.00           O
ATOM     51  CB  THR A   3       2.173  14.268  22.745  1.00 49.00           C
ATOM     52  CG2 THR A   3       2.091  12.986  21.932  1.00 49.00           C
ATOM     53  OG1 THR A   3       1.004  14.370  23.569  1.00 49.00           O
ATOM     54  CB  ILE A   4       6.012  17.550  25.851  1.00 60.00           C
ATOM     55  CD1 ILE A   4       8.560  17.515  25.785  1.00 60.00           C
ATOM     56  CG1 ILE A   4       7.273  17.341  25.010  1.00 60.00           C
ATOM     57  CG2 ILE A   4       5.914  16.418  26.862  1.00 60.00           C
ATOM     58  CB  THR A   5       2.810  20.823  22.231  1.00 49.00           C
ATOM     59  CG2 THR A   5       1.512  20.858  23.024  1.00 49.00           C
ATOM     60  OG1 THR A   5       2.838  21.942  21.338  1.00 49.00           O
ATOM     61  CB  ILE A   6       6.088  25.117  23.915  1.00 60.00           C
ATOM     62  CD1 ILE A   6       7.297  23.823  22.081  1.00 60.00           C
ATOM     63  CG1 ILE A   6       6.794  25.168  22.558  1.00 60.00           C
ATOM     64  CG2 ILE A   6       6.869  24.187  24.830  1.00 60.00           C
ATOM     65  CB  ARG A   7       0.840  27.436  23.052  1.00  0.00           C
ATOM     66  CD  ARG A   7      -0.974  27.786  24.751  1.00  0.00           C
ATOM     67  NE  ARG A   7      -1.307  28.241  26.097  1.00  0.00           N
ATOM     68  CG  ARG A   7       0.515  27.890  24.466  1.00  0.00           C
ATOM     69  NH1 ARG A   7      -3.542  27.735  25.901  1.00  0.00           N
ATOM     70  NH2 ARG A   7      -2.738  28.642  27.852  1.00  0.00           N
ATOM     71  CZ  ARG A   7      -2.530  28.205  26.617  1.00  0.00           C
ATOM     72  CB  TYR A   9       2.573  35.888  22.499  1.00 43.00           C
ATOM     73  CD1 TYR A   9       3.171  37.021  20.325  1.00 43.00           C
ATOM     74  CD2 TYR A   9       4.883  35.830  21.485  1.00 43.00           C
ATOM     75  CE1 TYR A   9       4.068  37.359  19.330  1.00 43.00           C
ATOM     76  CE2 TYR A   9       5.794  36.159  20.499  1.00 43.00           C
ATOM     77  CG  TYR A   9       3.562  36.253  21.414  1.00 43.00           C
ATOM     78  OH  TYR A   9       6.284  37.258  18.437  1.00 43.00           O
ATOM     79  CZ  TYR A   9       5.385  36.924  19.423  1.00 43.00           C
ATOM     80  CB  VAL A  10      -2.433  35.348  20.028  1.00 73.00           C
ATOM     81  CG1 VAL A  10      -3.221  35.558  18.744  1.00 73.00           C
ATOM     82  CG2 VAL A  10      -2.890  34.045  20.664  1.00 73.00           C
ATOM     83  CB  ARG A  11      -1.379  39.186  17.520  1.00  0.00           C
ATOM     84  CD  ARG A  11      -1.973  38.664  19.902  1.00  0.00           C
ATOM     85  NE  ARG A  11      -1.773  39.009  21.305  1.00  0.00           N
ATOM     86  CG  ARG A  11      -1.091  39.491  18.980  1.00  0.00           C
ATOM     87  NH1 ARG A  11      -3.267  37.442  22.080  1.00  0.00           N
ATOM     88  NH2 ARG A  11      -2.152  38.795  23.563  1.00  0.00           N
ATOM     89  CZ  ARG A  11      -2.397  38.414  22.317  1.00  0.00           C
