# Supplementary material for: De Novo Design of Protein-Binding Peptides by Quantum Computing
Source: J Chem Theory Comput. 2025 Sep 29;21(19):9993–10005. doi: 10.1021/acs.jctc.5c00768 (PMC12529961; doi:10.1021/acs.jctc.5c00768)
Supplement: Supplementary file 1 [file ct5c00768_si_001.zip › Datafile/Structure_based_validation/3BFW/redocking/Results/3bfw_ranked_8.pdb]

REMARK Selection 'not deleted and not hydrogen'
ATOM      1  N   ASP A   1       3.579  13.439  25.327  0.00  0.00           N
ATOM      2  CA  ASP A   1       4.505  14.292  24.590  0.00  0.00           C
ATOM      3  C   ASP A   1       4.565  15.672  25.237  0.00  0.00           C
ATOM      4  O   ASP A   1       3.754  15.978  26.109  0.00  0.00           O
ATOM      5  N   SER A   2       5.520  16.504  24.816  0.00  0.00           N
ATOM      6  CA  SER A   2       5.667  17.846  25.368  0.00  0.00           C
ATOM      7  C   SER A   2       5.290  18.839  24.273  0.00  0.00           C
ATOM      8  O   SER A   2       5.702  18.677  23.126  0.00  0.00           O
ATOM      9  N   THR A   3       4.509  19.865  24.621  0.00  0.00           N
ATOM     10  CA  THR A   3       4.089  20.872  23.654  0.00  0.00           C
ATOM     11  C   THR A   3       4.509  22.289  24.031  0.00  0.00           C
ATOM     12  O   THR A   3       4.561  22.622  25.213  0.00  0.00           O
ATOM     13  N   ILE A   4       4.809  23.123  23.032  0.00  0.00           N
ATOM     14  CA  ILE A   4       5.222  24.500  23.281  0.00  0.00           C
ATOM     15  C   ILE A   4       4.357  25.467  22.480  0.00  0.00           C
ATOM     16  O   ILE A   4       4.231  25.320  21.266  0.00  0.00           O
ATOM     17  N   THR A   5       3.761  26.455  23.153  0.00  0.00           N
ATOM     18  CA  THR A   5       2.912  27.435  22.485  0.00  0.00           C
ATOM     19  C   THR A   5       2.768  28.696  23.330  0.00  0.00           C
ATOM     20  O   THR A   5       3.109  28.688  24.511  0.00  0.00           O
ATOM     21  N   ILE A   6       2.265  29.779  22.731  0.00  0.00           N
ATOM     22  CA  ILE A   6       2.084  31.037  23.447  0.00  0.00           C
ATOM     23  C   ILE A   6       0.616  31.423  23.598  0.00  0.00           C
ATOM     24  O   ILE A   6      -0.210  31.040  22.773  0.00  0.00           O
ATOM     25  N   ARG A   7       0.289  32.180  24.649  0.00  0.00           N
ATOM     26  CA  ARG A   7      -1.085  32.606  24.889  0.00  0.00           C
ATOM     27  C   ARG A   7      -1.511  33.669  23.882  0.00  0.00           C
ATOM     28  O   ARG A   7      -0.771  34.621  23.641  0.00  0.00           O
ATOM     29  N   GLY A   8      -2.699  33.512  23.294  0.00  0.00           N
ATOM     30  CA  GLY A   8      -3.204  34.469  22.316  0.00  0.00           C
ATOM     31  C   GLY A   8      -2.218  34.739  21.184  0.00  0.00           C
ATOM     32  O   GLY A   8      -1.717  33.801  20.567  0.00  0.00           O
ATOM     33  N   TYR A   9      -1.938  36.015  20.909  0.00  0.00           N
ATOM     34  CA  TYR A   9      -1.009  36.386  19.847  0.00  0.00           C
ATOM     35  C   TYR A   9       0.187  37.102  20.466  0.00  0.00           C
ATOM     36  O   TYR A   9       0.009  38.018  21.266  0.00  0.00           O
ATOM     37  N   VAL A  10       1.402  36.690  20.099  0.00  0.00           N
ATOM     38  CA  VAL A  10       2.614  37.306  20.629  0.00  0.00           C
ATOM     39  C   VAL A  10       3.433  37.964  19.523  0.00  0.00           C
ATOM     40  O   VAL A  10       2.989  38.019  18.379  0.00  0.00           O
ATOM     41  N   ARG A  11       4.625  38.461  19.860  0.00  0.00           N
ATOM     42  CA  ARG A  11       5.489  39.111  18.881  0.00  0.00           C
ATOM     43  C   ARG A  11       6.952  38.859  19.231  0.00  0.00           C
ATOM     44  O   ARG A  11       7.249  38.362  20.315  0.00  0.00           O
ATOM     45  CB  ASP A   1       4.093  14.405  23.126  1.00 51.00           C
ATOM     46  OD1 ASP A   1       5.056  12.243  22.877  1.00 51.00           O
ATOM     47  OD2 ASP A   1       3.837  13.009  21.217  1.00 51.00           O
ATOM     48  CG  ASP A   1       4.347  13.127  22.350  1.00 51.00           C
ATOM     49  CB  SER A   2       7.078  18.092  25.871  1.00 48.00           C
ATOM     50  OG  SER A   2       8.016  18.077  24.810  1.00 48.00           O
ATOM     51  CB  THR A   3       2.552  20.850  23.471  1.00 49.00           C
ATOM     52  CG2 THR A   3       2.091  19.493  22.962  1.00 49.00           C
ATOM     53  OG1 THR A   3       1.920  21.112  24.731  1.00 49.00           O
ATOM     54  CB  ILE A   4       6.701  24.724  22.925  1.00 60.00           C
ATOM     55  CD1 ILE A   4       9.049  23.852  23.395  1.00 60.00           C
ATOM     56  CG1 ILE A   4       7.600  23.876  23.827  1.00 60.00           C
ATOM     57  CG2 ILE A   4       7.076  26.187  23.107  1.00 60.00           C
ATOM     58  CB  THR A   5       1.514  26.863  22.187  1.00 49.00           C
ATOM     59  CG2 THR A   5       0.811  26.473  23.478  1.00 49.00           C
ATOM     60  OG1 THR A   5       0.726  27.850  21.509  1.00 49.00           O
ATOM     61  CB  ILE A   6       2.827  32.191  22.737  1.00 60.00           C
ATOM     62  CD1 ILE A   6       1.060  33.263  21.245  1.00 60.00           C
ATOM     63  CG1 ILE A   6       2.284  32.377  21.318  1.00 60.00           C
ATOM     64  CG2 ILE A   6       4.316  31.892  22.647  1.00 60.00           C
ATOM     65  CB  ARG A   7      -1.242  33.137  26.315  1.00  0.00           C
ATOM     66  CD  ARG A   7      -3.580  32.313  26.703  1.00  0.00           C
ATOM     67  NE  ARG A   7      -3.145  31.319  27.680  1.00  0.00           N
ATOM     68  CG  ARG A   7      -2.665  33.526  26.678  1.00  0.00           C
ATOM     69  NH1 ARG A   7      -4.088  32.416  29.468  1.00  0.00           N
ATOM     70  NH2 ARG A   7      -2.964  30.440  29.796  1.00  0.00           N
ATOM     71  CZ  ARG A   7      -3.400  31.391  28.983  1.00  0.00           C
ATOM     72  CB  TYR A   9      -1.686  37.265  18.805  1.00 43.00           C
ATOM     73  CD1 TYR A   9      -0.468  36.788  16.647  1.00 43.00           C
ATOM     74  CD2 TYR A   9      -0.227  38.951  17.625  1.00 43.00           C
ATOM     75  CE1 TYR A   9       0.363  37.156  15.607  1.00 43.00           C
ATOM     76  CE2 TYR A   9       0.606  39.337  16.591  1.00 43.00           C
ATOM     77  CG  TYR A   9      -0.775  37.676  17.670  1.00 43.00           C
ATOM     78  OH  TYR A   9       1.727  38.812  14.550  1.00 43.00           O
ATOM     79  CZ  TYR A   9       0.899  38.438  15.583  1.00 43.00           C
ATOM     80  CB  VAL A  10       3.495  36.276  21.362  1.00 73.00           C
ATOM     81  CG1 VAL A  10       2.750  35.689  22.551  1.00 73.00           C
ATOM     82  CG2 VAL A  10       3.876  35.139  20.425  1.00 73.00           C
ATOM     83  CB  ARG A  11       5.206  40.609  18.814  1.00  0.00           C
ATOM     84  CD  ARG A  11       4.310  41.301  21.054  1.00  0.00           C
ATOM     85  NE  ARG A  11       4.255  40.042  21.790  1.00  0.00           N
ATOM     86  CG  ARG A  11       5.496  41.356  20.105  1.00  0.00           C
ATOM     87  NH1 ARG A  11       2.194  40.474  22.713  1.00  0.00           N
ATOM     88  NH2 ARG A  11       3.278  38.508  23.197  1.00  0.00           N
ATOM     89  CZ  ARG A  11       3.241  39.674  22.567  1.00  0.00           C
