# Supplementary material for: De Novo Design of Protein-Binding Peptides by Quantum Computing
Source: J Chem Theory Comput. 2025 Sep 29;21(19):9993–10005. doi: 10.1021/acs.jctc.5c00768 (PMC12529961; doi:10.1021/acs.jctc.5c00768)
Supplement: Supplementary file 1 [file ct5c00768_si_001.zip › Datafile/Structure_based_validation/3BFW/redocking/Results/3bfw_ranked_13.pdb]

REMARK Selection 'not deleted and not hydrogen'
ATOM      1  N   ASP A   1       2.153  12.164  23.801  0.00  0.00           N
ATOM      2  CA  ASP A   1       2.568  13.500  23.391  0.00  0.00           C
ATOM      3  C   ASP A   1       1.896  13.976  22.107  0.00  0.00           C
ATOM      4  O   ASP A   1       2.564  14.512  21.225  0.00  0.00           O
ATOM      5  N   SER A   2       0.579  13.784  22.000  0.00  0.00           N
ATOM      6  CA  SER A   2      -0.162  14.201  20.815  0.00  0.00           C
ATOM      7  C   SER A   2      -0.538  15.676  20.912  0.00  0.00           C
ATOM      8  O   SER A   2      -0.632  16.356  19.892  0.00  0.00           O
ATOM      9  N   THR A   3      -0.752  16.173  22.132  0.00  0.00           N
ATOM     10  CA  THR A   3      -1.116  17.570  22.339  0.00  0.00           C
ATOM     11  C   THR A   3       0.082  18.496  22.152  0.00  0.00           C
ATOM     12  O   THR A   3       1.218  18.031  22.105  0.00  0.00           O
ATOM     13  N   ILE A   4      -0.168  19.804  22.044  0.00  0.00           N
ATOM     14  CA  ILE A   4       0.903  20.777  21.863  0.00  0.00           C
ATOM     15  C   ILE A   4       1.923  20.752  22.997  0.00  0.00           C
ATOM     16  O   ILE A   4       1.544  20.763  24.166  0.00  0.00           O
ATOM     17  N   THR A   5       3.214  20.719  22.656  0.00  0.00           N
ATOM     18  CA  THR A   5       4.271  20.694  23.661  0.00  0.00           C
ATOM     19  C   THR A   5       4.755  22.098  24.008  0.00  0.00           C
ATOM     20  O   THR A   5       4.959  22.406  25.181  0.00  0.00           O
ATOM     21  N   ILE A   6       4.939  22.949  22.996  0.00  0.00           N
ATOM     22  CA  ILE A   6       5.400  24.315  23.216  0.00  0.00           C
ATOM     23  C   ILE A   6       4.480  25.274  22.468  0.00  0.00           C
ATOM     24  O   ILE A   6       4.161  25.039  21.304  0.00  0.00           O
ATOM     25  N   ARG A   7       4.052  26.352  23.129  0.00  0.00           N
ATOM     26  CA  ARG A   7       3.170  27.333  22.509  0.00  0.00           C
ATOM     27  C   ARG A   7       3.291  28.712  23.149  0.00  0.00           C
ATOM     28  O   ARG A   7       3.806  28.832  24.259  0.00  0.00           O
ATOM     29  N   GLY A   8       2.820  29.752  22.455  0.00  0.00           N
ATOM     30  CA  GLY A   8       2.886  31.113  22.974  0.00  0.00           C
ATOM     31  C   GLY A   8       2.638  32.139  21.873  0.00  0.00           C
ATOM     32  O   GLY A   8       2.330  31.767  20.743  0.00  0.00           O
ATOM     33  N   TYR A   9       2.772  33.428  22.197  0.00  0.00           N
ATOM     34  CA  TYR A   9       2.559  34.490  21.221  0.00  0.00           C
ATOM     35  C   TYR A   9       3.652  35.550  21.310  0.00  0.00           C
ATOM     36  O   TYR A   9       4.285  35.697  22.353  0.00  0.00           O
ATOM     37  N   VAL A  10       3.877  36.288  20.220  0.00  0.00           N
ATOM     38  CA  VAL A  10       4.899  37.328  20.195  0.00  0.00           C
ATOM     39  C   VAL A  10       4.302  38.646  19.713  0.00  0.00           C
ATOM     40  O   VAL A  10       3.516  38.657  18.768  0.00  0.00           O
ATOM     41  N   ARG A  11       4.669  39.756  20.358  0.00  0.00           N
ATOM     42  CA  ARG A  11       4.158  41.068  19.980  0.00  0.00           C
ATOM     43  C   ARG A  11       5.259  42.104  20.186  0.00  0.00           C
ATOM     44  O   ARG A  11       5.199  42.885  21.133  0.00  0.00           O
ATOM     45  CB  ASP A   1       4.095  13.540  23.214  1.00 51.00           C
ATOM     46  OD1 ASP A   1       4.086  12.508  21.070  1.00 51.00           O
ATOM     47  OD2 ASP A   1       5.475  11.711  22.574  1.00 51.00           O
ATOM     48  CG  ASP A   1       4.588  12.512  22.215  1.00 51.00           C
ATOM     49  CB  SER A   2      -1.414  13.345  20.631  1.00 48.00           C
ATOM     50  OG  SER A   2      -2.151  13.759  19.495  1.00 48.00           O
ATOM     51  CB  THR A   3      -1.708  17.794  23.745  1.00 49.00           C
ATOM     52  CG2 THR A   3      -2.964  16.957  23.934  1.00 49.00           C
ATOM     53  OG1 THR A   3      -0.745  17.415  24.736  1.00 49.00           O
ATOM     54  CB  ILE A   4       0.335  22.209  21.743  1.00 60.00           C
ATOM     55  CD1 ILE A   4       2.417  23.594  22.237  1.00 60.00           C
ATOM     56  CG1 ILE A   4       1.401  23.165  21.202  1.00 60.00           C
ATOM     57  CG2 ILE A   4      -0.119  22.714  23.104  1.00 60.00           C
ATOM     58  CB  THR A   5       5.474  19.853  23.188  1.00 49.00           C
ATOM     59  CG2 THR A   5       5.051  18.415  22.927  1.00 49.00           C
ATOM     60  OG1 THR A   5       6.000  20.408  21.976  1.00 49.00           O
ATOM     61  CB  ILE A   6       6.847  24.518  22.755  1.00 60.00           C
ATOM     62  CD1 ILE A   6       9.209  23.608  23.050  1.00 60.00           C
ATOM     63  CG1 ILE A   6       7.796  23.652  23.586  1.00 60.00           C
ATOM     64  CG2 ILE A   6       7.255  25.975  22.920  1.00 60.00           C
ATOM     65  CB  ARG A   7       1.714  26.854  22.582  1.00  0.00           C
ATOM     66  CD  ARG A   7       0.869  27.796  24.750  1.00  0.00           C
ATOM     67  NE  ARG A   7      -0.240  28.507  24.123  1.00  0.00           N
ATOM     68  CG  ARG A   7       1.239  26.533  23.990  1.00  0.00           C
ATOM     69  NH1 ARG A   7      -1.856  27.184  25.085  1.00  0.00           N
ATOM     70  NH2 ARG A   7      -2.463  28.902  23.687  1.00  0.00           N
ATOM     71  CZ  ARG A   7      -1.521  28.198  24.299  1.00  0.00           C
ATOM     72  CB  TYR A   9       1.185  35.133  21.421  1.00 43.00           C
ATOM     73  CD1 TYR A   9       0.496  35.954  19.136  1.00 43.00           C
ATOM     74  CD2 TYR A   9       0.974  37.575  20.820  1.00 43.00           C
ATOM     75  CE1 TYR A   9       0.214  36.960  18.234  1.00 43.00           C
ATOM     76  CE2 TYR A   9       0.697  38.596  19.931  1.00 43.00           C
ATOM     77  CG  TYR A   9       0.879  36.243  20.439  1.00 43.00           C
ATOM     78  OH  TYR A   9       0.038  39.294  17.745  1.00 43.00           O
ATOM     79  CZ  TYR A   9       0.316  38.286  18.638  1.00 43.00           C
ATOM     80  CB  VAL A  10       6.081  36.943  19.291  1.00 73.00           C
ATOM     81  CG1 VAL A  10       7.081  38.087  19.206  1.00 73.00           C
ATOM     82  CG2 VAL A  10       6.798  35.719  19.841  1.00 73.00           C
ATOM     83  CB  ARG A  11       2.918  41.429  20.785  1.00  0.00           C
ATOM     84  CD  ARG A  11       0.512  40.968  21.331  1.00  0.00           C
ATOM     85  NE  ARG A  11       0.717  40.675  22.746  1.00  0.00           N
ATOM     86  CG  ARG A  11       1.707  40.560  20.485  1.00  0.00           C
ATOM     87  NH1 ARG A  11      -1.210  41.733  23.419  1.00  0.00           N
ATOM     88  NH2 ARG A  11       0.155  40.737  24.974  1.00  0.00           N
ATOM     89  CZ  ARG A  11      -0.114  41.048  23.714  1.00  0.00           C
