# Supplementary material for: De Novo Design of Protein-Binding Peptides by Quantum Computing
Source: J Chem Theory Comput. 2025 Sep 29;21(19):9993–10005. doi: 10.1021/acs.jctc.5c00768 (PMC12529961; doi:10.1021/acs.jctc.5c00768)
Supplement: Supplementary file 1 [file ct5c00768_si_001.zip › Datafile/Structure_based_validation/3BFW/redocking/Results/3bfw_ranked_12.pdb]

REMARK Selection 'not deleted and not hydrogen'
ATOM      1  N   ASP A   1       3.270   6.748  23.202  0.00  0.00           N
ATOM      2  CA  ASP A   1       4.319   7.703  23.542  0.00  0.00           C
ATOM      3  C   ASP A   1       3.854   8.885  24.387  0.00  0.00           C
ATOM      4  O   ASP A   1       2.702   8.920  24.815  0.00  0.00           O
ATOM      5  N   SER A   2       4.743   9.851  24.628  0.00  0.00           N
ATOM      6  CA  SER A   2       4.404  11.025  25.424  0.00  0.00           C
ATOM      7  C   SER A   2       4.596  12.196  24.465  0.00  0.00           C
ATOM      8  O   SER A   2       5.669  12.345  23.883  0.00  0.00           O
ATOM      9  N   THR A   3       3.563  13.025  24.298  0.00  0.00           N
ATOM     10  CA  THR A   3       3.640  14.176  23.405  0.00  0.00           C
ATOM     11  C   THR A   3       3.658  15.494  24.173  0.00  0.00           C
ATOM     12  O   THR A   3       2.887  15.669  25.113  0.00  0.00           O
ATOM     13  N   ILE A   4       4.535  16.419  23.776  0.00  0.00           N
ATOM     14  CA  ILE A   4       4.637  17.714  24.440  0.00  0.00           C
ATOM     15  C   ILE A   4       4.364  18.817  23.423  0.00  0.00           C
ATOM     16  O   ILE A   4       4.749  18.694  22.262  0.00  0.00           O
ATOM     17  N   THR A   5       3.701  19.894  23.852  0.00  0.00           N
ATOM     18  CA  THR A   5       3.387  21.007  22.963  0.00  0.00           C
ATOM     19  C   THR A   5       3.897  22.358  23.455  0.00  0.00           C
ATOM     20  O   THR A   5       4.448  22.446  24.550  0.00  0.00           O
ATOM     21  N   ILE A   6       3.715  23.409  22.652  0.00  0.00           N
ATOM     22  CA  ILE A   6       4.164  24.745  23.024  0.00  0.00           C
ATOM     23  C   ILE A   6       3.021  25.739  22.841  0.00  0.00           C
ATOM     24  O   ILE A   6       2.290  25.661  21.856  0.00  0.00           O
ATOM     25  N   ARG A   7       2.864  26.670  23.784  0.00  0.00           N
ATOM     26  CA  ARG A   7       1.803  27.669  23.708  0.00  0.00           C
ATOM     27  C   ARG A   7       2.383  29.058  23.955  0.00  0.00           C
ATOM     28  O   ARG A   7       3.454  29.182  24.545  0.00  0.00           O
ATOM     29  N   GLY A   8       1.680  30.101  23.507  0.00  0.00           N
ATOM     30  CA  GLY A   8       2.142  31.473  23.690  0.00  0.00           C
ATOM     31  C   GLY A   8       2.608  32.079  22.370  0.00  0.00           C
ATOM     32  O   GLY A   8       3.185  31.380  21.541  0.00  0.00           O
ATOM     33  N   TYR A   9       2.359  33.376  22.172  0.00  0.00           N
ATOM     34  CA  TYR A   9       2.760  34.056  20.946  0.00  0.00           C
ATOM     35  C   TYR A   9       3.441  35.382  21.269  0.00  0.00           C
ATOM     36  O   TYR A   9       3.256  35.920  22.358  0.00  0.00           O
ATOM     37  N   VAL A  10       4.226  35.911  20.327  0.00  0.00           N
ATOM     38  CA  VAL A  10       4.925  37.175  20.531  0.00  0.00           C
ATOM     39  C   VAL A  10       4.397  38.399  19.790  0.00  0.00           C
ATOM     40  O   VAL A  10       3.756  38.261  18.750  0.00  0.00           O
ATOM     41  N   ARG A  11       4.663  39.596  20.319  0.00  0.00           N
ATOM     42  CA  ARG A  11       4.206  40.831  19.693  0.00  0.00           C
ATOM     43  C   ARG A  11       5.368  41.513  18.977  0.00  0.00           C
ATOM     44  O   ARG A  11       5.188  42.576  18.387  0.00  0.00           O
ATOM     45  CB  ASP A   1       4.968   8.234  22.248  1.00 51.00           C
ATOM     46  OD1 ASP A   1       2.933   8.399  21.025  1.00 51.00           O
ATOM     47  OD2 ASP A   1       4.250  10.157  21.046  1.00 51.00           O
ATOM     48  CG  ASP A   1       3.980   8.985  21.377  1.00 51.00           C
ATOM     49  CB  SER A   2       5.256  11.154  26.659  1.00 48.00           C
ATOM     50  OG  SER A   2       5.030  10.063  27.535  1.00 48.00           O
ATOM     51  CB  THR A   3       2.459  14.193  22.412  1.00 49.00           C
ATOM     52  CG2 THR A   3       2.466  12.939  21.551  1.00 49.00           C
ATOM     53  OG1 THR A   3       1.225  14.251  23.138  1.00 49.00           O
ATOM     54  CB  ILE A   4       6.013  17.928  25.081  1.00 60.00           C
ATOM     55  CD1 ILE A   4       7.662  16.885  26.720  1.00 60.00           C
ATOM     56  CG1 ILE A   4       6.245  16.903  26.193  1.00 60.00           C
ATOM     57  CG2 ILE A   4       6.107  19.322  25.682  1.00 60.00           C
ATOM     58  CB  THR A   5       1.856  21.117  22.746  1.00 49.00           C
ATOM     59  CG2 THR A   5       1.308  19.846  22.116  1.00 49.00           C
ATOM     60  OG1 THR A   5       1.212  21.322  24.010  1.00 49.00           O
ATOM     61  CB  ILE A   6       5.375  25.195  22.196  1.00 60.00           C
ATOM     62  CD1 ILE A   6       7.025  24.126  23.818  1.00 60.00           C
ATOM     63  CG1 ILE A   6       6.541  24.223  22.388  1.00 60.00           C
ATOM     64  CG2 ILE A   6       5.828  26.582  22.626  1.00 60.00           C
ATOM     65  CB  ARG A   7       0.695  27.365  24.712  1.00  0.00           C
ATOM     66  CD  ARG A   7      -1.575  27.929  25.621  1.00  0.00           C
ATOM     67  NE  ARG A   7      -2.703  28.854  25.584  1.00  0.00           N
ATOM     68  CG  ARG A   7      -0.484  28.321  24.638  1.00  0.00           C
ATOM     69  NH1 ARG A   7      -3.738  27.787  23.829  1.00  0.00           N
ATOM     70  NH2 ARG A   7      -4.699  29.651  24.766  1.00  0.00           N
ATOM     71  CZ  ARG A   7      -3.715  28.764  24.726  1.00  0.00           C
ATOM     72  CB  TYR A   9       1.554  34.286  20.037  1.00 43.00           C
ATOM     73  CD1 TYR A   9       0.557  36.574  20.413  1.00 43.00           C
ATOM     74  CD2 TYR A   9      -0.533  34.693  21.395  1.00 43.00           C
ATOM     75  CE1 TYR A   9      -0.396  37.417  20.948  1.00 43.00           C
ATOM     76  CE2 TYR A   9      -1.496  35.521  21.939  1.00 43.00           C
ATOM     77  CG  TYR A   9       0.505  35.203  20.627  1.00 43.00           C
ATOM     78  OH  TYR A   9      -2.380  37.717  22.249  1.00 43.00           O
ATOM     79  CZ  TYR A   9      -1.426  36.883  21.713  1.00 43.00           C
ATOM     80  CB  VAL A  10       6.427  37.010  20.136  1.00 73.00           C
ATOM     81  CG1 VAL A  10       7.084  35.965  21.025  1.00 73.00           C
ATOM     82  CG2 VAL A  10       6.563  36.563  18.688  1.00 73.00           C
ATOM     83  CB  ARG A  11       3.591  41.769  20.727  1.00  0.00           C
ATOM     84  CD  ARG A  11       2.057  40.267  22.027  1.00  0.00           C
ATOM     85  NE  ARG A  11       2.205  38.992  21.334  1.00  0.00           N
ATOM     86  CG  ARG A  11       2.147  41.448  21.073  1.00  0.00           C
ATOM     87  NH1 ARG A  11      -0.011  38.869  20.731  1.00  0.00           N
ATOM     88  NH2 ARG A  11       1.439  37.195  20.121  1.00  0.00           N
ATOM     89  CZ  ARG A  11       1.210  38.351  20.727  1.00  0.00           C
