# Supplementary material for: De Novo Design of Protein-Binding Peptides by Quantum Computing
Source: J Chem Theory Comput. 2025 Sep 29;21(19):9993–10005. doi: 10.1021/acs.jctc.5c00768 (PMC12529961; doi:10.1021/acs.jctc.5c00768)
Supplement: Supplementary file 1 [file ct5c00768_si_001.zip › Datafile/Structure_based_validation/3BFW/redocking/Results/3bfw_ranked_49.pdb]

REMARK Selection 'not deleted and not hydrogen'
ATOM      1  N   ASP A   1       2.784   7.021  22.553  0.00  0.00           N
ATOM      2  CA  ASP A   1       3.682   7.334  23.658  0.00  0.00           C
ATOM      3  C   ASP A   1       3.362   8.679  24.301  0.00  0.00           C
ATOM      4  O   ASP A   1       2.193   9.028  24.451  0.00  0.00           O
ATOM      5  N   SER A   2       4.394   9.436  24.682  0.00  0.00           N
ATOM      6  CA  SER A   2       4.202  10.739  25.306  0.00  0.00           C
ATOM      7  C   SER A   2       4.315  11.944  24.377  0.00  0.00           C
ATOM      8  O   SER A   2       5.370  12.169  23.788  0.00  0.00           O
ATOM      9  N   THR A   3       3.234  12.717  24.244  0.00  0.00           N
ATOM     10  CA  THR A   3       3.234  13.893  23.382  0.00  0.00           C
ATOM     11  C   THR A   3       3.408  15.183  24.177  0.00  0.00           C
ATOM     12  O   THR A   3       2.635  15.450  25.094  0.00  0.00           O
ATOM     13  N   ILE A   4       4.420  15.982  23.830  0.00  0.00           N
ATOM     14  CA  ILE A   4       4.678  17.239  24.524  0.00  0.00           C
ATOM     15  C   ILE A   4       4.506  18.446  23.608  0.00  0.00           C
ATOM     16  O   ILE A   4       5.108  18.497  22.538  0.00  0.00           O
ATOM     17  N   THR A   5       3.688  19.416  24.023  0.00  0.00           N
ATOM     18  CA  THR A   5       3.452  20.614  23.225  0.00  0.00           C
ATOM     19  C   THR A   5       3.978  21.865  23.921  0.00  0.00           C
ATOM     20  O   THR A   5       3.606  22.138  25.060  0.00  0.00           O
ATOM     21  N   ILE A   6       4.839  22.626  23.241  0.00  0.00           N
ATOM     22  CA  ILE A   6       5.403  23.844  23.812  0.00  0.00           C
ATOM     23  C   ILE A   6       5.045  24.971  22.848  0.00  0.00           C
ATOM     24  O   ILE A   6       5.127  24.792  21.635  0.00  0.00           O
ATOM     25  N   ARG A   7       4.648  26.128  23.383  0.00  0.00           N
ATOM     26  CA  ARG A   7       4.282  27.270  22.553  0.00  0.00           C
ATOM     27  C   ARG A   7       4.223  28.596  23.304  0.00  0.00           C
ATOM     28  O   ARG A   7       4.077  28.607  24.525  0.00  0.00           O
ATOM     29  N   GLY A   8       4.336  29.714  22.582  0.00  0.00           N
ATOM     30  CA  GLY A   8       4.293  31.034  23.199  0.00  0.00           C
ATOM     31  C   GLY A   8       2.972  31.735  22.896  0.00  0.00           C
ATOM     32  O   GLY A   8       1.944  31.076  22.760  0.00  0.00           O
ATOM     33  N   TYR A   9       2.997  33.065  22.791  0.00  0.00           N
ATOM     34  CA  TYR A   9       1.791  33.834  22.504  0.00  0.00           C
ATOM     35  C   TYR A   9       1.301  33.557  21.086  0.00  0.00           C
ATOM     36  O   TYR A   9       2.107  33.467  20.163  0.00  0.00           O
ATOM     37  N   VAL A  10      -0.016  33.420  20.911  0.00  0.00           N
ATOM     38  CA  VAL A  10      -0.591  33.152  19.598  0.00  0.00           C
ATOM     39  C   VAL A  10      -1.548  34.277  19.218  0.00  0.00           C
ATOM     40  O   VAL A  10      -2.516  34.530  19.933  0.00  0.00           O
ATOM     41  N   ARG A  11      -1.284  34.953  18.097  0.00  0.00           N
ATOM     42  CA  ARG A  11      -2.134  36.047  17.641  0.00  0.00           C
ATOM     43  C   ARG A  11      -3.291  35.511  16.804  0.00  0.00           C
ATOM     44  O   ARG A  11      -4.284  35.041  17.356  0.00  0.00           O
ATOM     45  CB  ASP A   1       5.138   7.323  23.175  1.00 51.00           C
ATOM     46  OD1 ASP A   1       5.093   5.343  21.856  1.00 51.00           O
ATOM     47  OD2 ASP A   1       6.543   5.432  23.504  1.00 51.00           O
ATOM     48  CG  ASP A   1       5.627   5.933  22.820  1.00 51.00           C
ATOM     49  CB  SER A   2       5.222  10.903  26.456  1.00 48.00           C
ATOM     50  OG  SER A   2       4.999   9.953  27.483  1.00 48.00           O
ATOM     51  CB  THR A   3       1.931  13.985  22.561  1.00 49.00           C
ATOM     52  CG2 THR A   3       1.771  12.761  21.673  1.00 49.00           C
ATOM     53  OG1 THR A   3       0.809  14.061  23.451  1.00 49.00           O
ATOM     54  CB  ILE A   4       6.101  17.265  25.120  1.00 60.00           C
ATOM     55  CD1 ILE A   4       7.677  15.981  26.658  1.00 60.00           C
ATOM     56  CG1 ILE A   4       6.253  16.183  26.191  1.00 60.00           C
ATOM     57  CG2 ILE A   4       6.388  18.617  25.757  1.00 60.00           C
ATOM     58  CB  THR A   5       1.952  20.801  22.924  1.00 49.00           C
ATOM     59  CG2 THR A   5       1.412  19.613  22.142  1.00 49.00           C
ATOM     60  OG1 THR A   5       1.226  20.915  24.154  1.00 49.00           O
ATOM     61  CB  ILE A   6       6.911  23.766  24.011  1.00 60.00           C
ATOM     62  CD1 ILE A   6       9.132  23.681  22.763  1.00 60.00           C
ATOM     63  CG1 ILE A   6       7.628  23.554  22.675  1.00 60.00           C
ATOM     64  CG2 ILE A   6       7.258  22.607  24.933  1.00 60.00           C
ATOM     65  CB  ARG A   7       2.919  27.006  21.885  1.00  0.00           C
ATOM     66  CD  ARG A   7       1.761  25.501  23.525  1.00  0.00           C
ATOM     67  NE  ARG A   7       1.236  24.468  22.638  1.00  0.00           N
ATOM     68  CG  ARG A   7       1.766  26.871  22.865  1.00  0.00           C
ATOM     69  NH1 ARG A   7       3.310  23.618  22.123  1.00  0.00           N
ATOM     70  NH2 ARG A   7       1.425  22.683  21.201  1.00  0.00           N
ATOM     71  CZ  ARG A   7       1.991  23.588  21.987  1.00  0.00           C
ATOM     72  CB  TYR A   9       2.046  35.329  22.694  1.00 43.00           C
ATOM     73  CD1 TYR A   9       3.647  35.125  20.753  1.00 43.00           C
ATOM     74  CD2 TYR A   9       3.133  37.308  21.568  1.00 43.00           C
ATOM     75  CE1 TYR A   9       4.483  35.669  19.798  1.00 43.00           C
ATOM     76  CE2 TYR A   9       3.965  37.870  20.619  1.00 43.00           C
ATOM     77  CG  TYR A   9       2.960  35.933  21.651  1.00 43.00           C
ATOM     78  OH  TYR A   9       5.470  37.597  18.786  1.00 43.00           O
ATOM     79  CZ  TYR A   9       4.639  37.049  19.734  1.00 43.00           C
ATOM     80  CB  VAL A  10      -1.334  31.810  19.560  1.00 73.00           C
ATOM     81  CG1 VAL A  10      -0.381  30.660  19.849  1.00 73.00           C
ATOM     82  CG2 VAL A  10      -2.443  31.788  20.601  1.00 73.00           C
ATOM     83  CB  ARG A  11      -1.324  37.062  16.837  1.00  0.00           C
ATOM     84  CD  ARG A  11       0.710  37.432  18.261  1.00  0.00           C
ATOM     85  NE  ARG A  11       0.433  36.601  19.428  1.00  0.00           N
ATOM     86  CG  ARG A  11      -0.554  38.056  17.691  1.00  0.00           C
ATOM     87  NH1 ARG A  11       0.455  38.365  20.902  1.00  0.00           N
ATOM     88  NH2 ARG A  11       0.061  36.236  21.667  1.00  0.00           N
ATOM     89  CZ  ARG A  11       0.315  37.068  20.667  1.00  0.00           C
