# Supplementary material for: De Novo Design of Protein-Binding Peptides by Quantum Computing
Source: J Chem Theory Comput. 2025 Sep 29;21(19):9993–10005. doi: 10.1021/acs.jctc.5c00768 (PMC12529961; doi:10.1021/acs.jctc.5c00768)
Supplement: Supplementary file 1 [file ct5c00768_si_001.zip › Datafile/Structure_based_validation/3BFW/redocking/Results/3bfw_ranked_61.pdb]

REMARK Selection 'not deleted and not hydrogen'
ATOM      1  N   ASP A   1       2.634  14.094  24.298  0.00  0.00           N
ATOM      2  CA  ASP A   1       3.924  14.093  24.977  0.00  0.00           C
ATOM      3  C   ASP A   1       4.284  15.458  25.556  0.00  0.00           C
ATOM      4  O   ASP A   1       3.953  15.745  26.705  0.00  0.00           O
ATOM      5  N   SER A   2       4.958  16.297  24.767  0.00  0.00           N
ATOM      6  CA  SER A   2       5.352  17.627  25.221  0.00  0.00           C
ATOM      7  C   SER A   2       4.994  18.596  24.099  0.00  0.00           C
ATOM      8  O   SER A   2       5.385  18.383  22.953  0.00  0.00           O
ATOM      9  N   THR A   3       4.253  19.658  24.423  0.00  0.00           N
ATOM     10  CA  THR A   3       3.853  20.647  23.428  0.00  0.00           C
ATOM     11  C   THR A   3       3.881  22.076  23.961  0.00  0.00           C
ATOM     12  O   THR A   3       3.692  22.291  25.156  0.00  0.00           O
ATOM     13  N   ILE A   4       4.115  23.052  23.081  0.00  0.00           N
ATOM     14  CA  ILE A   4       4.163  24.453  23.483  0.00  0.00           C
ATOM     15  C   ILE A   4       3.185  25.180  22.565  0.00  0.00           C
ATOM     16  O   ILE A   4       3.253  25.024  21.347  0.00  0.00           O
ATOM     17  N   THR A   5       2.278  25.971  23.142  0.00  0.00           N
ATOM     18  CA  THR A   5       1.296  26.712  22.357  0.00  0.00           C
ATOM     19  C   THR A   5       1.316  28.163  22.826  0.00  0.00           C
ATOM     20  O   THR A   5       1.170  28.428  24.018  0.00  0.00           O
ATOM     21  N   ILE A   6       1.496  29.103  21.895  0.00  0.00           N
ATOM     22  CA  ILE A   6       1.531  30.522  22.234  0.00  0.00           C
ATOM     23  C   ILE A   6       0.875  31.373  21.151  0.00  0.00           C
ATOM     24  O   ILE A   6       0.924  31.018  19.976  0.00  0.00           O
ATOM     25  N   ARG A   7       0.263  32.493  21.543  0.00  0.00           N
ATOM     26  CA  ARG A   7      -0.396  33.380  20.590  0.00  0.00           C
ATOM     27  C   ARG A   7       0.688  34.275  19.996  0.00  0.00           C
ATOM     28  O   ARG A   7       0.509  34.820  18.909  0.00  0.00           O
ATOM     29  N   GLY A   8       1.809  34.428  20.704  0.00  0.00           N
ATOM     30  CA  GLY A   8       2.908  35.261  20.230  0.00  0.00           C
ATOM     31  C   GLY A   8       2.805  36.759  20.502  0.00  0.00           C
ATOM     32  O   GLY A   8       1.986  37.182  21.315  0.00  0.00           O
ATOM     33  N   TYR A   9       3.632  37.560  19.826  0.00  0.00           N
ATOM     34  CA  TYR A   9       3.618  39.007  20.010  0.00  0.00           C
ATOM     35  C   TYR A   9       2.291  39.625  19.582  0.00  0.00           C
ATOM     36  O   TYR A   9       1.894  40.660  20.114  0.00  0.00           O
ATOM     37  N   VAL A  10       1.604  38.996  18.625  0.00  0.00           N
ATOM     38  CA  VAL A  10       0.324  39.501  18.141  0.00  0.00           C
ATOM     39  C   VAL A  10      -0.808  39.360  19.153  0.00  0.00           C
ATOM     40  O   VAL A  10      -1.129  38.249  19.568  0.00  0.00           O
ATOM     41  N   ARG A  11      -1.415  40.481  19.551  0.00  0.00           N
ATOM     42  CA  ARG A  11      -2.509  40.461  20.515  0.00  0.00           C
ATOM     43  C   ARG A  11      -3.290  41.769  20.442  0.00  0.00           C
ATOM     44  O   ARG A  11      -2.755  42.825  20.773  0.00  0.00           O
ATOM     45  CB  ASP A   1       5.026  13.634  24.012  1.00 51.00           C
ATOM     46  OD1 ASP A   1       4.680  11.323  24.460  1.00 51.00           O
ATOM     47  OD2 ASP A   1       4.915  11.926  22.361  1.00 51.00           O
ATOM     48  CG  ASP A   1       4.862  12.191  23.579  1.00 51.00           C
ATOM     49  CB  SER A   2       6.826  17.693  25.563  1.00 48.00           C
ATOM     50  OG  SER A   2       7.636  17.497  24.417  1.00 48.00           O
ATOM     51  CB  THR A   3       2.432  20.349  22.894  1.00 49.00           C
ATOM     52  CG2 THR A   3       2.383  18.980  22.235  1.00 49.00           C
ATOM     53  OG1 THR A   3       1.500  20.374  23.983  1.00 49.00           O
ATOM     54  CB  ILE A   4       5.555  25.058  23.378  1.00 60.00           C
ATOM     55  CD1 ILE A   4       5.619  26.176  21.088  1.00 60.00           C
ATOM     56  CG1 ILE A   4       6.066  25.007  21.936  1.00 60.00           C
ATOM     57  CG2 ILE A   4       6.531  24.299  24.263  1.00 60.00           C
ATOM     58  CB  THR A   5      -0.114  26.136  22.491  1.00 49.00           C
ATOM     59  CG2 THR A   5      -1.065  26.835  21.532  1.00 49.00           C
ATOM     60  OG1 THR A   5      -0.088  24.737  22.181  1.00 49.00           O
ATOM     61  CB  ILE A   6       2.976  31.012  22.451  1.00 60.00           C
ATOM     62  CD1 ILE A   6       4.142  28.982  23.459  1.00 60.00           C
ATOM     63  CG1 ILE A   6       3.578  30.365  23.700  1.00 60.00           C
ATOM     64  CG2 ILE A   6       3.006  32.523  22.629  1.00 60.00           C
ATOM     65  CB  ARG A   7      -1.491  34.197  21.245  1.00  0.00           C
ATOM     66  CD  ARG A   7      -0.713  34.431  23.619  1.00  0.00           C
ATOM     67  NE  ARG A   7      -1.917  33.846  24.199  1.00  0.00           N
ATOM     68  CG  ARG A   7      -1.003  35.158  22.315  1.00  0.00           C
ATOM     69  NH1 ARG A   7      -0.771  32.638  25.786  1.00  0.00           N
ATOM     70  NH2 ARG A   7      -3.063  32.518  25.686  1.00  0.00           N
ATOM     71  CZ  ARG A   7      -1.917  33.001  25.225  1.00  0.00           C
ATOM     72  CB  TYR A   9       4.769  39.652  19.229  1.00 43.00           C
ATOM     73  CD1 TYR A   9       4.388  41.730  20.610  1.00 43.00           C
ATOM     74  CD2 TYR A   9       5.589  41.942  18.560  1.00 43.00           C
ATOM     75  CE1 TYR A   9       4.520  43.085  20.839  1.00 43.00           C
ATOM     76  CE2 TYR A   9       5.731  43.301  18.771  1.00 43.00           C
ATOM     77  CG  TYR A   9       4.918  41.138  19.471  1.00 43.00           C
ATOM     78  OH  TYR A   9       5.331  45.221  20.133  1.00 43.00           O
ATOM     79  CZ  TYR A   9       5.196  43.870  19.912  1.00 43.00           C
ATOM     80  CB  VAL A  10      -0.094  38.778  16.837  1.00 73.00           C
ATOM     81  CG1 VAL A  10       0.930  39.034  15.742  1.00 73.00           C
ATOM     82  CG2 VAL A  10      -0.189  37.277  17.064  1.00 73.00           C
ATOM     83  CB  ARG A  11      -1.984  40.230  21.929  1.00  0.00           C
ATOM     84  CD  ARG A  11      -2.384  37.768  22.210  1.00  0.00           C
ATOM     85  NE  ARG A  11      -3.010  37.699  23.527  1.00  0.00           N
ATOM     86  CG  ARG A  11      -1.339  38.869  22.133  1.00  0.00           C
ATOM     87  NH1 ARG A  11      -4.799  39.016  22.935  1.00  0.00           N
ATOM     88  NH2 ARG A  11      -4.648  38.179  25.068  1.00  0.00           N
ATOM     89  CZ  ARG A  11      -4.154  38.298  23.843  1.00  0.00           C
