# Supplementary material for: De Novo Design of Protein-Binding Peptides by Quantum Computing
Source: J Chem Theory Comput. 2025 Sep 29;21(19):9993–10005. doi: 10.1021/acs.jctc.5c00768 (PMC12529961; doi:10.1021/acs.jctc.5c00768)
Supplement: Supplementary file 1 [file ct5c00768_si_001.zip › Datafile/Structure_based_validation/3BFW/redocking/Results/3bfw_ranked_60.pdb]

REMARK Selection 'not deleted and not hydrogen'
ATOM      1  N   ASP A   1       5.129  45.315  17.744  0.00  0.00           N
ATOM      2  CA  ASP A   1       4.435  44.037  17.646  0.00  0.00           C
ATOM      3  C   ASP A   1       4.824  43.091  18.778  0.00  0.00           C
ATOM      4  O   ASP A   1       5.946  43.157  19.277  0.00  0.00           O
ATOM      5  N   SER A   2       3.903  42.214  19.186  0.00  0.00           N
ATOM      6  CA  SER A   2       4.171  41.265  20.260  0.00  0.00           C
ATOM      7  C   SER A   2       4.024  39.821  19.790  0.00  0.00           C
ATOM      8  O   SER A   2       3.071  39.497  19.085  0.00  0.00           O
ATOM      9  N   THR A   3       4.963  38.954  20.177  0.00  0.00           N
ATOM     10  CA  THR A   3       4.919  37.550  19.785  0.00  0.00           C
ATOM     11  C   THR A   3       4.109  36.807  20.842  0.00  0.00           C
ATOM     12  O   THR A   3       4.463  36.832  22.019  0.00  0.00           O
ATOM     13  N   ILE A   4       3.024  36.147  20.429  0.00  0.00           N
ATOM     14  CA  ILE A   4       2.179  35.404  21.356  0.00  0.00           C
ATOM     15  C   ILE A   4       2.445  33.914  21.169  0.00  0.00           C
ATOM     16  O   ILE A   4       2.830  33.490  20.081  0.00  0.00           O
ATOM     17  N   THR A   5       2.244  33.120  22.223  0.00  0.00           N
ATOM     18  CA  THR A   5       2.468  31.681  22.154  0.00  0.00           C
ATOM     19  C   THR A   5       1.214  30.815  22.225  0.00  0.00           C
ATOM     20  O   THR A   5       0.394  30.992  23.123  0.00  0.00           O
ATOM     21  N   ILE A   6       1.063  29.881  21.283  0.00  0.00           N
ATOM     22  CA  ILE A   6      -0.099  28.999  21.257  0.00  0.00           C
ATOM     23  C   ILE A   6       0.143  28.044  22.421  0.00  0.00           C
ATOM     24  O   ILE A   6       1.275  27.621  22.646  0.00  0.00           O
ATOM     25  N   ARG A   7      -0.915  27.704  23.162  0.00  0.00           N
ATOM     26  CA  ARG A   7      -0.796  26.797  24.298  0.00  0.00           C
ATOM     27  C   ARG A   7      -0.761  25.364  23.779  0.00  0.00           C
ATOM     28  O   ARG A   7      -0.769  24.422  24.570  0.00  0.00           O
ATOM     29  N   GLY A   8      -0.723  25.194  22.455  0.00  0.00           N
ATOM     30  CA  GLY A   8      -0.688  23.866  21.853  0.00  0.00           C
ATOM     31  C   GLY A   8       0.685  23.204  21.928  0.00  0.00           C
ATOM     32  O   GLY A   8       0.850  22.077  21.468  0.00  0.00           O
ATOM     33  N   TYR A   9       1.667  23.900  22.506  0.00  0.00           N
ATOM     34  CA  TYR A   9       3.017  23.362  22.630  0.00  0.00           C
ATOM     35  C   TYR A   9       3.002  22.104  23.493  0.00  0.00           C
ATOM     36  O   TYR A   9       2.323  22.068  24.517  0.00  0.00           O
ATOM     37  N   VAL A  10       3.746  21.073  23.084  0.00  0.00           N
ATOM     38  CA  VAL A  10       3.804  19.823  23.833  0.00  0.00           C
ATOM     39  C   VAL A  10       5.245  19.460  24.174  0.00  0.00           C
ATOM     40  O   VAL A  10       5.951  18.894  23.342  0.00  0.00           O
ATOM     41  N   ARG A  11       5.685  19.784  25.392  0.00  0.00           N
ATOM     42  CA  ARG A  11       7.046  19.484  25.822  0.00  0.00           C
ATOM     43  C   ARG A  11       7.995  20.562  25.308  0.00  0.00           C
ATOM     44  O   ARG A  11       8.242  20.643  24.107  0.00  0.00           O
ATOM     45  CB  ASP A   1       4.723  43.378  16.293  1.00 51.00           C
ATOM     46  OD1 ASP A   1       6.984  43.322  17.035  1.00 51.00           O
ATOM     47  OD2 ASP A   1       6.555  42.538  15.029  1.00 51.00           O
ATOM     48  CG  ASP A   1       6.193  43.056  16.105  1.00 51.00           C
ATOM     49  CB  SER A   2       3.236  41.526  21.446  1.00 48.00           C
ATOM     50  OG  SER A   2       3.467  40.598  22.491  1.00 48.00           O
ATOM     51  CB  THR A   3       6.309  36.933  19.653  1.00 49.00           C
ATOM     52  CG2 THR A   3       6.210  35.525  19.085  1.00 49.00           C
ATOM     53  OG1 THR A   3       7.104  37.734  18.769  1.00 49.00           O
ATOM     54  CB  ILE A   4       0.691  35.698  21.148  1.00 60.00           C
ATOM     55  CD1 ILE A   4      -0.356  33.702  22.338  1.00 60.00           C
ATOM     56  CG1 ILE A   4      -0.121  35.196  22.344  1.00 60.00           C
ATOM     57  CG2 ILE A   4       0.175  35.012  19.892  1.00 60.00           C
ATOM     58  CB  THR A   5       3.419  31.232  23.300  1.00 49.00           C
ATOM     59  CG2 THR A   5       4.767  31.927  23.186  1.00 49.00           C
ATOM     60  OG1 THR A   5       2.828  31.570  24.561  1.00 49.00           O
ATOM     61  CB  ILE A   6      -0.265  28.248  19.952  1.00 60.00           C
ATOM     62  CD1 ILE A   6      -0.467  28.602  17.436  1.00 60.00           C
ATOM     63  CG1 ILE A   6      -0.523  29.233  18.809  1.00 60.00           C
ATOM     64  CG2 ILE A   6      -1.448  27.296  20.044  1.00 60.00           C
ATOM     65  CB  ARG A   7      -1.942  26.990  25.280  1.00  0.00           C
ATOM     66  CD  ARG A   7      -2.957  26.443  27.510  1.00  0.00           C
ATOM     67  NE  ARG A   7      -2.971  27.829  27.967  1.00  0.00           N
ATOM     68  CG  ARG A   7      -1.807  26.170  26.553  1.00  0.00           C
ATOM     69  NH1 ARG A   7      -4.749  28.428  26.637  1.00  0.00           N
ATOM     70  NH2 ARG A   7      -3.769  29.985  28.013  1.00  0.00           N
ATOM     71  CZ  ARG A   7      -3.831  28.748  27.539  1.00  0.00           C
ATOM     72  CB  TYR A   9       3.964  24.403  23.220  1.00 43.00           C
ATOM     73  CD1 TYR A   9       6.235  23.846  22.271  1.00 43.00           C
ATOM     74  CD2 TYR A   9       5.882  23.533  24.610  1.00 43.00           C
ATOM     75  CE1 TYR A   9       7.537  23.404  22.399  1.00 43.00           C
ATOM     76  CE2 TYR A   9       7.183  23.088  24.757  1.00 43.00           C
ATOM     77  CG  TYR A   9       5.389  23.917  23.370  1.00 43.00           C
ATOM     78  OH  TYR A   9       9.304  22.584  23.786  1.00 43.00           O
ATOM     79  CZ  TYR A   9       8.008  23.025  23.650  1.00 43.00           C
ATOM     80  CB  VAL A  10       3.162  18.664  23.050  1.00 73.00           C
ATOM     81  CG1 VAL A  10       3.325  17.355  23.808  1.00 73.00           C
ATOM     82  CG2 VAL A  10       1.676  18.918  22.845  1.00 73.00           C
ATOM     83  CB  ARG A  11       7.482  18.108  25.333  1.00  0.00           C
ATOM     84  CD  ARG A  11       5.586  16.567  25.907  1.00  0.00           C
ATOM     85  NE  ARG A  11       5.464  15.924  24.603  1.00  0.00           N
ATOM     86  CG  ARG A  11       7.022  16.960  26.216  1.00  0.00           C
ATOM     87  NH1 ARG A  11       3.181  15.686  24.745  1.00  0.00           N
ATOM     88  NH2 ARG A  11       4.298  14.944  22.880  1.00  0.00           N
ATOM     89  CZ  ARG A  11       4.313  15.518  24.075  1.00  0.00           C
