# Supplementary material for: De Novo Design of Protein-Binding Peptides by Quantum Computing
Source: J Chem Theory Comput. 2025 Sep 29;21(19):9993–10005. doi: 10.1021/acs.jctc.5c00768 (PMC12529961; doi:10.1021/acs.jctc.5c00768)
Supplement: Supplementary file 1 [file ct5c00768_si_001.zip › Datafile/Structure_based_validation/3BFW/redocking/Results/3bfw_ranked_48.pdb]

REMARK Selection 'not deleted and not hydrogen'
ATOM      1  N   ASP A   1       8.925   5.187  15.523  0.00  0.00           N
ATOM      2  CA  ASP A   1       7.682   4.841  14.842  0.00  0.00           C
ATOM      3  C   ASP A   1       6.498   5.548  15.494  0.00  0.00           C
ATOM      4  O   ASP A   1       5.933   6.469  14.908  0.00  0.00           O
ATOM      5  N   SER A   2       6.122   5.122  16.702  0.00  0.00           N
ATOM      6  CA  SER A   2       5.002   5.728  17.414  0.00  0.00           C
ATOM      7  C   SER A   2       5.476   6.344  18.727  0.00  0.00           C
ATOM      8  O   SER A   2       6.269   5.735  19.442  0.00  0.00           O
ATOM      9  N   THR A   3       4.995   7.548  19.045  0.00  0.00           N
ATOM     10  CA  THR A   3       5.382   8.227  20.276  0.00  0.00           C
ATOM     11  C   THR A   3       4.288   8.057  21.326  0.00  0.00           C
ATOM     12  O   THR A   3       3.116   7.928  20.978  0.00  0.00           O
ATOM     13  N   ILE A   4       4.665   8.055  22.607  0.00  0.00           N
ATOM     14  CA  ILE A   4       3.701   7.898  23.690  0.00  0.00           C
ATOM     15  C   ILE A   4       3.448   9.206  24.434  0.00  0.00           C
ATOM     16  O   ILE A   4       2.315   9.486  24.818  0.00  0.00           O
ATOM     17  N   THR A   5       4.498  10.005  24.638  0.00  0.00           N
ATOM     18  CA  THR A   5       4.368  11.278  25.339  0.00  0.00           C
ATOM     19  C   THR A   5       4.674  12.383  24.333  0.00  0.00           C
ATOM     20  O   THR A   5       5.410  12.157  23.375  0.00  0.00           O
ATOM     21  N   ILE A   6       4.114  13.576  24.548  0.00  0.00           N
ATOM     22  CA  ILE A   6       4.340  14.702  23.649  0.00  0.00           C
ATOM     23  C   ILE A   6       4.463  16.004  24.433  0.00  0.00           C
ATOM     24  O   ILE A   6       4.187  16.030  25.631  0.00  0.00           O
ATOM     25  N   ARG A   7       4.877  17.084  23.765  0.00  0.00           N
ATOM     26  CA  ARG A   7       5.029  18.379  24.418  0.00  0.00           C
ATOM     27  C   ARG A   7       4.498  19.528  23.568  0.00  0.00           C
ATOM     28  O   ARG A   7       5.179  19.983  22.652  0.00  0.00           O
ATOM     29  N   GLY A   8       3.285  19.999  23.867  0.00  0.00           N
ATOM     30  CA  GLY A   8       2.681  21.096  23.119  0.00  0.00           C
ATOM     31  C   GLY A   8       3.234  22.446  23.566  0.00  0.00           C
ATOM     32  O   GLY A   8       3.317  22.710  24.764  0.00  0.00           O
ATOM     33  N   TYR A   9       3.610  23.299  22.611  0.00  0.00           N
ATOM     34  CA  TYR A   9       4.152  24.615  22.928  0.00  0.00           C
ATOM     35  C   TYR A   9       3.176  25.672  22.420  0.00  0.00           C
ATOM     36  O   TYR A   9       3.211  26.027  21.244  0.00  0.00           O
ATOM     37  N   VAL A  10       2.306  26.174  23.300  0.00  0.00           N
ATOM     38  CA  VAL A  10       1.330  27.188  22.920  0.00  0.00           C
ATOM     39  C   VAL A  10       1.834  28.548  23.394  0.00  0.00           C
ATOM     40  O   VAL A  10       2.575  28.622  24.372  0.00  0.00           O
ATOM     41  N   ARG A  11       1.438  29.621  22.705  0.00  0.00           N
ATOM     42  CA  ARG A  11       1.861  30.967  23.072  0.00  0.00           C
ATOM     43  C   ARG A  11       0.664  31.717  23.648  0.00  0.00           C
ATOM     44  O   ARG A  11      -0.477  31.403  23.316  0.00  0.00           O
ATOM     45  CB  ASP A   1       7.466   3.328  14.849  1.00 51.00           C
ATOM     46  OD1 ASP A   1       5.628   3.791  13.409  1.00 51.00           O
ATOM     47  OD2 ASP A   1       6.021   1.688  13.911  1.00 51.00           O
ATOM     48  CG  ASP A   1       6.287   2.905  13.995  1.00 51.00           C
ATOM     49  CB  SER A   2       3.906   4.697  17.676  1.00 48.00           C
ATOM     50  OG  SER A   2       3.352   4.223  16.461  1.00 48.00           O
ATOM     51  CB  THR A   3       5.646   9.722  20.047  1.00 49.00           C
ATOM     52  CG2 THR A   3       4.392  10.417  19.539  1.00 49.00           C
ATOM     53  OG1 THR A   3       6.047  10.332  21.280  1.00 49.00           O
ATOM     54  CB  ILE A   4       4.171   6.833  24.704  1.00 60.00           C
ATOM     55  CD1 ILE A   4       6.705   6.991  24.481  1.00 60.00           C
ATOM     56  CG1 ILE A   4       5.494   7.259  25.346  1.00 60.00           C
ATOM     57  CG2 ILE A   4       4.379   5.493  24.014  1.00 60.00           C
ATOM     58  CB  THR A   5       5.300  11.384  26.543  1.00 49.00           C
ATOM     59  CG2 THR A   5       5.007  12.654  27.328  1.00 49.00           C
ATOM     60  OG1 THR A   5       5.101  10.253  27.400  1.00 49.00           O
ATOM     61  CB  ILE A   6       3.208  14.838  22.615  1.00 60.00           C
ATOM     62  CD1 ILE A   6       1.598  16.526  23.642  1.00 60.00           C
ATOM     63  CG1 ILE A   6       1.869  15.074  23.317  1.00 60.00           C
ATOM     64  CG2 ILE A   6       3.097  13.573  21.778  1.00 60.00           C
ATOM     65  CB  ARG A   7       6.505  18.627  24.759  1.00  0.00           C
ATOM     66  CD  ARG A   7       8.228  20.048  25.904  1.00  0.00           C
ATOM     67  NE  ARG A   7       8.709  18.969  26.761  1.00  0.00           N
ATOM     68  CG  ARG A   7       6.754  19.892  25.564  1.00  0.00           C
ATOM     69  NH1 ARG A   7       9.847  17.905  25.069  1.00  0.00           N
ATOM     70  NH2 ARG A   7       9.866  17.029  27.192  1.00  0.00           N
ATOM     71  CZ  ARG A   7       9.475  17.967  26.341  1.00  0.00           C
ATOM     72  CB  TYR A   9       5.531  24.808  22.317  1.00 43.00           C
ATOM     73  CD1 TYR A   9       6.384  23.285  24.138  1.00 43.00           C
ATOM     74  CD2 TYR A   9       7.802  23.712  22.268  1.00 43.00           C
ATOM     75  CE1 TYR A   9       7.350  22.470  24.696  1.00 43.00           C
ATOM     76  CE2 TYR A   9       8.780  22.900  22.810  1.00 43.00           C
ATOM     77  CG  TYR A   9       6.594  23.917  22.920  1.00 43.00           C
ATOM     78  OH  TYR A   9       9.518  21.469  24.573  1.00 43.00           O
ATOM     79  CZ  TYR A   9       8.552  22.279  24.024  1.00 43.00           C
ATOM     80  CB  VAL A  10      -0.055  26.910  23.509  1.00 73.00           C
ATOM     81  CG1 VAL A  10      -0.605  25.587  22.997  1.00 73.00           C
ATOM     82  CG2 VAL A  10       0.019  26.845  25.027  1.00 73.00           C
ATOM     83  CB  ARG A  11       2.441  31.708  21.876  1.00  0.00           C
ATOM     84  CD  ARG A  11       2.064  34.158  22.270  1.00  0.00           C
ATOM     85  NE  ARG A  11       2.687  35.463  22.466  1.00  0.00           N
ATOM     86  CG  ARG A  11       3.089  33.037  22.227  1.00  0.00           C
ATOM     87  NH1 ARG A  11       3.153  35.766  20.235  1.00  0.00           N
ATOM     88  NH2 ARG A  11       3.742  37.380  21.759  1.00  0.00           N
ATOM     89  CZ  ARG A  11       3.194  36.204  21.486  1.00  0.00           C
