# Supplementary material for: De Novo Design of Protein-Binding Peptides by Quantum Computing
Source: J Chem Theory Comput. 2025 Sep 29;21(19):9993–10005. doi: 10.1021/acs.jctc.5c00768 (PMC12529961; doi:10.1021/acs.jctc.5c00768)
Supplement: Supplementary file 1 [file ct5c00768_si_001.zip › Datafile/Structure_based_validation/3BFW/redocking/Results/3bfw_ranked_62.pdb]

REMARK Selection 'not deleted and not hydrogen'
ATOM      1  N   ASP A   1      -4.055  26.898  20.322  0.00  0.00           N
ATOM      2  CA  ASP A   1      -3.180  25.905  20.936  0.00  0.00           C
ATOM      3  C   ASP A   1      -2.146  26.614  21.804  0.00  0.00           C
ATOM      4  O   ASP A   1      -2.126  27.841  21.861  0.00  0.00           O
ATOM      5  N   SER A   2      -1.287  25.846  22.480  0.00  0.00           N
ATOM      6  CA  SER A   2      -0.258  26.420  23.339  0.00  0.00           C
ATOM      7  C   SER A   2       1.042  26.706  22.594  0.00  0.00           C
ATOM      8  O   SER A   2       1.162  26.376  21.416  0.00  0.00           O
ATOM      9  N   THR A   3       2.015  27.317  23.275  0.00  0.00           N
ATOM     10  CA  THR A   3       3.298  27.637  22.659  0.00  0.00           C
ATOM     11  C   THR A   3       4.090  26.354  22.432  0.00  0.00           C
ATOM     12  O   THR A   3       4.703  26.187  21.380  0.00  0.00           O
ATOM     13  N   ILE A   4       4.081  25.448  23.414  0.00  0.00           N
ATOM     14  CA  ILE A   4       4.805  24.187  23.301  0.00  0.00           C
ATOM     15  C   ILE A   4       3.973  23.002  23.779  0.00  0.00           C
ATOM     16  O   ILE A   4       3.134  23.155  24.664  0.00  0.00           O
ATOM     17  N   THR A   5       4.201  21.821  23.198  0.00  0.00           N
ATOM     18  CA  THR A   5       3.462  20.623  23.579  0.00  0.00           C
ATOM     19  C   THR A   5       4.411  19.430  23.624  0.00  0.00           C
ATOM     20  O   THR A   5       5.235  19.265  22.728  0.00  0.00           O
ATOM     21  N   ILE A   6       4.297  18.598  24.663  0.00  0.00           N
ATOM     22  CA  ILE A   6       5.154  17.426  24.804  0.00  0.00           C
ATOM     23  C   ILE A   6       4.263  16.191  24.884  0.00  0.00           C
ATOM     24  O   ILE A   6       3.375  16.126  25.732  0.00  0.00           O
ATOM     25  N   ARG A   7       4.495  15.212  24.006  0.00  0.00           N
ATOM     26  CA  ARG A   7       3.702  13.988  23.994  0.00  0.00           C
ATOM     27  C   ARG A   7       4.434  12.708  23.606  0.00  0.00           C
ATOM     28  O   ARG A   7       5.569  12.765  23.136  0.00  0.00           O
ATOM     29  N   GLY A   8       3.791  11.554  23.799  0.00  0.00           N
ATOM     30  CA  GLY A   8       4.399  10.271  23.462  0.00  0.00           C
ATOM     31  C   GLY A   8       4.205   9.837  22.013  0.00  0.00           C
ATOM     32  O   GLY A   8       4.797   8.850  21.582  0.00  0.00           O
ATOM     33  N   TYR A   9       3.380  10.569  21.260  0.00  0.00           N
ATOM     34  CA  TYR A   9       3.124  10.243  19.862  0.00  0.00           C
ATOM     35  C   TYR A   9       3.450  11.405  18.930  0.00  0.00           C
ATOM     36  O   TYR A   9       3.475  12.554  19.365  0.00  0.00           O
ATOM     37  N   VAL A  10       3.698  11.112  17.651  0.00  0.00           N
ATOM     38  CA  VAL A  10       4.021  12.147  16.676  0.00  0.00           C
ATOM     39  C   VAL A  10       2.861  13.134  16.589  0.00  0.00           C
ATOM     40  O   VAL A  10       3.078  14.317  16.333  0.00  0.00           O
ATOM     41  N   ARG A  11       1.633  12.655  16.799  0.00  0.00           N
ATOM     42  CA  ARG A  11       0.454  13.512  16.740  0.00  0.00           C
ATOM     43  C   ARG A  11       0.134  14.320  17.993  0.00  0.00           C
ATOM     44  O   ARG A  11       0.066  15.546  17.934  0.00  0.00           O
ATOM     45  CB  ASP A   1      -2.498  25.046  19.879  1.00 51.00           C
ATOM     46  OD1 ASP A   1      -0.971  24.000  21.375  1.00 51.00           O
ATOM     47  OD2 ASP A   1      -2.130  22.701  20.034  1.00 51.00           O
ATOM     48  CG  ASP A   1      -1.818  23.828  20.471  1.00 51.00           C
ATOM     49  CB  SER A   2       0.022  25.482  24.522  1.00 48.00           C
ATOM     50  OG  SER A   2       1.036  26.006  25.362  1.00 48.00           O
ATOM     51  CB  THR A   3       4.122  28.606  23.518  1.00 49.00           C
ATOM     52  CG2 THR A   3       3.371  29.914  23.710  1.00 49.00           C
ATOM     53  OG1 THR A   3       4.372  28.021  24.803  1.00 49.00           O
ATOM     54  CB  ILE A   4       6.122  24.226  24.104  1.00 60.00           C
ATOM     55  CD1 ILE A   4       6.866  26.656  23.899  1.00 60.00           C
ATOM     56  CG1 ILE A   4       7.101  25.222  23.478  1.00 60.00           C
ATOM     57  CG2 ILE A   4       6.778  22.854  24.123  1.00 60.00           C
ATOM     58  CB  THR A   5       2.309  20.328  22.611  1.00 49.00           C
ATOM     59  CG2 THR A   5       1.321  21.484  22.593  1.00 49.00           C
ATOM     60  OG1 THR A   5       2.824  20.137  21.287  1.00 49.00           O
ATOM     61  CB  ILE A   6       6.052  17.506  26.040  1.00 60.00           C
ATOM     62  CD1 ILE A   6       6.548  19.998  26.241  1.00 60.00           C
ATOM     63  CG1 ILE A   6       7.078  18.629  25.878  1.00 60.00           C
ATOM     64  CG2 ILE A   6       6.798  16.195  26.237  1.00 60.00           C
ATOM     65  CB  ARG A   7       2.503  14.178  23.033  1.00  0.00           C
ATOM     66  CD  ARG A   7       1.542  16.300  23.967  1.00  0.00           C
ATOM     67  NE  ARG A   7       0.345  16.974  24.459  1.00  0.00           N
ATOM     68  CG  ARG A   7       1.287  14.832  23.667  1.00  0.00           C
ATOM     69  NH1 ARG A   7       1.393  19.003  24.732  1.00  0.00           N
ATOM     70  NH2 ARG A   7      -0.834  18.783  25.249  1.00  0.00           N
ATOM     71  CZ  ARG A   7       0.301  18.255  24.813  1.00  0.00           C
ATOM     72  CB  TYR A   9       1.661   9.823  19.676  1.00 43.00           C
ATOM     73  CD1 TYR A   9       1.669   8.225  17.723  1.00 43.00           C
ATOM     74  CD2 TYR A   9       0.602  10.340  17.445  1.00 43.00           C
ATOM     75  CE1 TYR A   9       1.347   7.881  16.425  1.00 43.00           C
ATOM     76  CE2 TYR A   9       0.271  10.014  16.144  1.00 43.00           C
ATOM     77  CG  TYR A   9       1.304   9.455  18.253  1.00 43.00           C
ATOM     78  OH  TYR A   9       0.319   8.449  14.342  1.00 43.00           O
ATOM     79  CZ  TYR A   9       0.643   8.784  15.636  1.00 43.00           C
ATOM     80  CB  VAL A  10       4.308  11.562  15.288  1.00 73.00           C
ATOM     81  CG1 VAL A  10       5.513  10.634  15.334  1.00 73.00           C
ATOM     82  CG2 VAL A  10       3.109  10.769  14.790  1.00 73.00           C
ATOM     83  CB  ARG A  11      -0.779  12.642  16.390  1.00  0.00           C
ATOM     84  CD  ARG A  11      -1.981  11.178  14.744  1.00  0.00           C
ATOM     85  NE  ARG A  11      -3.214  11.959  14.741  1.00  0.00           N
ATOM     86  CG  ARG A  11      -0.757  12.044  14.993  1.00  0.00           C
ATOM     87  NH1 ARG A  11      -4.586  10.114  14.728  1.00  0.00           N
ATOM     88  NH2 ARG A  11      -5.498  12.221  14.732  1.00  0.00           N
ATOM     89  CZ  ARG A  11      -4.434  11.431  14.734  1.00  0.00           C
