# Supplementary material for: De Novo Design of Protein-Binding Peptides by Quantum Computing
Source: J Chem Theory Comput. 2025 Sep 29;21(19):9993–10005. doi: 10.1021/acs.jctc.5c00768 (PMC12529961; doi:10.1021/acs.jctc.5c00768)
Supplement: Supplementary file 1 [file ct5c00768_si_001.zip › Datafile/Structure_based_validation/3BFW/redocking/Results/3bfw_ranked_63.pdb]

REMARK Selection 'not deleted and not hydrogen'
ATOM      1  N   ASP A   1      -1.971  12.601  22.346  0.00  0.00           N
ATOM      2  CA  ASP A   1      -1.249  12.212  21.140  0.00  0.00           C
ATOM      3  C   ASP A   1       0.208  12.663  21.180  0.00  0.00           C
ATOM      4  O   ASP A   1       1.108  11.860  20.946  0.00  0.00           O
ATOM      5  N   SER A   2       0.443  13.944  21.475  0.00  0.00           N
ATOM      6  CA  SER A   2       1.797  14.481  21.540  0.00  0.00           C
ATOM      7  C   SER A   2       2.257  14.361  22.990  0.00  0.00           C
ATOM      8  O   SER A   2       1.530  14.752  23.900  0.00  0.00           O
ATOM      9  N   THR A   3       3.459  13.822  23.207  0.00  0.00           N
ATOM     10  CA  THR A   3       3.995  13.661  24.554  0.00  0.00           C
ATOM     11  C   THR A   3       4.296  15.019  25.179  0.00  0.00           C
ATOM     12  O   THR A   3       3.949  15.256  26.334  0.00  0.00           O
ATOM     13  N   ILE A   4       4.939  15.911  24.421  0.00  0.00           N
ATOM     14  CA  ILE A   4       5.276  17.240  24.919  0.00  0.00           C
ATOM     15  C   ILE A   4       4.916  18.303  23.887  0.00  0.00           C
ATOM     16  O   ILE A   4       5.026  18.059  22.688  0.00  0.00           O
ATOM     17  N   THR A   5       4.486  19.481  24.348  0.00  0.00           N
ATOM     18  CA  THR A   5       4.116  20.567  23.448  0.00  0.00           C
ATOM     19  C   THR A   5       4.509  21.916  24.042  0.00  0.00           C
ATOM     20  O   THR A   5       4.394  22.114  25.250  0.00  0.00           O
ATOM     21  N   ILE A   6       4.973  22.842  23.200  0.00  0.00           N
ATOM     22  CA  ILE A   6       5.377  24.165  23.662  0.00  0.00           C
ATOM     23  C   ILE A   6       4.571  25.131  22.799  0.00  0.00           C
ATOM     24  O   ILE A   6       4.601  25.034  21.574  0.00  0.00           O
ATOM     25  N   ARG A   7       3.853  26.062  23.433  0.00  0.00           N
ATOM     26  CA  ARG A   7       3.046  27.035  22.705  0.00  0.00           C
ATOM     27  C   ARG A   7       3.266  28.426  23.291  0.00  0.00           C
ATOM     28  O   ARG A   7       3.439  28.564  24.500  0.00  0.00           O
ATOM     29  N   GLY A   8       3.259  29.455  22.441  0.00  0.00           N
ATOM     30  CA  GLY A   8       3.459  30.827  22.895  0.00  0.00           C
ATOM     31  C   GLY A   8       2.133  31.574  22.783  0.00  0.00           C
ATOM     32  O   GLY A   8       1.086  30.949  22.628  0.00  0.00           O
ATOM     33  N   TYR A   9       2.175  32.906  22.860  0.00  0.00           N
ATOM     34  CA  TYR A   9       0.966  33.718  22.765  0.00  0.00           C
ATOM     35  C   TYR A   9       0.301  33.466  21.416  0.00  0.00           C
ATOM     36  O   TYR A   9       0.881  33.772  20.377  0.00  0.00           O
ATOM     37  N   VAL A  10      -0.914  32.911  21.428  0.00  0.00           N
ATOM     38  CA  VAL A  10      -1.640  32.628  20.195  0.00  0.00           C
ATOM     39  C   VAL A  10      -2.184  33.947  19.656  0.00  0.00           C
ATOM     40  O   VAL A  10      -2.595  34.017  18.500  0.00  0.00           O
ATOM     41  N   ARG A  11      -2.187  34.992  20.488  0.00  0.00           N
ATOM     42  CA  ARG A  11      -2.685  36.299  20.076  0.00  0.00           C
ATOM     43  C   ARG A  11      -1.525  37.252  19.809  0.00  0.00           C
ATOM     44  O   ARG A  11      -0.798  37.079  18.833  0.00  0.00           O
ATOM     45  CB  ASP A   1      -1.939  12.787  19.899  1.00 51.00           C
ATOM     46  OD1 ASP A   1      -1.038  14.976  20.143  1.00 51.00           O
ATOM     47  OD2 ASP A   1      -3.201  14.801  19.803  1.00 51.00           O
ATOM     48  CG  ASP A   1      -2.070  14.296  19.952  1.00 51.00           C
ATOM     49  CB  SER A   2       1.856  15.917  21.058  1.00 48.00           C
ATOM     50  OG  SER A   2       1.506  16.005  19.688  1.00 48.00           O
ATOM     51  CB  THR A   3       5.274  12.806  24.557  1.00 49.00           C
ATOM     52  CG2 THR A   3       5.717  12.517  25.983  1.00 49.00           C
ATOM     53  OG1 THR A   3       5.022  11.563  23.889  1.00 49.00           O
ATOM     54  CB  ILE A   4       6.769  17.355  25.268  1.00 60.00           C
ATOM     55  CD1 ILE A   4       8.607  16.277  26.667  1.00 60.00           C
ATOM     56  CG1 ILE A   4       7.121  16.405  26.416  1.00 60.00           C
ATOM     57  CG2 ILE A   4       7.108  18.775  25.696  1.00 60.00           C
ATOM     58  CB  THR A   5       2.608  20.565  23.147  1.00 49.00           C
ATOM     59  CG2 THR A   5       2.199  19.260  22.481  1.00 49.00           C
ATOM     60  OG1 THR A   5       1.872  20.713  24.368  1.00 49.00           O
ATOM     61  CB  ILE A   6       6.866  24.424  23.531  1.00 60.00           C
ATOM     62  CD1 ILE A   6       7.502  22.949  21.552  1.00 60.00           C
ATOM     63  CG1 ILE A   6       7.308  24.357  22.068  1.00 60.00           C
ATOM     64  CG2 ILE A   6       7.644  23.380  24.318  1.00 60.00           C
ATOM     65  CB  ARG A   7       1.568  26.662  22.751  1.00  0.00           C
ATOM     66  CD  ARG A   7      -0.482  26.208  24.126  1.00  0.00           C
ATOM     67  NE  ARG A   7      -1.347  27.147  23.419  1.00  0.00           N
ATOM     68  CG  ARG A   7       0.966  26.672  24.146  1.00  0.00           C
ATOM     69  NH1 ARG A   7      -3.195  25.782  23.515  1.00  0.00           N
ATOM     70  NH2 ARG A   7      -3.338  27.835  22.497  1.00  0.00           N
ATOM     71  CZ  ARG A   7      -2.628  26.922  23.144  1.00  0.00           C
ATOM     72  CB  TYR A   9       1.282  35.197  22.943  1.00 43.00           C
ATOM     73  CD1 TYR A   9       1.632  36.330  20.716  1.00 43.00           C
ATOM     74  CD2 TYR A   9       3.556  35.757  22.005  1.00 43.00           C
ATOM     75  CE1 TYR A   9       2.441  36.858  19.728  1.00 43.00           C
ATOM     76  CE2 TYR A   9       4.381  36.280  21.028  1.00 43.00           C
ATOM     77  CG  TYR A   9       2.175  35.773  21.867  1.00 43.00           C
ATOM     78  OH  TYR A   9       4.632  37.355  18.911  1.00 43.00           O
ATOM     79  CZ  TYR A   9       3.821  36.831  19.890  1.00 43.00           C
ATOM     80  CB  VAL A  10      -2.783  31.634  20.405  1.00 73.00           C
ATOM     81  CG1 VAL A  10      -3.568  31.452  19.115  1.00 73.00           C
ATOM     82  CG2 VAL A  10      -2.248  30.278  20.838  1.00 73.00           C
ATOM     83  CB  ARG A  11      -3.617  36.881  21.137  1.00  0.00           C
ATOM     84  CD  ARG A  11      -3.035  35.719  23.284  1.00  0.00           C
ATOM     85  NE  ARG A  11      -2.512  35.864  24.639  1.00  0.00           N
ATOM     86  CG  ARG A  11      -2.983  37.026  22.510  1.00  0.00           C
ATOM     87  NH1 ARG A  11      -2.813  33.647  25.174  1.00  0.00           N
ATOM     88  NH2 ARG A  11      -1.927  35.092  26.724  1.00  0.00           N
ATOM     89  CZ  ARG A  11      -2.416  34.867  25.513  1.00  0.00           C
