# Supplementary material for: De Novo Design of Protein-Binding Peptides by Quantum Computing
Source: J Chem Theory Comput. 2025 Sep 29;21(19):9993–10005. doi: 10.1021/acs.jctc.5c00768 (PMC12529961; doi:10.1021/acs.jctc.5c00768)
Supplement: Supplementary file 1 [file ct5c00768_si_001.zip › Datafile/Structure_based_validation/3BFW/redocking/Results/3bfw_ranked_67.pdb]

REMARK Selection 'not deleted and not hydrogen'
ATOM      1  N   ASP A   1       3.716   5.930  24.992  0.00  0.00           N
ATOM      2  CA  ASP A   1       4.741   6.928  25.276  0.00  0.00           C
ATOM      3  C   ASP A   1       4.155   8.302  25.584  0.00  0.00           C
ATOM      4  O   ASP A   1       2.990   8.403  25.963  0.00  0.00           O
ATOM      5  N   SER A   2       4.956   9.358  25.423  0.00  0.00           N
ATOM      6  CA  SER A   2       4.497  10.717  25.690  0.00  0.00           C
ATOM      7  C   SER A   2       4.690  11.656  24.504  0.00  0.00           C
ATOM      8  O   SER A   2       5.754  11.660  23.888  0.00  0.00           O
ATOM      9  N   THR A   3       3.667  12.452  24.182  0.00  0.00           N
ATOM     10  CA  THR A   3       3.745  13.388  23.066  0.00  0.00           C
ATOM     11  C   THR A   3       3.334  14.720  23.685  0.00  0.00           C
ATOM     12  O   THR A   3       2.391  14.768  24.472  0.00  0.00           O
ATOM     13  N   ILE A   4       4.036  15.800  23.333  0.00  0.00           N
ATOM     14  CA  ILE A   4       3.727  17.123  23.865  0.00  0.00           C
ATOM     15  C   ILE A   4       2.646  17.842  23.064  0.00  0.00           C
ATOM     16  O   ILE A   4       2.585  17.698  21.845  0.00  0.00           O
ATOM     17  N   THR A   5       1.795  18.614  23.743  0.00  0.00           N
ATOM     18  CA  THR A   5       0.724  19.347  23.076  0.00  0.00           C
ATOM     19  C   THR A   5       1.193  20.632  22.401  0.00  0.00           C
ATOM     20  O   THR A   5       0.947  20.829  21.213  0.00  0.00           O
ATOM     21  N   ILE A   6       1.866  21.506  23.154  0.00  0.00           N
ATOM     22  CA  ILE A   6       2.359  22.766  22.609  0.00  0.00           C
ATOM     23  C   ILE A   6       3.514  23.335  23.428  0.00  0.00           C
ATOM     24  O   ILE A   6       3.444  23.363  24.655  0.00  0.00           O
ATOM     25  N   ARG A   7       4.575  23.787  22.756  0.00  0.00           N
ATOM     26  CA  ARG A   7       5.734  24.351  23.439  0.00  0.00           C
ATOM     27  C   ARG A   7       5.834  25.848  23.168  0.00  0.00           C
ATOM     28  O   ARG A   7       6.917  26.420  23.265  0.00  0.00           O
ATOM     29  N   GLY A   8       4.710  26.484  22.827  0.00  0.00           N
ATOM     30  CA  GLY A   8       4.693  27.915  22.546  0.00  0.00           C
ATOM     31  C   GLY A   8       3.549  28.665  23.220  0.00  0.00           C
ATOM     32  O   GLY A   8       3.398  28.594  24.437  0.00  0.00           O
ATOM     33  N   TYR A   9       2.743  29.383  22.434  0.00  0.00           N
ATOM     34  CA  TYR A   9       1.618  30.139  22.974  0.00  0.00           C
ATOM     35  C   TYR A   9       0.354  29.309  23.173  0.00  0.00           C
ATOM     36  O   TYR A   9      -0.204  28.795  22.205  0.00  0.00           O
ATOM     37  N   VAL A  10      -0.100  29.178  24.422  0.00  0.00           N
ATOM     38  CA  VAL A  10      -1.301  28.406  24.724  0.00  0.00           C
ATOM     39  C   VAL A  10      -2.470  29.327  25.055  0.00  0.00           C
ATOM     40  O   VAL A  10      -3.605  29.042  24.678  0.00  0.00           O
ATOM     41  N   ARG A  11      -2.200  30.430  25.758  0.00  0.00           N
ATOM     42  CA  ARG A  11      -3.243  31.379  26.129  0.00  0.00           C
ATOM     43  C   ARG A  11      -3.648  32.223  24.924  0.00  0.00           C
ATOM     44  O   ARG A  11      -4.563  33.038  25.023  0.00  0.00           O
ATOM     45  CB  ASP A   1       5.713   7.035  24.093  1.00 51.00           C
ATOM     46  OD1 ASP A   1       7.096   5.256  24.859  1.00 51.00           O
ATOM     47  OD2 ASP A   1       6.564   5.282  22.728  1.00 51.00           O
ATOM     48  CG  ASP A   1       6.515   5.767  23.877  1.00 51.00           C
ATOM     49  CB  SER A   2       5.226  11.284  26.918  1.00 48.00           C
ATOM     50  OG  SER A   2       4.909  10.549  28.087  1.00 48.00           O
ATOM     51  CB  THR A   3       2.853  13.022  21.898  1.00 49.00           C
ATOM     52  CG2 THR A   3       3.242  11.658  21.348  1.00 49.00           C
ATOM     53  OG1 THR A   3       1.481  12.981  22.311  1.00 49.00           O
ATOM     54  CB  ILE A   4       4.989  18.014  23.902  1.00 60.00           C
ATOM     55  CD1 ILE A   4       4.906  19.327  21.719  1.00 60.00           C
ATOM     56  CG1 ILE A   4       5.550  18.197  22.490  1.00 60.00           C
ATOM     57  CG2 ILE A   4       6.065  17.379  24.770  1.00 60.00           C
ATOM     58  CB  THR A   5      -0.402  19.705  24.077  1.00 49.00           C
ATOM     59  CG2 THR A   5      -1.588  20.321  23.351  1.00 49.00           C
ATOM     60  OG1 THR A   5      -0.838  18.521  24.758  1.00 49.00           O
ATOM     61  CB  ILE A   6       1.234  23.820  22.536  1.00 60.00           C
ATOM     62  CD1 ILE A   6       2.599  25.963  22.327  1.00 60.00           C
ATOM     63  CG1 ILE A   6       1.657  24.993  21.649  1.00 60.00           C
ATOM     64  CG2 ILE A   6       0.918  24.356  23.925  1.00 60.00           C
ATOM     65  CB  ARG A   7       7.016  23.645  23.002  1.00  0.00           C
ATOM     66  CD  ARG A   7       6.445  21.220  23.302  1.00  0.00           C
ATOM     67  NE  ARG A   7       5.209  21.117  24.071  1.00  0.00           N
ATOM     68  CG  ARG A   7       7.317  22.372  23.775  1.00  0.00           C
ATOM     69  NH1 ARG A   7       4.240  19.606  22.633  1.00  0.00           N
ATOM     70  NH2 ARG A   7       3.096  20.316  24.493  1.00  0.00           N
ATOM     71  CZ  ARG A   7       4.181  20.345  23.732  1.00  0.00           C
ATOM     72  CB  TYR A   9       1.303  31.330  22.051  1.00 43.00           C
ATOM     73  CD1 TYR A   9       3.360  32.438  23.004  1.00 43.00           C
ATOM     74  CD2 TYR A   9       2.422  33.334  21.002  1.00 43.00           C
ATOM     75  CE1 TYR A   9       4.350  33.402  22.982  1.00 43.00           C
ATOM     76  CE2 TYR A   9       3.404  34.305  20.964  1.00 43.00           C
ATOM     77  CG  TYR A   9       2.383  32.389  22.018  1.00 43.00           C
ATOM     78  OH  TYR A   9       5.350  35.299  21.926  1.00 43.00           O
ATOM     79  CZ  TYR A   9       4.367  34.337  21.954  1.00 43.00           C
ATOM     80  CB  VAL A  10      -1.071  27.438  25.898  1.00 73.00           C
ATOM     81  CG1 VAL A  10      -2.363  26.720  26.257  1.00 73.00           C
ATOM     82  CG2 VAL A  10      -0.028  26.394  25.531  1.00 73.00           C
ATOM     83  CB  ARG A  11      -2.776  32.276  27.273  1.00  0.00           C
ATOM     84  CD  ARG A  11      -1.531  34.166  26.187  1.00  0.00           C
ATOM     85  NE  ARG A  11      -1.345  33.874  24.769  1.00  0.00           N
ATOM     86  CG  ARG A  11      -1.417  32.917  27.046  1.00  0.00           C
ATOM     87  NH1 ARG A  11      -2.055  35.948  24.074  1.00  0.00           N
ATOM     88  NH2 ARG A  11      -1.401  34.381  22.527  1.00  0.00           N
ATOM     89  CZ  ARG A  11      -1.600  34.735  23.789  1.00  0.00           C
