# Supplementary material for: De Novo Design of Protein-Binding Peptides by Quantum Computing
Source: J Chem Theory Comput. 2025 Sep 29;21(19):9993–10005. doi: 10.1021/acs.jctc.5c00768 (PMC12529961; doi:10.1021/acs.jctc.5c00768)
Supplement: Supplementary file 1 [file ct5c00768_si_001.zip › Datafile/Structure_based_validation/3BFW/redocking/Results/3bfw_ranked_66.pdb]

REMARK Selection 'not deleted and not hydrogen'
ATOM      1  N   ASP A   1       6.868   9.776  20.377  0.00  0.00           N
ATOM      2  CA  ASP A   1       5.459  10.122  20.228  0.00  0.00           C
ATOM      3  C   ASP A   1       4.567   9.466  21.277  0.00  0.00           C
ATOM      4  O   ASP A   1       3.378   9.767  21.350  0.00  0.00           O
ATOM      5  N   SER A   2       5.136   8.571  22.089  0.00  0.00           N
ATOM      6  CA  SER A   2       4.376   7.884  23.126  0.00  0.00           C
ATOM      7  C   SER A   2       3.916   9.021  24.034  0.00  0.00           C
ATOM      8  O   SER A   2       2.901   8.893  24.715  0.00  0.00           O
ATOM      9  N   THR A   3       4.657  10.131  24.044  0.00  0.00           N
ATOM     10  CA  THR A   3       4.309  11.279  24.875  0.00  0.00           C
ATOM     11  C   THR A   3       4.300  12.594  24.103  0.00  0.00           C
ATOM     12  O   THR A   3       5.225  12.866  23.340  0.00  0.00           O
ATOM     13  N   ILE A   4       3.262  13.410  24.298  0.00  0.00           N
ATOM     14  CA  ILE A   4       3.154  14.692  23.611  0.00  0.00           C
ATOM     15  C   ILE A   4       3.386  15.979  24.396  0.00  0.00           C
ATOM     16  O   ILE A   4       2.655  16.264  25.341  0.00  0.00           O
ATOM     17  N   THR A   5       4.401  16.756  24.009  0.00  0.00           N
ATOM     18  CA  THR A   5       4.712  18.008  24.690  0.00  0.00           C
ATOM     19  C   THR A   5       4.558  19.087  23.623  0.00  0.00           C
ATOM     20  O   THR A   5       5.044  18.922  22.506  0.00  0.00           O
ATOM     21  N   ILE A   6       3.886  20.190  23.962  0.00  0.00           N
ATOM     22  CA  ILE A   6       3.681  21.284  23.019  0.00  0.00           C
ATOM     23  C   ILE A   6       3.731  22.704  23.575  0.00  0.00           C
ATOM     24  O   ILE A   6       3.592  22.898  24.781  0.00  0.00           O
ATOM     25  N   ARG A   7       3.927  23.695  22.702  0.00  0.00           N
ATOM     26  CA  ARG A   7       3.991  25.089  23.126  0.00  0.00           C
ATOM     27  C   ARG A   7       2.718  25.876  22.830  0.00  0.00           C
ATOM     28  O   ARG A   7       2.029  25.586  21.855  0.00  0.00           O
ATOM     29  N   GLY A   8       2.405  26.868  23.666  0.00  0.00           N
ATOM     30  CA  GLY A   8       1.211  27.684  23.476  0.00  0.00           C
ATOM     31  C   GLY A   8       1.443  28.859  22.531  0.00  0.00           C
ATOM     32  O   GLY A   8       2.569  29.338  22.410  0.00  0.00           O
ATOM     33  N   TYR A   9       0.385  29.323  21.862  0.00  0.00           N
ATOM     34  CA  TYR A   9       0.495  30.442  20.934  0.00  0.00           C
ATOM     35  C   TYR A   9       0.731  31.751  21.681  0.00  0.00           C
ATOM     36  O   TYR A   9       0.023  32.048  22.641  0.00  0.00           O
ATOM     37  N   VAL A  10       1.722  32.533  21.245  0.00  0.00           N
ATOM     38  CA  VAL A  10       2.033  33.806  21.887  0.00  0.00           C
ATOM     39  C   VAL A  10       1.231  34.956  21.286  0.00  0.00           C
ATOM     40  O   VAL A  10       1.126  36.018  21.895  0.00  0.00           O
ATOM     41  N   ARG A  11       0.665  34.749  20.094  0.00  0.00           N
ATOM     42  CA  ARG A  11      -0.123  35.780  19.430  0.00  0.00           C
ATOM     43  C   ARG A  11      -1.167  35.233  18.461  0.00  0.00           C
ATOM     44  O   ARG A  11      -1.521  35.904  17.494  0.00  0.00           O
ATOM     45  CB  ASP A   1       4.971   9.734  18.824  1.00 51.00           C
ATOM     46  OD1 ASP A   1       6.809  10.530  17.539  1.00 51.00           O
ATOM     47  OD2 ASP A   1       4.820  11.335  17.071  1.00 51.00           O
ATOM     48  CG  ASP A   1       5.576  10.595  17.733  1.00 51.00           C
ATOM     49  CB  SER A   2       5.186   6.853  23.860  1.00 48.00           C
ATOM     50  OG  SER A   2       6.242   7.439  24.600  1.00 48.00           O
ATOM     51  CB  THR A   3       5.287  11.415  26.066  1.00 49.00           C
ATOM     52  CG2 THR A   3       4.824  12.508  27.016  1.00 49.00           C
ATOM     53  OG1 THR A   3       5.351  10.175  26.781  1.00 49.00           O
ATOM     54  CB  ILE A   4       1.727  14.809  22.971  1.00 60.00           C
ATOM     55  CD1 ILE A   4       1.577  17.324  22.581  1.00 60.00           C
ATOM     56  CG1 ILE A   4       1.686  15.952  21.954  1.00 60.00           C
ATOM     57  CG2 ILE A   4       0.700  15.093  24.057  1.00 60.00           C
ATOM     58  CB  THR A   5       6.105  18.035  25.295  1.00 49.00           C
ATOM     59  CG2 THR A   5       6.249  16.926  26.325  1.00 49.00           C
ATOM     60  OG1 THR A   5       7.093  17.850  24.273  1.00 49.00           O
ATOM     61  CB  ILE A   6       2.300  21.113  22.311  1.00 60.00           C
ATOM     62  CD1 ILE A   6       0.972  19.874  24.100  1.00 60.00           C
ATOM     63  CG1 ILE A   6       1.176  21.171  23.348  1.00 60.00           C
ATOM     64  CG2 ILE A   6       2.218  19.779  21.585  1.00 60.00           C
ATOM     65  CB  ARG A   7       5.188  25.783  22.453  1.00  0.00           C
ATOM     66  CD  ARG A   7       7.013  24.188  23.104  1.00  0.00           C
ATOM     67  NE  ARG A   7       8.335  24.039  23.704  1.00  0.00           N
ATOM     68  CG  ARG A   7       6.503  25.617  23.197  1.00  0.00           C
ATOM     69  NH1 ARG A   7       8.461  21.782  23.279  1.00  0.00           N
ATOM     70  NH2 ARG A   7      10.198  22.849  24.337  1.00  0.00           N
ATOM     71  CZ  ARG A   7       8.999  22.889  23.773  1.00  0.00           C
ATOM     72  CB  TYR A   9      -0.762  30.548  20.069  1.00 43.00           C
ATOM     73  CD1 TYR A   9      -1.810  28.333  19.467  1.00 43.00           C
ATOM     74  CD2 TYR A   9      -0.296  29.324  17.912  1.00 43.00           C
ATOM     75  CE1 TYR A   9      -1.997  27.261  18.616  1.00 43.00           C
ATOM     76  CE2 TYR A   9      -0.471  28.260  17.048  1.00 43.00           C
ATOM     77  CG  TYR A   9      -0.960  29.378  19.131  1.00 43.00           C
ATOM     78  OH  TYR A   9      -1.503  26.165  16.549  1.00 43.00           O
ATOM     79  CZ  TYR A   9      -1.322  27.230  17.402  1.00 43.00           C
ATOM     80  CB  VAL A  10       3.536  34.135  21.779  1.00 73.00           C
ATOM     81  CG1 VAL A  10       3.930  34.362  20.327  1.00 73.00           C
ATOM     82  CG2 VAL A  10       3.864  35.393  22.568  1.00 73.00           C
ATOM     83  CB  ARG A  11       0.813  36.743  18.677  1.00  0.00           C
ATOM     84  CD  ARG A  11       1.104  38.698  20.224  1.00  0.00           C
ATOM     85  NE  ARG A  11       0.158  38.291  21.258  1.00  0.00           N
ATOM     86  CG  ARG A  11       1.780  37.504  19.569  1.00  0.00           C
ATOM     87  NH1 ARG A  11      -1.698  38.755  19.981  1.00  0.00           N
ATOM     88  NH2 ARG A  11      -1.947  37.937  22.113  1.00  0.00           N
ATOM     89  CZ  ARG A  11      -1.164  38.327  21.117  1.00  0.00           C
