# Supplementary material for: De Novo Design of Protein-Binding Peptides by Quantum Computing
Source: J Chem Theory Comput. 2025 Sep 29;21(19):9993–10005. doi: 10.1021/acs.jctc.5c00768 (PMC12529961; doi:10.1021/acs.jctc.5c00768)
Supplement: Supplementary file 1 [file ct5c00768_si_001.zip › Datafile/Structure_based_validation/3BFW/redocking/Results/3bfw_ranked_64.pdb]

REMARK Selection 'not deleted and not hydrogen'
ATOM      1  N   ASP A   1       4.646  11.483  26.826  0.00  0.00           N
ATOM      2  CA  ASP A   1       4.460  10.972  25.472  0.00  0.00           C
ATOM      3  C   ASP A   1       4.598  12.100  24.456  0.00  0.00           C
ATOM      4  O   ASP A   1       5.508  12.077  23.630  0.00  0.00           O
ATOM      5  N   SER A   2       3.700  13.087  24.513  0.00  0.00           N
ATOM      6  CA  SER A   2       3.740  14.215  23.588  0.00  0.00           C
ATOM      7  C   SER A   2       3.817  15.567  24.290  0.00  0.00           C
ATOM      8  O   SER A   2       2.856  15.982  24.934  0.00  0.00           O
ATOM      9  N   THR A   3       4.955  16.254  24.169  0.00  0.00           N
ATOM     10  CA  THR A   3       5.136  17.557  24.800  0.00  0.00           C
ATOM     11  C   THR A   3       4.878  18.710  23.835  0.00  0.00           C
ATOM     12  O   THR A   3       5.612  18.875  22.863  0.00  0.00           O
ATOM     13  N   ILE A   4       3.841  19.508  24.099  0.00  0.00           N
ATOM     14  CA  ILE A   4       3.505  20.640  23.243  0.00  0.00           C
ATOM     15  C   ILE A   4       3.750  22.050  23.769  0.00  0.00           C
ATOM     16  O   ILE A   4       3.666  22.281  24.973  0.00  0.00           O
ATOM     17  N   THR A   5       4.051  22.993  22.872  0.00  0.00           N
ATOM     18  CA  THR A   5       4.303  24.374  23.267  0.00  0.00           C
ATOM     19  C   THR A   5       3.166  25.230  22.719  0.00  0.00           C
ATOM     20  O   THR A   5       2.686  24.982  21.614  0.00  0.00           O
ATOM     21  N   ILE A   6       2.733  26.235  23.485  0.00  0.00           N
ATOM     22  CA  ILE A   6       1.651  27.114  23.057  0.00  0.00           C
ATOM     23  C   ILE A   6       1.866  28.585  23.398  0.00  0.00           C
ATOM     24  O   ILE A   6       2.233  28.908  24.526  0.00  0.00           O
ATOM     25  N   ARG A   7       1.641  29.476  22.429  0.00  0.00           N
ATOM     26  CA  ARG A   7       1.816  30.908  22.648  0.00  0.00           C
ATOM     27  C   ARG A   7       0.652  31.400  23.503  0.00  0.00           C
ATOM     28  O   ARG A   7      -0.374  30.730  23.591  0.00  0.00           O
ATOM     29  N   GLY A   8       0.808  32.568  24.131  0.00  0.00           N
ATOM     30  CA  GLY A   8      -0.242  33.131  24.973  0.00  0.00           C
ATOM     31  C   GLY A   8      -1.444  33.321  24.054  0.00  0.00           C
ATOM     32  O   GLY A   8      -2.471  33.842  24.483  0.00  0.00           O
ATOM     33  N   TYR A   9      -1.320  32.901  22.792  0.00  0.00           N
ATOM     34  CA  TYR A   9      -2.407  33.034  21.829  0.00  0.00           C
ATOM     35  C   TYR A   9      -3.397  31.883  21.975  0.00  0.00           C
ATOM     36  O   TYR A   9      -4.438  31.880  21.321  0.00  0.00           O
ATOM     37  N   VAL A  10      -3.078  30.907  22.828  0.00  0.00           N
ATOM     38  CA  VAL A  10      -3.952  29.759  23.043  0.00  0.00           C
ATOM     39  C   VAL A  10      -4.745  29.878  24.341  0.00  0.00           C
ATOM     40  O   VAL A  10      -5.501  28.972  24.686  0.00  0.00           O
ATOM     41  N   ARG A  11      -4.576  30.990  25.061  0.00  0.00           N
ATOM     42  CA  ARG A  11      -5.284  31.206  26.317  0.00  0.00           C
ATOM     43  C   ARG A  11      -6.691  31.744  26.073  0.00  0.00           C
ATOM     44  O   ARG A  11      -7.600  31.465  26.851  0.00  0.00           O
ATOM     45  CB  ASP A   1       3.099  10.294  25.332  1.00 51.00           C
ATOM     46  OD1 ASP A   1       4.103   8.453  26.457  1.00 51.00           O
ATOM     47  OD2 ASP A   1       1.920   8.428  26.219  1.00 51.00           O
ATOM     48  CG  ASP A   1       3.035   8.962  26.054  1.00 51.00           C
ATOM     49  CB  SER A   2       2.506  14.183  22.672  1.00 48.00           C
ATOM     50  OG  SER A   2       1.319  14.385  23.417  1.00 48.00           O
ATOM     51  CB  THR A   3       6.561  17.702  25.377  1.00 49.00           C
ATOM     52  CG2 THR A   3       6.823  16.637  26.431  1.00 49.00           C
ATOM     53  OG1 THR A   3       7.521  17.558  24.323  1.00 49.00           O
ATOM     54  CB  ILE A   4       1.990  20.559  22.854  1.00 60.00           C
ATOM     55  CD1 ILE A   4       1.550  22.952  22.094  1.00 60.00           C
ATOM     56  CG1 ILE A   4       1.678  21.501  21.689  1.00 60.00           C
ATOM     57  CG2 ILE A   4       1.133  20.964  24.044  1.00 60.00           C
ATOM     58  CB  THR A   5       5.647  24.893  22.756  1.00 49.00           C
ATOM     59  CG2 THR A   5       6.785  24.053  23.314  1.00 49.00           C
ATOM     60  OG1 THR A   5       5.683  24.831  21.325  1.00 49.00           O
ATOM     61  CB  ILE A   6       0.305  26.665  23.684  1.00 60.00           C
ATOM     62  CD1 ILE A   6      -0.941  26.523  25.902  1.00 60.00           C
ATOM     63  CG1 ILE A   6       0.387  26.735  25.210  1.00 60.00           C
ATOM     64  CG2 ILE A   6      -0.019  25.233  23.283  1.00 60.00           C
ATOM     65  CB  ARG A   7       1.888  31.667  21.334  1.00  0.00           C
ATOM     66  CD  ARG A   7       3.365  33.540  22.117  1.00  0.00           C
ATOM     67  NE  ARG A   7       3.500  34.980  22.312  1.00  0.00           N
ATOM     68  CG  ARG A   7       2.025  33.171  21.501  1.00  0.00           C
ATOM     69  NH1 ARG A   7       4.253  35.370  20.174  1.00  0.00           N
ATOM     70  NH2 ARG A   7       4.013  37.119  21.643  1.00  0.00           N
ATOM     71  CZ  ARG A   7       3.922  35.824  21.375  1.00  0.00           C
ATOM     72  CB  TYR A   9      -1.861  33.086  20.403  1.00 43.00           C
ATOM     73  CD1 TYR A   9      -1.849  30.792  19.352  1.00 43.00           C
ATOM     74  CD2 TYR A   9       0.211  31.664  20.180  1.00 43.00           C
ATOM     75  CE1 TYR A   9      -1.209  29.635  18.954  1.00 43.00           C
ATOM     76  CE2 TYR A   9       0.868  30.514  19.788  1.00 43.00           C
ATOM     77  CG  TYR A   9      -1.152  31.822  19.970  1.00 43.00           C
ATOM     78  OH  TYR A   9       0.800  28.350  18.780  1.00 43.00           O
ATOM     79  CZ  TYR A   9       0.156  29.500  19.174  1.00 43.00           C
ATOM     80  CB  VAL A  10      -3.148  28.442  23.069  1.00 73.00           C
ATOM     81  CG1 VAL A  10      -2.452  28.219  21.735  1.00 73.00           C
ATOM     82  CG2 VAL A  10      -2.091  28.485  24.162  1.00 73.00           C
ATOM     83  CB  ARG A  11      -4.502  32.167  27.214  1.00  0.00           C
ATOM     84  CD  ARG A  11      -5.249  34.511  26.713  1.00  0.00           C
ATOM     85  NE  ARG A  11      -4.959  35.749  25.998  1.00  0.00           N
ATOM     86  CG  ARG A  11      -4.140  33.484  26.547  1.00  0.00           C
ATOM     87  NH1 ARG A  11      -3.584  36.578  27.646  1.00  0.00           N
ATOM     88  NH2 ARG A  11      -3.960  37.804  25.741  1.00  0.00           N
ATOM     89  CZ  ARG A  11      -4.166  36.711  26.462  1.00  0.00           C
