# Supplementary material for: De Novo Design of Protein-Binding Peptides by Quantum Computing
Source: J Chem Theory Comput. 2025 Sep 29;21(19):9993–10005. doi: 10.1021/acs.jctc.5c00768 (PMC12529961; doi:10.1021/acs.jctc.5c00768)
Supplement: Supplementary file 1 [file ct5c00768_si_001.zip › Datafile/Structure_based_validation/3BFW/redocking/Results/3bfw_ranked_70.pdb]

REMARK Selection 'not deleted and not hydrogen'
ATOM      1  N   ASP A   1      -0.719  33.052  23.222  0.00  0.00           N
ATOM      2  CA  ASP A   1      -0.029  33.074  21.937  0.00  0.00           C
ATOM      3  C   ASP A   1       1.240  32.229  21.894  0.00  0.00           C
ATOM      4  O   ASP A   1       1.335  31.303  21.091  0.00  0.00           O
ATOM      5  N   SER A   2       2.213  32.543  22.752  0.00  0.00           N
ATOM      6  CA  SER A   2       3.467  31.801  22.795  0.00  0.00           C
ATOM      7  C   SER A   2       3.205  30.475  23.503  0.00  0.00           C
ATOM      8  O   SER A   2       2.791  30.466  24.660  0.00  0.00           O
ATOM      9  N   THR A   3       3.444  29.357  22.814  0.00  0.00           N
ATOM     10  CA  THR A   3       3.227  28.037  23.394  0.00  0.00           C
ATOM     11  C   THR A   3       4.176  26.949  22.900  0.00  0.00           C
ATOM     12  O   THR A   3       4.744  27.073  21.817  0.00  0.00           O
ATOM     13  N   ILE A   4       4.348  25.885  23.688  0.00  0.00           N
ATOM     14  CA  ILE A   4       5.233  24.787  23.312  0.00  0.00           C
ATOM     15  C   ILE A   4       4.586  23.540  23.906  0.00  0.00           C
ATOM     16  O   ILE A   4       4.008  23.603  24.989  0.00  0.00           O
ATOM     17  N   THR A   5       4.681  22.409  23.204  0.00  0.00           N
ATOM     18  CA  THR A   5       4.099  21.159  23.680  0.00  0.00           C
ATOM     19  C   THR A   5       5.066  19.982  23.764  0.00  0.00           C
ATOM     20  O   THR A   5       5.958  19.857  22.928  0.00  0.00           O
ATOM     21  N   ILE A   6       4.893  19.121  24.770  0.00  0.00           N
ATOM     22  CA  ILE A   6       5.761  17.962  24.944  0.00  0.00           C
ATOM     23  C   ILE A   6       4.784  16.792  25.020  0.00  0.00           C
ATOM     24  O   ILE A   6       3.723  16.916  25.628  0.00  0.00           O
ATOM     25  N   ARG A   7       5.137  15.660  24.407  0.00  0.00           N
ATOM     26  CA  ARG A   7       4.278  14.482  24.417  0.00  0.00           C
ATOM     27  C   ARG A   7       4.544  13.610  25.640  0.00  0.00           C
ATOM     28  O   ARG A   7       3.804  13.680  26.619  0.00  0.00           O
ATOM     29  N   GLY A   8       5.597  12.790  25.588  0.00  0.00           N
ATOM     30  CA  GLY A   8       5.942  11.914  26.701  0.00  0.00           C
ATOM     31  C   GLY A   8       5.027  10.701  26.837  0.00  0.00           C
ATOM     32  O   GLY A   8       4.815  10.211  27.944  0.00  0.00           O
ATOM     33  N   TYR A   9       4.485  10.216  25.717  0.00  0.00           N
ATOM     34  CA  TYR A   9       3.596   9.060  25.733  0.00  0.00           C
ATOM     35  C   TYR A   9       4.009   8.053  24.665  0.00  0.00           C
ATOM     36  O   TYR A   9       3.841   8.313  23.475  0.00  0.00           O
ATOM     37  N   VAL A  10       4.548   6.905  25.083  0.00  0.00           N
ATOM     38  CA  VAL A  10       4.978   5.873  24.146  0.00  0.00           C
ATOM     39  C   VAL A  10       4.125   4.616  24.282  0.00  0.00           C
ATOM     40  O   VAL A  10       4.416   3.603  23.649  0.00  0.00           O
ATOM     41  N   ARG A  11       3.075   4.676  25.105  0.00  0.00           N
ATOM     42  CA  ARG A  11       2.193   3.532  25.308  0.00  0.00           C
ATOM     43  C   ARG A  11       0.881   3.705  24.550  0.00  0.00           C
ATOM     44  O   ARG A  11       0.233   2.718  24.207  0.00  0.00           O
ATOM     45  CB  ASP A   1       0.318  34.527  21.563  1.00 51.00           C
ATOM     46  OD1 ASP A   1       1.734  33.980  19.729  1.00 51.00           O
ATOM     47  OD2 ASP A   1       0.162  35.477  19.387  1.00 51.00           O
ATOM     48  CG  ASP A   1       0.770  34.672  20.123  1.00 51.00           C
ATOM     49  CB  SER A   2       4.557  32.591  23.498  1.00 48.00           C
ATOM     50  OG  SER A   2       4.867  33.773  22.782  1.00 48.00           O
ATOM     51  CB  THR A   3       1.773  27.562  23.121  1.00 49.00           C
ATOM     52  CG2 THR A   3       0.767  28.520  23.740  1.00 49.00           C
ATOM     53  OG1 THR A   3       1.553  27.508  21.706  1.00 49.00           O
ATOM     54  CB  ILE A   4       6.654  24.958  23.819  1.00 60.00           C
ATOM     55  CD1 ILE A   4       8.621  26.579  23.795  1.00 60.00           C
ATOM     56  CG1 ILE A   4       7.296  26.191  23.178  1.00 60.00           C
ATOM     57  CG2 ILE A   4       7.489  23.738  23.459  1.00 60.00           C
ATOM     58  CB  THR A   5       2.913  20.737  22.768  1.00 49.00           C
ATOM     59  CG2 THR A   5       1.824  21.798  22.775  1.00 49.00           C
ATOM     60  OG1 THR A   5       3.388  20.568  21.427  1.00 49.00           O
ATOM     61  CB  ILE A   6       6.636  18.034  26.177  1.00 60.00           C
ATOM     62  CD1 ILE A   6       7.131  20.525  26.392  1.00 60.00           C
ATOM     63  CG1 ILE A   6       7.665  19.157  26.029  1.00 60.00           C
ATOM     64  CG2 ILE A   6       7.381  16.720  26.363  1.00 60.00           C
ATOM     65  CB  ARG A   7       4.475  13.666  23.137  1.00  0.00           C
ATOM     66  CD  ARG A   7       2.595  14.377  21.635  1.00  0.00           C
ATOM     67  NE  ARG A   7       1.882  15.231  22.580  1.00  0.00           N
ATOM     68  CG  ARG A   7       4.097  14.405  21.865  1.00  0.00           C
ATOM     69  NH1 ARG A   7       1.078  13.472  23.825  1.00  0.00           N
ATOM     70  NH2 ARG A   7       0.557  15.628  24.417  1.00  0.00           N
ATOM     71  CZ  ARG A   7       1.172  14.777  23.609  1.00  0.00           C
ATOM     72  CB  TYR A   9       2.145   9.491  25.523  1.00 43.00           C
ATOM     73  CD1 TYR A   9       0.758   7.765  26.733  1.00 43.00           C
ATOM     74  CD2 TYR A   9       0.630   7.848  24.353  1.00 43.00           C
ATOM     75  CE1 TYR A   9      -0.143   6.719  26.754  1.00 43.00           C
ATOM     76  CE2 TYR A   9      -0.272   6.801  24.354  1.00 43.00           C
ATOM     77  CG  TYR A   9       1.158   8.345  25.537  1.00 43.00           C
ATOM     78  OH  TYR A   9      -1.556   5.197  25.570  1.00 43.00           O
ATOM     79  CZ  TYR A   9      -0.658   6.239  25.556  1.00 43.00           C
ATOM     80  CB  VAL A  10       6.458   5.503  24.354  1.00 73.00           C
ATOM     81  CG1 VAL A  10       6.659   4.852  25.715  1.00 73.00           C
ATOM     82  CG2 VAL A  10       6.919   4.527  23.283  1.00 73.00           C
ATOM     83  CB  ARG A  11       1.916   3.327  26.799  1.00  0.00           C
ATOM     84  CD  ARG A  11       0.896   4.191  28.923  1.00  0.00           C
ATOM     85  NE  ARG A  11       0.188   5.290  29.571  1.00  0.00           N
ATOM     86  CG  ARG A  11       1.136   4.459  27.446  1.00  0.00           C
ATOM     87  NH1 ARG A  11      -1.898   4.514  28.990  1.00  0.00           N
ATOM     88  NH2 ARG A  11      -1.692   6.453  30.204  1.00  0.00           N
ATOM     89  CZ  ARG A  11      -1.135   5.419  29.589  1.00  0.00           C
