# Supplementary material for: De Novo Design of Protein-Binding Peptides by Quantum Computing
Source: J Chem Theory Comput. 2025 Sep 29;21(19):9993–10005. doi: 10.1021/acs.jctc.5c00768 (PMC12529961; doi:10.1021/acs.jctc.5c00768)
Supplement: Supplementary file 1 [file ct5c00768_si_001.zip › Datafile/Structure_based_validation/3BFW/redocking/Results/3bfw_ranked_58.pdb]

REMARK Selection 'not deleted and not hydrogen'
ATOM      1  N   ASP A   1       3.776  41.018  21.790  0.00  0.00           N
ATOM      2  CA  ASP A   1       4.012  40.898  20.355  0.00  0.00           C
ATOM      3  C   ASP A   1       3.800  39.480  19.833  0.00  0.00           C
ATOM      4  O   ASP A   1       2.818  39.219  19.142  0.00  0.00           O
ATOM      5  N   SER A   2       4.716  38.565  20.161  0.00  0.00           N
ATOM      6  CA  SER A   2       4.610  37.180  19.715  0.00  0.00           C
ATOM      7  C   SER A   2       3.854  36.439  20.813  0.00  0.00           C
ATOM      8  O   SER A   2       4.174  36.589  21.990  0.00  0.00           O
ATOM      9  N   THR A   3       2.855  35.639  20.433  0.00  0.00           N
ATOM     10  CA  THR A   3       2.067  34.883  21.400  0.00  0.00           C
ATOM     11  C   THR A   3       2.119  33.372  21.200  0.00  0.00           C
ATOM     12  O   THR A   3       1.978  32.895  20.076  0.00  0.00           O
ATOM     13  N   ILE A   4       2.320  32.619  22.284  0.00  0.00           N
ATOM     14  CA  ILE A   4       2.387  31.164  22.205  0.00  0.00           C
ATOM     15  C   ILE A   4       1.064  30.418  22.344  0.00  0.00           C
ATOM     16  O   ILE A   4       0.323  30.652  23.297  0.00  0.00           O
ATOM     17  N   THR A   5       0.765  29.523  21.399  0.00  0.00           N
ATOM     18  CA  THR A   5      -0.474  28.755  21.435  0.00  0.00           C
ATOM     19  C   THR A   5      -0.230  27.484  22.243  0.00  0.00           C
ATOM     20  O   THR A   5       0.918  27.131  22.502  0.00  0.00           O
ATOM     21  N   ILE A   6      -1.304  26.797  22.640  0.00  0.00           N
ATOM     22  CA  ILE A   6      -1.184  25.569  23.417  0.00  0.00           C
ATOM     23  C   ILE A   6      -0.435  24.460  22.685  0.00  0.00           C
ATOM     24  O   ILE A   6      -0.746  24.163  21.534  0.00  0.00           O
ATOM     25  N   ARG A   7       0.550  23.848  23.347  0.00  0.00           N
ATOM     26  CA  ARG A   7       1.330  22.775  22.742  0.00  0.00           C
ATOM     27  C   ARG A   7       1.586  21.674  23.766  0.00  0.00           C
ATOM     28  O   ARG A   7       1.743  21.960  24.951  0.00  0.00           O
ATOM     29  N   GLY A   8       1.629  20.418  23.315  0.00  0.00           N
ATOM     30  CA  GLY A   8       1.867  19.289  24.208  0.00  0.00           C
ATOM     31  C   GLY A   8       2.895  18.296  23.675  0.00  0.00           C
ATOM     32  O   GLY A   8       3.134  18.245  22.470  0.00  0.00           O
ATOM     33  N   TYR A   9       3.501  17.507  24.565  0.00  0.00           N
ATOM     34  CA  TYR A   9       4.499  16.522  24.164  0.00  0.00           C
ATOM     35  C   TYR A   9       3.871  15.134  24.091  0.00  0.00           C
ATOM     36  O   TYR A   9       2.836  14.894  24.708  0.00  0.00           O
ATOM     37  N   VAL A  10       4.493  14.221  23.342  0.00  0.00           N
ATOM     38  CA  VAL A  10       3.979  12.863  23.203  0.00  0.00           C
ATOM     39  C   VAL A  10       4.694  11.866  24.110  0.00  0.00           C
ATOM     40  O   VAL A  10       5.849  12.081  24.472  0.00  0.00           O
ATOM     41  N   ARG A  11       4.013  10.778  24.479  0.00  0.00           N
ATOM     42  CA  ARG A  11       4.601   9.762  25.344  0.00  0.00           C
ATOM     43  C   ARG A  11       4.898   8.482  24.569  0.00  0.00           C
ATOM     44  O   ARG A  11       4.928   7.401  25.153  0.00  0.00           O
ATOM     45  CB  ASP A   1       5.437  41.363  20.017  1.00 51.00           C
ATOM     46  OD1 ASP A   1       4.817  43.652  19.822  1.00 51.00           O
ATOM     47  OD2 ASP A   1       6.645  43.188  20.949  1.00 51.00           O
ATOM     48  CG  ASP A   1       5.649  42.840  20.282  1.00 51.00           C
ATOM     49  CB  SER A   2       5.965  36.561  19.455  1.00 48.00           C
ATOM     50  OG  SER A   2       6.624  37.224  18.390  1.00 48.00           O
ATOM     51  CB  THR A   3       0.582  35.326  21.358  1.00 49.00           C
ATOM     52  CG2 THR A   3      -0.209  34.661  22.474  1.00 49.00           C
ATOM     53  OG1 THR A   3       0.497  36.748  21.514  1.00 49.00           O
ATOM     54  CB  ILE A   4       3.351  30.617  23.301  1.00 60.00           C
ATOM     55  CD1 ILE A   4       4.747  28.580  23.928  1.00 60.00           C
ATOM     56  CG1 ILE A   4       3.602  29.121  23.103  1.00 60.00           C
ATOM     57  CG2 ILE A   4       2.741  30.826  24.679  1.00 60.00           C
ATOM     58  CB  THR A   5      -0.976  28.396  20.035  1.00 49.00           C
ATOM     59  CG2 THR A   5      -1.251  29.658  19.232  1.00 49.00           C
ATOM     60  OG1 THR A   5       0.010  27.616  19.348  1.00 49.00           O
ATOM     61  CB  ILE A   6      -2.580  25.034  23.818  1.00 60.00           C
ATOM     62  CD1 ILE A   6      -2.646  26.439  25.944  1.00 60.00           C
ATOM     63  CG1 ILE A   6      -3.336  26.073  24.649  1.00 60.00           C
ATOM     64  CG2 ILE A   6      -2.446  23.762  24.642  1.00 60.00           C
ATOM     65  CB  ARG A   7       2.649  23.307  22.189  1.00  0.00           C
ATOM     66  CD  ARG A   7       4.242  23.115  24.119  1.00  0.00           C
ATOM     67  NE  ARG A   7       5.224  22.318  23.391  1.00  0.00           N
ATOM     68  CG  ARG A   7       3.488  24.066  23.204  1.00  0.00           C
ATOM     69  NH1 ARG A   7       3.934  20.415  23.393  1.00  0.00           N
ATOM     70  NH2 ARG A   7       6.002  20.397  22.395  1.00  0.00           N
ATOM     71  CZ  ARG A   7       5.053  21.042  23.059  1.00  0.00           C
ATOM     72  CB  TYR A   9       5.680  16.522  25.132  1.00 43.00           C
ATOM     73  CD1 TYR A   9       6.396  18.675  24.028  1.00 43.00           C
ATOM     74  CD2 TYR A   9       7.380  18.100  26.124  1.00 43.00           C
ATOM     75  CE1 TYR A   9       7.143  19.836  23.985  1.00 43.00           C
ATOM     76  CE2 TYR A   9       8.136  19.257  26.098  1.00 43.00           C
ATOM     77  CG  TYR A   9       6.502  17.791  25.094  1.00 43.00           C
ATOM     78  OH  TYR A   9       8.762  21.278  24.993  1.00 43.00           O
ATOM     79  CZ  TYR A   9       8.015  20.124  25.029  1.00 43.00           C
ATOM     80  CB  VAL A  10       4.096  12.373  21.742  1.00 73.00           C
ATOM     81  CG1 VAL A  10       3.652  10.923  21.625  1.00 73.00           C
ATOM     82  CG2 VAL A  10       3.221  13.219  20.830  1.00 73.00           C
ATOM     83  CB  ARG A  11       3.674   9.460  26.523  1.00  0.00           C
ATOM     84  CD  ARG A  11       2.124   7.600  25.860  1.00  0.00           C
ATOM     85  NE  ARG A  11       0.793   7.243  25.381  1.00  0.00           N
ATOM     86  CG  ARG A  11       2.256   9.092  26.118  1.00  0.00           C
ATOM     87  NH1 ARG A  11      -0.146   7.231  27.480  1.00  0.00           N
ATOM     88  NH2 ARG A  11      -1.438   6.752  25.643  1.00  0.00           N
ATOM     89  CZ  ARG A  11      -0.265   7.076  26.168  1.00  0.00           C
