# Supplementary material for: De Novo Design of Protein-Binding Peptides by Quantum Computing
Source: J Chem Theory Comput. 2025 Sep 29;21(19):9993–10005. doi: 10.1021/acs.jctc.5c00768 (PMC12529961; doi:10.1021/acs.jctc.5c00768)
Supplement: Supplementary file 1 [file ct5c00768_si_001.zip › Datafile/Structure_based_validation/3BFW/redocking/Results/3bfw_best_1.00.pdb]

REMARK AtomGroup 3bfw
ATOM      1  N   ASP A   1       5.166   7.982  22.784  0.00  0.00           N
ATOM      2  CA  ASP A   1       4.564   7.795  24.100  0.00  0.00           C
ATOM      3  C   ASP A   1       4.039   9.116  24.652  0.00  0.00           C
ATOM      4  O   ASP A   1       2.833   9.273  24.829  0.00  0.00           O
ATOM      5  CB  ASP A   1       5.571   7.167  25.069  0.00  0.00           C
ATOM      6  CG  ASP A   1       6.065   5.391  24.562  0.00  0.00           C
ATOM      7  H   ASP A   1       6.146   8.156  22.718  0.00  0.00           H
ATOM      8  N   SER A   2       4.938  10.065  24.925  0.00  0.00           N
ATOM      9  CA  SER A   2       4.544  11.365  25.456  0.00  0.00           C
ATOM     10  C   SER A   2       4.571  12.467  24.402  0.00  0.00           C
ATOM     11  O   SER A   2       5.285  12.351  23.409  0.00  0.00           O
ATOM     12  CB  SER A   2       5.462  11.744  26.622  0.00  0.00           C
ATOM     13  OG  SER A   2       5.474  10.649  27.584  0.00  0.00           O
ATOM     14  H   SER A   2       5.904   9.879  24.761  0.00  0.00           H
ATOM     15  N   THR A   3       3.798  13.534  24.614  0.00  0.00           N
ATOM     16  CA  THR A   3       3.748  14.646  23.671  0.00  0.00           C
ATOM     17  C   THR A   3       3.880  15.999  24.362  0.00  0.00           C
ATOM     18  O   THR A   3       3.034  16.359  25.177  0.00  0.00           O
ATOM     19  CB  THR A   3       2.442  14.593  22.873  0.00  0.00           C
ATOM     20  OG1 THR A   3       1.375  15.139  23.494  0.00  0.00           O
ATOM     21  CG2 THR A   3       2.283  13.526  21.959  0.00  0.00           C
ATOM     22  H   THR A   3       3.239  13.573  25.440  0.00  0.00           H
ATOM     23  N   ILE A   4       4.937  16.749  24.039  0.00  0.00           N
ATOM     24  CA  ILE A   4       5.160  18.059  24.640  0.00  0.00           C
ATOM     25  C   ILE A   4       4.669  19.162  23.707  0.00  0.00           C
ATOM     26  O   ILE A   4       5.359  19.513  22.752  0.00  0.00           O
ATOM     27  CB  ILE A   4       6.638  18.257  24.990  0.00  0.00           C
ATOM     28  CG1 ILE A   4       7.804  17.539  26.341  0.00  0.00           C
ATOM     29  CG2 ILE A   4       6.805  19.825  25.348  0.00  0.00           C
ATOM     30  H   ILE A   4       5.591  16.403  23.369  0.00  0.00           H
ATOM     31  N   THR A   5       3.481  19.708  23.979  0.00  0.00           N
ATOM     32  CA  THR A   5       2.917  20.769  23.152  0.00  0.00           C
ATOM     33  C   THR A   5       3.343  22.123  23.710  0.00  0.00           C
ATOM     34  O   THR A   5       2.952  22.483  24.818  0.00  0.00           O
ATOM     35  CB  THR A   5       1.393  20.655  23.053  0.00  0.00           C
ATOM     36  OG1 THR A   5       0.779  20.868  24.302  0.00  0.00           O
ATOM     37  CG2 THR A   5       0.932  19.428  22.383  0.00  0.00           C
ATOM     38  H   THR A   5       2.966  19.381  24.768  0.00  0.00           H
ATOM     39  N   ILE A   6       4.143  22.873  22.948  0.00  0.00           N
ATOM     40  CA  ILE A   6       4.611  24.184  23.385  0.00  0.00           C
ATOM     41  C   ILE A   6       3.878  25.276  22.613  0.00  0.00           C
ATOM     42  O   ILE A   6       3.547  25.088  21.444  0.00  0.00           O
ATOM     43  CB  ILE A   6       6.128  24.314  23.227  0.00  0.00           C
ATOM     44  CG1 ILE A   6       6.847  22.520  23.802  0.00  0.00           C
ATOM     45  CG2 ILE A   6       6.670  25.623  23.503  0.00  0.00           C
ATOM     46  H   ILE A   6       4.429  22.527  22.057  0.00  0.00           H
ATOM     47  N   ARG A   7       3.623  26.416  23.261  0.00  0.00           N
ATOM     48  CA  ARG A   7       2.928  27.525  22.617  0.00  0.00           C
ATOM     49  C   ARG A   7       3.201  28.870  23.281  0.00  0.00           C
ATOM     50  O   ARG A   7       3.659  28.912  24.421  0.00  0.00           O
ATOM     51  CB  ARG A   7       1.421  27.252  22.619  0.00  0.00           C
ATOM     52  CG  ARG A   7      -0.435  29.516  24.143  0.00  0.00           C
ATOM     53  H   ARG A   7       3.915  26.510  24.210  0.00  0.00           H
ATOM     54  N   GLY A   8       2.924  29.968  22.574  0.00  0.00           N
ATOM     55  CA  GLY A   8       3.147  31.305  23.114  0.00  0.00           C
ATOM     56  C   GLY A   8       2.821  32.326  22.029  0.00  0.00           C
ATOM     57  O   GLY A   8       2.372  31.953  20.947  0.00  0.00           O
ATOM     58  H   GLY A   8       2.554  29.871  21.653  0.00  0.00           H
ATOM     59  N   TYR A   9       3.045  33.612  22.313  0.00  0.00           N
ATOM     60  CA  TYR A   9       2.768  34.670  21.348  0.00  0.00           C
ATOM     61  C   TYR A   9       3.962  35.609  21.208  0.00  0.00           C
ATOM     62  O   TYR A   9       4.741  35.757  22.147  0.00  0.00           O
ATOM     63  CB  TYR A   9       1.513  35.451  21.750  0.00  0.00           C
ATOM     64  CG  TYR A   9       0.768  37.901  19.639  0.00  0.00           C
ATOM     65  H   TYR A   9       3.411  33.854  23.209  0.00  0.00           H
ATOM     66  N   VAL A  10       4.108  36.242  20.042  0.00  0.00           N
ATOM     67  CA  VAL A  10       5.215  37.161  19.801  0.00  0.00           C
ATOM     68  C   VAL A  10       4.605  38.520  19.471  0.00  0.00           C
ATOM     69  O   VAL A  10       3.651  38.596  18.700  0.00  0.00           O
ATOM     70  CB  VAL A  10       6.175  36.664  18.721  0.00  0.00           C
ATOM     71  CG1 VAL A  10       6.728  35.295  19.061  0.00  0.00           C
ATOM     72  CG2 VAL A  10       7.337  37.628  18.533  0.00  0.00           C
ATOM     73  H   VAL A  10       3.443  36.081  19.316  0.00  0.00           H
ATOM     74  N   ARG A  11       5.152  39.592  20.050  0.00  0.00           N
ATOM     75  CA  ARG A  11       4.648  40.938  19.803  0.00  0.00           C
ATOM     76  C   ARG A  11       5.295  41.943  20.751  0.00  0.00           C
ATOM     77  O   ARG A  11       5.631  43.051  20.338  0.00  0.00           O
ATOM     78  CB  ARG A  11       3.122  40.976  19.933  0.00  0.00           C
ATOM     79  CG  ARG A  11       0.652  41.038  20.958  0.00  0.00           C
ATOM     80  H   ARG A  11       5.926  39.468  20.667  0.00  0.00           H
