# Supplementary material for: De Novo Design of Protein-Binding Peptides by Quantum Computing
Source: J Chem Theory Comput. 2025 Sep 29;21(19):9993–10005. doi: 10.1021/acs.jctc.5c00768 (PMC12529961; doi:10.1021/acs.jctc.5c00768)
Supplement: Supplementary file 1 [file ct5c00768_si_001.zip › Datafile/Structure_based_validation/3BFW/redocking/Results/3bfw_ranked_59.pdb]

REMARK Selection 'not deleted and not hydrogen'
ATOM      1  N   ASP A   1       4.602   5.555  25.239  0.00  0.00           N
ATOM      2  CA  ASP A   1       4.513   6.690  24.327  0.00  0.00           C
ATOM      3  C   ASP A   1       4.024   7.944  25.044  0.00  0.00           C
ATOM      4  O   ASP A   1       2.925   7.949  25.596  0.00  0.00           O
ATOM      5  N   SER A   2       4.833   9.006  25.038  0.00  0.00           N
ATOM      6  CA  SER A   2       4.464  10.256  25.694  0.00  0.00           C
ATOM      7  C   SER A   2       4.655  11.418  24.724  0.00  0.00           C
ATOM      8  O   SER A   2       5.370  11.282  23.734  0.00  0.00           O
ATOM      9  N   THR A   3       4.020  12.558  25.005  0.00  0.00           N
ATOM     10  CA  THR A   3       4.133  13.731  24.146  0.00  0.00           C
ATOM     11  C   THR A   3       4.094  15.072  24.872  0.00  0.00           C
ATOM     12  O   THR A   3       3.421  15.200  25.892  0.00  0.00           O
ATOM     13  N   ILE A   4       4.813  16.070  24.352  0.00  0.00           N
ATOM     14  CA  ILE A   4       4.847  17.392  24.967  0.00  0.00           C
ATOM     15  C   ILE A   4       4.882  18.488  23.906  0.00  0.00           C
ATOM     16  O   ILE A   4       5.793  18.517  23.081  0.00  0.00           O
ATOM     17  N   THR A   5       3.895  19.387  23.924  0.00  0.00           N
ATOM     18  CA  THR A   5       3.832  20.476  22.955  0.00  0.00           C
ATOM     19  C   THR A   5       4.122  21.822  23.612  0.00  0.00           C
ATOM     20  O   THR A   5       3.597  22.109  24.685  0.00  0.00           O
ATOM     21  N   ILE A   6       4.954  22.647  22.972  0.00  0.00           N
ATOM     22  CA  ILE A   6       5.300  23.958  23.511  0.00  0.00           C
ATOM     23  C   ILE A   6       4.531  25.036  22.753  0.00  0.00           C
ATOM     24  O   ILE A   6       4.847  25.322  21.600  0.00  0.00           O
ATOM     25  N   ARG A   7       3.525  25.634  23.395  0.00  0.00           N
ATOM     26  CA  ARG A   7       2.725  26.678  22.765  0.00  0.00           C
ATOM     27  C   ARG A   7       3.050  28.062  23.318  0.00  0.00           C
ATOM     28  O   ARG A   7       2.752  28.348  24.475  0.00  0.00           O
ATOM     29  N   GLY A   8       3.659  28.921  22.496  0.00  0.00           N
ATOM     30  CA  GLY A   8       4.015  30.269  22.923  0.00  0.00           C
ATOM     31  C   GLY A   8       2.876  31.262  22.718  0.00  0.00           C
ATOM     32  O   GLY A   8       2.823  32.286  23.396  0.00  0.00           O
ATOM     33  N   TYR A   9       1.965  30.965  21.788  0.00  0.00           N
ATOM     34  CA  TYR A   9       0.835  31.844  21.512  0.00  0.00           C
ATOM     35  C   TYR A   9      -0.475  31.131  21.194  0.00  0.00           C
ATOM     36  O   TYR A   9      -0.582  30.471  20.163  0.00  0.00           O
ATOM     37  N   VAL A  10      -1.471  31.261  22.074  0.00  0.00           N
ATOM     38  CA  VAL A  10      -2.765  30.621  21.868  0.00  0.00           C
ATOM     39  C   VAL A  10      -3.536  31.303  20.742  0.00  0.00           C
ATOM     40  O   VAL A  10      -4.465  30.718  20.189  0.00  0.00           O
ATOM     41  N   ARG A  11      -3.155  32.537  20.401  0.00  0.00           N
ATOM     42  CA  ARG A  11      -3.823  33.279  19.338  0.00  0.00           C
ATOM     43  C   ARG A  11      -3.513  32.591  18.013  0.00  0.00           C
ATOM     44  O   ARG A  11      -3.854  33.113  16.953  0.00  0.00           O
ATOM     45  CB  ASP A   1       3.586   6.361  23.154  1.00 51.00           C
ATOM     46  OD1 ASP A   1       5.311   5.342  21.870  1.00 51.00           O
ATOM     47  OD2 ASP A   1       3.379   4.302  21.981  1.00 51.00           O
ATOM     48  CG  ASP A   1       4.131   5.255  22.272  1.00 51.00           C
ATOM     49  CB  SER A   2       5.286  10.472  26.959  1.00 48.00           C
ATOM     50  OG  SER A   2       4.944  11.697  27.584  1.00 48.00           O
ATOM     51  CB  THR A   3       2.999  13.731  23.083  1.00 49.00           C
ATOM     52  CG2 THR A   3       3.081  12.493  22.203  1.00 49.00           C
ATOM     53  OG1 THR A   3       1.730  13.744  23.748  1.00 49.00           O
ATOM     54  CB  ILE A   4       6.062  17.551  25.898  1.00 60.00           C
ATOM     55  CD1 ILE A   4       8.604  17.742  25.900  1.00 60.00           C
ATOM     56  CG1 ILE A   4       7.364  17.389  25.110  1.00 60.00           C
ATOM     57  CG2 ILE A   4       6.032  16.501  26.999  1.00 60.00           C
ATOM     58  CB  THR A   5       2.455  20.538  22.267  1.00 49.00           C
ATOM     59  CG2 THR A   5       1.359  20.788  23.292  1.00 49.00           C
ATOM     60  OG1 THR A   5       2.444  21.603  21.308  1.00 49.00           O
ATOM     61  CB  ILE A   6       6.805  24.238  23.421  1.00 60.00           C
ATOM     62  CD1 ILE A   6       7.852  21.938  23.751  1.00 60.00           C
ATOM     63  CG1 ILE A   6       7.579  23.299  24.350  1.00 60.00           C
ATOM     64  CG2 ILE A   6       7.102  25.673  23.831  1.00 60.00           C
ATOM     65  CB  ARG A   7       1.231  26.383  22.946  1.00  0.00           C
ATOM     66  CD  ARG A   7      -0.724  26.132  24.499  1.00  0.00           C
ATOM     67  NE  ARG A   7      -1.182  26.130  25.885  1.00  0.00           N
ATOM     68  CG  ARG A   7       0.762  26.433  24.390  1.00  0.00           C
ATOM     69  NH1 ARG A   7      -1.536  28.401  25.950  1.00  0.00           N
ATOM     70  NH2 ARG A   7      -1.964  27.120  27.807  1.00  0.00           N
ATOM     71  CZ  ARG A   7      -1.562  27.218  26.548  1.00  0.00           C
ATOM     72  CB  TYR A   9       1.192  32.781  20.339  1.00 43.00           C
ATOM     73  CD1 TYR A   9       3.610  33.498  20.252  1.00 43.00           C
ATOM     74  CD2 TYR A   9       2.042  34.945  21.319  1.00 43.00           C
ATOM     75  CE1 TYR A   9       4.631  34.387  20.526  1.00 43.00           C
ATOM     76  CE2 TYR A   9       3.051  35.847  21.602  1.00 43.00           C
ATOM     77  CG  TYR A   9       2.304  33.761  20.643  1.00 43.00           C
ATOM     78  OH  TYR A   9       5.356  36.456  21.480  1.00 43.00           O
ATOM     79  CZ  TYR A   9       4.344  35.566  21.204  1.00 43.00           C
ATOM     80  CB  VAL A  10      -3.617  30.642  23.150  1.00 73.00           C
ATOM     81  CG1 VAL A  10      -2.925  29.869  24.263  1.00 73.00           C
ATOM     82  CG2 VAL A  10      -3.834  32.071  23.621  1.00 73.00           C
ATOM     83  CB  ARG A  11      -3.383  34.733  19.314  1.00  0.00           C
ATOM     84  CD  ARG A  11      -1.043  34.645  20.218  1.00  0.00           C
ATOM     85  NE  ARG A  11      -1.073  35.740  21.182  1.00  0.00           N
ATOM     86  CG  ARG A  11      -1.910  34.933  19.002  1.00  0.00           C
ATOM     87  NH1 ARG A  11      -2.508  34.660  22.619  1.00  0.00           N
ATOM     88  NH2 ARG A  11      -1.739  36.763  23.131  1.00  0.00           N
ATOM     89  CZ  ARG A  11      -1.773  35.721  22.312  1.00  0.00           C
