# Supplementary material for: De Novo Design of Protein-Binding Peptides by Quantum Computing
Source: J Chem Theory Comput. 2025 Sep 29;21(19):9993–10005. doi: 10.1021/acs.jctc.5c00768 (PMC12529961; doi:10.1021/acs.jctc.5c00768)
Supplement: Supplementary file 1 [file ct5c00768_si_001.zip › Datafile/Structure_based_validation/3BFW/redocking/Results/3bfw_ranked_65.pdb]

REMARK Selection 'not deleted and not hydrogen'
ATOM      1  N   ASP A   1      12.445  45.667  20.335  0.00  0.00           N
ATOM      2  CA  ASP A   1      12.259  45.629  18.888  0.00  0.00           C
ATOM      3  C   ASP A   1      11.059  46.463  18.450  0.00  0.00           C
ATOM      4  O   ASP A   1      11.231  47.502  17.817  0.00  0.00           O
ATOM      5  N   SER A   2       9.848  46.012  18.784  0.00  0.00           N
ATOM      6  CA  SER A   2       8.633  46.731  18.415  0.00  0.00           C
ATOM      7  C   SER A   2       7.539  46.542  19.461  0.00  0.00           C
ATOM      8  O   SER A   2       7.750  45.846  20.452  0.00  0.00           O
ATOM      9  N   THR A   3       6.374  47.157  19.245  0.00  0.00           N
ATOM     10  CA  THR A   3       5.261  47.043  20.181  0.00  0.00           C
ATOM     11  C   THR A   3       4.541  45.708  20.018  0.00  0.00           C
ATOM     12  O   THR A   3       3.816  45.286  20.916  0.00  0.00           O
ATOM     13  N   ILE A   4       4.739  45.042  18.878  0.00  0.00           N
ATOM     14  CA  ILE A   4       4.099  43.757  18.619  0.00  0.00           C
ATOM     15  C   ILE A   4       4.536  42.680  19.607  0.00  0.00           C
ATOM     16  O   ILE A   4       5.723  42.560  19.902  0.00  0.00           O
ATOM     17  N   THR A   5       3.582  41.897  20.118  0.00  0.00           N
ATOM     18  CA  THR A   5       3.890  40.836  21.071  0.00  0.00           C
ATOM     19  C   THR A   5       3.587  39.435  20.550  0.00  0.00           C
ATOM     20  O   THR A   5       2.432  39.118  20.272  0.00  0.00           O
ATOM     21  N   ILE A   6       4.617  38.597  20.418  0.00  0.00           N
ATOM     22  CA  ILE A   6       4.440  37.234  19.929  0.00  0.00           C
ATOM     23  C   ILE A   6       3.760  36.446  21.045  0.00  0.00           C
ATOM     24  O   ILE A   6       3.875  36.810  22.213  0.00  0.00           O
ATOM     25  N   ARG A   7       3.054  35.370  20.690  0.00  0.00           N
ATOM     26  CA  ARG A   7       2.364  34.546  21.676  0.00  0.00           C
ATOM     27  C   ARG A   7       2.092  33.127  21.188  0.00  0.00           C
ATOM     28  O   ARG A   7       1.981  32.900  19.985  0.00  0.00           O
ATOM     29  N   GLY A   8       1.984  32.172  22.116  0.00  0.00           N
ATOM     30  CA  GLY A   8       1.725  30.782  21.759  0.00  0.00           C
ATOM     31  C   GLY A   8       2.296  29.790  22.767  0.00  0.00           C
ATOM     32  O   GLY A   8       2.840  30.198  23.791  0.00  0.00           O
ATOM     33  N   TYR A   9       2.176  28.491  22.482  0.00  0.00           N
ATOM     34  CA  TYR A   9       2.687  27.459  23.376  0.00  0.00           C
ATOM     35  C   TYR A   9       3.414  26.313  22.680  0.00  0.00           C
ATOM     36  O   TYR A   9       3.309  26.166  21.464  0.00  0.00           O
ATOM     37  N   VAL A  10       4.150  25.503  23.444  0.00  0.00           N
ATOM     38  CA  VAL A  10       4.887  24.377  22.880  0.00  0.00           C
ATOM     39  C   VAL A  10       4.380  23.107  23.557  0.00  0.00           C
ATOM     40  O   VAL A  10       3.837  23.171  24.658  0.00  0.00           O
ATOM     41  N   ARG A  11       4.555  21.956  22.904  0.00  0.00           N
ATOM     42  CA  ARG A  11       4.108  20.683  23.459  0.00  0.00           C
ATOM     43  C   ARG A  11       5.278  19.797  23.876  0.00  0.00           C
ATOM     44  O   ARG A  11       6.291  19.748  23.182  0.00  0.00           O
ATOM     45  CB  ASP A   1      12.092  44.183  18.411  1.00 51.00           C
ATOM     46  OD1 ASP A   1      13.026  44.491  16.244  1.00 51.00           O
ATOM     47  OD2 ASP A   1      11.043  43.555  16.370  1.00 51.00           O
ATOM     48  CG  ASP A   1      12.050  44.068  16.899  1.00 51.00           C
ATOM     49  CB  SER A   2       8.134  46.271  17.044  1.00 48.00           C
ATOM     50  OG  SER A   2       7.728  44.914  17.078  1.00 48.00           O
ATOM     51  CB  THR A   3       4.249  48.188  19.996  1.00 49.00           C
ATOM     52  CG2 THR A   3       3.657  48.157  18.596  1.00 49.00           C
ATOM     53  OG1 THR A   3       3.188  48.051  20.951  1.00 49.00           O
ATOM     54  CB  ILE A   4       4.398  43.266  17.186  1.00 60.00           C
ATOM     55  CD1 ILE A   4       6.272  42.390  15.696  1.00 60.00           C
ATOM     56  CG1 ILE A   4       5.904  43.072  16.995  1.00 60.00           C
ATOM     57  CG2 ILE A   4       3.908  44.277  16.160  1.00 60.00           C
ATOM     58  CB  THR A   5       3.108  41.043  22.392  1.00 49.00           C
ATOM     59  CG2 THR A   5       1.611  41.004  22.129  1.00 49.00           C
ATOM     60  OG1 THR A   5       3.443  40.006  23.322  1.00 49.00           O
ATOM     61  CB  ILE A   6       5.757  36.572  19.536  1.00 60.00           C
ATOM     62  CD1 ILE A   6       7.933  35.640  20.482  1.00 60.00           C
ATOM     63  CG1 ILE A   6       6.698  36.475  20.739  1.00 60.00           C
ATOM     64  CG2 ILE A   6       6.449  37.376  18.446  1.00 60.00           C
ATOM     65  CB  ARG A   7       1.039  35.212  22.079  1.00  0.00           C
ATOM     66  CD  ARG A   7      -0.502  33.370  22.806  1.00  0.00           C
ATOM     67  NE  ARG A   7      -1.237  32.769  23.914  1.00  0.00           N
ATOM     68  CG  ARG A   7       0.342  34.551  23.256  1.00  0.00           C
ATOM     69  NH1 ARG A   7       0.557  31.539  24.660  1.00  0.00           N
ATOM     70  NH2 ARG A   7      -1.457  31.410  25.756  1.00  0.00           N
ATOM     71  CZ  ARG A   7      -0.712  31.906  24.778  1.00  0.00           C
ATOM     72  CB  TYR A   9       1.525  26.883  24.211  1.00 43.00           C
ATOM     73  CD1 TYR A   9       0.572  24.822  23.108  1.00 43.00           C
ATOM     74  CD2 TYR A   9      -0.611  26.880  22.867  1.00 43.00           C
ATOM     75  CE1 TYR A   9      -0.382  24.174  22.350  1.00 43.00           C
ATOM     76  CE2 TYR A   9      -1.576  26.248  22.105  1.00 43.00           C
ATOM     77  CG  TYR A   9       0.474  26.181  23.379  1.00 43.00           C
ATOM     78  OH  TYR A   9      -2.414  24.255  21.092  1.00 43.00           O
ATOM     79  CZ  TYR A   9      -1.460  24.895  21.849  1.00 43.00           C
ATOM     80  CB  VAL A  10       6.397  24.510  23.071  1.00 73.00           C
ATOM     81  CG1 VAL A  10       7.106  23.266  22.556  1.00 73.00           C
ATOM     82  CG2 VAL A  10       6.934  25.716  22.316  1.00 73.00           C
ATOM     83  CB  ARG A  11       3.230  19.942  22.445  1.00  0.00           C
ATOM     84  CD  ARG A  11       3.436  17.479  22.882  1.00  0.00           C
ATOM     85  NE  ARG A  11       2.785  16.277  23.392  1.00  0.00           N
ATOM     86  CG  ARG A  11       2.546  18.705  23.003  1.00  0.00           C
ATOM     87  NH1 ARG A  11       4.625  14.936  23.070  1.00  0.00           N
ATOM     88  NH2 ARG A  11       2.699  14.048  23.951  1.00  0.00           N
ATOM     89  CZ  ARG A  11       3.370  15.086  23.472  1.00  0.00           C
