# Supplementary material for: De Novo Design of Protein-Binding Peptides by Quantum Computing
Source: J Chem Theory Comput. 2025 Sep 29;21(19):9993–10005. doi: 10.1021/acs.jctc.5c00768 (PMC12529961; doi:10.1021/acs.jctc.5c00768)
Supplement: Supplementary file 1 [file ct5c00768_si_001.zip › Datafile/Structure_based_validation/3BFW/random/avg_random_ridhkeceirm/results_ridhkeceirm.txt]

Detected 24 cores, using 24 cores
copying the ramaprob.data file from /opt/ADFRsuite-1.0/CCSBpckgs/ADCP/ramaprob.data to /home/larsmeuser/Projects/ADCP/3bfw/random/ridhkeceirm
Performing search (200 ADCP runs with 22000000 steps each) ...
0%   10   20   30   40   50   60   70   80   90   100%
|----|----|----|----|----|----|----|----|----|----|


*
*
*
*
**
**
**
**
***
***
***
***
****
****
****
****
*****
*****
*****
*****
******
******
******
******
*******
*******
*******
*******
********
********
********
********
*********
*********
*********
*********
**********
**********
**********
**********
***********
***********
***********
***********
************
************
************
************
*************
*************
*************
*************
**************
**************
**************
**************
***************
***************
***************
***************
****************
****************
****************
****************
*****************
*****************
*****************
*****************
******************
******************
******************
******************
*******************
*******************
*******************
*******************
********************
********************
********************
********************
*********************
*********************
*********************
*********************
**********************
**********************
**********************
**********************
***********************
***********************
***********************
***********************
************************
************************
************************
************************
*************************
*************************
*************************
*************************
**************************
**************************
**************************
**************************
***************************
***************************
***************************
***************************
****************************
****************************
****************************
****************************
****************************
*****************************
*****************************
*****************************
******************************
******************************
******************************
******************************
*******************************
*******************************
*******************************
*******************************
********************************
********************************
********************************
********************************
*********************************
*********************************
*********************************
*********************************
**********************************
**********************************
**********************************
**********************************
***********************************
***********************************
***********************************
***********************************
************************************
************************************
************************************
************************************
*************************************
*************************************
*************************************
*************************************
**************************************
**************************************
**************************************
**************************************
***************************************
***************************************
***************************************
***************************************
****************************************
****************************************
****************************************
****************************************
*****************************************
*****************************************
*****************************************
*****************************************
******************************************
******************************************
******************************************
******************************************
*******************************************
*******************************************
*******************************************
*******************************************
********************************************
********************************************
********************************************
********************************************
*********************************************
*********************************************
*********************************************
*********************************************
**********************************************
**********************************************
**********************************************
**********************************************
***********************************************
***********************************************
***********************************************
***********************************************
************************************************
************************************************
************************************************
************************************************
*************************************************
*************************************************
*************************************************
*************************************************
**************************************************
Docking performed in 17708.38 seconds, i.e. 4 hours 55 minutes 08.381683 seconds 
finish calculating neighbors for 38744 poses with 37.8 seconds
mode |  affinity  | ref. | clust. | rmsd | energy | best |
     | (kcal/mol) | fnc  |  size  | stdv |  stdv  | run  |
-----+------------+------+--------+------+--------+------+
   1        -30.1    0.533      60      NA      NA    29296 
   2        -29.7    0.833      52      NA      NA    30219 
   3        -29.4    0.683      65      NA      NA    34948 
   4        -29.3    0.833      61      NA      NA    37516 
   5        -29.1    0.117     145      NA      NA    13043 
   6        -28.6    0.133      45      NA      NA    4965 
   7        -28.4    0.167      95      NA      NA    7705 
   8        -28.0    0.417      32      NA      NA    13655 
   9        -27.9    0.483      41      NA      NA    11992 
  10        -27.8    0.150     102      NA      NA    24792 
  11        -27.6    0.133      58      NA      NA    34128 
  12        -27.5    0.150     131      NA      NA    20110 
  13        -27.4    0.150      62      NA      NA    17274 
  14        -27.4    0.567      39      NA      NA    211 
  15        -27.2    0.733      35      NA      NA    29728 
  16        -27.0    0.067      67      NA      NA    20730 
  17        -27.0    0.150      70      NA      NA    33470 
  18        -26.9    0.317      47      NA      NA    35139 
  19        -26.8    0.583      26      NA      NA    8866 
  20        -26.8    0.183      19      NA      NA    22960 
  21        -26.7    0.100      43      NA      NA    18460 
  22        -26.7    0.167      46      NA      NA    25805 
  23        -26.7    0.083      47      NA      NA    36264 
  24        -26.6    0.133      30      NA      NA    20323 
  25        -26.6    0.567       1      NA      NA    29729 
  26        -26.4    0.617     102      NA      NA    12228 
  27        -26.4    0.067      58      NA      NA    8654 
  28        -26.4    0.483      15      NA      NA    33642 
  29        -26.3    0.850      51      NA      NA    27882 
  30        -26.3    0.467       1      NA      NA    33651 
  31        -26.3    0.167      27      NA      NA    35399 
  32        -26.3    0.483      23      NA      NA    1167 
  33        -26.2    0.133      70      NA      NA    25369 
  34        -26.2    0.067      44      NA      NA    4053 
  35        -26.2    0.150      13      NA      NA    14280 
  36        -26.1    0.300      50      NA      NA    11984 
  37        -26.1    0.517      39      NA      NA    31639 
  38        -26.1    0.200      30      NA      NA    4426 
  39        -26.0    0.117      30      NA      NA    6497 
  40        -26.0    0.150      33      NA      NA    35657 
  41        -26.0    0.333      39      NA      NA    14832 
  42        -26.0    0.467      27      NA      NA    13622 
  43        -26.0    0.150      35      NA      NA    6645 
  44        -25.9    0.167      26      NA      NA    8244 
  45        -25.9    0.100      37      NA      NA    9087 
  46        -25.9    0.283      62      NA      NA    4748 
  47        -25.9    0.117      42      NA      NA    28710 
  48        -25.8    0.133       1      NA      NA    6492 
  49        -25.8    0.150       1      NA      NA    33203 
  50        -25.8    0.133      31      NA      NA    10785 
  51        -25.8    0.483      51      NA      NA    24349 
  52        -25.8    0.333      20      NA      NA    9637 
  53        -25.8    0.083      55      NA      NA    7444 
  54        -25.7    0.433      18      NA      NA    33644 
  55        -25.7    0.817      11      NA      NA    30162 
  56        -25.7    0.150       4      NA      NA    13040 
  57        -25.7    0.117      23      NA      NA    22739 
  58        -25.6    0.567      31      NA      NA    37322 
  59        -25.5    0.417      74      NA      NA    33859 
  60        -25.5    0.150      28      NA      NA    3251 
  61        -25.5    0.133       9      NA      NA    13005 
  62        -25.5    0.133      40      NA      NA    36775 
  63        -25.5    0.067      38      NA      NA    2327 
  64        -25.4    0.167      22      NA      NA    14271 
  65        -25.4    0.133      32      NA      NA    38579 
  66        -25.4    0.150      23      NA      NA    11569 
  67        -25.3    0.117      26      NA      NA    31972 
  68        -25.3    0.600      19      NA      NA    19909 
  69        -25.3    0.150      40      NA      NA    23453 
  70        -25.3    0.133      12      NA      NA    12802 
  71        -25.3    0.600      11      NA      NA    29731 
  72        -25.2    0.133      21      NA      NA    21928 
  73        -25.2    0.083      19      NA      NA    15578 
  74        -25.2    0.150       3      NA      NA    11561 
  75        -25.1    0.133       1      NA      NA    35655 
  76        -25.1    0.050      29      NA      NA    6922 
  77        -25.1    0.100       1      NA      NA    2319 
  78        -25.1    0.167       4      NA      NA    33223 
  79        -25.1    0.450       1      NA      NA    1160 
  80        -25.1    0.150      15      NA      NA    1936 
  81        -25.0    0.150      33      NA      NA    35360 
  82        -25.0    0.050      21      NA      NA    26711 
  83        -25.0    0.133       4      NA      NA    21921 
  84        -25.0    0.150       9      NA      NA    7653 
  85        -25.0    0.167      19      NA      NA    17499 
  86        -24.9    0.133      37      NA      NA    8448 
  87        -24.9    0.133      43      NA      NA    5924 
  88        -24.9    0.300      45      NA      NA    19071 
  89        -24.9    0.117      15      NA      NA    3030 
  90        -24.9    0.117      10      NA      NA    35648 
  91        -24.9    0.133       1      NA      NA    28895 
  92        -24.8    0.117      22      NA      NA    27488 
  93        -24.8    0.333      36      NA      NA    28085 
  94        -24.8    0.517      26      NA      NA    29291 
  95        -24.8    0.350      62      NA      NA    420 
  96        -24.8    0.150      33      NA      NA    5749 
  97        -24.8    0.367       3      NA      NA    30217 
  98        -24.8    0.133       2      NA      NA    35997 
  99        -24.8    0.167      46      NA      NA    2832 
 100        -24.8    0.133      54      NA      NA    13847 
clean up unzipped map files
