# Supplementary material for: De Novo Design of Protein-Binding Peptides by Quantum Computing
Source: J Chem Theory Comput. 2025 Sep 29;21(19):9993–10005. doi: 10.1021/acs.jctc.5c00768 (PMC12529961; doi:10.1021/acs.jctc.5c00768)
Supplement: Supplementary file 1 [file ct5c00768_si_001.zip › Datafile/Structure_based_validation/3BFW/educated_guess/Results/3bfw_ranked_68.pdb]

REMARK Selection 'not deleted and not hydrogen'
ATOM      1  N   PRO A   1       7.577  19.227  24.521  0.00  0.00           N
ATOM      2  CA  PRO A   1       6.189  19.195  24.968  0.00  0.00           C
ATOM      3  C   PRO A   1       5.169  19.467  23.867  0.00  0.00           C
ATOM      4  O   PRO A   1       5.547  19.803  22.747  0.00  0.00           O
ATOM      5  N   ILE A   2       3.879  19.324  24.181  0.00  0.00           N
ATOM      6  CA  ILE A   2       2.822  19.559  23.204  0.00  0.00           C
ATOM      7  C   ILE A   2       2.338  20.999  23.344  0.00  0.00           C
ATOM      8  O   ILE A   2       1.617  21.317  24.288  0.00  0.00           O
ATOM      9  N   PHE A   3       2.730  21.869  22.410  0.00  0.00           N
ATOM     10  CA  PHE A   3       2.326  23.270  22.449  0.00  0.00           C
ATOM     11  C   PHE A   3       0.964  23.475  21.792  0.00  0.00           C
ATOM     12  O   PHE A   3       0.496  24.607  21.687  0.00  0.00           O
ATOM     13  N   LEU A   4       0.328  22.387  21.351  0.00  0.00           N
ATOM     14  CA  LEU A   4      -0.979  22.470  20.708  0.00  0.00           C
ATOM     15  C   LEU A   4      -2.026  23.226  21.521  0.00  0.00           C
ATOM     16  O   LEU A   4      -2.898  23.876  20.948  0.00  0.00           O
ATOM     17  N   ALA A   5      -1.944  23.143  22.851  0.00  0.00           N
ATOM     18  CA  ALA A   5      -2.894  23.826  23.722  0.00  0.00           C
ATOM     19  C   ALA A   5      -2.288  25.009  24.470  0.00  0.00           C
ATOM     20  O   ALA A   5      -2.609  25.230  25.635  0.00  0.00           O
ATOM     21  CB  ALA A   5      -3.464  22.826  24.732  0.00  0.00           C
ATOM     22  N   ILE A   6      -1.414  25.769  23.805  0.00  0.00           N
ATOM     23  CA  ILE A   6      -0.776  26.924  24.425  0.00  0.00           C
ATOM     24  C   ILE A   6      -1.592  28.205  24.279  0.00  0.00           C
ATOM     25  O   ILE A   6      -2.312  28.367  23.296  0.00  0.00           O
ATOM     26  N   LYS A   7      -1.484  29.113  25.252  0.00  0.00           N
ATOM     27  CA  LYS A   7      -2.220  30.371  25.212  0.00  0.00           C
ATOM     28  C   LYS A   7      -1.192  31.424  24.810  0.00  0.00           C
ATOM     29  O   LYS A   7      -1.421  32.615  25.009  0.00  0.00           O
ATOM     30  N   ILE A   8      -0.063  30.990  24.244  0.00  0.00           N
ATOM     31  CA  ILE A   8       0.986  31.911  23.822  0.00  0.00           C
ATOM     32  C   ILE A   8       0.647  32.812  22.638  0.00  0.00           C
ATOM     33  O   ILE A   8      -0.057  32.388  21.724  0.00  0.00           O
ATOM     34  N   LYS A   9       1.145  34.051  22.651  0.00  0.00           N
ATOM     35  CA  LYS A   9       0.883  34.994  21.570  0.00  0.00           C
ATOM     36  C   LYS A   9       2.190  35.779  21.532  0.00  0.00           C
ATOM     37  O   LYS A   9       2.531  36.454  22.501  0.00  0.00           O
ATOM     38  N   PHE A  10       2.921  35.694  20.417  0.00  0.00           N
ATOM     39  CA  PHE A  10       4.187  36.405  20.275  0.00  0.00           C
ATOM     40  C   PHE A  10       4.025  37.845  19.801  0.00  0.00           C
ATOM     41  O   PHE A  10       3.056  38.162  19.114  0.00  0.00           O
ATOM     42  N   LYS A  11       4.969  38.717  20.164  0.00  0.00           N
ATOM     43  CA  LYS A  11       4.911  40.119  19.765  0.00  0.00           C
ATOM     44  C   LYS A  11       5.990  40.349  18.711  0.00  0.00           C
ATOM     45  O   LYS A  11       6.622  39.397  18.259  0.00  0.00           O
ATOM     46  CB  PRO A   1       6.166  20.294  26.044  1.00 50.00           C
ATOM     47  CD  PRO A   1       8.391  20.125  25.244  1.00 50.00           C
ATOM     48  CG  PRO A   1       7.601  20.368  26.517  1.00 50.00           C
ATOM     49  CB  ILE A   2       1.645  18.595  23.380  1.00 60.00           C
ATOM     50  CD1 ILE A   2       2.761  16.449  24.183  1.00 60.00           C
ATOM     51  CG1 ILE A   2       2.074  17.165  23.042  1.00 60.00           C
ATOM     52  CG2 ILE A   2       0.500  18.985  22.457  1.00 60.00           C
ATOM     53  CB  PHE A   3       3.376  24.149  21.765  1.00 44.00           C
ATOM     54  CD1 PHE A   3       4.766  23.819  23.828  1.00 44.00           C
ATOM     55  CD2 PHE A   3       5.820  24.704  21.887  1.00 44.00           C
ATOM     56  CE1 PHE A   3       5.965  23.890  24.511  1.00 44.00           C
ATOM     57  CE2 PHE A   3       7.020  24.778  22.567  1.00 44.00           C
ATOM     58  CG  PHE A   3       4.679  24.226  22.507  1.00 44.00           C
ATOM     59  CZ  PHE A   3       7.092  24.369  23.881  1.00 44.00           C
ATOM     60  CB  LEU A   4      -1.498  21.052  20.407  1.00 59.00           C
ATOM     61  CD1 LEU A   4      -1.241  18.813  19.302  1.00 59.00           C
ATOM     62  CD2 LEU A   4      -0.765  20.859  18.015  1.00 59.00           C
ATOM     63  CG  LEU A   4      -0.695  20.229  19.398  1.00 59.00           C
ATOM     64  CB  ILE A   6       0.630  27.165  23.828  1.00 60.00           C
ATOM     65  CD1 ILE A   6       2.869  26.028  23.393  1.00 60.00           C
ATOM     66  CG1 ILE A   6       1.553  25.985  24.137  1.00 60.00           C
ATOM     67  CG2 ILE A   6       1.250  28.427  24.409  1.00 60.00           C
ATOM     68  CB  LYS A   7      -2.873  30.696  26.534  1.00 20.00           C
ATOM     69  CD  LYS A   7      -4.685  30.201  28.198  1.00 20.00           C
ATOM     70  CE  LYS A   7      -3.845  29.893  29.427  1.00 20.00           C
ATOM     71  CG  LYS A   7      -3.990  29.743  26.926  1.00 20.00           C
ATOM     72  NZ  LYS A   7      -2.740  30.876  29.604  1.00 20.00           N
ATOM     73  CB  ILE A   8       2.275  31.118  23.457  1.00 60.00           C
ATOM     74  CD1 ILE A   8       3.534  32.850  22.073  1.00 60.00           C
ATOM     75  CG1 ILE A   8       3.478  32.059  23.361  1.00 60.00           C
ATOM     76  CG2 ILE A   8       2.097  30.425  22.115  1.00 60.00           C
ATOM     77  CB  LYS A   9      -0.315  35.859  21.810  1.00 20.00           C
ATOM     78  CD  LYS A   9      -2.078  37.354  20.832  1.00 20.00           C
ATOM     79  CE  LYS A   9      -1.958  38.676  21.573  1.00 20.00           C
ATOM     80  CG  LYS A   9      -0.715  36.715  20.620  1.00 20.00           C
ATOM     81  NZ  LYS A   9      -1.760  38.476  23.036  1.00 20.00           N
ATOM     82  CB  PHE A  10       5.104  35.647  19.301  1.00 44.00           C
ATOM     83  CD1 PHE A  10       6.998  37.029  20.193  1.00 44.00           C
ATOM     84  CD2 PHE A  10       7.277  35.959  18.086  1.00 44.00           C
ATOM     85  CE1 PHE A  10       8.270  37.558  20.093  1.00 44.00           C
ATOM     86  CE2 PHE A  10       8.549  36.488  17.982  1.00 44.00           C
ATOM     87  CG  PHE A  10       6.486  36.223  19.191  1.00 44.00           C
ATOM     88  CZ  PHE A  10       9.046  37.289  18.987  1.00 44.00           C
ATOM     89  CB  LYS A  11       5.099  41.045  20.953  1.00 20.00           C
ATOM     90  CD  LYS A  11       3.426  40.187  22.615  1.00 20.00           C
ATOM     91  CE  LYS A  11       2.610  39.148  21.864  1.00 20.00           C
ATOM     92  CG  LYS A  11       3.816  41.344  21.710  1.00 20.00           C
ATOM     93  NZ  LYS A  11       1.284  39.682  21.445  1.00 20.00           N
