# Supplementary material for: De Novo Design of Protein-Binding Peptides by Quantum Computing
Source: J Chem Theory Comput. 2025 Sep 29;21(19):9993–10005. doi: 10.1021/acs.jctc.5c00768 (PMC12529961; doi:10.1021/acs.jctc.5c00768)
Supplement: Supplementary file 1 [file ct5c00768_si_001.zip › Datafile/Structure_based_validation/3BFW/educated_guess/Results/3bfw_ranked_40.pdb]

REMARK Selection 'not deleted and not hydrogen'
ATOM      1  N   PRO A   1       7.063  18.588  23.891  0.00  0.00           N
ATOM      2  CA  PRO A   1       5.692  18.286  24.287  0.00  0.00           C
ATOM      3  C   PRO A   1       4.804  19.291  23.560  0.00  0.00           C
ATOM      4  O   PRO A   1       4.868  19.398  22.337  0.00  0.00           O
ATOM      5  N   ILE A   2       3.977  20.027  24.306  0.00  0.00           N
ATOM      6  CA  ILE A   2       3.085  21.017  23.713  0.00  0.00           C
ATOM      7  C   ILE A   2       3.763  22.370  23.909  0.00  0.00           C
ATOM      8  O   ILE A   2       4.038  22.763  25.041  0.00  0.00           O
ATOM      9  N   PHE A   3       4.033  23.082  22.812  0.00  0.00           N
ATOM     10  CA  PHE A   3       4.679  24.387  22.885  0.00  0.00           C
ATOM     11  C   PHE A   3       3.777  25.424  22.223  0.00  0.00           C
ATOM     12  O   PHE A   3       3.580  25.385  21.011  0.00  0.00           O
ATOM     13  N   LEU A   4       3.229  26.351  23.014  0.00  0.00           N
ATOM     14  CA  LEU A   4       2.351  27.388  22.485  0.00  0.00           C
ATOM     15  C   LEU A   4       2.735  28.716  23.132  0.00  0.00           C
ATOM     16  O   LEU A   4       2.963  28.769  24.338  0.00  0.00           O
ATOM     17  N   ALA A   5       2.807  29.785  22.336  0.00  0.00           N
ATOM     18  CA  ALA A   5       3.165  31.102  22.850  0.00  0.00           C
ATOM     19  C   ALA A   5       2.516  32.138  21.938  0.00  0.00           C
ATOM     20  O   ALA A   5       2.004  31.789  20.876  0.00  0.00           O
ATOM     21  CB  ALA A   5       4.676  31.294  22.980  0.00  0.00           C
ATOM     22  N   ILE A   6       2.535  33.409  22.346  0.00  0.00           N
ATOM     23  CA  ILE A   6       1.943  34.479  21.551  0.00  0.00           C
ATOM     24  C   ILE A   6       2.826  35.716  21.418  0.00  0.00           C
ATOM     25  O   ILE A   6       3.240  36.288  22.424  0.00  0.00           O
ATOM     26  N   LYS A   7       3.115  36.130  20.181  0.00  0.00           N
ATOM     27  CA  LYS A   7       3.950  37.301  19.940  0.00  0.00           C
ATOM     28  C   LYS A   7       3.204  38.342  19.111  0.00  0.00           C
ATOM     29  O   LYS A   7       3.736  39.420  18.853  0.00  0.00           O
ATOM     30  N   ILE A   8       1.976  38.025  18.694  0.00  0.00           N
ATOM     31  CA  ILE A   8       1.176  38.947  17.896  0.00  0.00           C
ATOM     32  C   ILE A   8       0.820  40.264  18.579  0.00  0.00           C
ATOM     33  O   ILE A   8       0.935  41.324  17.968  0.00  0.00           O
ATOM     34  N   LYS A   9       0.390  40.200  19.841  0.00  0.00           N
ATOM     35  CA  LYS A   9       0.024  41.398  20.588  0.00  0.00           C
ATOM     36  C   LYS A   9       1.281  42.058  21.147  0.00  0.00           C
ATOM     37  O   LYS A   9       1.837  41.585  22.136  0.00  0.00           O
ATOM     38  N   PHE A  10       1.730  43.148  20.518  0.00  0.00           N
ATOM     39  CA  PHE A  10       2.922  43.856  20.969  0.00  0.00           C
ATOM     40  C   PHE A  10       2.645  45.151  21.727  0.00  0.00           C
ATOM     41  O   PHE A  10       3.569  45.915  21.998  0.00  0.00           O
ATOM     42  N   LYS A  11       1.379  45.399  22.069  0.00  0.00           N
ATOM     43  CA  LYS A  11       1.003  46.607  22.796  0.00  0.00           C
ATOM     44  C   LYS A  11       1.674  46.799  24.152  0.00  0.00           C
ATOM     45  O   LYS A  11       1.802  47.928  24.621  0.00  0.00           O
ATOM     46  CB  PRO A   1       5.687  18.449  25.791  1.00 50.00           C
ATOM     47  CD  PRO A   1       7.913  18.832  25.070  1.00 50.00           C
ATOM     48  CG  PRO A   1       7.121  18.213  26.208  1.00 50.00           C
ATOM     49  CB  ILE A   2       1.696  21.016  24.337  1.00 60.00           C
ATOM     50  CD1 ILE A   2       1.323  18.565  24.929  1.00 60.00           C
ATOM     51  CG1 ILE A   2       0.967  19.712  24.008  1.00 60.00           C
ATOM     52  CG2 ILE A   2       0.877  22.177  23.791  1.00 60.00           C
ATOM     53  CB  PHE A   3       6.049  24.361  22.223  1.00 44.00           C
ATOM     54  CD1 PHE A   3       6.831  23.135  24.268  1.00 44.00           C
ATOM     55  CD2 PHE A   3       8.238  23.141  22.349  1.00 44.00           C
ATOM     56  CE1 PHE A   3       7.760  22.371  24.947  1.00 44.00           C
ATOM     57  CE2 PHE A   3       9.170  22.378  23.026  1.00 44.00           C
ATOM     58  CG  PHE A   3       7.059  23.531  22.961  1.00 44.00           C
ATOM     59  CZ  PHE A   3       8.930  21.992  24.326  1.00 44.00           C
ATOM     60  CB  LEU A   4       0.889  27.060  22.740  1.00 59.00           C
ATOM     61  CD1 LEU A   4       0.252  28.221  24.872  1.00 59.00           C
ATOM     62  CD2 LEU A   4      -0.820  26.080  24.294  1.00 59.00           C
ATOM     63  CG  LEU A   4       0.473  26.874  24.201  1.00 59.00           C
ATOM     64  CB  ILE A   6       0.583  34.917  22.152  1.00 60.00           C
ATOM     65  CD1 ILE A   6      -0.709  33.153  20.842  1.00 60.00           C
ATOM     66  CG1 ILE A   6      -0.390  33.737  22.201  1.00 60.00           C
ATOM     67  CG2 ILE A   6      -0.041  36.023  21.315  1.00 60.00           C
ATOM     68  CB  LYS A   7       5.249  36.900  19.239  1.00 20.00           C
ATOM     69  CD  LYS A   7       6.746  36.784  21.250  1.00 20.00           C
ATOM     70  CE  LYS A   7       7.878  37.694  20.802  1.00 20.00           C
ATOM     71  CG  LYS A   7       6.158  36.017  20.076  1.00 20.00           C
ATOM     72  NZ  LYS A   7       7.369  38.940  20.165  1.00 20.00           N
ATOM     73  CB  ILE A   8      -0.151  38.265  17.458  1.00 60.00           C
ATOM     74  CD1 ILE A   8      -1.084  36.216  16.263  1.00 60.00           C
ATOM     75  CG1 ILE A   8       0.131  37.073  16.541  1.00 60.00           C
ATOM     76  CG2 ILE A   8      -1.039  39.248  16.711  1.00 60.00           C
ATOM     77  CB  LYS A   9      -0.951  41.064  21.711  1.00 20.00           C
ATOM     78  CD  LYS A   9      -2.551  41.888  23.461  1.00 20.00           C
ATOM     79  CE  LYS A   9      -1.940  41.189  24.664  1.00 20.00           C
ATOM     80  CG  LYS A   9      -1.486  42.280  22.450  1.00 20.00           C
ATOM     81  NZ  LYS A   9      -1.155  42.129  25.512  1.00 20.00           N
ATOM     82  CB  PHE A  10       3.824  44.166  19.757  1.00 44.00           C
ATOM     83  CD1 PHE A  10       4.462  41.740  19.797  1.00 44.00           C
ATOM     84  CD2 PHE A  10       5.010  43.019  17.867  1.00 44.00           C
ATOM     85  CE1 PHE A  10       5.033  40.622  19.218  1.00 44.00           C
ATOM     86  CE2 PHE A  10       5.583  41.904  17.286  1.00 44.00           C
ATOM     87  CG  PHE A  10       4.445  42.952  19.128  1.00 44.00           C
ATOM     88  CZ  PHE A  10       5.594  40.704  17.963  1.00 44.00           C
ATOM     89  CB  LYS A  11      -0.530  46.621  22.995  1.00 20.00           C
ATOM     90  CD  LYS A  11      -0.786  45.958  25.402  1.00 20.00           C
ATOM     91  CE  LYS A  11      -1.230  44.866  26.362  1.00 20.00           C
ATOM     92  CG  LYS A  11      -1.030  45.556  23.957  1.00 20.00           C
ATOM     93  NZ  LYS A  11      -2.710  44.704  26.370  1.00 20.00           N
