# Supplementary material for: De Novo Design of Protein-Binding Peptides by Quantum Computing
Source: J Chem Theory Comput. 2025 Sep 29;21(19):9993–10005. doi: 10.1021/acs.jctc.5c00768 (PMC12529961; doi:10.1021/acs.jctc.5c00768)
Supplement: Supplementary file 1 [file ct5c00768_si_001.zip › Datafile/Structure_based_validation/3BFW/educated_guess/Results/3bfw_ranked_54.pdb]

REMARK Selection 'not deleted and not hydrogen'
ATOM      1  N   PRO A   1       7.668  45.832  20.532  0.00  0.00           N
ATOM      2  CA  PRO A   1       6.716  44.976  21.232  0.00  0.00           C
ATOM      3  C   PRO A   1       5.643  44.382  20.326  0.00  0.00           C
ATOM      4  O   PRO A   1       4.620  43.905  20.813  0.00  0.00           O
ATOM      5  N   ILE A   2       5.870  44.409  19.010  0.00  0.00           N
ATOM      6  CA  ILE A   2       4.910  43.868  18.054  0.00  0.00           C
ATOM      7  C   ILE A   2       4.724  42.367  18.249  0.00  0.00           C
ATOM      8  O   ILE A   2       3.596  41.879  18.237  0.00  0.00           O
ATOM      9  N   PHE A   3       5.825  41.633  18.428  0.00  0.00           N
ATOM     10  CA  PHE A   3       5.761  40.189  18.623  0.00  0.00           C
ATOM     11  C   PHE A   3       4.961  39.683  19.819  0.00  0.00           C
ATOM     12  O   PHE A   3       5.003  40.288  20.888  0.00  0.00           O
ATOM     13  N   LEU A   4       4.234  38.577  19.644  0.00  0.00           N
ATOM     14  CA  LEU A   4       3.432  38.008  20.721  0.00  0.00           C
ATOM     15  C   LEU A   4       3.807  36.529  20.738  0.00  0.00           C
ATOM     16  O   LEU A   4       4.299  36.008  19.739  0.00  0.00           O
ATOM     17  N   ALA A   5       3.577  35.853  21.866  0.00  0.00           N
ATOM     18  CA  ALA A   5       3.898  34.436  21.990  0.00  0.00           C
ATOM     19  C   ALA A   5       2.650  33.579  22.172  0.00  0.00           C
ATOM     20  O   ALA A   5       1.610  34.087  22.586  0.00  0.00           O
ATOM     21  CB  ALA A   5       4.860  34.217  23.162  0.00  0.00           C
ATOM     22  N   ILE A   6       2.748  32.283  21.864  0.00  0.00           N
ATOM     23  CA  ILE A   6       1.615  31.375  22.001  0.00  0.00           C
ATOM     24  C   ILE A   6       2.102  30.115  22.710  0.00  0.00           C
ATOM     25  O   ILE A   6       3.285  29.787  22.638  0.00  0.00           O
ATOM     26  N   LYS A   7       1.198  29.410  23.393  0.00  0.00           N
ATOM     27  CA  LYS A   7       1.556  28.190  24.108  0.00  0.00           C
ATOM     28  C   LYS A   7       1.929  27.014  23.211  0.00  0.00           C
ATOM     29  O   LYS A   7       1.237  26.742  22.232  0.00  0.00           O
ATOM     30  N   ILE A   8       3.019  26.316  23.540  0.00  0.00           N
ATOM     31  CA  ILE A   8       3.465  25.173  22.751  0.00  0.00           C
ATOM     32  C   ILE A   8       3.105  23.885  23.484  0.00  0.00           C
ATOM     33  O   ILE A   8       3.436  23.731  24.657  0.00  0.00           O
ATOM     34  N   LYS A   9       2.429  22.960  22.797  0.00  0.00           N
ATOM     35  CA  LYS A   9       2.034  21.692  23.401  0.00  0.00           C
ATOM     36  C   LYS A   9       3.040  20.589  23.087  0.00  0.00           C
ATOM     37  O   LYS A   9       3.409  20.404  21.930  0.00  0.00           O
ATOM     38  N   PHE A  10       3.483  19.857  24.112  0.00  0.00           N
ATOM     39  CA  PHE A  10       4.445  18.777  23.924  0.00  0.00           C
ATOM     40  C   PHE A  10       3.862  17.412  24.272  0.00  0.00           C
ATOM     41  O   PHE A  10       2.854  17.333  24.971  0.00  0.00           O
ATOM     42  N   LYS A  11       4.491  16.337  23.789  0.00  0.00           N
ATOM     43  CA  LYS A  11       4.018  14.985  24.061  0.00  0.00           C
ATOM     44  C   LYS A  11       2.525  14.770  23.828  0.00  0.00           C
ATOM     45  O   LYS A  11       2.113  14.473  22.709  0.00  0.00           O
ATOM     46  CB  PRO A   1       6.115  45.932  22.274  1.00 50.00           C
ATOM     47  CD  PRO A   1       7.566  47.183  20.877  1.00 50.00           C
ATOM     48  CG  PRO A   1       6.259  47.297  21.641  1.00 50.00           C
ATOM     49  CB  ILE A   2       5.347  44.137  16.602  1.00 60.00           C
ATOM     50  CD1 ILE A   2       7.093  43.498  14.859  1.00 60.00           C
ATOM     51  CG1 ILE A   2       6.692  43.467  16.317  1.00 60.00           C
ATOM     52  CG2 ILE A   2       5.492  45.632  16.357  1.00 60.00           C
ATOM     53  CB  PHE A   3       7.207  39.640  18.738  1.00 44.00           C
ATOM     54  CD1 PHE A   3       6.254  37.353  18.339  1.00 44.00           C
ATOM     55  CD2 PHE A   3       8.411  37.520  19.331  1.00 44.00           C
ATOM     56  CE1 PHE A   3       6.333  35.975  18.400  1.00 44.00           C
ATOM     57  CE2 PHE A   3       8.493  36.142  19.394  1.00 44.00           C
ATOM     58  CG  PHE A   3       7.292  38.142  18.805  1.00 44.00           C
ATOM     59  CZ  PHE A   3       7.452  35.369  18.927  1.00 44.00           C
ATOM     60  CB  LEU A   4       1.954  38.217  20.513  1.00 59.00           C
ATOM     61  CD1 LEU A   4       1.761  39.892  22.372  1.00 59.00           C
ATOM     62  CD2 LEU A   4       2.004  40.683  20.052  1.00 59.00           C
ATOM     63  CG  LEU A   4       1.411  39.587  20.924  1.00 59.00           C
ATOM     64  CB  ILE A   6       0.992  31.011  20.653  1.00 60.00           C
ATOM     65  CD1 ILE A   6      -0.552  33.039  20.697  1.00 60.00           C
ATOM     66  CG1 ILE A   6       0.509  32.275  19.937  1.00 60.00           C
ATOM     67  CG2 ILE A   6      -0.198  30.084  20.850  1.00 60.00           C
ATOM     68  CB  LYS A   7       0.390  27.772  25.026  1.00 20.00           C
ATOM     69  CD  LYS A   7      -1.619  28.533  23.727  1.00 20.00           C
ATOM     70  CE  LYS A   7      -2.431  29.216  24.815  1.00 20.00           C
ATOM     71  CG  LYS A   7      -0.858  27.337  24.275  1.00 20.00           C
ATOM     72  NZ  LYS A   7      -1.569  30.010  25.735  1.00 20.00           N
ATOM     73  CB  ILE A   8       4.974  25.211  22.483  1.00 60.00           C
ATOM     74  CD1 ILE A   8       7.246  24.987  23.617  1.00 60.00           C
ATOM     75  CG1 ILE A   8       5.756  25.169  23.798  1.00 60.00           C
ATOM     76  CG2 ILE A   8       5.349  26.485  21.740  1.00 60.00           C
ATOM     77  CB  LYS A   9       0.639  21.283  22.921  1.00 20.00           C
ATOM     78  CD  LYS A   9       0.397  18.805  23.241  1.00 20.00           C
ATOM     79  CE  LYS A   9      -0.299  17.704  24.024  1.00 20.00           C
ATOM     80  CG  LYS A   9      -0.003  20.181  23.748  1.00 20.00           C
ATOM     81  NZ  LYS A   9       0.105  16.349  23.555  1.00 20.00           N
ATOM     82  CB  PHE A  10       5.700  19.035  24.768  1.00 44.00           C
ATOM     83  CD1 PHE A  10       6.315  20.754  23.048  1.00 44.00           C
ATOM     84  CD2 PHE A  10       7.483  20.764  25.121  1.00 44.00           C
ATOM     85  CE1 PHE A  10       7.066  21.833  22.620  1.00 44.00           C
ATOM     86  CE2 PHE A  10       8.235  21.842  24.696  1.00 44.00           C
ATOM     87  CG  PHE A  10       6.516  20.206  24.304  1.00 44.00           C
ATOM     88  CZ  PHE A  10       8.026  22.377  23.444  1.00 44.00           C
ATOM     89  CB  LYS A  11       4.358  14.607  25.517  1.00 20.00           C
ATOM     90  CD  LYS A  11       4.771  12.155  25.175  1.00 20.00           C
ATOM     91  CE  LYS A  11       4.524  10.762  25.731  1.00 20.00           C
ATOM     92  CG  LYS A  11       3.948  13.198  25.913  1.00 20.00           C
ATOM     93  NZ  LYS A  11       3.135  10.296  25.461  1.00 20.00           N
