# Supplementary material for: De Novo Design of Protein-Binding Peptides by Quantum Computing
Source: J Chem Theory Comput. 2025 Sep 29;21(19):9993–10005. doi: 10.1021/acs.jctc.5c00768 (PMC12529961; doi:10.1021/acs.jctc.5c00768)
Supplement: Supplementary file 1 [file ct5c00768_si_001.zip › Datafile/Structure_based_validation/3BFW/educated_guess/Results/3bfw_ranked_83.pdb]

REMARK Selection 'not deleted and not hydrogen'
ATOM      1  N   PRO A   1       7.072   5.343  25.007  0.00  0.00           N
ATOM      2  CA  PRO A   1       7.217   5.182  23.565  0.00  0.00           C
ATOM      3  C   PRO A   1       5.972   5.705  22.855  0.00  0.00           C
ATOM      4  O   PRO A   1       5.111   4.919  22.465  0.00  0.00           O
ATOM      5  N   ILE A   2       5.874   7.025  22.687  0.00  0.00           N
ATOM      6  CA  ILE A   2       4.726   7.631  22.022  0.00  0.00           C
ATOM      7  C   ILE A   2       5.127   8.672  20.981  0.00  0.00           C
ATOM      8  O   ILE A   2       5.877   9.595  21.291  0.00  0.00           O
ATOM      9  N   PHE A   3       4.630   8.528  19.750  0.00  0.00           N
ATOM     10  CA  PHE A   3       4.949   9.466  18.680  0.00  0.00           C
ATOM     11  C   PHE A   3       3.956  10.621  18.751  0.00  0.00           C
ATOM     12  O   PHE A   3       3.987  11.513  17.907  0.00  0.00           O
ATOM     13  N   LEU A   4       3.075  10.608  19.755  0.00  0.00           N
ATOM     14  CA  LEU A   4       2.081  11.663  19.917  0.00  0.00           C
ATOM     15  C   LEU A   4       2.720  12.864  20.606  0.00  0.00           C
ATOM     16  O   LEU A   4       3.868  12.786  21.040  0.00  0.00           O
ATOM     17  N   ALA A   5       1.983  13.973  20.709  0.00  0.00           N
ATOM     18  CA  ALA A   5       2.497  15.179  21.350  0.00  0.00           C
ATOM     19  C   ALA A   5       2.645  15.022  22.860  0.00  0.00           C
ATOM     20  O   ALA A   5       1.848  15.572  23.617  0.00  0.00           O
ATOM     21  CB  ALA A   5       1.575  16.361  21.040  0.00  0.00           C
ATOM     22  N   ILE A   6       3.661  14.276  23.300  0.00  0.00           N
ATOM     23  CA  ILE A   6       3.895  14.061  24.723  0.00  0.00           C
ATOM     24  C   ILE A   6       4.113  15.439  25.340  0.00  0.00           C
ATOM     25  O   ILE A   6       3.739  15.666  26.489  0.00  0.00           O
ATOM     26  N   LYS A   7       4.716  16.358  24.582  0.00  0.00           N
ATOM     27  CA  LYS A   7       4.974  17.707  25.073  0.00  0.00           C
ATOM     28  C   LYS A   7       4.726  18.763  24.001  0.00  0.00           C
ATOM     29  O   LYS A   7       5.064  18.552  22.838  0.00  0.00           O
ATOM     30  N   ILE A   8       4.138  19.898  24.386  0.00  0.00           N
ATOM     31  CA  ILE A   8       3.854  20.974  23.443  0.00  0.00           C
ATOM     32  C   ILE A   8       4.125  22.338  24.068  0.00  0.00           C
ATOM     33  O   ILE A   8       3.920  22.518  25.266  0.00  0.00           O
ATOM     34  N   LYS A   9       4.585  23.299  23.262  0.00  0.00           N
ATOM     35  CA  LYS A   9       4.878  24.640  23.756  0.00  0.00           C
ATOM     36  C   LYS A   9       4.242  25.650  22.807  0.00  0.00           C
ATOM     37  O   LYS A   9       4.437  25.566  21.597  0.00  0.00           O
ATOM     38  N   PHE A  10       3.483  26.605  23.351  0.00  0.00           N
ATOM     39  CA  PHE A  10       2.828  27.622  22.536  0.00  0.00           C
ATOM     40  C   PHE A  10       2.813  29.009  23.169  0.00  0.00           C
ATOM     41  O   PHE A  10       3.045  29.141  24.368  0.00  0.00           O
ATOM     42  N   LYS A  11       2.541  30.043  22.368  0.00  0.00           N
ATOM     43  CA  LYS A  11       2.501  31.412  22.870  0.00  0.00           C
ATOM     44  C   LYS A  11       1.062  31.819  23.172  0.00  0.00           C
ATOM     45  O   LYS A  11       0.333  32.221  22.267  0.00  0.00           O
ATOM     46  CB  PRO A   1       7.406   3.679  23.392  1.00 50.00           C
ATOM     47  CD  PRO A   1       6.952   4.090  25.682  1.00 50.00           C
ATOM     48  CG  PRO A   1       6.699   3.074  24.583  1.00 50.00           C
ATOM     49  CB  ILE A   2       3.781   8.298  23.047  1.00 60.00           C
ATOM     50  CD1 ILE A   2       3.987   6.801  25.100  1.00 60.00           C
ATOM     51  CG1 ILE A   2       3.125   7.240  23.937  1.00 60.00           C
ATOM     52  CG2 ILE A   2       2.684   9.078  22.337  1.00 60.00           C
ATOM     53  CB  PHE A   3       4.906   8.792  17.319  1.00 44.00           C
ATOM     54  CD1 PHE A   3       2.657   9.058  16.240  1.00 44.00           C
ATOM     55  CD2 PHE A   3       3.176   6.976  17.269  1.00 44.00           C
ATOM     56  CE1 PHE A   3       1.412   8.573  15.888  1.00 44.00           C
ATOM     57  CE2 PHE A   3       1.932   6.489  16.919  1.00 44.00           C
ATOM     58  CG  PHE A   3       3.554   8.265  16.937  1.00 44.00           C
ATOM     59  CZ  PHE A   3       1.049   7.288  16.227  1.00 44.00           C
ATOM     60  CB  LEU A   4       0.879  11.165  20.712  1.00 59.00           C
ATOM     61  CD1 LEU A   4       1.299  11.786  23.107  1.00 59.00           C
ATOM     62  CD2 LEU A   4       0.037   9.734  22.592  1.00 59.00           C
ATOM     63  CG  LEU A   4       1.165  10.637  22.119  1.00 59.00           C
ATOM     64  CB  ILE A   6       5.091  13.157  24.998  1.00 60.00           C
ATOM     65  CD1 ILE A   6       3.663  11.050  24.854  1.00 60.00           C
ATOM     66  CG1 ILE A   6       4.877  11.791  24.341  1.00 60.00           C
ATOM     67  CG2 ILE A   6       5.265  12.950  26.495  1.00 60.00           C
ATOM     68  CB  LYS A   7       6.413  17.817  25.589  1.00 20.00           C
ATOM     69  CD  LYS A   7       8.094  17.243  27.362  1.00 20.00           C
ATOM     70  CE  LYS A   7       9.139  16.529  26.522  1.00 20.00           C
ATOM     71  CG  LYS A   7       6.692  16.990  26.833  1.00 20.00           C
ATOM     72  NZ  LYS A   7       9.421  17.255  25.252  1.00 20.00           N
ATOM     73  CB  ILE A   8       2.395  20.924  22.953  1.00 60.00           C
ATOM     74  CD1 ILE A   8       2.119  23.288  22.040  1.00 60.00           C
ATOM     75  CG1 ILE A   8       2.216  21.813  21.720  1.00 60.00           C
ATOM     76  CG2 ILE A   8       1.450  21.412  24.041  1.00 60.00           C
ATOM     77  CB  LYS A   9       6.376  24.872  23.875  1.00 20.00           C
ATOM     78  CD  LYS A   9       7.302  23.496  21.991  1.00 20.00           C
ATOM     79  CE  LYS A   9       8.447  22.778  22.687  1.00 20.00           C
ATOM     80  CG  LYS A   9       7.111  24.899  22.545  1.00 20.00           C
ATOM     81  NZ  LYS A   9       8.072  22.336  24.059  1.00 20.00           N
ATOM     82  CB  PHE A  10       1.383  27.188  22.230  1.00 44.00           C
ATOM     83  CD1 PHE A  10      -0.207  28.140  23.922  1.00 44.00           C
ATOM     84  CD2 PHE A  10       0.443  25.862  24.142  1.00 44.00           C
ATOM     85  CE1 PHE A  10      -0.998  28.023  25.049  1.00 44.00           C
ATOM     86  CE2 PHE A  10      -0.346  25.742  25.269  1.00 44.00           C
ATOM     87  CG  PHE A  10       0.524  27.061  23.455  1.00 44.00           C
ATOM     88  CZ  PHE A  10      -1.067  26.824  25.723  1.00 44.00           C
ATOM     89  CB  LYS A  11       3.128  32.376  21.867  1.00 20.00           C
ATOM     90  CD  LYS A  11       2.447  34.732  22.401  1.00 20.00           C
ATOM     91  CE  LYS A  11       2.370  35.373  21.025  1.00 20.00           C
ATOM     92  CG  LYS A  11       3.563  33.702  22.469  1.00 20.00           C
ATOM     93  NZ  LYS A  11       1.916  34.406  19.987  1.00 20.00           N
